# Supplementary material for: BHLHE40/41 regulate microglia and peripheral macrophage responses associated with Alzheimer’s disease and other disorders of lipid-rich tissues
Source: Nat Commun. 2024 Mar 6;15:2058. doi: 10.1038/s41467-024-46315-7 (PMC10917780; doi:10.1038/s41467-024-46315-7)
Supplement: Supplementary file 4 — Supplementary Dataset 1 [file 41467_2024_46315_MOESM4_ESM.xlsx]

## Sheet: DLAM_datasets
Human and mouse DLAM sc/snRNA-seq datasets used to reconstruct gene regulatory networks
Myeloid cell type	Conditions	Reference	GEO	Species	Dataset identifier (used in Indivudual_DLAM_TF sheets)
Microglia	C57Bl/6 wild type mice and in AppNL-G-F knockin mice ages M3, M6, M12, M21	[29]	GSE127892	mouse	mouse Dataset 1
Microglia	APP/PS1-Apoe(null), APP/PS1, C57Bl/6 and C57Bl/6-Apoe(null)	[29]	GSE127884	mouse	mouse Dataset 2
Microglia	Single-cell microglia from aging mice	[30]	GSE129788	mouse	mouse Dataset 3
Microglia	Cuprizone-fed mice with different TREM2 genotypes	[14]	GSE130626	mouse	mouse Dataset 4
Adipose macrophages	Adipose tissue macrophages lean and obese mice	[6]	GSE128518	mouse	mouse Dataset 5
Atherosclerotic macrophages	Non-diseased (chow fed) and atherosclerotic aorta macrophages	[9]	GSE97310	mouse	mouse Dataset 6
Atherosclerotic macrophages	macrophages from plaques of a mouse model of regression	[28]	GSE123587	mouse	mouse Dataset 7
Atherosclerotic macrophages	macrophages from plaques of a mouse model of progression	[28]	GSE123587	mouse	mouse Dataset 8
Hepatic macrophages	macrophages from livers of healthy and CCL4 (liver fibrosis) treated mice	[22]	GSE136103	mouse	mouse Dataset 9
Hepatic macrophages	macrophages from healthy and NASH (diet induced nonalcoholic steatohepatitis) livers	[27]	GSE129516	mouse	mouse Dataset 10
Microglia	single nucleus data from AD cases and controls	[24]	Synapse (syn18485175)	human	human Dataset 1
Microglia	single nucleus data from AD cases carrying TREM2 mutations and controls	[23]	Synapse (syn21125841)	human	human Dataset 2
Microglia	single cell data from fresh resected cortex tissues from neurosurgeries	[26]	Synapse (syn21438358)	human	human Dataset 3
Microglia	primary human microglia from fresh resected tissues	[25]	GSE137444	human	human Dataset 4
Adipose macrophages	Single-cell data from macrophages from adipose tissue of lean and obese donors	[6]	GSE128518	human	human Dataset 5
Atherosclerotic macrophages	Single-cell data from atherosclerotic macrophages from carotid artery plaques of patients with clinically symptomatic disease (recent stroke or transient ischemic attack) and asymptomatic disease (no recent stroke)	[10]	Macropage counts received from authors	human	human Dataset 6
Hepatic macrophages	macrophages from healthy human liver	[21]	GSE115469	human	human Dataset 7
Hepatic macrophages	macrophages from healthy and cirrhotic human liver	[22]	GSE136103	human	human Dataset 8

## Sheet: Individual_DLAM_TF_mouse
Transcription factors lists nominated by individual networks before meta-analysis (mouse) listed in alphabetical order - for reference see DLAM_datasets sheet
mouse Dataset 1	mouse Dataset 2	mouse Dataset 3	mouse Dataset 4	mouse Dataset 5	mouse Dataset 6	mouse Dataset 7	mouse Dataset 8	mouse Dataset 9	mouse Dataset 10
Arid3a	Arnt2	Aip	Atf3	Aip	Ahr	Bach1	Bhlhe40	Atf3	Ahr
Arid3b	Bhlhe40	Cbfa2t2	Bend6	Atf3	Atf3	Bhlhe40	Creb5	Bend6	Atf3
Arnt	Bhlhe41	Cited2	Bhlhe40	Bcl6	Batf	C1d	Ddx5	Bhlhe40	Atf4
Atf2	Clock	Cops2	Cebpa	Bhlhe41	Bcl11a	Cebpb	Egr1	Bhlhe41	Atf7ip
Atf3	Cops2	Creb1	Ddx5	Cebpd	Bhlhe40	Cited2	Fos	Cebpb	Bach1
Atf7ip	Creb3l2	Creb3l2	Ets1	Cops2	Bhlhe41	Creb1	Gmnn	Ctnnb1	Batf
Bach1	Dmtf1	Ddx5	Fli1	Creb3l1	Cebpa	Creb5	Id2	Ddx5	Bcl11a
Bach2	Elf1	Ets1	Fos	Ctnnb1	Cebpb	Fos	Ifi204	Egr1	Bcl3
Bend6	Fli1	Fli1	Fosb	Ddx5	Cebpg	Hes1	Irf1	Egr2	Bend6
Bhlhe40	Foxo3	Hhex	Hes6	Drap1	Cited2	Id2	Junb	Fos	Bhlhe41
Bhlhe41	Gps2	Hif1a	Hhex	Egr1	Creb5	Junb	Jund	Hes1	Cebpa
Calcoco1	Hif1a	Id2	Hif1a	Eid1	Csrnp1	Klf4	Lpxn	Hey1	Cebpb
Cebpa	Ikzf1	Ifi204	Id2	Esr1	Ctnnb1	Klf9	Maf	Hif1a	Cebpg
Cebpd	Junb	Ikzf1	Ifi204	Fli1	Drap1	Lpin1	Mef2c	Hnrnpab	Creb5
Creb1	Klf7	Klf7	Ikzf1	Foxp1	Egr1	Lpxn	Raly	Hyal2	Csrnp1
Creb3l2	Lpin2	Lpin1	Irf3	Gps2	Egr2	Maf	Rel	Id1	Ctnnb1
Crebbp	Maf	Lpxn	Kat5	Hmga1	Ezh2	Mafb	Sarnp	Id3	Ddit3
Ddx5	Maged1	Maf	Kcnip3	Hmga2	Fos	Naca	Spi1	Ifi204	Drap1
Dmap1	Mef2a	Mef2a	Klf4	Hnrnpab	Hyal2	Ncoa2	Tle1	Irf1	E2f2
Ecsit	Mlxipl	Mef2c	Lpxn	Id2	Id2	Nr2f6		Irf7	E2f4
Egr2	Naca	Mlxipl	Maf	Klf4	Id3	Nr4a1		Jdp2	Egr2
Elf1	Nfatc1	Mtf1	Mafb	Lpxn	Junb	Nr4a3		Junb	Eid1
Elk3	Nsd1	N4bp2l2	Mef2a	Maf	Jund	Pou2f2		Jund	Elk3
Ep300	Rel	Nrip1	Mef2c	Mafb	Kcnip3	Rel		Klf7	Etv6
Ets1	Rest	Nucks1	Naca	Mesp1	Klf9	Rere		Maf	Fli1
Ezh1	Rreb1	Pbx1	Ncor1	Mitf	Lpin2	Runx1		Mafb	Fos
Fli1	Runx1	Phb	Nfix	Mybbp1a	Lpxn	Runx3		Mef2c	Foxp1
Gps2	Rxrb	Pou2f2	Pcbp1	Myef2	Maf	Scand1		Nr1h3	Gps2
Hdac1	Sall1	Sox4	Pou2f2	Naca	Mafb	Spi1		Nr4a1	Gtf2ird1
Hdac5	Sin3a	Spi1	Rxrb	Nfatc2	Mef2a	Stat3		Nr4a2	Hdac1
Hif1a	Sra1	Tsg101	Smad2	Nfe2l2	Mitf	Zmynd11		Nrip1	Hdac9
Hipk2	Tcf4	Usf1	Sox4	Nfix	Mxd4			Pcbp1	Hey1
Hmga1	Zeb1	Zfp467	Spi1	Nfya	Naca			Phb	Hif1a
Ifi204	Zmynd11		Tcf7l2	Nr1h3	Nfe2l2			Rbpj	Hipk2
Ikzf1			Tfe3	Pcbp1	Nr4a1			Runx3	Id2
Kcnip3			Trp53	Phb	Nr4a2			Rxra	Id3
Klf7			Usf1	Pparg	Pbx3			Sarnp	Ifi204
Kmt2d			Xbp1	Purb	Pou2f2			Scand1	Irf7
Lpin2			Zbtb7a	Raly	Runx3			Spic	Jarid2
Maf			Zeb2	Rbpj	Sarnp			Sra1	Jdp2
Mafb				Rela	Scand1			Stat1	Junb
Mafg				Rybp	Sin3a			Tcf7l2	Kat2b
Maged1				Sarnp	Spi1			Ube3a	Klf13
Mecp2				Sin3b	Srebf2			Xbp1	Klf4
Med1				Sox4	Tcf4			Zeb2	Klf9
Med12				Spi1	Tfe3				Limd1
Mef2a				Spic	Tle1				Lpxn
Mef2c				Sra1	Usp21				Maf
Mef2d				Srebf2	Ybx3				Mafb
Mlxipl				Stat1	Zbtb20				Mef2c
Mta2				Tcf4					Meis3
Mybbp1a				Thra					Mitf
N4bp2l2				Tle1					Mta2
Naca				Trim28					Mxd4
Ncoa2				Tsg101					Naca
Ncoa3				Xbp1					Ncor1
Nfatc1				Ybx3					Nfatc2
Nfatc2				Yy1					Nr1d1
Nfe2l2				Zbtb20					Nr1h2
Nfyc				Zfp467					Nr1h3
Nr1h2									Nr2f6
Nrip1									Nr4a1
Nucks1									Nr4a2
Phb									Nr4a3
Pknox1									Pcbp1
Pou2f2									Pparg
Rel									Pura
Rere									Purb
Rreb1									Raly
Rxra									Rara
Sall1									Rarg
Sarnp									Rbpj
Scand1									Rel
Smad3									Relb
Spi1									Runx1
Srebf1									Runx2
Srebf2									Runx3
Stat1									Rxra
Tcf7l2									Sarnp
Tfe3									Smad1
Thrap3									Sp3
Trim28									Spic
Trp53									Sra1
Trrap									Stat1
Tsg101									Stat3
Ube3a									Tbl1xr1
Usp21									Tfe3
Wdr43									Thrb
Zbtb7a									Usf1
Zeb1									Xbp1
Zeb2									Ybx3
Zfp90									Zbtb20
Zmynd11									Zbtb7b
									Zfp467
									Zfp90
									Zmynd11

## Sheet: Individual_DLAM_TF_human
Transcription factors lists nominated by individual networks before meta-analysis (human) listed in alphabetical order - for reference see DLAM_datasets sheet
human Dataset 1	human Dataset 2	human Dataset 3	human Dataset 4	human Dataset 5	human Dataset 6	human Dataset 7	human Dataset 8
no TFs were nominated	BHLHE41	ARID3A	AEBP2	CEBPB	BATF	AHR	AIP
	HIF1A	ATF4	AFF3	ID2	BHLHE41	AIP	ARID3A
	LPIN2	BACH1	AHCTF1	MAF	CEBPB	CITED2	ATF3
	MAF	BCL6	AIP	MEF2C	CEBPD	CSRNP1	ATF4
	MAFB	BHLHE41	ARID3A	RBPJ	EID1	EGR1	BHLHE41
	MEF2A	BRD7	ARID3B	SPI1	ELF1	EID1	CEBPA
	NACA	C1D	ARNT		FOS	EPAS1	CEBPB
	NCOA3	CBFA2T2	ARNTL		HIF1A	HIPK2	CEBPD
	POU2F2	CCAR1	ASXL1		ID2	JUNB	CITED2
	RERE	CEBPA	ATF2		IFI16	KAT2B	CREB3L4
	SPI1	CEBPB	ATF3		IKZF1	KLF12	CREB5
	TAL1	CEBPD	ATF4		IKZF3	MAF	E2F3
	TCF4	CREB1	ATF7IP		IRF1	MAFB	EGR1
		CREB3L2	ATN1		JUNB	MAFK	ELF1
		CSRNP1	BACH1		MAF	MEF2A	ELK3
		CTNNB1	BACH2		MAFB	MEF2C	EPAS1
		DDIT3	BCL6		MITF	MNT	FOXO3
		DDX5	BHLHE41		NACA	NACA	GATA3
		DRAP1	BMPR1A		NR1H3	NFATC2	HIF1A
		EGR1	BRD7		NUCKS1	NR1H3	HIPK2
		EGR3	C1D		PDLIM1	NRIP1	HMGA1
		EID1	CARF		POU2F2	POU2F2	ID1
		ELF1	CBFA2T2		RALY	PPARA	JDP2
		ETV6	CC2D1A		RBPJ	PPARG	JUNB
		FOS	CCAR1		REL	PURB	JUND
		FOSB	CEBPA		RUNX3	SMAD3	MAF
		GON4L	CEBPB		SPI1	SPIC	MAML1
		GPBP1	CEBPD		STAT3	STAT5A	MEF2D
		HIF1A	CEBPG		XBP1	TCF7L2	MITF
		HNRNPAB	CITED2			TFEB	NACA
		ID2	CLOCK			TLE4	NR1H3
		IFI16	COPS2			TOB1	NR4A3
		IKZF1	CREB1			ZMYND11	NRIP1
		IRF3	CREB3L2				PCBP1
		IRF7	CREB5				PURA
		JUNB	CREBBP				RXRA
		JUND	CSRNP1				SCAND1
		KDM5A	CTBP2				SOX4
		KLF7	CTNNB1				SPIC
		LPIN2	CUX2				SRA1
		LPXN	DDIT3				SRF
		MAF	DDX5				TCF4
		MAFB	DMTF1				TCF7L2
		MAFG	DRAP1				TFDP1
		MAML1	E2F3				TP53
		MEF2A	EGR1				TSG101
		MEF2C	EGR2				ZNF131
		MLXIPL	EGR3
		MXD4	EID1
		N4BP2L2	ELF1
		NACA	ELK3
		NCOA3	EP300
		NCOR1	ESRRA
		NFATC3	ESRRB
		NFE2L2	ESRRG
		NR4A1	ETV6
		NSD1	EZH1
		NUCKS1	FLI1
		PCBP1	FOS
		POU2F2	FOSB
		PURA	FOXK1
		RALY	FOXK2
		RBPJ	FOXO1
		REL	FOXO3
		RUNX1	FOXP2
		SCAND1	GLIS3
		SOX4	GMEB1
		SPI1	GON4L
		STAT3	GPBP1
		TAL1	GTF2IRD1
		TCF4	HDAC4
		TDG	HDAC5
		THRAP3	HDAC7
		TLE4	HDAC9
		XBP1	HIF1A
		YBX3	HIPK2
		ZBTB7A	HLTF
		ZEB2	HMGA1
			HNRNPAB
			HYAL2
			ID2
			IFI16
			IKZF1
			IRF1
			IRF3
			IRF7
			JARID2
			JDP2
			JUNB
			JUND
			KAT2B
			KAT5
			KDM5A
			KLF12
			KLF13
			KLF7
			KLF9
			KMT2D
			LIMD1
			LPIN1
			LPIN2
			LPXN
			MAF
			MAFB
			MAML1
			MECOM
			MECP2
			MED1
			MEF2A
			MEF2C
			MEF2D
			MEIS1
			MGA
			MITF
			MLXIPL
			MRTFA
			MRTFB
			MXD4
			MYEF2
			N4BP2L2
			NACA
			NCOA1
			NCOA2
			NCOA3
			NCOA6
			NCOR1
			NCOR2
			NFATC1
			NFATC2
			NFATC3
			NFE2L1
			NFE2L2
			NFIX
			NFYA
			NFYC
			NOTCH1
			NR1D2
			NR1H2
			NR4A1
			NR4A2
			NR4A3
			NR6A1
			NRIP1
			NSD1
			NUCKS1
			OVOL2
			PBX1
			PCBP1
			PCBP3
			PCGF6
			PKNOX1
			POU2F2
			POU5F1
			PPARA
			PPARD
			PPARG
			PURA
			PURB
			RAD54L2
			RALY
			RBPJ
			REL
			RELA
			RELB
			RERE
			RFX3
			RORA
			RREB1
			RUNX1
			RUNX2
			RXRB
			RYBP
			SALL1
			SCAI
			SCAND1
			SERTAD2
			SIN3A
			SIRT1
			SMAD2
			SMAD3
			SMAD4
			SOX4
			SOX5
			SOX6
			SP1
			SP3
			SPEN
			SPI1
			SRA1
			SREBF2
			STAT1
			STAT3
			STAT5A
			STAT5B
			TADA3
			TAL1
			TBL1X
			TBL1XR1
			TBX19
			TCF20
			TCF4
			TCF7
			TCF7L2
			TDG
			TFCP2
			TFDP2
			TFEB
			THRAP3
			TLE4
			TRIM24
			TRRAP
			TSG101
			UBE3A
			USF1
			WDR43
			WT1
			WWOX
			XBP1
			YBX3
			YLPM1
			YY1
			YY1AP1
			ZBTB20
			ZBTB7A
			ZBTB7B
			ZC3H8
			ZEB1
			ZEB2
			ZFP90
			ZFPM2
			ZMYND11
			ZNF131
			ZNF148
			ZNF205
			ZNF281
			ZNF322

## Sheet: DLAM_TFs
Candidate human and mouse DLAM TFs nominated at least half human and mouse GRNs, respectively (listed in alphabetical order)
Human_TFs	Mouse_TFs
BHLHE41	Atf3
CEBPB	Bhlhe40
CEBPD	Bhlhe41
EGR1	Ddx5
EID1	Fli1
ELF1	Fos
HIF1A	Hif1a
ID2	Id2
JUNB	Ifi204
MAF	Junb
MAFB	Lpxn
MEF2A	Maf
MEF2C	Mafb
NACA	Mef2a
POU2F2	Mef2c
RBPJ	Naca
SPI1	Pou2f2
TCF4	Rel
	Sarnp
	Spi1

## Sheet: DLAM_genesets
	Human and mouse DLAM genesets used in regulon enrichment, RRHO, GSEA, and other analyses (genes listed in alphabetical order)
Signature	mouse DAM from 5XFAD mice	mouse LAM from HFD mice	mouse TREM2hi from Ldlr KO-HFD mice	human LAM from obese individuals	human DAM (lifted from mouse DAM from 5XFAD mice)	human TREM2hi (lifted from mouse TREM2hi from Ldlr KO-HFD mice)	mouse DAM from 5XFAD mice	human iMGLs DAM from Cluster 2 UP	human iMGLs DAM from Cluster 2 DOWN	human iMGLs DAM from Cluster 8 UP	human iMGLs DAM from Cluster 8 DOWN	human microglia associated with Aβ plaques Cluster 10 UP	human microglia associated with Aβ plaques Cluster 10 DOWN	human LAM from obese individuals UP	human LAM from obese individuals DOWN	human foam macrophages	human xMGL Cluster DAM UP	human xMGL Cluster DAM DOWN	mouse DAM 5XFAD mice UP	mouse DAM 5XFAD mice DOWN	mouse CD11c Pos microglia UP	mouse CD11c Pos microglia DOWN	mouse ARM UP	mouse homeostatic UP	mouse Neurodegeneration module	mouse LAM from visceral adipose tissue UP	mouse LAM from visceral adipose tissue DOWN
Source	Keren-Shaul et al, 2017, Table S2	Jaitin et al., 2019, Dataset S5	Cochain et al., 2019 Online Table I, Cluster 11(p.100 - 110)	Jaitin et al., 2019 Dataset S6, FDR Adj.P-value < 0.05	Keren-Shaul et al, 2017, Table S2, lifted to human orthologues	Cochain et al., 2019 Online Table I, lifted to human orthologues	Keren-Shaul et al, 2017, Table S3, FDR Adj.P-value < 0.05	Dolan et al., 2023 Supplementary Table 2, log2FC > 0	Dolan et al., 2023 Supplementary Table 2, log2FC < 0	Dolan et al., 2023 Supplementary Table 2, log2FC > 0	Dolan et al., 2023 Supplementary Table 2, log2FC < 0	Gerrits et al., 2021 Supplementary File 2 Table S7, log2FC > 0.25, FDR < 0.05	Gerrits et al., 2021 Supplementary File 2 Table S7, log2FC < -0.25, FDR < 0.05	Jaitin et al., 2019 Dataset S6, log2FC > 0, FDR Adj.P-value < 0.05	Jaitin et al., 2019 Dataset S6, log2FC < 0, FDR Adj.P-value < 0.05	Fernandez et al, 2019 (gene sets extracted from Claes et al., 2021, Additional File 1, Foam Signature sheet)	Claes et al., 2021 Additional File 1 Differential_genes (Clusters) sheet, log2FC > 0	Claes et al., 2021 Additional File 1 Differential_genes (Clusters) sheet, log2FC < 0	Keren-Shaul et al., 2017, Table S3 FDR < 0.05, log2FC > 0	Keren-Shaul et al., 2017, Table S3 FDR < 0.05, log2FC < 0	Kamphuis et al, 2016 Table S2	Kamphuis et al, 2016 Table S3	Frigerio et al., 2019 Supplementary Table S3 from Mancuso et al., 2019	Frigerio et al., 2019 Supplementary Table S3 from Mancuso et al., 2019	Friedman et al., 2018 Supplementary Table S3 from Mancuso et al., 2019	Jaitin et al., 2019 , Dataset S5 log2FC > 0	Jaitin et al., 2019, Dataset S5 log2FC < 0
Use	Figure 1B Supplementary Figure 2B	to nominate TF from Figure 1B	to nominate TF from Figure 1B, Figure 7D	Figure 1A, Figure 3A,C, Figure 4A, Supplementary Figure 2A, Supplementary Figure 7	to nominate TF from Figure 1A	to nominate TF from Figure 1A	Figure 7A	Figure 4D	Figure 4D	Figure 4D	Figure 4D	Figure 4D	Figure 4D	Figure 4D	Figure 4D	Figure 4D	Figure 4D	Figure 4D	Figure 7D	Figure 7D	Figure 7D	Figure 7D	Figure 7D	Figure 7D	Figure 7D	Figure 7D	Figure 7D
	1700017B05Rik	1110004F10Rik	031439G07Rik	A2M	ACACA	ABCA1	0610012G03Rik	A2M	ACAP1	A2M	ABCC4	AAK1	A2M	A2M	AHNAK	ANXA1	ACTG1	ABCG2	0610031J06Rik	1700017B05Rik	Acaca	Abcc3	1810011O10Rik	0610040J01Rik	Actr3b	1110004F10Rik	1700020I14Rik
	2810422J05Rik	1110008F13Rik	2010111I01Rik	ABRACL	ACTR3B	ABCG1	0610031J06Rik	AAK1	ACAT2	ABCC5	ABI3	ABCA1	ABCC4	ABRACL	AIF1	ANXA2	ADK	ACY3	2810422J05Rik	4632428N05Rik	Actr3b	Abhd15	Acaca	1700017B05Rik	Adssl1	1110008F13Rik	2810474O19Rik
	4632428N05Rik	1700020I14Rik	210016F16Rik	ACADVL	ADARB1	ABHD12	0610037P05Rik	ABCA1	ACTB	ABHD12	ACTB	ABCC3	AC005258.1	ACADVL	ALOX5AP	APOC1	ALAS1	ADGRG1	4930556M19Rik	Ccr5	Adap1	Abl1	Actr3b	A830008E24Rik	Ank	1810058I24Rik	5031439G07Rik
	4930556M19Rik	1810058I24Rik	2810428I15Rik	ACP5	ADCY3	ACER3	0610040J01Rik	ABCC5	ACTG1	AC244090.1	ACTG1	ABCC5	AC005699.1	ACP5	AP1S2	APOE	APOC1	ADI1	5430435G22Rik	Cd164	Adssl1	Actg1	Adssl1	Abca1	Anxa4	2010107E04Rik	9930111J21Rik2
	5430435G22Rik	2010107E04Rik	500011K16Rik	ACTB	ADSS1	ACP5	1110038B12Rik	ABCG1	ACY3	ACAT2	ACTR2	ABHD2	AC006978.2	ACTB	AREG	CCL2	APOC2	ALOX5AP	AC119211.1	Cmtm6	Akap5	Adora3	AF529169	Abca9	Anxa5	2210016F16Rik	Abca1
	AC119211.1	2210016F16Rik	810058I24Rik	ACTG1	ALDOA	ACVRL1	1200014J11Rik	ABHD12	ADGRG1	ACP5	ACY3	AC004540.1	AC008014.1	ACTG1	ARRDC3	CD63	APOE	BATF3	AC134452.1	Crybb1	Akr7a5	Adrb2	Aldoa	Abhd15	Apbb2	2310022A10Rik	Abca9
	AC134452.1	2310022A10Rik	AA467197	ACTR2	ANKH	ADAM15	1300018I17Rik	ADA2	AIF1	ADAM9	ADGRG1	AC007319.1	AC008691.1	ACTR2	ATP5L	CD9	ASAH1	BST2	AC151602.1	Csf1r	Alkbh2	Adrbk1	Ank	AC149090.1	Apoc2	2410015M20Rik	AC151846.1
	AC151602.1	2410015M20Rik	Abca1	ACTR3	ANKRD55	ADAM8	1500003O03Rik	ADAM28	AKR7A2	ADAMDEC1	ADGRG5	AC007388.1	AC009950.1	ACTR3	BIRC3	CSTB	ATP6V1F	C12orf75	AC154650.1	Cx3cr1	Amdhd2	AK145507	Anxa2	Adap2	Apoe	2700060E02Rik	AC238811.2
	AC154650.1	2700060E02Rik	Abcg1	AHNAK	ANXA3	ADGRE1	1500010J02Rik	ADAM9	AL034397.3	ALAS1	AGR2	AC009093.2	AC022509.2	AKR1A1	BTF3	CTSB	BTG1	CCND1	Acaca	Glul	Ank	Alox5ap	Anxa5	Adap2os	Asb10	Abce1	Acat1
	Acaca	2810474O19Rik	Abhd12	AIF1	ANXA5	AIF1	1500012F01Rik	ADAMDEC1	ALDH2	AMDHD2	AIF1	AC009690.1	AC074327.1	AKR1B1	BTG1	CTSD	C3AR1	CD40	Actr3b	Gpr34	Antxr2	Arhgap22	Apbb2	Adgrg1	Asph	Abcg1	Acin1
	Actr3b	5031439G07Rik	Acer3	AKR1A1	APBB2	AKR1A1	1700003F12Rik	ADAP2	ALOX5AP	ANXA2	AKNA	AC016831.7	AC079015.1	ALCAM	C10orf54	EMP3	CALM1	CEBPB	Adarb1	Gpr56	Anxa4	Arhgap4	Aplp2	Adrb2	Atp1a3	Abhd12	Adam15
	Adarb1	9930111J21Rik2	Acp5	AKR1B1	APLP2	ALCAM	1700017B05Rik	ADI1	ANP32B	ANXA4	AKR7A2	AC018742.1	AC087564.1	ALDOA	CD14	FABP5	CCL3	CKB	Adcy3	Lgmn	Anxa5	Arid3b	Apoe	Akna	Atp6v0d2	Abracl	Adap2
	Adcy3	Abca1	Acvrl1	ALCAM	APOC1	ALDH2	1810013L24Rik	ADORA3	ANXA1	ANXA5	AL034397.3	AC066613.2	AC244021.1	ANAPC11	CD74	FN1	CD36	CRYBB1	Adssl1	Lpcat2	Apbb2	Asb2	Arhgap24	Alox5ap	Axl	AC055772.1	Add3
	Adssl1	Abca9	Adam15	ALDOA	APOC4	ALDOA	1810027O10Rik	AKAP6	AP1S2	APOC1	ALDH2	AC079760.2	ADAM28	ANAPC16	CEBPB	GAPDH	CD74	CST3	AI607873	Maf	Aplp2	Bank1	Arhgap26	Arhgap27	Bcar3	AC099934.3	Agtrap
	AI607873	Abce1	Adam8	ALOX5AP	APOC4-APOC2	ALOX5AP	1810035L17Rik	AKR1B1	APBB1IP	APOE	ALOX5AP	AC093895.1	ADAMTS17	ANXA11	CEBPD	LGALS1	CD83	DAAM1	Akr1a4	Malat1	Apoc2	Bin1	Asb10	Arhgap4	Bhlhe40	AC117232.5	Ahnak
	Akr1a4	Abcg1	Adgre1	ANAPC11	APOE	ANAPC13	2010002N04Rik	AMDHD2	APEX1	ARID5B	ANP32B	AC100849.1	ADAMTSL2	ANXA2	CFP	MMP9	CD9	EBI3	AL663027.1	Marcks	Apoe	Calm2	Atf3	Arhgap45	Cacna1a	AC121965.1	Aif1
	AL663027.1	Abhd12	AF251705	ANAPC16	AQP6	ANGPTL2	2010107E04Rik	ANOS1	APRT	ARL4C	ANXA1	AC104123.1	ADGRB3	ANXA5	CHMP1B	MYL6	CEBPA	EGFL7	AL928935.1	P2ry12	Armc2	Cass4	Atp1a3	Asb2	Cadm1	AC162893.1	Akap13
	AL928935.1	Abracl	Aif1	ANXA11	ARRDC4	ANPEP	2310001A20Rik	ANXA6	ARF3	ASAH1	APBB1IP	AC131956.2	ADGRG1	AP2S1	CLEC10A	NPC2	CHI3L1	EPSTI1	Aldoa	P2ry13	Arrdc4	Ccdc88b	Atp6v0d2	Bank1	Capg	Acer3	Akt1
	Aldoa	AC055772.1	Ak6	ANXA2	ASB10	ANXA1	2310014H01Rik	AP1B1	ARF5	ASAP1	APEX1	ACACB	AL034397.3	AP3S1	COMMD6	PFN1	CLEC19A	FCGR3A	Ank	Rgs2	Asb10	Ccr5	AU020206	BC035044	Cd200r4	Aco2	Aldh1a2
	Ank	AC099934.3	Akr1a1	ANXA5	ATF3	ANXA3	2410001C21Rik	AP2A2	ARHGAP9	ATF3	APRT	ACER3	AL139125.1	APLP2	CSF1R	PSAP	CSTB	FGL2	Ankrd55	Rhob	Atp1a3	Cebpd	Axl	Bin1	Cd22	Acp5	Aldh2
	Ankrd55	AC117232.5	Alcam	AP1S2	ATOX1	ANXA4	2410003K15Rik	APLP2	ARHGDIB	ATOX1	ARHGAP9	ACOT11	AL390729.1	APOC1	CSNK2B	RNASE1	CTSD	FOLR2	Anxa3	Selplg	Atp6v1a	Chst7	B2m	Bin2	Cd274	Actb	Alox5ap
	Anxa3	AC121965.1	Aldh2	AP2S1	ATP1A3	ANXA5	2410006H16Rik	APOC1	ARPC1B	ATP1B1	ARHGDIB	ACSL1	AMOT	APOE	CST3	S100A10	CTSL	FSCN1	Anxa5	Serinc3	Axl	Chst8	Baiap2l2	Bmp2k	Cd34	Actg1	Ang
	Anxa5	AC151846.1	Aldoa	AP3S1	ATP1B3	AP1S1	2410015M20Rik	APOE	ARPC2	ATP6AP1	ARPC1B	ACTN1	ANKRD22	APRT	CXCL8	S100A11	CXCR4	GSTM3	Apbb2	Siglech	Baiap2l2	Chsy1	Bhlhe40	Calm2	Cd68	Actn1	Ankrd11
	Apbb2	AC162893.1	Alox5ap	APLP2	ATP5MF	AP2M1	2510002D24Rik	ARL4C	ARPC3	ATP6V0B	ARPC2	ADARB1	ANKRD44	ARF1	CXCR4	S100A4	DBI	HAMP	Aplp2	Slco2b1	Bcar3	Clec4a3	C3ar1	Ccr5	Cd72	Actn4	Anp32a
	Aplp2	AC238811.2	Anapc11	APOC1	ATP6V0C	APBB2	2510006D16Rik	ARL6IP1	ASGR2	ATP6V0D2	ASGR2	ADCY3	ANKS1A	ARHGAP18	DDIT4	S100A6	DHRS9	HBB	Apoc1	Sparc	Bhlhe40	Cmtm6	Cadm1	Cd164	Cd83	Actr1a	Anxa6
	Apoc1	Acat1	Anapc13	APOE	ATP6V0D2	APLP2	2610008E11Rik	ASAH1	BANF1	ATP6V1B2	ATP5IF1	ADGRD1	AP003354.2	ARHGDIA	DDX5	SERF2	DNASE2	HCST	Apoc4	Srgap2	Bnip3	Cmtm7	Capg	Cd33	Cd9	Actr2	Ap1b1
	Apoc4	Acer3	Angptl2	APRT	ATP6V0E1	APOBEC1	2610507B11Rik	ATOX1	BHLHE41	ATP6V1D	BIN2	AGAP1	AP003481.1	ARL6IP1	DNAJA1	SH3BGRL3	EDN1	HSP90B1	Apoe	Tmem119	Bola2	Cryba4	Ccl3	Ceacam1	Cdk18	Adam17	Ap2a2
	Apoe	Acin1	Anpep	AREG	ATP6V1C1	APOBR	2700089E24Rik	ATP1B1	BTG2	ATP6V1F	C12orf75	AGAP3	APBB1IP	ARPC1B	EEF1A1	SPP1	FABP3	HSPA1B	Aqp6	Tmem173	Bri3bp	Crybb1	Ccl4	Cep68	Ch25h	Adgre1	Apobec3
	Aqp6	Aco2	Anxa1	ARF1	ATP6V1F	APOE	2810422J05Rik	ATP6AP1	C12orf75	ATP6V1G1	C1orf162	AHNAK	APMAP	ARPC2	EEF1B2	VIM	FABP5	HSPA5	Arrdc4	Txnip	Cacna1a	Cx3cr1	Ccl6	Chd9	Chst11	Adh5	Apoe
	Arrdc4	Acp5	Anxa3	ARHGAP18	AXL	APP	2900073G15Rik	ATP6AP2	C1QBP	BCL2A1	C1QA	AKAP6	APPL2	ARPC3	EEF1D		FAM129A	IER3	Asb10		Cadm1	Cybasc3	Cd200r4	Ckb	Chst2	Adssl1	App
	Asb10	Acsl5	Anxa4	ARHGDIA	B2M	APRT	3110062M04Rik	ATP6V0D2	CAMK1	BRI3	C1QBP	AL158071.4	ARHGAP12	ARPC4	EGR1		FAM20C	IFI44L	Atf3		Cadm4	Cyth4	Cd274	Clec4a2	Clec7a	Ahcyl1	Arhgap18
	Atf3	Actb	Anxa5	ARL6IP1	BAIAP2L2	ARF1	4632427E13Rik	ATP6V0E1	CBX3	C15orf48	C3	AL356417.3	ARHGAP22	ARPC5	EIF1		FTH1	IFI6	Atox1		Capg	Dok3	Cd34	Clec4a3	Colec12	AI413582	Arhgap30
	Atox1	Actg1	Ap1s1	ARPC1B	BAMBI	ARHGDIA	4632428N05Rik	ATP6V1B2	CCDC12	C3AR1	CALCOCO2	ALCAM	ARHGAP27	ASAH1	EIF3E		GABARAPL1	IFIT1	Atp1a3		Cck	Dopey2	Cd48	Clk1	Cox6a2	AI662270	Arhgap45
	Atp1a3	Actn1	Ap2m1	ARPC2	BCL2A1	ARL11	4930444A02Rik	ATP6V1C1	CCR6	C5AR1	CALM2	ALOX15B	ARHGAP32	ATOX1	EMP3		GADD45G	IFIT3	Atp1b3		Cd200r4	Duoxa1	Cd52	Cmtm6	Cpd	Aimp1	Arhgdib
	Atp1b3	Actn4	Apbb2	ARPC3	BHLHE40	ARPC1B	4931406P16Rik	ATP6V1F	CCT2	CADM1	CAMK1	ANKRD10	ARID1A	ATP1B1	FAU		GALNT1	IFITM3	Atp5j2		Cd5	Ecscr	Cd63	Cmtm7	Cpeb1	Akr1a1	Arhgef1
	Atp5j2	Actr1a	Aplp2	ARPC4	BRI3BP	ARPC2	4933426M11Rik	ATP6V1G1	CCT5	CCL20	CAP1	ANKRD12	ATF7IP2	ATP1B3	FCER1A		GLDN	IFT74	Atp6v0c		Cd63	Elk1	Cd68	Col27a1	Crlf2	Akr1b8	Arrb2
	Atp6v0c	Actr2	Apobec1	ARPC5	C15orf39	ARRB2	5430417L22Rik	BEX3	CD1C	CCL3	CARD9	ANKRD28	ATP11C	ATP5A1	FCGR2A		GPNMB	IGF1	Atp6v0d2		Cd68	Eng	Cd72	Commd8	Csf1	Alas1	Atp2b1
	Atp6v0d2	Adam15	Apobr	ARRDC3	C4orf48	ASAH1	5430435G22Rik	BLVRB	CD1E	CCL3L1	CCDC85B	ANKRD6	ATP2C1	ATP5B	FCGR2B		GYPC	IGSF21	Atp6v0e		Cd72	Epha2	Cd74	Crybb1	Cspg4	Alcam	Atp5h
	Atp6v0e	Adam17	Apoe	ASAH1	CADM1	ATF3	6230427J02Rik	BMP2K	CD207	CCL4	CCND1	ANOS1	ATP8B4	ATP5D	FCN1		HLA-DMA	IL3RA	Atp6v1c1		Cd84	Etv5	Cd83	Csf1r	Cst7	Aldoa	Atrx
	Atp6v1c1	Adap2	App	ATOX1	CAPG	ATF6B	6330512M04Rik	BRI3	CD48	CCL4L2	CCND3	ANXA2	AUTS2	ATP5E	FEZ2		HLA-DPA1	JAG1	Atp6v1f		Cdk18	Exosc2	Cd9	Csmd3	Ctsb	Anapc11	Atxn7l3b
	Atp6v1f	Add3	Aprt	ATP1B1	CCK	ATOX1	7SK	C1QA	CD52	CD52	CCR6	AP000812.1	B3GNT5	ATP5F1	FGL2		HLA-DPB1	KCNK6	AW112010		Cdkn2a	Fam110a	Ch25h	Ctc1	Ctsl	Anp32b	Bank1
	AW112010	Adgre1	Arf1	ATP1B3	CCL15	ATP13A2	9130401M01Rik	C4orf48	CD74	CD63	CD1C	AP001636.3	BACH1	ATP5G1	FKBP5		HLA-DQA2	LAP3	Axl		Ch25h	Fam125b	Chst2	Cttnbp2nl	Ctsz	Anpep	Batf3
	Axl	Adh5	Arhgdia	ATP5A1	CCL15-CCL14	ATP1A1	A630033H20Rik	C5AR1	CD9	CD68	CD1E	AP002991.1	BCAR3	ATP5G3	FN1		HLA-DQB1	LYVE1	B2m		Chst10	Fbrsl1	Clec7a	Cx3cr1	Cxcl14	Anxa1	Baz2b
	B2m	Adssl1	Arl11	ATP5B	CCL18	ATP5IF1	Aagab	C6orf62	CDK2AP2	CD83	CD207	AP2A2	BHLHE41	ATP5I	FOLR2		HLA-DRA	MNDA	Baiap2l2		Chst2	Fgd2	Cox6a2	Cyth4	Cxcr4	Anxa2	BC017643
	Baiap2l2	Agtrap	Arpc1b	ATP5D	CCL23	ATP6AP1	Abca1	CALM3	CENPF	CD84	CD33	APBB2	BIN1	ATP6AP1	FOS		HLA-DRB1	MRC1	Bambi		Chst3	Frmd4a	Cpq	Dapp1	Cyp4v3	Anxa3	Bin1
	Bambi	Ahcyl1	Arpc2	ATP5E	CCL3	ATP6AP2	Abca2	CANX	CFL1	CD9	CD4	APOC1	BIN2	ATP6AP2	FOSB		HLA-DRB5	NBL1	Bcl2a1a		Cib2	Garnl3	Creg1	Ddx5	Dkk2	Anxa4	Blvrb
	Bcl2a1a	Ahnak	Arrb2	ATP5F1	CCL3L1	ATP6V0B	Abca3	CCL3	CHI3L1	CDS2	CD74	APOE	BLNK	ATP6V0B	GLTSCR2		ID2	NCF1	Bcl2a1d		Cited4	Gimap1	Crip1	Dip2b	Egln3	Anxa5	Bod1l
	Bcl2a1d	AI413582	Asah1	ATP5G1	CCL3L3	ATP6V0D1	Abca9	CCR1	CIITA	CEBPB	CDK2AP2	ARAP1	C12orf42	ATP6V0D1	GNB2L1		IER5L	NFKBIA	Bhlhe40		Clec7a	Gimap6	Crlf2	Dleu2	Ell2	Anxa7	Brk1
	Bhlhe40	AI662270	Asna1	ATP5G3	CCL4	ATP6V0E1	Abcc3	CD163	CKB	CHI3L1	CENPF	ARHGAP10	C12orf75	ATP6V0E1	GSN		IL4I1	NRIP1	Bri3bp		Col9a2	Glul	Csf1	Dock10	Fabp5	Ap1s1	Bsg
	Bri3bp	Aif1	Atf3	ATP5I	CCL4L2	ATP6V1C1	Abcc5	CD28	CKLF	CLN8	CFL1	ARHGAP18	C1RL	ATP6V1B2	H3F3B		ITGAX	OAS1	C530028O21Rik		Coq7	Golm1	Csf2ra	Dock4	Fam20c	Apbb1ip	Btg2
	C530028O21Rik	Aimp1	Atf6b	ATP5L	CCR5	ATP6V1F	Abcd1	CD36	CKS1B	COL4A3BP	CIITA	ARID5B	C3	ATP6V1F	HERPUD1		KCNJ2	OLFML3	Cadm1		Coro1c	Gp9	Cst7	Dock8	Fam46c	Api5	C1qa
	Cadm1	Akap13	Atox1	ATP6AP1	CD164	ATP6V1G1	Abcd2	CD63	CLIC1	CREG1	CKB	ASAH1	C4orf19	ATP6V1G1	HLA-DMA		KCNMA1	PARP14	Capg		Cox6a2	Gpd1	Cstb	Dok3	Fblim1	Apobec1	C1qb
	Capg	Akr1a1	Atp13a2	ATP6AP2	CD200R1	AXL	Abcf1	CD68	CORO1A	CST7	CKLF	ASAP1	CA8	ATPIF1	HLA-DPA1		KLF6	PLAT	Cck		Cpeb1	Gpr56	Ctsa	Dusp6	Gas2l3	Aprt	C1qc
	Cck	Akr1b8	Atp1a1	ATP6V0B	CD200R1L	BAG1	Abhd12	CD84	COTL1	CSTB	CKS1B	ASTN2	CACNA1A	ATRAID	HLA-DPB1		LGALS1	PLTP	Ccl3		Creb3l2	Grap	Ctsb	Dusp7	Gnas	Arf6	C1qtnf1
	Ccl3	Akt1	Atp5g1	ATP6V0D1	CD300LB	BASP1	Abi3	CDKN1A	CX3CR1	CTNNB1	CLEC10A	ATF3	CACNB4	AURKAIP1	HLA-DQA1		LGALS3	PMEPA1	Ccl4		Creg1	Hck	Ctsd	Ecscr	Gnptab	Arhgap25	C4b
	Ccl4	Alas1	Atp6ap1	ATP6V0E1	CD33	BAX	Abl1	CLN8	DBI	CTSA	CLTB	ATG16L2	CAPZB	B2M	HLA-DQB1		LILRA4	PPM1K	Ccl6		Csf1	Hist1h4k	Ctse	Eef2k	Got1	Arhgap9	Camp
	Ccl6	Alcam	Atp6ap2	ATP6V1B2	CD34	BLNK	AC113316.1	CLTC	DCTPP1	CTSB	CNN2	ATG7	CARD11	BAX	HLA-DRA		LIMS1	RGS18	Cd200r4		Cst7	Hmha1	Ctsl	Elmo1	Gpnmb	Arhgdia	Cbl
	Ccr5	Aldh1a2	Atp6v0b	ATP6V1F	CD5	BLVRA	AC115697.1	CMKLR1	DCXR	CTSD	COMMD6	ATP1B1	CC2D2B	BCAP31	HLA-DRB1		LIPA	RHOB	Cd300lb		Ctsb	Icosl	Ctss	Eng	Gpr162	Arl11	Cbr2
	Cd164	Aldh2	Atp6v0d1	ATP6V1G1	CD52	BLVRB	AC151602.1	CNRIP1	DDX21	CTSL	CORO1A	ATP1B3	CCDC26	BEX4	HLA-DRB5		LITAF	RNASE6	Cd34		Cxcl14	Il6ra	Ctsz	Entpd1	Hcar2	Arl8b	Ccl12
	Cd200r4	Aldoa	Atp6v0e	ATPIF1	CD63	BRI3	AC157822.1	COL4A3BP	DEK	CTSZ	COTL1	ATP6V0A1	CCDC50	BLOC1S1	IER2		LPL	RNF213	Cd5		Cxcr4	Itga9	Cxcl16	Epb41l2	Hif1a	Arpc1b	Ccl2
	Cd300lb	Alox5ap	Atp6v1c1	ATRAID	CD72	BRK1	Acaca	CPEB4	DHCR24	CXCL16	CPED1	ATP6V1C1	CCND1	BLVRB	IFI16		LRRC39	SELENBP1	Cd52		Ddrgk1	Itpr3	Cybb	F11r	Igf1	Arpc2	Ccl24
	Cd34	Anapc11	Atp6v1f	AURKAIP1	CD74	BSG	Acadsb	CPVL	DNAJA1	CXCL8	CSF1R	ATP9A	CD226	BNIP3L	IFITM2		MAFB	SERPINB9	Cd63		Ddx31	Ivns1abp	Dgkz	Fam102b	Il1r1	Arpc5	Ccl5
	Cd5	Ang	Atp6v1g1	B2M	CD83	C15orf48	Acap2	CREBRF	DNMT1	CYB561A3	CST3	ATXN1	CDH23	BRI3	ITM2B		mEGFP	SFMBT2	Cd63-ps		Dnajb14	Jun	Dkk2	Fam105a	Inf2	Asph	Ccl6
	Cd52	Ankrd11	Atpif1	BAX	CD84	C1D	Accs	CREG1	DRAP1	CYP27A1	CTNND1	BASP1	CDYL	BSG	JAML		MPDZ	SLC12A5	Cd68		Dnase1l1	Kcnip3	Dnajb14	Fam110a	Itgax	Atf3	Ccl7
	Cd63	Anp32a	Axl	BCAP31	CD9	C1orf54	Acer3	CRTAP	DUT	CYSTM1	CTTNBP2	BEAN1	CEACAM21	C11orf58	JUNB		MS4A7	SLC40A1	Cd72		Dpp7	Kcnk12	Dpp7	Fam212a	Kcnj2	Atf4	Ccl8
	Cd63-ps	Anp32b	Bag1	BEX4	CH25H	C1QA	Ache	CRYBB1	EBP	DBI	CX3CR1	BICD1	CECR2	C15orf48	KLF2		MSR1	SLC7A8	Cd74		Dtnbp1	Kcnk6	Eef1a1	Fchsd2	Etl4	Atox1	Ccpg1
	Cd68	Anpep	Basp1	BIRC3	CHST11	C1QB	Acin1	CSTB	EEF1B2	DENND2D	CYBA	BLVRB	CFAP74	C19orf53	LST1		MYO1E	SRGAP1	Cd83		Echs1	Klk8	Efr3b	Fcrl1	Klrb1b	Atp5a1	Ccr1
	Cd72	Anxa1	Bax	BLOC1S1	CHST2	C1QC	Acp2	CTNNB1	EHD1	DHCR7	CYBB	BNC2	CHD7	C19orf70	LYVE1		NAP1L1	SRGAP2B	Cd84		Eef1a1	Lilrb3	Egln3	Fcrls	Lag3	Atp5b	Ccr2
	Cd74	Anxa2	BC028528	BLVRB	CLEC7A	C3AR1	Actb	CTSA	EIF3G	DNASE2	CYSLTR1	BNIP3L	CHST11	C1orf43	MAFB		NPL	SRGAP2C	Cd9		Efemp2	Limd2	Egr2	Fgd2	Lgals3	Atp5c1	Cd14
	Cd83	Anxa3	Blnk	BNIP3L	CMTM6	C5AR1	Actr10	CTSB	EIF5A	DUSP4	DAPP1	BTG1	CLEC17A	C4orf48	MCL1		OLR1	SSBP2	Ch25h		Efna5	Lrba	Eno1	Frmd4a	Lgals3bp	Atp5d	Cd163
	Cd84	Anxa4	Blvra	BRI3	COLEC12	CADM1	Adam10	CTSD	EMP3	ELL2	DCTPP1	C20orf194	CLEC9A	C6orf48	MEF2C		PADI2	STAB1	Chst11		Egln3	Lrrc25	Ephx1	Frmd4b	Lox	Atp5e	Cd164
	Cd9	Anxa5	Blvrb	BSG	CORO2A	CALM3	Adam15	CTSL	ENO1	ELOC	DEK	C5AR1	CLIP2	C9orf16	MGST2		PDGFA	SUCNR1	Chst2		Egr2	Lrrc3	Etl4	Fscn1	Lpl	Atp5f1	Cd209f
	Ch25h	Anxa6	Bri3	BTF3	COX4I1	CALR	Adam9	CTSS	ERCC1	FABP3	DOCK8	C8orf37-AS1	CMIP	CALM1	MS4A6A		PDPN	TLE4	Clec7a		Eif4b	Lst1	Fabp5	Ggta1	Lrguk	Atp5g1	Cd2ap
	Chst11	Anxa7	Brk1	BTG1	COX6A1	CAMK1	Adap2	CTSZ	ETHE1	FABP5	DUSP23	CADM1	COTL1	CALM3	NACA		PLA2G7	TNFSF10	Colec12		Eml2	Ltb	Fam20c	Glul	Ly9	Atp5g3	Cd300ld
	Chst2	Ap1b1	Bsg	C10orf54	COX6A2	CAPG	Adar	CYFIP1	FADS1	FADS1	DUT	CBLB	CPED1	CALR	NAMPT		PTCRA	TRIM22	Coro2a		Ephx1	Ltc4s	Fau	Gm15503	Lyz2	Atp5h	Cd300ld5
	Clec7a	Ap1s1	C1d	C11orf58	COX7A2L	CAPNS1	Adarb1	DAB2	FAM129A	FAM20C	EEF1B2	CCL3	CSF1R	CANX	NDUFB5		PTGER4	TRMT1	Cox4i1		Etl4	Lyl1	Fgf13	Gna15	Mamdc2	Atp5j	Cd74
	Cmtm6	Ap2a2	C1qa	C15orf48	COX8A	CAPZA2	Adck2	DMXL2	FCER1A	FAM213A	EFHD2	CD163	CSGALNACT1	CAP1	NDUFV2		RAMP1	TUBB	Cox6a1		Fabp3	Marcks	Fgr	Golm1	Mdfic	Atp5j2	Cd79b
	Colec12	Apbb1ip	C1qb	C19orf53	CPD	CARD19	Adck5	DNASE2	FCGBP	FDFT1	EHD1	CD83	CTTNBP2	CAPG	NEAT1		RASGEF1B	USP53	Cox6a2		Fabp5	Mfng	Flt1	Gp9	Mfsd12	Atp5k	Cd81
	Coro2a	Api5	C1qc	C19orf70	CREB3L2	CD14	Adcy7	DOCK4	FDFT1	FDPS	ERCC1	CD84	CTTNBP2NL	CAPZA1	NFKBIA		RTTN	VSIG4	Cox7a2l		Fabp5l2	Mgat1	Fth1	Gpr165	Mitf	Atp5k-ps2	Cd86
	Cox4i1	Apobec1	C3ar1	C1orf43	CREG1	CD300A	Adnp	EEPD1	FDPS	FERMT3	EZR	CD9	CX3CR1	CAPZA2	PABPC1		S100A11	XAF1	Cox8a		Fam20c	Mtap1s	Ftl1	Gpr34	Mmp12	Atp5o	Cebpb
	Cox6a1	Apobec3	C5ar1	C4orf48	CRLF2	CD300LB	Adora3	EIF4A2	FGL2	FNIP2	FCER1A	CDCP1	CYFIP1	CAT	PHACTR1		SCIN	XBP1	Cpd		Fdps	Mtss1	Fxyd5	Grap	Myo5a	Atp6ap2	Cfh
	Cox6a2	Apoe	Cadm1	C6orf48	CRYBB1	CD300LD	Adrb1	ENG	FILIP1L	FTH1	FCGBP	CDK14	CYSLTR1	CCDC88A	PNRC1		SCPEP1		Creb3l2		Fgf1	Mtus1	Gapdh	Gtf2h2	Nceh1	Atp6v0a1	Cfp
	Cox7a2l	App	Calm3	C9orf16	CSF1	CD36	Adrb2	EVI2A	FUT7	FTL	FCGRT	CDR2	CYTL1	CCL18	PTMA		SGK1		Creg1		Fkbp1b	Myo1g	Gas2l3	Herc2	Nrp1	Atp6v0d2	Chd4
	Cox8a	Aprt	Calr	CALM1	CSF1R	CD48	Adrbk1	FABP3	FXYD5	FUCA1	FFAR4	CDS2	DAGLB	CD164	RHOB		SLC11A1		Crlf2		Fkbp2	Ncaph	Gcnt2	Hpgds	Olfr111	Atp6v0e	Chp2
	Cpd	Arf1	Camk1	CALM3	CSF2RA	CD63	Aes	FAM20C	GAPDH	GABARAPL1	FGD2	CDYL2	DEF6	CD36	RNASE1		SLC1A3		Csf1		Fuca1	Ncoa3	Gm13391	I830077J02Rik	Osbpl8	Atp6v1a	Ciita
	Creb3l2	Arf6	Capg	CALR	CST7	CD72	Aff1	FAM45A	GAPT	GABARAPL2	FGL2	CHSY3	DENND3	CD44	RNASE6		SOCS6		Csf2ra		Fundc2	Nrm	Gm26714	Ifngr1	P2rx4	Atp6v1b2	Cited2
	Creg1	Arhgap18	Capns1	CANX	CSTB	CD81	Aftph	FCGR1A	GNA15	GADD45B	FILIP1L	CLEC5A	DEPTOR	CD52	RSL24D1		SPP1		Cst7		Gal3st2	P2rx1	Gm8995	Il10ra	Pdcd1	Atp6v1c1	Clcn5
	Crlf2	Arhgap25	Capza2	CAP1	CTSA	CD9	Aga	FCGR2A	GPR84	GCLC	FKBP1A	CLIP4	DGKA	CD53	S100A4		SQSTM1		Cstb		Gapdh	P2ry12	Got1	Il16	Pianp	Atp6v1e1	Clec10a
	Crybb1	Arhgap30	Card19	CAPG	CTSB	CDC42	Agpat2	FCGR3A	GSN	GCLM	FNBP1	CLMN	DHTKD1	CD59	SAT1		TGFBR1		Ctsa		Gas2l3	P2ry13	Gpi1	Il6ra	Plau	Atp6v1f	Clec4a1
	Csf1	Arhgap45	Carkd	CAPZA1	CTSD	CDK6	Agps	FCGRT	GTF3A	GK	FPR1	COL4A3BP	DIAPH2	CD63	SERPINA1		TIGD4		Ctsb		Gas7	Pde2a	Gpnmb	Il7r	Plekha1	Atp6v1h	Clint1
	Csf1r	Arhgap9	Ccdc109b	CAPZA2	CTSE	CEBPA	Aif1	FNDC3B	H2AFV	GLA	FYB1	COLEC12	DIP2A	CD68	SKP1		TMEM144		Ctsd		Gba	Pdlim4	Gpr65	Inpp4b	Plekhh2	Atpif1	Clptm1
	Csf2ra	Arhgdia	Cd14	CAT	CTSS	CKB	Aig1	FNIP2	H2AFZ	GLMP	GAPT	CORO1C	DIP2B	CD84	SLC25A6		TREM2		Ctse		Gfap	Phyhd1	Gusb	Inpp5d	Plin2	Atxn10	Cltc
	Cst7	Arhgdib	Cd300a	CCDC88A	CTSZ	CLEC12A	Ak3	FOLR2	H3F3A	GLUL	GDI2	CPM	DOCK8	CD9	SNX10		UBE2J1		Ctsl		Ggct	Pld4	H2-Aa	Itga9	Postn	Aurkaip1	Cmklr1
	Cstb	Arhgef1	Cd300lb	CCL18	CX3CR1	CLEC4C	Akap13	FTH1	HERPUD1	GM2A	GIMAP4	CPNE8	EBI3	CD99	SOCS3		WIPF3		Ctss		Ggh	Plxnb2	H2-Ab1	Itgam	Prr5l	Axl	Cmtm6
	Ctsa	Arl11	Cd302	CD14	CXCL14	CLEC4D	Akirin2	FTL	HIST1H4C	GNA13	GLIPR1	CPQ	ELK3	CDC37	SPG21				Ctsz		Glb1	Pnp1	H2-D1	Itpripl1	Psen2	B2m	Cnn2
	Ctsb	Arl8b	Cd36	CD164	CXCL16	CLEC5A	Akna	FUCA1	HLA-DMA	GNB4	GMFG	CPVL	ELMO1	CDC42	SRGN				Cxcl14		Gm1673	Prdxdd1	H2-Eb1	Ivns1abp	Ptchd1	B4galnt1	Cnot6l
	Ctsd	Arpc1b	Cd48	CD36	CXCR4	CLIC1	Akr1a4	GALC	HLA-DPA1	GNPDA1	GNA15	CR1	EMB	CECR1	SRSF3				Cxcl16		Gng12	Prkca	H2-K1	Klf3	Ptger4	Bag3	Cnpy3
	Ctse	Arpc2	Cd63	CD44	CYBB	CLIC4	AL663027.1	GAPLINC	HLA-DPB1	GNS	GPR84	CRTC3	EMID1	CFL1	STK17B				Cxcr4		Gnptg	Ptgs1	H2-Q6	Lgmn	5430435G22Rik	Banf1	Comt
	Ctsl	Arpc5	Cd68	CD52	DHRS3	CLN8	AL928935.1	GAS7	HLA-DQA1	GOLIM4	GPRIN3	CRYL1	EML1	CHCHD10	SYF2				Cybb		Got1	Rapgef5	H2-Q7	Lpar6	Rai14	Basp1	Cp
	Ctss	Arrb2	Cd72	CD53	DKK2	CLPTM1L	Aldoa	GATM	HLA-DQB1	GPNMB	GRK2	CSGALNACT2	EPB41L2	CHCHD2	TIMP1				Dhrs3		Gp49a	Rgs2	Hacd2	Lpcat2	Rap2b	Bax	Cpne3
	Ctsz	Asah1	Cd81	CD59	DNAJB14	CMTM3	Alox5ap	GCLC	HLA-DRA	GPR183	H2AFV	CTNNB1	ERC2	CHI3L1	TNFAIP3				Dkk2		Gpnmb	Rps6ka1	Hcar2	Lpcat3	Rassf3	BC005537	Crebbp
	Cx3cr1	Asph	Cd9	CD63	DPP7	CNDP2	Ampd3	GGA1	HLA-DRB1	GPX4	H2AFZ	CTSB	ETS2	CHIT1	TPT1				Dnajb14		Gpr162	S100a8	Hexa	Lrba	Rftn1	BC031181	Csf1r
	Cxcl14	Atf3	Cdc42	CD68	DPYS	CNPY2	Ank	GLMP	HMGB1	GRINA	HACD4	CTSL	EXT1	CISD2	TSC22D3				Dpp7		Gpr65	S100a9	Hif1a	Lrrc3	Rnf128	Bcl2a1b	Cst3
	Cxcl16	Atf4	Cdk6	CD74	ECM1	COMMD1	Ankrd11	GLUL	HMGB2	GRN	HCLS1	CTSS	FAM13A	CITED2	UBA52				Dpys		Gstm5	Selplg	Hpse	Lst1	Rxrg	Bcl2l1	CT010471.2
	Cxcr4	Atox1	Cebpa	CD84	EEF1B2	COTL1	Ankrd16	GM2A	HMGCS1	GSR	HERPUD1	CUEDC1	FAM149A	CLTA	UQCRB				Ecm1		Gsto1	Serinc3	Ifi204	Ltc4s	S1pr1	Blnk	Ctage5
	Cybb	Atp2b1	Ckb	CD9	EEF1G	COX5A	Anp32a	GNB4	HMGN2	GSTO1	HIST1H4C	CXCR4	FAM157C	COMT	VSIG4				Eef1a1		Guca1a	Serpinf1	Ifi27l2a	Lyn	Serpinb6a	Blvra	Ctdsp2
	Dhrs3	Atp5a1	Clec12a	CD99	EEF2	COX7A2	Anxa3	GNPDA1	HNRNPA1	GYPC	HLA-DMA	CYP27A1	FAM177B	COPE	XRCC5				Eef1b2		Gusb	Sgsh	Ifitm3	Maf	Serpine2	Bola2	Ctsc
	Dkk2	Atp5b	Clec4a3	CDC37	EGLN3	CPD	Ap1b1	GNS	HNRNPA2B1	HAVCR2	HLA-DPA1	CYSTM1	FAM49B	CORO1B	ZFP36				Eef1g		Gyg	Sipa1	Igf1	Malat1	Siglec5	Bud31	Ctsh
	Dnajb14	Atp5c1	Clec4d	CDC42	EPHX1	CPQ	Ap1s2	GOLIM4	HNRNPAB	HEXA	HLA-DPB1	CYTH1	FCHSD2	COX14	ZFP36L2				Eef2		H2-Ob	Slc10a1	Inf2	Marcks	Slc41a2	Bzw1	Cxcl12
	Dpp7	Atp5d	Clec5a	CEBPB	FABP3	CREG1	Ap2s1	GPNMB	HNRNPM	HEXB	HLA-DQA1	CYTH3	FGD2	COX17					Egln3		Hcst	Slc13a3	Itgax	Med12l	Soat1	C1qbp	Cybb
	Dpys	Atp5e	Clic1	CEBPD	FABP5	CRELD2	Apbb1ip	GPR34	HSP90AB1	HM13	HLA-DQB1	DANT2	FMNL3	COX5A					Ephx1		Hif1a	Slc26a11	Kcnj2	Mef2a	Socs6	C3ar1	Cyp4f18
	Ecm1	Atp5f1	Clic4	CECR1	FAM20C	CRLF2	Apbb2	GPR82	ICAM3	HMGCR	HLA-DRA	DAPK1	FNBP1L	COX6A1					Etl4		Hpse	Slc2a5	Ldha	Mfap3	Speg	Cab39	Cysltr1
	Eef1a1	Atp5g1	Cln8	CFL1	FAU	CSF1R	Aplp2	GPX4	IDI1	HMGCS1	HLA-DRB1	DDHD1	FOXN3	COX6C					Fabp3		Hscb	Slc40a1	Ldlr	Mgat4a	Spp1	Cacul1	Dab2
	Eef1b2	Atp5g3	Clptm1l	CFP	FBLIM1	CSF2RA	Apoe	GRN	IFITM2	HMOX1	HMGB1	DDX60L	FOXP2	COX8A					Fabp3-ps1		Hyi	Slc46a1	Lgals3	Mpi	Srxn1	Cadm1	Dazap2
	Eef1g	Atp5h	Cmtm3	CHCHD10	FCER1G	CSF2RB	Aprt	GSTO1	IGSF6	HSD17B14	HMGB2	DENND2D	FRMD4A	CPM					Fabp5		Ifnar2	Slc5a10	Lgals3bp	Ms4a6b	St14	Calm1	Dclre1c
	Eef2	Atp5j	Cndp2	CHCHD2	FGL2	CST3	Arap2	GYPC	IL18	HSD17B4	HMGN2	DENND4C	FSCN1	CREG1					Fam20c		Igf1	Slc7a8	Lilrb4a	Mtss1	St8sia6	Calm2	Dek
	Egln3	Atp5j2	Cnpy2	CHI3L1	FLT1	CSTB	Arap3	HAVCR2	IL1B	HTRA1	HNRNPA1	DGKH	GAK	CSDE1					Fam46c		Il4i1	Slco4a1	Lox	Mtus1	Sulf2	Calr	Deptor
	Ephx1	Atp5k	Commd1	CHIT1	FTH1	CTSA	Arhgap12	HEXA	INSIG1	HTRA4	HNRNPA2B1	DIP2C	GALNT2	CSTB					Fau		Itgax	Snta1	Lpl	Nav2	Syngr1	Camp	Dnajc13
	Etl4	Atp5k-ps2	Cotl1	CHMP1B	FTL	CTSB	Arhgap22	HEXB	ITGB7	IDI1	HNRNPAB	DIRC3	GAREM1	CTSA					Fblim1		Klrb1a	Stab1	Lrpap1	Nfam1	Synj2	Capg	Dnajc3
	Fabp3	Atp5o	Cox5a	CISD2	FUCA1	CTSC	Arhgap27	HIF1A	JAML	IER5L	ICAM3	DMXL2	GARNL3	CTSB					Fcer1g		Klrb1b	Tgm2	Ly86	Nrip1	Tlr2	Capn2	Dnase1l3
	Fabp3-ps1	Atp6ap2	Cox7a2	CITED2	FXYD6	CTSD	Arhgap30	HMOX1	JCHAIN	IFI30	ID2	DOCK1	GIMAP4	CTSD					Fgl2		Leprel2	Tle3	Ly9	Ntpcr	Tmem202	Capns1	Dnm2
	Fabp5	Atp6v0a1	Cpd	CLEC10A	GALK1	CTSH	Arhgap39	HNMT	JUND	IGF2R	IFITM2	DOCK5	GIMAP8	CTSL					Flt1		Lgi2	Tmem119	Lyz2	Numb	Ttyh2	Capza1	Dpm3
	Fam20c	Atp6v0d2	Cpq	CLTA	GAS2L3	CTSS	Arhgap4	HOMER3	LCP1	IL4I1	IL17RA	DOPEY2	GRID2	CTSS					Fth1		Lilrb4	Tmem173	Mamdc2	Olfml3	Tyrobp	Capza2	Dram1
	Fam46c	Atp6v0e	Creg1	COMMD6	GBA	CTSZ	Arhgap5	HS3ST1	LDHA	INSIG1	IL18	DPEP2	GRK5	CTSZ					Ftl1		Lpl	Tmem44	Mif	Ophn1	Vat1	Card19	Dse
	Fau	Atp6v1a	Creld2	COMT	GHR	CTTNBP2NL	Arhgdia	HSD17B14	LGALS12	IQGAP2	IL1B	DPYD	GSN	CUTA					Fuca1		Lrmp	Tmem63a	Milr1	P2ry12	Vps13c	Cav2	Dsel
	Fblim1	Atp6v1b2	Crlf2	COPE	GLA	CUEDC2	Arhgdib	HSD17B4	LINC01235	ITGAX	IL6ST	DTNA	HAMP	CXCL16					Fxyd5		Lrpap1	Tmem8c	Mt1	P2ry13	Xylt1	Cbfb	Dusp6
	Fcer1g	Atp6v1c1	Csf1r	CORO1B	GLB1	CUX1	Arhgef10l	HTRA1	LMNB1	KLHL24	INPP5D	DUSP1	HCG22	CYBA					Fxyd6		Lsm4	Tspan18	Myo1e	Pag1		Ccl9	Ecm1
	Fgl2	Atp6v1e1	Csf2ra	COX14	GLIPR1	CX3CR1	Arhgef40	ID3	LSM4	KLHL6	ITGAM	DUSP10	HCK	CYP27A1					Galk1		Ly9	Tuba1b	Myo5a	Pde3b		Ccnd1	Ednrb
	Flt1	Atp6v1f	Csf2rb2	COX17	GLUL	CXCL16	Arhgef7	IDH1	LSM7	LAMP1	ITGB7	DUSP16	HEATR5B	CYSTM1					Gas2l3		Lyz1	Txnip	Nceh1	Pdlim4		Ccr5	Egr1
	Fth1	Atp6v1h	Cst3	COX5A	GM2A	CYB5R3	Arid1a	IGF1	LSP1	LAMP2	KCNK6	EDA	HIVEP3	DAB2					Gas7		Lyzl4	Upk1b	Ndufa1	Picalm		Cct2	Ehd1
	Ftl1	Atpif1	Cstb	COX6A1	GNAS	CYBA	Arid3a	IGF2R	LST1	LGALS1	LCP1	ELL2	HK2	DAD1					Gba		Maged1	Vav1	Neat1	Pld1		Cct3	Eif4ebp2
	Fuca1	Atrx	Ctsa	COX6C	GOT1	CYBB	Arid4a	IGFBP4	LTB	LGALS3	LSM7	EMILIN2	HPGDS	DBI					Ghr		Mamdc2	Vipr1	Npc2	Pld4		Cct4	Eif4g3
	Fxyd5	Atxn10	Ctsb	COX8A	GPNMB	CYFIP1	Arl11	IQGAP2	MARCKSL1	LGMN	LST1	ENOSF1	HRH2	DDAH2					Gla		Mbp	Zfp36l2	Npm1	Plod1		Cct5	Eloa
	Fxyd6	Atxn7l3b	Ctsc	CPM	GPR137C	CYTH4	Arl3	ISCU	MCM5	LIMS1	LTB	EPHB1	HS3ST4	DHRS9					Glb1		Mcoln2	Zfp710	Nrp1	Plxna4		Cct6a	Entpd1
	Galk1	Aurkaip1	Ctsd	CREG1	GPR34	DAB2	Arl5a	ITGAV	MIF	LINC01857	LTC4S	EPSTI1	HTRA1	DNAJC8					Glipr1		Mdfic	Zyx	Olfr110	Pmepa1		Cct7	Ephx1
	Gas2l3	Axl	Ctsh	CSDE1	GPR65	DAGLB	Armc5	ITM2B	MIR503HG	LIPA	MARCH1	ERN1	IGF1	DNPH1					Gm10012		Metrn		Olfr111	Pnp		Cct8	Epn1
	Gas7	B2m	Ctsl	CSF1R	GRN	DBI	Arpc1b	KCNAB2	MKI67	LITAF	MARCKSL1	ESR1	IGSF21	DPP7					Gm10036		Mgst3		P2rx4	Prkab1		Cd151	Eps15
	Gba	B4galnt1	Ctss	CSNK2B	GSTM3	DCAKD	Arpc3	KCNE3	MMP9	LPL	MBNL1	EVA1C	IKZF1	DRAP1					Gm10059		Mif		Pdcd1	Prkca		Cd180	Eps8
	Ghr	Bag3	Ctsz	CST3	GSTO1	DDOST	Arpc5	KCTD12	MS4A6A	LRPAP1	MEF2A	EYA2	IKZF2	DSTN					Gm10073		Mpp4		Pea15a	Ptafr		Cd300a	Epsti1
	Gla	Banf1	Cttnbp2nl	CSTB	GUSB	DEGS1	Arrb2	KCTD7	MSMO1	LY96	MEF2C	FAM107B	IL17RA	DYNLL1					Gm10076		Mrgpre		Pkm	Ptgs1		Cd300c2	Erbin
	Glb1	Bank1	Cuedc2	CTSA	HEXA	DHRS1	Arrdc1	KLHDC8B	MT-ATP6	M6PR	MIR503HG	FAM110B	IL1RAP	DYNLRB1					Gm10086		Mrpl30		Plaur	Qk		Cd300lb	F13a1
	Glipr1	Basp1	Cux1	CTSB	HIF1A	DHRS3	Arrdc4	KLHL24	MT-CO3	MAFB	MKI67	FAM135B	IL4R	EIF2S2					Gm10116		Myo1e		Pld3	Rab3il1		Cd36	Fam117b
	Glul	Batf3	Cx3cr1	CTSD	HINT1	DNAJB11	Asah1	LACC1	MT-ND3	MALAT1	MKNK1	FAM198B-AS1	IL6ST	EIF4G2					Gm10136		Myo5a		Plek	Rbm39		Cd44	Fam234a
	Gm10012	Bax	Cxcl16	CTSL	HLA-DQB1	DNASE1L1	Asap1	LAMP1	MT-ND6	MAP1LC3B	MLEC	FAM20A	INPP5D	EIF5					Gm10154		Naglu		Plekhh2	Rgs10		Cd52	Fam46a
	Gm10036	Baz2b	Cyb5r3	CTSS	HMGN3	DNASE2	Asb1	LAMP2	MTDH	MCOLN1	MS4A6A	FAM20C	IPCEF1	EIF5A					Gm10159		Nat8l		Plekhm2	Rgs2		Cd53	Fau
	Gm10059	BC005537	Cyba	CTSZ	HPSE	DNMT3A	Asb10	LAPTM4A	MYL12B	ME1	MT-ND1	FARP1	IRAK3	EMP1					Gm10186		Nbl1		Psat1	Rhob		Cd63	Fcgr2b
	Gm10073	BC017643	Cybb	CUTA	IFI27L2	DOK3	Asb2	LGALS3	MZT2A	MGAT1	MTDH	FCGR2A	IRF8	ENO1					Gm10260		Nceh1		Ptchd1	Rnase4		Cd63-ps	Fcgr3
	Gm10076	BC031181	Cyfip1	CXCL16	IFI44	DPEP2	Asb7	LGMN	NCF1	MGST3	MYH9	FCGR2B	ITGA9	ENY2					Gm10269		Ndufa1		Rab7b	Rogdi		Cd68	Fcgrt
	Gm10086	Bcl2a1b	Cyth4	CXCL8	IGF1	DPYSL2	Asl	LHFPL2	NCL	MITF	MYO1F	FCHO2	ITGAM	EPB41L2					Gm10275		Neil2		Ramp1	RP23-116C19.1		Cd72	Fcho2
	Gm10116	Bcl2l1	Dab2	CXCR4	IL18BP	DSTN	Asna1	LINC01094	NDRG2	MMP14	NAA38	FGD6	ITGB5	ERH					Gm10288		Ngfrap1		Rftn1	Rps6ka1		Cd84	Fcna
	Gm10136	Bin1	Daglb	CYBA	IL4I1	DTNBP1	Atf3	LIPA	NDUFA12	MPP1	NASP	FGGY	ITPR2	EVL					Gm10294		Nmb		Rpl10a	Rsrp1		Cd9	Fcrls
	Gm10154	Blnk	Dbi	CYP27A1	INF2	DUSP1	Atf4	LRP1	NHP2	MRPS6	NCF1	FGR	JAK3	FABP4					Gm10443		Nsa2		Rpl11	Rtn4rl1		Cdc42	Fgd2
	Gm10159	Blvra	Dcakd	CYSTM1	ITGAX	DYNLL1	Atf7	LY96	NME1	MSMO1	NCF4	FLT1	JAZF1	FABP5					Gm10925		Olfr128		Rpl13	Sall1		Cdkn1a	Fgfr1
	Gm10186	Blvrb	Ddost	DAB2	KCNJ2	DYNLL2	Atf7ip	M6PR	NOL7	MSR1	NCL	FMN1	KBTBD12	FBP1					Gm11263		Paox		Rpl18a	Scamp2		Cdv3	Filip1l
	Gm10260	Bod1l	Degs1	DAD1	KCNMA1	DYNLT3	Atg16l1	MAF	NT5C	MT-ND5	NDRG2	FMNL2	KCNIP1	FDX1					Gm11361		Pdgfc		Rpl19	Scamp5		Cers2	Fkbp15
	Gm10269	Bola2	Dhrs1	DBI	KIAA1217	ECM1	Atg4c	MAFB	NT5DC2	MT2A	NDUFA12	FN1	KCNK13	FERMT3					Gm11407		Pebp1		Rpl21	Scoc		Cetn3	Fkbp5
	Gm10275	Brk1	Dhrs3	DDAH2	KIF1A	EFHD2	Atmin	MARCKS	NUDT8	MYO1E	NDUFAF8	FNDC3A	KCNMB2-AS1	FGR					Gm11410		Pgcp		Rpl23	Selplg		Cfl1	Fli1
	Gm10288	Bsg	Dnajb11	DDIT4	LDHA	EHD4	Atn1	MBD4	NUSAP1	NAGK	NHP2	FNDC3B	KCNQ3	FKBP1A					Gm11428		Pgk1		Rpl26	Sema4b		Chchd2	Fnbp1
	Gm10294	Btg2	Dnase1l1	DDX5	LDLRAD3	EIF4EBP1	Atox1	MERTK	P2RY13	NAMPT	NME1	FNIP2	KHDRBS3	FKBP2					Gm11478		Pin4		Rpl27a	Serinc3		Chmp1b	Folr2
	Gm10443	Bud31	Dnase2a	DHRS9	LGALS3BP	ELOVL1	Atp11c	MFSD1	PA2G4	NCOA4	NT5DC2	FOS	KIF3C	FKBP8					Gm11518		Pkm2		Rpl30	Serpinf1		Cisd2	Fos
	Gm10925	Bzw1	Dnmt3a	DNAJA1	LGI2	EMC2	Atp13a1	MGAT1	PAK1	NEAT1	NUCKS1	FOSL2	KIRREL3	FLNA					Gm11741		Plau		Rpl32	Sesn1		Ckb	Foxp1
	Gm11263	C1qa	Dok3	DNAJC8	LGMN	EMC7	Atp1b3	MGAT4A	PARK7	NEU1	OLFML3	FOXP1	KLF12	FTH1					Gm11808		Plaur		Rpl41	Sh2b3		Clec12a	Frmd4b
	Gm11361	C1qb	Dpep2	DNPH1	LOX	EMP1	Atp2b1	MITF	PAXX	NFE2L2	OTULINL	FPR3	KLHL18	FTL					Gm11942		Plbd2		Rplp0	Siglece		Clec4a2	Fto
	Gm11407	C1qbp	Dpysl2	DPP7	LPCAT2	EMP3	Atp5d	MMD	PCLAF	NOP10	P2RY13	FRMD4B	KLHL2	FUCA1					Gm11953		Pld3		Rplp1	Siglech		Clec4b1	Fxyd2
	Gm11410	C1qc	Dstn	DRAP1	LPL	EPN1	Atp5e	MMP14	PDCD5	NPL	P2RY6	FRRS1	LAT2	GAPDH					Gm12005		Plekhm2		Rplp2	Slc16a6		Clec7a	Fzd7
	Gm11428	C1qtnf1	Dtnbp1	DSTN	LRPAP1	ERP29	Atp5f1	MNDA	PFDN2	NQO1	PA2G4	FTL	LDLRAD4	GLIPR2					Gm12334		Plin2		Rps14	Slc1a3		Clic1	G3bp1
	Gm11478	C3ar1	Dusp1	DYNLL1	MAF	ERP44	Atp5h	MPP1	PFN1	NUAK1	PAK1	FTX	LHFPL2	GLUL					Gm12630		Pmvk		Rps16	Slc29a3		Clic4	Galnt2
	Gm11518	C4b	Dusp3	DYNLRB1	MAFF	ESD	Atp5j	MRC1	PHF19	OLR1	PALD1	GALM	LINC00578	GNAI2					Gm13047		Prdx1		Rps19	Slc2a5		Clta	Gas6
	Gm11741	Cab39	Dynll1	EEF1A1	MAMDC2	EVI2A	Atp5j2	MS4A7	PKIB	P2RX4	PARK7	GALNTL6	LINC00996	GNAI3					Gm13048		Procr		Rps2	Slc40a1		Cmpk1	Gas7
	Gm11808	Cacul1	Dynll2	EEF1B2	MAN2B1	F11R	Atp5k	MSR1	PLAC8	PDE4DIP	PARM1	GAS2L3	LINC01091	GNG5					Gm13192		Prr15		Rps20	Slc7a8		Cndp2	Gbp3
	Gm11942	Cadm1	Dynlt3	EEF1D	MARCKS	FABP5	Atp6v0a2	MT-ND5	PLEKHO1	PGD	PARP1	GAS7	LINC01141	GPNMB					Gm13196		Prss48		Rps23	Slco2b1		Cnih1	Gbp7
	Gm11953	Calm1	Ecm1	EGR1	MATN4	FCER1G	Atp6v0b	MTRNR2L1	PLP2	PHLDA1	PCLAF	GCLC	LINC01268	GPSM3					Gm13226		Psat1		Rps24	Slco4a1		Cnih4	Gda
	Gm12005	Calm2	Efhd2	EIF1	MIF	FCGR1A	Atp6v0c	MTRNR2L12	POU2F2	PILRA	PFN1	GFOD1	LINC01684	GPX1					Gm13340		Psmg4		Rps27a	Snn		Colgalt1	Gimap3
	Gm12334	Calr	Ehd4	EIF2S2	MPEG1	FCGR1B	Atp6v0d1	MTRNR2L8	PPA1	PLA2G7	PGA5	GGA1	LINC01736	GPX4					Gm13341		Ptchd1		Rps28	Soga1		Commd1	Gimap6
	Gm12630	Camp	Eif4ebp1	EIF3E	MRPL54	FCGR2A	Atp6v0e	MTUS1	PPIB	PLAUR	PHPT1	GK	LINC02057	GRB2					Gm13408		Ptger4		Rps3a1	Son		Commd3	Gm10059
	Gm13047	Capg	Elovl1	EIF4G2	MYO1E	FCGR2B	Atp6v1a	MYO5A	PPM1G	PLIN2	PIGR	GLDN	LINC02232	GRN					Gm13436		Ptplb		Rps5	Sparc		Commd4	Gm10134
	Gm13048	Capn2	Emc2	EIF5	MYO5A	FCGR2C	Atp6v1c1	MYO9B	PPM1N	PRDX1	PKIB	GLUL	LIPC	GSTO1					Gm13456		Pxdn		Rps6	Srgap2		Cope	Gm12543
	Gm13192	Capns1	Emc7	EIF5A	NACA	FCGR3A	Atp6v1f	N4BP2L2	PPP1R14B	PSAP	PLAC8	GNA12	LIPG	GTF3A					Gm13532		Rab34		Rpsa	Srsf5		Cops2	Gm13192
	Gm13196	Capza1	Emp1	EMP1	NAGLU	FCGR3B	Atp6v1g1	NAGK	PRDX5	PTCRA	PLBD1	GNA13	LMO2	GUK1					Gm13570		Ramp1		Rtcb	Ssh2		Cops5	Gm14303
	Gm13226	Capza2	Emp3	EMP3	NCEH1	FCRL4	Atrn	NCEH1	PRELID1	RAB13	PLD4	GNG12	LPCAT2	GUSB					Gm13826		Rap2b		Scpep1	Stab1		Cops9	Gm15564
	Gm13340	Card19	Epn1	ENO1	NDUFA1	FES	Atrx	NCOA4	PRMT1	RAB1A	PLEKHO1	GNS	LRIG1	GYPC					Gm13841		Rassf3		Serpine2	Susd3		Copz1	Gm15725
	Gm13341	Cav2	Erp29	ENY2	NDUFA6	FKBP1C	Atxn10	NEAT1	PSMB8	RAB20	PPA1	GOLIM4	LRMP	H2AFJ					Gm13864		Rell1		Slamf9	Tab2		Coro1c	Gm21188
	Gm13408	Cbfb	Erp44	EPB41L2	NDUFS6	FKBP2	AU040320	NENF	PSMC4	RAB42	PPM1G	GPATCH2L	LRP8	H2AFY					Gm14044		Rftn1		Slc11a1	Tanc2		Cotl1	Gm22213
	Gm13436	Cbl	Esd	ERH	NEXN	FN1	Axl	NFE2L2	PSME2	RALA	PPM1N	GPD2	LRRK1	H2AFZ					Gm14059		Rgs16		Slc16a3	Tcf7l2		Cox17	Gm23927
	Gm13456	Cbr2	Evi2a	EVL	NPC2	FUCA1	Azin1	NINJ1	PSTPIP2	RAP2B	PPP1R14B	GPNMB	MAF	HADHB					Gm14303		Romo1		Slc2a1	Tgfbr1		Cox4i1	Gm26917
	Gm13532	Ccl12	F11r	FABP4	NRP1	FUCA2	B230219D22Rik	NISCH	PTMA	RASGRP3	PRELID1	GPR137B	MAML3	HEXB					Gm14328		Ropn1l		Slc2a6	Tgm2		Cox5a	Gm28437
	Gm13570	Ccl2	Fabp5	FABP5	P2RY12	GABARAP	B230354K17Rik	NOP10	PTMS	RDH11	PREX1	GPR155	MARCH1	HLA-A					Gm14456		Rpl23		Soat1	Tjp1		Cox5b	Gm28635
	Gm13826	Ccl24	Fcer1g	FAU	P2RY13	GADD45G	B2m	NPC2	PTPRE	RENBP	PRKCA	GRAMD4	MARCH3	HM13					Gm15148		Rpsa		Spp1	Tmem119		Cox6a1	Gm29047
	Gm13841	Ccl5	Fcgr1	FBP1	PDCD1	GAPDH	B3gnt1	NPL	PYCARD	RGCC	PRKDC	GSAP	MAST3	HMGN1					Gm15427		S100a1		St14	Tmem173		Cox6b1	Gm29216
	Gm13864	Ccl6	Fcgr3	FCER1A	PDGFRL	GATM	B4galt1	NRP1	RAC2	RGS1	PRPF38B	GSDME	MCF2L	HN1					Gm15430		Sc5d		St8sia6	Tmem204		Cox6c	Gm4070
	Gm14044	Ccl7	Fcgr4	FCGR2A	PEA15	GBA	B4galt4	NUAK1	RAN	RHOQ	PSMC4	GTF2IRD1	MEF2A	HNRNPC					Gm15500		Scd2		Sulf2	Tpst2		Cox7a2	Gm42418
	Gm14059	Ccl8	Fcrls	FCGR2B	PERP	GCLM	B4galt6	OAT	RANBP1	RIT1	PSME2	GYPC	MEF2C	HSP90B1					Gm15501		Scpep1		Tlr2	Tspan18		Cox7b	Gm8995
	Gm14303	Ccl9	Fes	FCN1	PFDN5	GCSH	B630005N14Rik	OSBPL1A	RBPJ	RNF13	PTMA	H2AFY	MIR222HG	HSPA5					Gm15590		Sdf2l1		Tnfsf8	Txnip		Cox8a	Gm9701
	Gm14328	Ccnd1	Fkbp1a	FDX1	PGAM1	GDE1	Bag1	OSTM1	RFLNB	RRAGC	PYCARD	HERPUD1	MIR503HG	HSPA8					Gm15710		Sdf4		Tpd52	Unc93b1		Cpeb4	Gm9843
	Gm14456	Ccpg1	Fkbp2	FERMT3	PGAM4	GET3	Baiap2l2	OTOA	RGS16	RRAGD	RAC1	HEXB	MIR646HG	HSPB1					Gm15772		Sdk2		Tpi1	Upk1b		Creg1	Gmfg
	Gm15148	Ccr1	Fn1	FEZ2	PGK1	GGH	Banf1	PABPC4	RHOC	RTN4	RAN	HGF	MIR99AHG	HSPE1					Gm15796		Serpine2		Trem2	Vsir		Crip1	Gmfg-ps
	Gm15427	Ccr2	Fuca1	FGL2	PIGY	GLIPR1	Bank1	PDE4DIP	RPL10A	SAT1	RANBP1	HIF1A	MKNK1	IFI27L2					Gm16020		Sh3pxd2b		Trpm1	Wasf2		Cs	Gmnn
	Gm15430	Ccr5	Fuca2	FGR	PLAUR	GLMP	Banp	PDK4	RPL11	SC5D	RB1	HIVEP1	MLXIPL	IFI6					Gm16238		Siglec5		Tspo	Zfhx3		Csf2ra	Gmppa
	Gm15500	Cct2	Fxyd5	FKBP1A	PLBD2	GLTP	Basp1	PEBP1	RPL14	SCD	RBPJ	HM13	MMRN1	IFNGR2					Gm16247		Sirt2		Ttyh2	Zfp69		Csnk2b	Gnai2
	Gm15501	Cct3	Gabarap	FKBP2	PLD3	GNA12	BC002230	PECAM1	RPL18A	SDCBP	RETN	HPCAL1	MOB1B	IGSF6					Gm16288		Siva1		Tyrobp	Zfp710		Cstb	Gng2
	Gm15590	Cct4	Gadd45g	FKBP5	PLEKHH2	GNAS	BC005561	PILRA	RPL22L1	SDS	RFLNB	HRH1	MORC1	IL1RN					Gm16379		Slc14a2					Ctsa	Golga4
	Gm15710	Cct5	Gapdh	FKBP8	PLIN2	GNG5	BC013712	PLA2G15	RPL23A	SERPINI1	RGS18	HS2ST1	MPZL1	INSIG1					Gm1673		Slc25a44					Ctsb	Gpr160
	Gm15772	Cct6a	Gatm	FLNA	PPT1	GNGT2	BC029722	PLA2G7	RPL4	SGK1	RGS19	HS3ST2	MRC1	IQGAP1					Gm17511		Slc2a6					Ctsd	Gpr34
	Gm15796	Cct7	Gba	FN1	PRDX1	GNS	BC035044	PLD3	RPL5	SGTB	RHOG	HTR7	MRC2	ISCU					Gm17682		Smpdl3a					Ctsl	Gprc5c
	Gm16020	Cct8	Gclm	FOLR2	PRDX4	GPNMB	BC037034	PLEKHB2	RPL6	SIRPA	RNASET2	HTRA4	MVB12B	ITGB1					Gm2000		Snhg6					Ctss	Grap
	Gm16238	Cd14	Gcsh	FOS	PRR5L	GPR137B	Bckdha	PLIN2	RPL7A	SLC11A1	RPL10A	IFI44	NAIP	ITGB2					Gm2574		Snora74a					Ctsz	Gstp-ps
	Gm16247	Cd151	Gde1	FOSB	PSAT1	GPX1	Bcl2	PLXDC2	RPL8	SLC11A2	RPL13	IFI44L	NAV3	KDELR2					Gm2a		Speg					Cux1	Guf1
	Gm16288	Cd163	Ggh	FTH1	PTCHD1	GPX4	Bcl2a1b	PLXNC1	RPLP1	SLC15A3	RPL13A	IGF1R	NCF1	LAMP1					Gm3362		Spp1					Cyb5a	H2-Aa
	Gm16379	Cd164	Glipr1	FTL	RAMP1	GRN	Bcl9	PLXND1	RPS14	SLC16A10	RPL14	IGF2R	NCK2	LAMP2					Gm3511		Sqle					Cyb5r3	H2-Ab1
	Gm1673	Cd180	Glmp	FUCA1	RFTN1	GSN	Bend6	PMP22	RPS16	SLC17A5	RPL18A	IL15	NCOR2	LAMTOR5					Gm4149		St14					Cyba	H2-D1
	Gm17511	Cd209f	Gltp	GAPDH	RGS2	GSTM1	Bin1	PRKAR1A	RPS18	SLC39A1	RPL21	INPP5A	NEDD4L	LAPTM5					Gm4604		Stx3					Cyc1	H2-DMa
	Gm17682	Cd2ap	Gm10116	GLIPR2	RHOB	GSTO1	Birc5	PRNP	RPS19	SLC5A3	RPL23A	IQCK	NEXMIF	LCP1					Gm4987		Sulf2					Cyfip1	H2-DMb1
	Gm2000	Cd300a	Gna12	GLTSCR2	RNASET2	GUSB	Bloc1s1	PSAP	RPS2	SMS	RPL24	IQGAP1	NFATC2	LDHA					Gm5054		Syngr1					Dad1	H2-Eb1
	Gm2574	Cd300c2	Gnas	GLUL	RPL10	HAVCR2	Bmf	PYGL	RPS3	SNCA	RPL27	IQGAP2	NLGN4Y	LGALS1					Gm5239		Tecpr1					Daglb	H2-K1
	Gm2a	Cd300lb	Gng5	GNAI2	RPL10A	HCK	Bmp2k	QKI	RPS5	SNHG12	RPL27A	IQSEC1	NLRP1	LGALS3					Gm5244		Timp2					Dars	H2-M3
	Gm3362	Cd300ld	Gngt2	GNAI3	RPL11	HEBP1	Bola2	RAB13	RPS7	SOAT1	RPL28	ITGAX	NLRP3	LGALS9					Gm5559		Tm7sf4					Dbi	H2-T23
	Gm3511	Cd300ld5	Gns	GNB2L1	RPL12	HEXA	Bptf	RAB1A	RPSA	SOD2	RPL3	ITSN1	NRIP1	LGMN					Gm5805		Tmed3					Dctn2	Hacd4
	Gm4149	Cd36	Gpnmb	GNG5	RPL13	HEXB	Braf	RAB31	S100A10	SPART	RPL30	JARID2	NXN	LILRB4					Gm5963		Tmem106a					Dctn3	Herc2
	Gm4604	Cd44	Gpr137b	GPNMB	RPL13A	HGSNAT	Brd2	RAB42	S100A4	SPP1	RPL31	JUN	OGFRL1	LIMS1					Gm6023		Tmem120b					Dcun1d5	Hook3
	Gm4987	Cd52	Gpx1	GPSM3	RPL14	HINT1	Bscl2	RAP2B	S100A6	SQLE	RPL32	KCNAB2	OSBPL6	LINC00998					Gm6030		Tmem176a					Ddx21	Hp1bp3
	Gm5054	Cd53	Gpx4	GPX1	RPL18	HMGCL	Bsg	RASSF4	S100A8	SQSTM1	RPL34	KCNE1	OTULINL	LINC01272					Gm6136		Tmem178					Ddx5	Hpgd
	Gm5239	Cd63	Grn	GPX4	RPL18A	HPGDS	Bst2	RENBP	S100A9	SRGN	RPL35	KCNJ5	OXR1	LIPA					Gm6166		Tmem191c					Degs1	Hsp90b1
	Gm5244	Cd63-ps	Gsn	GRB2	RPL22L1	HSD17B4	Btg1	RGL1	SDF2L1	STARD4	RPL35A	KCNMA1	P2RY12	LITAF					Gm6202		Tmem202					Deptor	Ier2
	Gm5559	Cd68	Gstm1	GRN	RPL23	HSP90B1	Btg2	RGS1	SET	SUCNR1	RPL36	KIFC3	P2RY13	LMAN2					Gm6252		Tmem205					Dhrs9	Ifi203
	Gm5805	Cd72	Gsto1	GSN	RPL3	HSPA5	C130039O16Rik	RNASE1	SFPQ	TALDO1	RPL37	KLF6	P3H2	LPL					Gm6286		Tmem9					Dhx15	Ifi204
	Gm5963	Cd74	Gusb	GSTO1	RPL32	IER3IP1	C1qa	RNASE2	SH3BGRL3	TCEAL9	RPL37A	KLF7	PAK1	LRP1					Gm6316		Tnni2					Dnase1l1	Ifi207
	Gm6023	Cd79b	Havcr2	GTF3A	RPL35	IGF1	C1qb	RNASE6	SLC18A2	TFRC	RPL38	KLHL6	PALD1	LRPAP1					Gm6807		Tomm6					Dnmt3a	Ifi27l2a
	Gm6030	Cd81	Hck	GUK1	RPL37A	IGSF8	C1qc	RNF13	SLC29A1	TGFBI	RPL4	KYNU	PCNX2	LRRFIP1					Gm6863		Tpd52					Dot1l	Ifitm2
	Gm6136	Cd84	Hebp1	GUSB	RPL38	IL10RB	C1rl	RNF149	SMCO4	TGFBR1	RPL41	LDLRAD3	PGM5	LSM4					Gm6977		Tpi1					Dpep2	Ifitm3
	Gm6166	Cd86	Hexa	GYPC	RPL4	IQGAP1	C3ar1	SAMSN1	SNRPB	TIMP2	RPL5	LGALS3	PHACTR1	LSP1					Gm7206		Trp73					Dram1	Ifitm6
	Gm6202	Cd9	Hexb	H2AFJ	RPL5	IRF5	Cadm1	SAT1	SNRPD1	TIMP3	RPL6	LGMN	PHACTR2	LTA4H					Gm7331		Ttyh2					Dsel	Ifngr1
	Gm6252	Cdc42	Hgsnat	H2AFY	RPL6	IRF8	Calm2	SCARB2	SNRPE	TKT	RPL7A	LILRB3	PICALM	LY6E					Gm7336		Uap1l1					Dtnbp1	Igf1
	Gm6286	Cdkn1a	Hint1	H2AFZ	RPL8	ITGA5	Camk1	SDC2	SNRPG	TMEM144	RPL8	LIMD1	PIEZO1	M6PR					Gm7363		Ubxn11					Dusp3	Igfbp4
	Gm6316	Cdv3	Hist1h2bc	H3F3B	RPLP1	ITGAX	Camsap1	SDCBP	SQLE	TMEM251	RPLP2	LINC00278	PIP4K2A	MDH1					Gm7536		Upk1a					Dync1i2	Il16
	Gm6807	Cebpb	Hmgcl	HADHB	RPS11	ITGB5	Capg	SDS	SRSF3	TMEM70	RPN2	LINC01605	PIP5K1B	MFSD1					Gm7670		Usp12					Dynll1	Il6ra
	Gm6863	Cers2	Hpgds	HERPUD1	RPS12	ITM2C	Capza2	SEC22B	SRSF7	TMEM97	RPS11	LINC02432	PLA2G4A	MGAT1					Gm7860		Usp30					Dynlrb1	Inpp5d
	Gm6977	Cetn3	Hsbp1	HEXB	RPS14	KCNK13	Card6	SELENOP	STK17A	TNFAIP2	RPS13	LIPA	PLB1	MGLL					Gm8129		V1ra3					Dynlt3	Iqgap2
	Gm7206	Cfh	Hsd17b4	HLA-A	RPS15	KCNN4	Casc3	SERINC1	STMN1	TNFRSF14	RPS14	LITAF	PLCG2	MGST3					Gm8430		Vat1					E030024N20Rik	Irf2bp2
	Gm7331	Cfl1	Hsp90b1	HLA-DMA	RPS15A	LAIR1	Cask	SERPINB6	SUB1	TREM2	RPS15	LONRF3	PLCL2	MINOS1					Gm8618		Vkorc1					Ear2	Irf9
	Gm7336	Cfp	Hspa5	HLA-DPA1	RPS16	LAMP1	Casp8	SERPINF1	SUSD3	TTYH3	RPS15A	LPL	PLEKHG5	MMP9					Gm8730		Ydjc					Ech1	Itga4
	Gm7363	Chchd2	Ier3ip1	HLA-DPB1	RPS18	LAMP2	Cass4	SEZ6L2	TGFB1	TUBA1A	RPS16	LRP1	PLEKHO1	MOB1A					Gm8759							Echs1	Itgb7
	Gm7536	Chd4	Igf1	HLA-DQA1	RPS19	LAMTOR1	Ccar1	SGK1	TIMP1	TXN	RPS18	LRRK2	PLPP1	MRPL20					Gm8805							Edf1	Itm2b
	Gm7670	Chmp1b	Igsf8	HLA-DQB1	RPS20	LAMTOR3	Ccdc111	SGPL1	TLN1	TXNRD1	RPS19	LSP1	PLVAP	MSN					Gm9000							Eef1a1	Itsn1
	Gm7860	Chp2	Il10rb	HLA-DRA	RPS21	LAMTOR4	Ccdc112	SGTB	TLR10	UGCG	RPS2	LTA4H	PLXNA2	MSR1					Gm9097							Eef1g	Jak1
	Gm8129	Ciita	Iqgap1	HLA-DRB1	RPS24	LAMTOR5	Ccdc12	SH3PXD2A	TMEM97	VAT1	RPS21	LTBP2	PMEPA1	MTPN					Gm9294							Eef2	Jchain
	Gm8430	Cisd2	Irf5	HLA-DRB5	RPS25	LAT2	Ccdc132	SIGLEC1	TMSB10	WARS	RPS23	LYPLAL1	POU2F2	MYDGF					Gm9396							Efhd2	Jun
	Gm8618	Cited2	Irf8	HM13	RPS27A	LCP1	Ccdc47	SLAMF8	TOP1	WBP2	RPS25	MACC1	PPARD	MYL6					Gm9493							Eif1	Junb
	Gm8730	Ckb	Itga5	HMGN1	RPS28	LEPROT	Ccdc50	SLC11A1	TOP2A	ZC3H12C	RPS26	MAFB	PPP6R2	MZT2B					Gm9843							Eif1a	Jund
	Gm8759	Clcn5	Itgax	HN1	RPS4X	LGALS1	Ccdc72	SLC11A2	TPI1	ZFAND5	RPS27	MALAT1	PRDM11	NAA20					Gnas							Eif1ax	Kcnk6
	Gm8805	Clec10a	Itgb5	HNRNPC	RPS5	LGALS3	Ccdc88a	SLC15A3	TPM3	ZFYVE16	RPS29	MAN1A1	PREX1	NABP1					Gnb2l1							Eif3b	Kctd12
	Gm9000	Clec12a	Itm2c	HSP90B1	RPS8	LGMN	Ccdc97	SLC36A1	TPM4		RPS3	MANBA	PRKCA	NAGK					Gng5							Eif3i	Kdm7a
	Gm9097	Clec4a1	Kcnk13	HSPA5	RPS9	LHFPL2	Ccl12	SLC37A2	TPX2		RPS3A	MAP3K2	PRKCD	NCF2					Got1							Eif3k	Kif20a
	Gm9294	Clec4a2	Kcnn4	HSPA8	RPSA	LILRA1	Ccl24	SLC38A6	TRPM4		RPS5	MAP4K3	PRKD3	NDUFA13					Gpnmb							Eif3l	Klf2
	Gm9396	Clec4b1	Lair1	HSPB1	SAMD4A	LILRA2	Ccl3	SLC40A1	TSPO		RPS6KA3	MBP	PSTPIP2	NDUFA2					Gpr137c							Eif4a-ps4	Klf3
	Gm9493	Clec7a	Lamp1	HSPE1	SCARB1	LILRB1	Ccl4	SLC7A8	TUBA1B		RPS8	MCOLN1	PTCHD4	NDUFA4					Gpr65							Eif4a1	Klf4
	Gm9843	Clic1	Lamp2	IER2	SCD	LILRB2	Ccl6	SLCO2B1	TUBB		RPSA	MCTP1	PTEN	NDUFA6					Gpr84							Eif4e	Klhl9
	Gnas	Clic4	Lamtor1	IFI16	SCPEP1	LIPA	Ccl9	SMIM30	TYMS		RUNX3	MDFIC	PTK2	NDUFAB1					Grn							Eif4g2	Kmt2e
	Gnb2l1	Clint1	Lamtor3	IFI27L2	SDF2L1	LMAN1	Ccnd1	SMPDL3A	VASP		RXRA	ME1	PTPN14	NDUFAF3					Gstm5							Eif5a	Laptm5
	Gng5	Clptm1	Lamtor4	IFI6	SDF4	LMNA	Ccng2	SMYD3	VIM		S100A4	MFHAS1	PTPRE	NDUFB2					Gsto1							Eif6	Lars2
	Got1	Clta	Lamtor5	IFITM2	SELPLG	LMO2	Ccny	SNX24	YWHAH		S100A8	MFSD1	PTPRJ	NDUFB4					Gusb							Elob	Lbr
	Gpnmb	Cltc	Lat2	IFNGR2	SERINC3	LPL	Ccr5	SNX27			S100A9	MGAT1	RAI1	NDUFB9					H2-Ab1							Emc7	Lgals3bp
	Gpr137c	Cmklr1	Lcp1	IGSF6	SERPINE2	LRP1	Ccrl2	SNX6			S100B	MGLL	RAP1GAP2	NDUFC1					H2-D1							Emilin2	Lifr
	Gpr34	Cmpk1	Leprot	IL1RN	SH3PXD2B	LRPAP1	Cct2	SORL1			SAMHD1	MICU1	RASAL3	NDUFC2					H2-K1							Emp1	Lrp6
	Gpr56	Cmtm6	Lgals1	INSIG1	SHISA5	LRRC25	Cd151	SPP1			SFMBT2	MINK1	RASGEF1C	NDUFS5					Hexa							Emp3	Lsp1
	Gpr65	Cndp2	Lgals3	IQGAP1	SLAMF9	LTBR	Cd164	SQSTM1			SH3BP1	MITF	RASSF8	NDUFS6					Hif1a							Eno1	Ly6e
	Gpr84	Cnih1	Lgmn	ISCU	SLC11A1	LY86	Cd180	SRGN			SIGLEC10	MLPH	RECK	NEDD8					Hint1							Epb41l2	Ly86
	Grn	Cnih4	Lhfpl2	ITGB1	SLC25A47	LY96	Cd22	STAB1			SLA	MPP1	RGS10	NENF					Hmgn3							Esd	Lyl1
	Gstm5	Cnn2	Lilr4b	ITGB2	SLC2A1	M6PR	Cd300a	SUCNR1			SNRPB	MS4A6A	RHBDF2	NOP10					Hpse							Etfa	Lyn
	Gsto1	Cnot6l	Lilrb4a	ITM2B	SLCO2B1	MAFB	Cd33	TBC1D4			SNRPD1	MSR1	RHOH	NPC2					Ifi27l2b							Evi2a	Lyve1
	Gusb	Cnpy3	Lipa	JAML	SOAT1	MAN2B1	Cd34	TCEAL9			SPN	MTCL1	RTTN	NUCKS1					Ifi44							Evi2b	Lyz1
	H2-Ab1	Colgalt1	Lman1	JUNB	SORBS3	MAP1LC3A	Cd37	TGFBI			SRM	MTSS1	RUBCNL	NUPR1					Igf1							Evl	Maf
	H2-D1	Commd1	Lmna	KDELR2	SPARC	MAPK3	Cd48	TGFBR1			SRSF3	MUC20-OT1	RUNX1	OAZ1					Il18bp							Fabp4	Mafb
	H2-K1	Commd3	Lmo2	KLF2	SPP1	MCEE	Cd52	TGFBR2			SSR1	MX1	RUNX2	OAZ2					Il3ra							Fabp5	Malat1
	Hexa	Commd4	Lpl	LAMP1	SRGAP2	MCFD2	Cd63	TIMP2			STK17A	MX2	RYR1	OS9					Il4i1							Fam129b	Man1a
	Hif1a	Comt	Lrp1	LAMP2	SRGAP2B	METRNL	Cd63-ps	TLR2			STK17B	MYO10	S100Z	OSTC					Inf2							Fam20c	Man2a1
	Hint1	Cope	Lrpap1	LAMTOR5	SRGAP2C	MFSD1	Cd68	TLR4			STMN1	MYO1D	SDK1	P4HB					Itgax							Fam96a	Man2b1
	Hmgn3	Cops2	Lrrc25	LAPTM5	SSR4	MFSD11	Cd74	TMEM123			SUSD3	MYO1E	SELPLG	PARK7					Kcnj2							Fam96b	March1
	Hpse	Cops5	Ltbr	LCP1	ST14	MFSD12	Cd82	TMEM144			TAGLN2	MYO5A	SEMA4D	PDIA3					Kcnma1							Fblim1	Marcks
	Ifi27l2b	Cops9	Ly86	LDHA	ST8SIA6	MGST3	Cd83	TMEM251			TESC	MYO9B	SERPINB9	PDIA6					Kif1a							Fcer1g	Marcksl1
	Ifi44	Copz1	Ly96	LGALS1	STING1	MILR1	Cd84	TNFRSF14			TGFB1	NADK	SESN3	PEBP1					Ldha							Flna	Mef2c
	Igf1	Coro1c	Lyz2	LGALS3	SULF2	MMP12	Cd9	TNFRSF1B			TIMP1	NAMPT	SETBP1	PFN1					Ldlrad3							Fn1	Mgl2
	Il18bp	Cotl1	M6pr	LGALS9	SYNGR1	MMP14	Cdc42ep3	TP53INP1			TLR10	NBPF1	SFMBT2	PGAM1					Leprel2							Fnbp1l	Minos1
	Il3ra	Cox17	Mafb	LGMN	TAF10	MPEG1	Cdca8	TPD52L2			TMA7	NCEH1	SH3KBP1	PGK1					Lgals3bp							Fth-ps2	Mir1668
	Il4i1	Cox4i1	Man2b1	LILRB4	TCAP	MRPL42	Cdk4	TPP1			TMPO	NCF2	SH3RF3	PHLDA1					Lgi2							Fth1	Mir5107
	Inf2	Cox5a	Map1lc3a	LIMS1	TIMP2	MRPL51	Cdk5r1	TPST2			TMSB10	NEAT1	SH3TC1	PHPT1					Lilrb4							Ftl1	Mir6236
	Itgax	Cox5b	Mapk3	LINC00998	TLR2	MRPL52	Cebpa	TRDN			TNFAIP8L2	NHS	SHTN1	PKM					Lox							Ftl1-ps1	Mir705
	Kcnj2	Cox6a1	Mcee	LINC01272	TMED3	MRPS18B	Cebpd	TREM2			TOP1	NHSL1	SIPA1L2	PLA2G7					Lpl							Ftl1-ps2	Mmp9
	Kcnma1	Cox6b1	Mcfd2	LIPA	TMEM119	MS4A6A	Celf1	TSPAN4			TOP2A	NOTCH2	SKI	PLBD1					Lrpap1							Fto	Mndal
	Kif1a	Cox6c	Metrnl	LITAF	TMEM163	MS4A6E	Celf2	TTYH3			TPM3	NPL	SLC15A2	PLD3					Lyz1							Fundc2	Mpp6
	Ldha	Cox7a2	Mfsd1	LMAN2	TMEM176A	MS4A7	Cep170	UBA6			TPX2	NR4A3	SLC25A37	PLEK					Lyz2							Fxyd5	Mrc1
	Ldlrad3	Cox7b	Mfsd11	LPL	TMEM205	MT1A	Cep63	UBASH3B			TSPAN33	NRP2	SLC2A5	PLEKHB2					Maff							Fzd7	Mrpl12
	Leprel2	Cox8a	Mfsd12	LRP1	TNFSF8	MT1X	Cep68	UBL3			TUBA1B	NUAK1	SLC4A7	PLIN2					Mamdc2							Gabarap	Ms4a4a
	Lgals3bp	Cp	Mgst3	LRPAP1	TOX2	MTMR10	Cggbp1	UQCRB			TUBB	NUPR1	SLC7A6	PLTP					Man2b1							Ggh	Ms4a6b
	Lgi2	Cpeb4	Milr1	LRRFIP1	TPD52	MVP	Ch25h	USP53			TXNIP	OLR1	SLC9A9	POMP					Matn4							Ggta1	Ms4a6c
	Lgmn	Cpne3	Mmp12	LSM4	TPI1	MYADM	Chd2	VAT1			TYMS	OSBPL8	SLCO2B1	PPDPF					Mif							Ghitm	Myo5a
	Lilrb4	Crebbp	Mmp14	LSP1	TPT1	MYDGF	Chd6	VEGFB			UQCR10	OTOA	SMIM35	PPIA					Mir682							Glipr1	Naaa
	Lox	Creg1	Mpeg1	LST1	TREM2	MYLIP	Chd9	VSIG4			UQCRH	P2RY8	SOGA1	PPP1CA					mmu-mir-703							Glrx	Nav1
	Lpcat2	Crip1	Mrpl42	LTA4H	TSPO	MYO1E	Chmp6	WDR26			UQCRQ	PADI2	SORL1	PQLC3					Mpeg1							Glrx3	Ncf1
	Lpl	Cs	Mrpl51	LY6E	TTYH2	MYOF	Chpt1	WSB1			VAMP8	PARP12	SP140	PRDX1					Mrpl54							Gltp	Ncoa3
	Lrpap1	Csf1r	Mrpl52	LYVE1	TXNIP	NAA50	Chst1	WWP1			VASP	PARP4	SPATA6	PRDX5					Myeov2							Glul	Ndfip1
	Lyz1	Csf2ra	Mrps18b	M6PR	TYROBP	NAGLU	Chst11	ZEB2			VSIR	PARVG	SPECC1	PRDX6					Myo1e							Gm10012	Ndufb7
	Lyz2	Csnk2b	Ms4a6d	MAFB	UBA52	NCEH1	Chst2	ZFAND5			YWHAB	PBX3	SPNS2	PRR13					Myo5a							Gm10036	Ndufs6
	Maf	Cst3	Ms4a7	MCL1	UQCR11	NCF1	Chst7	ZMAT3			YWHAH	PCAT1	SPRED1	PSAP					Naca							Gm10039	Nfic
	Maff	Cstb	Mt1	MDH1	USE1	NCF2	Chsy1	ZSCAN16-AS1			ZFP36L2	PCSK5	SPTLC2	PSMA4					Naglu							Gm10076	Ninj1
	Malat1	CT010471.2	Mt2	MEF2C	USP12	NCF4	Cib1					PDCD4	SREBF2	PSMA7					Nceh1							Gm10080	Nipbl
	Mamdc2	Ctage5	Mtmr10	MFSD1	VAT1	NCKAP1L	Cib2					PDE4B	SRGAP1	PSMB3					Ndufa1							Gm10180	Noc2l
	Man2b1	Ctdsp2	Mvp	MGAT1	VPS13C	NDRG1	Ckb					PDE4DIP	SRGAP2	PSMB6					Ndufa6							Gm11263	Nop53
	Marcks	Ctsa	Myadm	MGLL	ZNF618	NDUFA1	Clcc1					PDE7B	SRGAP2B	PSMD8					Ndufs6							Gm11836	Notch2
	Matn4	Ctsb	Mydgf	MGST2		NDUFA12	Clcn5					PDE8A	SRGAP2C	PTMS					Nexn							Gm13456	Nr3c1
	Mif	Ctsc	Myeov2	MGST3		NDUFA2	Clcn7					PDGFC	SSBP2	RAB11A					Ngfrap1							Gm13493	Nrp1
	Mir682	Ctsd	Mylip	MINOS1		NDUFB8	Clec4a2					PDXDC1	SSH2	RAB13					Niacr1							Gm14539	Ogfrl1
	mmu-mir-703	Ctsh	Myo1e	MMP9		NDUFC1	Clec7a					PEAK1	ST6GAL1	RAB1A					Npc2							Gm15487	Os9
	Mpeg1	Ctsl	Myof	MOB1A		NDUFC2	Clip1					PECAM1	ST6GALNAC3	RAB2A					Npm1							Gm15500	Pabpn1
	Mrpl54	Ctss	Naa50	MRPL20		NDUFC2-KCTD14	Clip2					PGBD5	STAMBPL1	RAB7A					Nrp1							Gm15710	Pacsin2
	Myeov2	Ctsz	Naglu	MS4A6A		NECAP2	Clk1					PILRA	STK17A	RABAC1					Pabpc1							Gm1821	Parp14
	Myo1e	Cux1	Nceh1	MSN		NEDD8	Cln3					PLA2G7	STK32B	RAD23A					Pdcd1							Gm20390	Pea15a
	Myo5a	Cxcl12	Ncf1	MSR1		NENF	Cln5					PLAU	STON2	RARRES1					Pdgfrl							Gm20430	Pepd
	Naca	Cyb5a	Ncf2	MTPN		NES	Cmtm3					PLAUR	SUSD3	REEP5					Pea15a							Gm21987	Pf4
	Naglu	Cyb5r3	Ncf4	MYDGF		NMT1	Cmtm6					PLD3	SUSD6	RGCC					Pebp1							Gm22801	Pip4k2a
	Nceh1	Cyba	Nckap1l	MYL6		NOSTRIN	Cndp2					PLEKHA2	SYK	RGS1					Perp							Gm23927	Pla2g16
	Ndufa1	Cybb	Ndrg1	MZT2B		NPC2	Cnot2					PLIN2	SYNDIG1	RHEB					Pfdn5							Gm27390	Pla2g2d
	Ndufa6	Cyc1	Ndufa1	NAA20		NPTN	Cnot8					PLPP3	SYT6	RHOC					Pgam1							Gm2a	Pla2g7
	Ndufs6	Cyfip1	Ndufa12	NABP1		NRP1	Cnp					PLSCR1	TAL1	RHOG					Pgcp							Gm3788	Plbd1
	Nexn	Cyp4f18	Ndufa2	NACA		NUCB1	Cnpy2					PLXNC1	TANC1	RNF13					Pgk1							Gm4070	Pld4
	Ngfrap1	Cysltr1	Ndufb8	NAGK		NUCB2	Col4a1					PLXND1	TAPT1	RNF181					Pigyl							Gm4366	Plgrkt
	Niacr1	Dab2	Ndufc1	NAMPT		NUDT9	Col4a3bp					PNPLA7	TAPT1-AS1	RNF7					Pkm2							Gm43841	Pltp
	Npc2	Dad1	Ndufc2	NCF2		OLFML3	Commd8					PPFIBP2	TBC1D1	RNH1					Plaur							Gm45660	Pnrc1
	Npm1	Daglb	Necap2	NDUFA13		P2RX4	Comt					PPM1H	TBC1D14	RSL1D1					Plbd2							Gm4604	Prkcb
	Nrp1	Dars	Nedd8	NDUFA2		P2RY6	Copa					PPM1L	TBC1D4	RTN4					Pld3							Gm4617	Prrc2c
	P2ry12	Dazap2	Nenf	NDUFA4		PACSIN2	Copg					PPP1R15A	TBC1D9	S100A11					Plekhh2							Gm5239	Psip1
	P2ry13	Dbi	Nes	NDUFA6		PARVB	Cops6					PRKAG2	TBXAS1	SAMHD1					Plin2							Gm5559	Psmb9
	Pabpc1	Dclre1c	Nmt1	NDUFAB1		PCMT1	Coro1a					PRKCE	TENM4	SCARB2					Ppt1							Gm6180	Psmd8
	Pdcd1	Dctn2	Nostrin	NDUFAF3		PDGFA	Coro1c					PRKG1	TGFB1	SDC2					Prdx1							Gm7434	Ptafr
	Pdgfrl	Dctn3	Npc2	NDUFB2		PDGFB	Cotl1					PRR5L	TIAM1	SDCBP					Prdx4							Gm8399	Ptgs1
	Pea15a	Dcun1d5	Nptn	NDUFB4		PDIA3	Cox4i1					PSAP	TLE4	SDF2L1					Prr5l							Gm8430	Ptpn18
	Pebp1	Ddx21	Nrp1	NDUFB5		PDIA6	Cox5a					PTCRA	TLN2	SDS					Psat1							Gm8464	Pura
	Perp	Ddx5	Nucb1	NDUFB9		PDLIM4	Cox6a1					PTK2B	TMEM131L	SEC61B					Ptchd1							Gm9794	Rab6b
	Pfdn5	Degs1	Nucb2	NDUFC1		PDLIM7	Cox6a2					PTPN22	TMEM156	SELT					Ramp1							Gmnn	Ralb
	Pgam1	Dek	Nudt9	NDUFC2		PEA15	Cox6b1					PTPRG	TMEM163	SEPT15					Rftn1							Gmppa	Ralbp1
	Pgcp	Deptor	Olfml3	NDUFS5		PEDS1	Cox6c					PTPRM	TMEM273	SEPT7					Rnaset2a							Gna13	Rasgrp4
	Pgk1	Dhrs9	P2rx4	NDUFS6		PGAM1	Cox7a2					RAB27A	TMIGD3	SEPW1					RP24-92H14.2							Gnai3	Rassf2
	Pigyl	Dhx15	P2ry6	NDUFV2		PGAP2	Cox7a2l					RAB7B	TNFRSF10D	SERBP1					Rpl10							Gnas	Rb1cc1
	Pkm2	Dnajc13	Pacsin2	NEAT1		PGD	Cox7b					RAD51B	TNFRSF13C	SERF2					Rpl10a							Gnb1	Rbpj
	Plaur	Dnajc3	Parvb	NEDD8		PITPNA	Cox7c					RAF1	TNRC18	SET					Rpl10a-ps1							Gng12	Rcn3
	Plbd2	Dnase1l1	Pcmt1	NENF		PKIB	Cox8a					RALGAPA2	TRANK1	SF3B5					Rpl11							Gngt2	Rcsd1
	Pld3	Dnase1l3	Pdgfa	NFKBIA		PKM	Cpd					RAP2B	TTC7A	SH3BGRL					Rpl12							Gpi1	Rest
	Plekhh2	Dnm2	Pdgfb	NOP10		PLA2G15	Cpeb2					RASGEF1B	UBE2E2	SH3BGRL3					Rpl13							Gpr137b	Retnla
	Plin2	Dnmt3a	Pdia3	NPC2		PLA2G7	Cpne3					RASGRP3	USP53	SH3GLB1					Rpl13a							Gpr137b-ps	Rgl1
	Ppt1	Dot1l	Pdia6	NUCKS1		PLBD2	Crat					RASL10A	USP6NL	SLIRP					Rpl14							Gpx1	Rhob
	Prdx1	Dpep2	Pdlim4	NUPR1		PLD3	Creb3l1					RASSF3	UST	SMCO4					Rpl14-ps1							Grb2	Ripk1
	Prdx4	Dpm3	Pdlim7	OAZ1		PLEKHB2	Creb3l2					RBM47	VSIR	SMS					Rpl15-ps1							Grpel1	Rnase4
	Prr5l	Dram1	Pea15a	OAZ2		PLEKHO1	Creg1					RDX	WASF2	SNRPB					Rpl17-ps1							Gsn	Rnasel
	Psat1	Dse	Pgam1	OS9		PLIN2	Crim1					RENBP	WDFY2	SNX3					Rpl17-ps5							Gsto1	Rnaset2a
	Ptchd1	Dsel	Pgap2	OSTC		PLIN3	Crip1					REV3L	WNT5A	SOD2					Rpl18							Gtf2h5	Rnaset2b
	Ramp1	Dtnbp1	Pgd	P4HB		PLP2	Crlf2					RGCC	XACT	SPARC					Rpl18-ps1							Guf1	Rnf141
	Rftn1	Dusp3	Pilra	PABPC1		PLTP	Crlf3					RGL1	XKR6	SPCS2					Rpl18a							Gusb	Rnf150
	Rgs2	Dusp6	Pirb	PARK7		PNP	Crls1					RHOQ	ZEB1	SPI1					Rpl19-ps7							H2afz	Rnf169
	Rhob	Dync1i2	Pitpna	PDIA3		PON2	Crtap					RNF13	ZMYND11	SPP1					Rpl21-ps9							Hadha	Rock1
	Rnaset2a	Dynll1	Pkib	PDIA6		PPFIA4	Cryba4					RNF130	ZNF608	SQSTM1					Rpl22							Hadhb	Rock2
	RP24-92H14.2	Dynlrb1	Pkm	PEBP1		PPT1	Crybb1					RNF144B	ZNF652	SRI					Rpl22l1							Hcfc1r1	Rpl10a
	Rpl10	Dynlt3	Pla2g15	PFN1		PRDX1	Cryz					SAMD4A	ZNRF2	SRP14					Rpl23							Hck	Rps11-ps1
	Rpl10a	E030024N20Rik	Pla2g7	PGAM1		PRDX4	Cs					SASH1	ZSWIM6	SRP9					Rpl23a-ps3							Hdgf	Rps21
	Rpl10a-ps1	Ear2	Plbd2	PGK1		PRKCD	Csad					SAT1		SSR3					Rpl26-ps4							Herc2	Rps27rt
	Rpl11	Ech1	Pld3	PHACTR1		PSAP	Csf1					SCARB1		SSR4					Rpl27a							Hexa	Rsrc2
	Rpl12	Echs1	Plekhb2	PHLDA1		PSMB5	Csf1r					SCARB2		SSU72					Rpl28-ps1							Hexb	Rtp4
	Rpl13	Ecm1	Plekho1	PHPT1		PSMB6	Csf2ra					SCIN		ST13					Rpl28-ps3							Hint1	S100a3
	Rpl13a	Edf1	Plin2	PKM		PSMD1	Csf3r					SDC2		STMN1					Rpl3							Hist1h1c	S100a8
	Rpl14	Ednrb	Plin3	PLA2G7		PSMD6	Csk					SDCBP		STX7					Rpl32							Hist1h2bc	S100a9
	Rpl14-ps1	Eef1a1	Plp2	PLBD1		PSMD8	Csnk1d					SEPT9		SUMO1					Rpl34-ps1							Hmgn1	S1pr1
	Rpl15-ps1	Eef1g	Pltp	PLD3		PTPN6	Csnk1e					SERINC5		SYNGR2					Rpl35							Hnrnpa2b1	Samd9l
	Rpl17-ps1	Eef2	Pmp22	PLEK		PTRHD1	Csnk1g2					SERPINE1		TACC1					Rpl35a							Hnrnpab	Sart3
	Rpl17-ps5	Efhd2	Pnp	PLEKHB2		RAB10	Cspp1					SESTD1		TALDO1					Rpl36a-ps1							Hnrnpdl	Scaf11
	Rpl18	Egr1	Pon2	PLIN2		RAB1A	Cst3					SGK1		TAX1BP1					Rpl37							Hnrnph1	Scamp2
	Rpl18-ps1	Ehd1	Ppfia4	PLTP		RAB3IL1	Cst7					SGK3		TCEB1					Rpl37-ps1							Hnrnpk	Sec14l1
	Rpl18a	Eif1	Ppt1	PNRC1		RAB7B	Cstb					SGPP1		TCEB2					Rpl37a							Hpcal1	Selenbp1
	Rpl19-ps7	Eif1a	Pqlc1	POMP		RABAC1	Ctdnep1					SH3BP5		TFRC					Rpl38							Hpf1	Selenop
	Rpl21-ps9	Eif1ax	Pqlc3	PPDPF		RAC1	Ctdsp2					SH3PXD2A		TGIF1					Rpl38-ps2							Hpgds	Sema4a
	Rpl22	Eif3b	Prdx1	PPIA		RALB	Ctnnd1					SH3PXD2B		TGOLN2					Rpl39							Hprt	Serinc3
	Rpl22l1	Eif3i	Prdx4	PPP1CA		RASSF3	Ctsa					SIGLEC1		TIMM13					Rpl4							Hsd17b12	Serpinb8
	Rpl23	Eif3k	Prkcd	PQLC3		RCAN1	Ctsb					SIPA1L1		TIMM8B					Rpl5							Hsd17b4	Sft2d2
	Rpl23a-ps3	Eif3l	Psap	PRDX1		REEP5	Ctsc					SLC11A1		TIMP2					Rpl5-ps1							Hspa9	Sgpp1
	Rpl26-ps4	Eif4a-ps4	Psmb5	PRDX5		RENBP	Ctsd					SLC16A10		TIMP3					Rpl6							Hspd1	Siglec1
	Rpl27a	Eif4a1	Psmb6	PRDX6		REXO2	Ctsh					SLC18B1		TLN1					Rpl7							Hspe1	Ski
	Rpl28-ps1	Eif4e	Psmd1	PRR13		RGS1	Ctsl					SLC22A15		TMBIM6					Rpl8							Htra2	Slc43a2
	Rpl28-ps3	Eif4ebp2	Psmd6	PSAP		RGS10	Ctss					SLC2A9		TMED10					Rpl9-ps6							Hypk	Slc9a3r2
	Rpl3	Eif4g2	Psmd8	PSMA4		RHOC	Ctsz					SLC36A1		TMED2					Rplp0							Iah1	Slc9a9
	Rpl32	Eif4g3	Ptms	PSMA7		RNF13	Cttnbp2nl					SLC37A2		TMED9					Rplp1							Id2	Slco2b1
	Rpl34-ps1	Eif5a	Ptpn6	PSMB3		RNH1	Cul3					SLC38A6		TMEM147					Rplp2							Idh1	Slfn5
	Rpl35	Eif6	Ptrhd1	PSMB6		ROMO1	Cuta					SLC45A4		TMEM230					Rplp2-ps1							Ier3ip1	Smc3
	Rpl35a	Eloa	Rab10	PSMD8		RPN1	Cux1					SLC47A1		TMEM59					Rps10							Ifi27	Snrpe
	Rpl36a-ps1	Elob	Rab1a	PTMA		RRBP1	Cwc25					SLCO3A1		TMSB4X					Rps10-ps1							Ifi30	Snx1
	Rpl37	Emc7	Rab3il1	PTMS		RSU1	Cx3cr1					SMS		TPM4					Rps11							Il7r	Snx2
	Rpl37-ps1	Emilin2	Rab7b	RAB11A		RTN4	Cxcl13					SND1		TPP1					Rps12							Ilk	Snx6
	Rpl37a	Emp1	Rabac1	RAB13		S100A1	Cxcl16					SNED1		TRAM1					Rps13-ps1							Ipo5	Socs3
	Rpl38	Emp3	Rac1	RAB1A		SAP30	Cxxc5					SNHG12		TRAPPC1					Rps14							Iqgap1	Sp100
	Rpl38-ps2	Eno1	Ralb	RAB2A		SAT1	Cyba					SNTB1		TREM2					Rps15							Itgav	Spop
	Rpl39	Entpd1	Rassf3	RAB7A		SCARB2	Cybasc3					SNX10		TRMT112					Rps15a							Itgb2	Srrm2
	Rpl4	Epb41l2	Rcan1	RABAC1		SCOC	Cybb					SNX24		TSC22D1					Rps16							Itgb5	Srsf11
	Rpl5	Ephx1	Reep5	RAD23A		SCPEP1	Cyfip1					SNX30		TSPO					Rps16-ps2							Itgb7	Ssh2
	Rpl5-ps1	Epn1	Renbp	RARRES1		SDC3	Cyp4v3					SNX9		TUBA1A					Rps18							Itpkb	Stab1
	Rpl6	Eps15	Rexo2	REEP5		SDC4	Cysltr1					SOAT1		TUBA1B					Rps19							Jpt1	Stard8
	Rpl7	Eps8	Rgs1	RGCC		SDCBP	Cyth4					SORBS3		TUBB					Rps19-ps11							Kcnn4	Stau1
	Rpl8	Epsti1	Rgs10	RGS1		SDF2L1	D030028A08Rik					SORCS1		TXN					Rps19-ps3							Kif20a	Stk17b
	Rpl9-ps6	Erbin	Rhoc	RHEB		SDHB	D10Wsu52e					SPATA7		TYROBP					Rps19-ps7							Lamtor1	Sulf2
	Rplp0	Esd	Rnf13	RHOB		SERF2	D14Abb1e					SPATS2L		UBB					Rps2							Lamtor5	Sult1a1
	Rplp1	Etfa	Rnh1	RHOC		SERPINB6	D1Ertd622e					SPIDR		UBE2I					Rps20							Lasp1	Syk
	Rplp2	Evi2a	Romo1	RHOG		SERPINE1	D4Wsu53e					SPIRE1		UBE2L3					Rps21							Lat2	Tab2
	Rplp2-ps1	Evi2b	Rpn1	RNASE1		SGK1	D8Ertd82e					SPP1		UCP2					Rps24							Lcp1	Tacc2
	Rps10	Evl	Rps27l	RNASE6		SGPL1	D930016D06Rik					SQSTM1		UFC1					Rps24-ps2							Ldha	Tagln2
	Rps10-ps1	F13a1	Rrbp1	RNF13		SH2D1B	Daam1					SRGN		UQCR10					Rps24-ps3							Lgals1	Tanc2
	Rps11	Fabp4	Rsu1	RNF181		SH3BGRL	Dad1					ST18		UQCRC2					Rps25							Lgals3	Tcf4
	Rps12	Fabp5	Rtn4	RNF7		SH3GLB1	Dapp1					ST7		UQCRFS1					Rps25-ps1							Lgmn	Tcn2
	Rps13-ps1	Fam117b	S100a1	RNH1		SIGMAR1	Dbi					STARD13		UQCRQ					Rps26							Lilr4b	Tcof1
	Rps14	Fam129b	Sap30	RSL1D1		SIRPA	Dbp					STX3		USF2					Rps27a							Lilrb4a	Tgfbi
	Rps15	Fam20c	Sat1	RSL24D1		SIRPB1	Dcun1d2					STX6		VDAC1					Rps28							Lipa	Tgfbr2
	Rps15a	Fam234a	Scarb2	RTN4		SIRPG	Ddost					SULT1C2		VIM					Rps3							Litaf	Themis2
	Rps16	Fam46a	Scoc	S100A11		SIRT2	Ddrgk1					SUSD1		VKORC1					Rps3a							Lmna	Timp2
	Rps16-ps2	Fam96a	Scpep1	S100A4		SKAP2	Ddx17					TANC2		VPS29					Rps4x							Lpcat3	Tiparp
	Rps18	Fam96b	Sdc3	SAMHD1		SLAMF7	Ddx31					TBC1D2		WDR1					Rps5							Lpl	Tlr7
	Rps19	Fau	Sdc4	SAT1		SLAMF9	Ddx49					TEC		YBX1					Rps8							Lpxn	Tlr9
	Rps19-ps11	Fblim1	Sdcbp	SCARB2		SLC11A1	Ddx5					TENT5A		YWHAQ					Rps9							Lrp1	Tmem176a
	Rps19-ps3	Fcer1g	Sdf2l1	SDC2		SLC15A3	Ddx6					TESK2		YWHAZ					Rpsa							Lrrc59	Tmem176b
	Rps19-ps7	Fcgr2b	Sdhb	SDCBP		SLC25A11	Degs1					TEX2		ZNF706					Rpsa-ps10							Lsm4	Tmem37
	Rps2	Fcgr3	Selk	SDF2L1		SLC27A1	Dgkq					TFRC		ZYX					Rpsa-ps4							Ltv1	Tmem87b
	Rps20	Fcgrt	Selm	SDS		SLC29A1	Dgkz					TGFBI							Rpsa-ps9							M6pr	Tnfsfm13
	Rps21	Fcho2	Sept15	SEC61B		SLC35B1	Dhcr7					TMCC1							Samd4							Map2k1	Tns1
	Rps24	Fcna	Serf2	SELT		SLC35E4	Dhrs3					TMEM140							Scarb1							Map2k2	Top2b
	Rps24-ps2	Fcrls	Serpinb6a	SEPT15		SLC37A2	Dhx32					TMEM144							Scd2							Map2k3	Tor1aip1
	Rps24-ps3	Fgd2	Serpine1	SEPT7		SLC48A1	Dido1					TMEM255A							Scpep1							Mapk1	Tppp3
	Rps25	Fgfr1	Sgk1	SEPW1		SLC66A3	Diexf					TMEM51							Sdf2l1							Mapk3	Tpr
	Rps25-ps1	Filip1l	Sgpl1	SERBP1		SLC6A6	Dip2b					TNFAIP2							Sdf4							Mapre1	Trex1
	Rps26	Fkbp15	Sh2d1b1	SERF2		SLC7A7	Dip2c					TNFAIP8L3							Serpine2							Mapre2	Trf
	Rps27a	Fkbp5	Sh3bgrl	SERPINA1		SLIRP	Dld					TNFRSF14							Sh3pxd2b							Mbnl2	Trim26
	Rps28	Fli1	Sh3glb1	SET		SMIM14	Dnaja1					TNS1							Shisa5							Mcm6	Trim30a
	Rps3	Flna	Sigmar1	SF3B5		SMIM7	Dnajb14					TPCN1							Slamf9							Mcts1	Tsc22d3
	Rps3a	Fn1	Sirpa	SH3BGRL		SNAPC5	Dnajb9					TPRG1							Slc11a1							Mdfic	Tsc22d4
	Rps4x	Fnbp1	Sirt2	SH3BGRL3		SNX3	Dnajc15					TRHDE							Slc25a47							Mdh1	Ttc3
	Rps5	Fnbp1l	Skap2	SH3GLB1		SNX5	Dnajc16					TRIM14							Slc2a1							Mdh2	Txnip
	Rps8	Folr2	Slamf7	SKP1		SOCS3	Dnajc28					TTC7B							Soat1							Metap2	Ube2l3
	Rps9	Fos	Slamf9	SLC25A6		SPCS1	Dnajc7					TTYH3							Sorbs3							Metrnl	Ubxn1
	Rpsa	Foxp1	Slc11a1	SLIRP		SPI1	Dnase2a					TXNIP							Spp1							Mfhas1	Unc93b1
	Rpsa-ps10	Frmd4b	Slc15a3	SMCO4		SPP1	Dnm2					UBXN2B							Ssr4							Mfsd1	Vti1b
	Rpsa-ps4	Fth-ps2	Slc25a11	SMS		SPR	Dock10					UGCG							St14							Mfsd12	Wfdc17
	Rpsa-ps9	Fth1	Slc27a1	SNRPB		SPSB2	Dock4					UNC13B							St8sia6							Mgat2	Wwp1
	Samd4	Ftl1	Slc29a1	SNX10		SPTSSA	Dpcd					VAV3							Sulf2							Mgrn1	Xdh
	Scarb1	Ftl1-ps1	Slc35b1	SNX3		SQSTM1	Dpm3					VPS8							Syngr1							Mien1	Ythdc1
	Scd2	Ftl1-ps2	Slc35e4	SOCS3		SSR4	Dpp3					VWA8							Taf10							Mif	Zbtb20
	Scpep1	Fto	Slc37a2	SOD2		STX3	Dpp7					WDR91							Tcap							Mir3076	Zcchc11
	Sdf2l1	Fundc2	Slc48a1	SPARC		STX4	Dram2					WIPF3							Timp2							Mir467f	Zcchc24
	Sdf4	Fxyd2	Slc6a6	SPCS2		SYNGR1	Dst					WWP1							Tlr2							Mir692-1	Zcchc6
	Selplg	Fxyd5	Slc7a7	SPG21		TAF9	Dtnbp1					XAF1							Tmed3							Mir6930	Zeb2
	Serinc3	Fzd7	Slirp	SPI1		TALDO1	Dtx3l					XYLT1							Tmem163							Mir703	Zfhx3
	Serpine2	G3bp1	Smim14	SPP1		TBCB	Dusp3					ZC3H12C							Tmem176a							Mlf2	Zfp36
	Sh3pxd2b	Gabarap	Smim7	SQSTM1		TCIRG1	Dusp6					ZCCHC2							Tmem205							Mmp12	Zfp36l1
	Shisa5	Galnt2	Snapc5	SRGN		TF	Dyrk1a					ZFAND5							Tmem90a							Mmp19	Zfp36l2
	Siglech	Gas6	Snx3	SRI		TGFBI	E230001N04Rik					ZFYVE16							Tnfsf8							Morf4l2	Zfp652
	Slamf9	Gas7	Snx5	SRP14		TGFBR1	E2f3					ZFYVE26							Tox2							Mpdu1	Zmynd8
	Slc11a1	Gbp3	Socs3	SRP9		TIMP2	Ebpl					ZNF331							Tpd52							Mpeg1
	Slc25a47	Gbp7	Spcs1	SRSF3		TM2D2	Echs1					ZNF438							Tpi1							Mrpl20
	Slc2a1	Gda	Spi1	SSR3		TMBIM1	Eci2					ZNF618							Tpt1							Mrpl30
	Slco2b1	Ggh	Spp1	SSR4		TMBIM4	Ecscr					ZNF704							Trem2							Mrpl33
	Soat1	Ggta1	Spr	SSU72		TMED10	Edem2					ZNF804A							Tspo							Mrpl42
	Sorbs3	Ghitm	Spsb2	ST13		TMED3	Eef1a1												Ttyh2							Mrpl52
	Sparc	Gimap3	Sptssa	STK17B		TMED9	Eef1b2												Tyrobp							Mrps14
	Spp1	Gimap6	Sqstm1	STMN1		TMEM106A	Eef1d												Uqcr11							Mrps18a
	Srgap2	Glipr1	Ssr4	STX7		TMEM109	Eef1g												Use1							Mrps18c
	Ssr4	Glrx	Stra13	SUMO1		TMEM119	Eef2												Usp12							Ms4a7
	St14	Glrx3	Stx3	SYF2		TMEM141	Eef2k												Vat1							Msmo1
	St8sia6	Gltp	Stx4a	SYNGR2		TMEM14C	Efnb1												Vps13c							Msn
	Sulf2	Glul	Syngr1	TACC1		TMEM256	Efr3a												Wbp5							Msr1
	Syngr1	Gm10012	Taldo1	TALDO1		TMEM256-PLSCR3	Egr2												Zfp618							Mt2
	Taf10	Gm10036	Tbcb	TAX1BP1		TMEM37	Ehbp1l1																			Mtch2
	Tcap	Gm10039	Tcirg1	TCEB1		TMEM86A	Eif1ax																			Mtpn
	Timp2	Gm10059	Tgfbi	TCEB2		TMX4	Eif2a																			Myl12a
	Tlr2	Gm10076	Tgfbr1	TFRC		TNFAIP2	Eif2ak1																			Myl6
	Tmed3	Gm10080	Timp2	TGIF1		TNFAIP8L2	Eif3b																			Myo1e
	Tmem119	Gm10134	Tm2d2	TGOLN2		TNFSF12	Eif3e																			Myo1f
	Tmem163	Gm10180	Tmbim1	TIMM13		TNFSF13B	Eif3f																			Myof
	Tmem173	Gm11263	Tmbim4	TIMM8B		TPD52	Eif3h																			Naa50
	Tmem176a	Gm11836	Tmed10	TIMP1		TPI1	Eif3i																			Nadk
	Tmem205	Gm12543	Tmed3	TIMP2		TPM4	Eif3k																			Nap1l1
	Tmem90a	Gm13192	Tmed9	TIMP3		TPP1	Eif4b																			Napa
	Tnfsf8	Gm13456	Tmem106a	TLN1		TPPP3	Eif4ebp1																			Nasp
	Tox2	Gm13493	Tmem109	TMBIM6		TRAPPC2L	Eif4g1																			Nceh1
	Tpd52	Gm14303	Tmem119	TMED10		TREM2	Eif4g2																			Ncf2
	Tpi1	Gm14539	Tmem141	TMED2		TRIM35	Eif5a																			Nckap1l
	Tpt1	Gm15487	Tmem14c	TMED9		TRIM47	Ell2																			Ndufa12
	Trem2	Gm15500	Tmem189	TMEM147		TSPAN17	Elmo1																			Ndufa13
	Tspo	Gm15564	Tmem256	TMEM230		TSPAN31	Elovl5																			Ndufa2
	Ttyh2	Gm15710	Tmem37	TMEM59		TSPAN4	Eng																			Ndufa3
	Txnip	Gm15725	Tmem86a	TMSB4X		TSPO	Enpp1																			Ndufa4
	Tyrobp	Gm1821	Tmx4	TNFAIP3		TUBB2A	Enpp2																			Ndufa6
	Uqcr11	Gm20390	Tnfaip2	TPM4		TUBB6	Entpd1																			Ndufa7
	Use1	Gm20430	Tnfaip8l2	TPP1		TXN	Ep300																			Ndufb2
	Usp12	Gm21188	Tnfsf12	TPT1		TXNDC17	Epb4.1l2																			Ndufb6
	Vat1	Gm21987	Tnfsf13b	TRAM1		TYROBP	Epc1																			Ndufb8
	Vps13c	Gm22213	Tpd52	TRAPPC1		UAP1L1	Epc2																			Ndufc1
	Wbp5	Gm22801	Tpi1	TREM2		UBL5	Epn2																			Ndufs4
	Zfp618	Gm23927	Tpm4	TRMT112		UCP2	Eprs																			Ndufv2
		Gm25593	Tpp1	TSC22D1		UFSP2	Eps8																			Ndufv3
		Gm26917	Tppp3	TSC22D3		UNC93B1	Ergic3																			Nedd8
		Gm27390	Trappc2l	TSPO		UQCR11	Ero1lb																			Nek6
		Gm28437	Trem2	TUBA1A		UQCRB	Etl4																			Nfe2l2
		Gm28635	Trf	TUBA1B		USF2	Etnk1																			Nhp2
		Gm29047	Trim35	TUBB		VAMP3	Ets1																			Nkiras2
		Gm29216	Trim47	TXN		VAMP8	Etv3																			Nme1
		Gm2a	Tspan17	TYROBP		VAT1	Etv5																			Nmt1
		Gm3788	Tspan31	UBA52		VDAC1	Ewsr1																			Noc2l
		Gm4070	Tspan4	UBB		VIM	F11r																			Nop58
		Gm42418	Tspo	UBE2I		VMA21	Faf1																			Npc1
		Gm4366	Tuba1c	UBE2L3		VPS29	Fam102b																			Npc2
		Gm43841	Tubb2a	UCP2		VTI1B	Fam105a																			Npm1
		Gm45660	Tubb6	UFC1		WDR83OS	Fam107b																			Nptn
		Gm4604	Txn1	UQCR10		XBP1	Fam110a																			Nras
		Gm4617	Txndc17	UQCRB		YWHAE	Fam125b																			Nsf
		Gm5239	Tyrobp	UQCRC2		YWHAH	Fam129a																			Nsfl1c
		Gm5559	Uap1l1	UQCRFS1		ZEB2	Fam174a																			Nudcd2
		Gm6180	Ubl5	UQCRQ		ZMYND15	Fam20c																			Nus1
		Gm7434	Ucp2	USF2			Fam26f																			Oaz1
		Gm8399	Ufsp2	VDAC1			Fam46a																			Oaz1-ps
		Gm8430	Unc93b1	VIM			Fam46c																			Osbpl8
		Gm8464	Uqcr11	VKORC1			Fam49b																			Ostf1
		Gm8995	Uqcrb	VPS29			Fam53b																			Oxct1
		Gm9701	Usf2	VSIG4			Fau																			P4hb
		Gm9794	Vamp3	WDR1			Fbrsl1																			Pa2g4
		Gm9843	Vamp8	XRCC5			Fbxw7																			Pabpc1
		Gmfg	Vat1	YBX1			Fcer1g																			Paics
		Gmfg-ps	Vdac1	YWHAQ			Fcgr1																			Pbdc1
		Gmnn	Vim	YWHAZ			Fcgr2b																			Pcbp1
		Gmppa	Vma21	ZFP36			Fcgr4																			Pcbp2
		Gna13	Vps29	ZFP36L2			Fcgrt																			Pcmt1
		Gnai2	Vti1b	ZNF706			Fchsd2																			Pcna
		Gnai3	Wdr83os	ZYX			Fcrl1																			Pdcd6
		Gnas	Wfdc17				Fcrls																			Pdhb
		Gnb1	Xbp1				Fer																			Pdxk
		Gng12	Ybx1				Fermt3																			Pebp1
		Gng2	Ywhae				Fez2																			Pfn1
		Gngt2	Ywhah				Fgd2																			Pgam1
		Golga4	Zeb2				Fgl2																			Pgd
		Gpi1	Zmynd15				Fhod1																			Pgk1
		Gpr137b					Filip1l																			Pgls
		Gpr137b-ps					Fli1																			Pgrmc1
		Gpr160					Flii																			Phb2
		Gpr34					Fmnl1																			Pi4k2a
		Gprc5c					Fmnl3																			Pik3ap1
		Gpx1					Frg1																			Pkm
		Grap					Frmd4a																			Pld3
		Grb2					Frmd4b																			Plek
		Grpel1					Frrs1																			Plekhb2
		Gsn					Fscn1																			Plekhf2
		Gsto1					Fth1																			Plekho1
		Gstp-ps					Ftl1																			Plekho2
		Gtf2h5					Ftsj2																			Plgrkt
		Guf1					Fuca1																			Plin2
		Gusb					Fundc2																			Plk2
		H2-Aa					Fxc1																			Plp2
		H2-Ab1					Fxyd5																			Plxdc2
		H2-D1					Fxyd6																			Pmpcb
		H2-DMa					Fyco1																			Pold4
		H2-DMb1					G3bp2																			Pomp
		H2-Eb1					Gaa																			Por
		H2-K1					Gab1																			Pparg
		H2-M3					Gabarap																			Ppp1ca
		H2-T23					Galc																			Ppp1r14b
		H2afz					Galnt2																			Ppp2ca
		Hacd4					Galnt3																			Ppp2r1a
		Hadha					Garnl3																			Ppp2r5c
		Hadhb					Gas5																			Pqlc1
		Hcfc1r1					Gatm																			Prdx1
		Hck					Gba																			Prdx2
		Hdgf					Gbp7																			Prdx4
		Herc2					Gde1																			Prelid1
		Hexa					Gfpt1																			Prkar1a
		Hexb					Ggh																			Prkcd
		Hint1					Ggt5																			Prosc
		Hist1h1c					Ggta1																			Prr13
		Hist1h2bc					Gimap6																			Psap
		Hmgn1					Git2																			Psma1
		Hnrnpa2b1					Glb1																			Psma2
		Hnrnpab					Glipr1																			Psma5
		Hnrnpdl					Glrx3																			Psma6
		Hnrnph1					Glt25d1																			Psmb1
		Hnrnpk					Gltp																			Psmb4
		Hook3					Gltscr2																			Psmb5
		Hp1bp3					Glul																			Psmb6
		Hpcal1					Gm10012																			Psmb7
		Hpf1					Gm10036																			Psmc4
		Hpgd					Gm10059																			Psmc6
		Hpgds					Gm10073																			Psmd1
		Hprt					Gm10076																			Psmd14
		Hsd17b12					Gm10119																			Psmd8
		Hsd17b4					Gm10136																			Ptbp3
		Hsp90b1					Gm10154																			Ptma
		Hspa9					Gm10159																			Ptpmt1
		Hspd1					Gm10186																			Purb
		Hspe1					Gm10222																			Pycard
		Htra2					Gm10250																			Qdpr
		Hypk					Gm10260																			Qpct
		Iah1					Gm10279																			R3hdm1
		Id2					Gm10288																			Rab11a
		Idh1					Gm10294																			Rab1a
		Ier2					Gm10397																			Rab1b
		Ier3ip1					Gm10443																			Rab2a
		Ifi203					Gm10801																			Rab6b
		Ifi204					Gm10925																			Rab7
		Ifi207					Gm11263																			Rab7b
		Ifi27					Gm11353																			Rab8b
		Ifi27l2a					Gm11361																			Rac1
		Ifi30					Gm11407																			Rack1
		Ifitm2					Gm11410																			Rala
		Ifitm3					Gm11478																			Ran
		Ifitm6					Gm11518																			Ranbp1
		Ifngr1					Gm11741																			Rap2b
		Igf1					Gm11942																			Rasa1
		Igfbp4					Gm12254																			Rbx1
		Il16					Gm12630																			Reep5
		Il6ra					Gm13048																			Rgs1
		Il7r					Gm13192																			Rgs2
		Ilk					Gm13226																			Rheb
		Inpp5d					Gm13339																			Rhoa
		Ipo5					Gm13340																			Rhoc
		Iqgap1					Gm13341																			Rnf149
		Iqgap2					Gm13408																			Rnh1
		Irf2bp2					Gm13436																			Romo1
		Irf9					Gm13456																			Rpl10
		Itga4					Gm13826																			Rpl10a-ps1
		Itgav					Gm13841																			Rpl12
		Itgb2					Gm13889																			Rpl13
		Itgb5					Gm14303																			Rpl14
		Itgb7					Gm14456																			Rpl15-ps1
		Itm2b					Gm14586																			Rpl17-ps4
		Itpkb					Gm15427																			Rpl22
		Itsn1					Gm15430																			Rpl22l1
		Jak1					Gm15459																			Rpl23
		Jchain					Gm15500																			Rpl26
		Jpt1					Gm15710																			Rpl28-ps1
		Jun					Gm15772																			Rpl29
		Junb					Gm15920																			Rpl3-ps1
		Jund					Gm16238																			Rpl31
		Kcnk6					Gm16247																			Rpl31-ps8
		Kcnn4					Gm2000																			Rpl32
		Kctd12					Gm2a																			Rpl34
		Kdm7a					Gm3386																			Rpl35
		Kif20a					Gm4070																			Rpl35a
		Klf2					Gm4149																			Rpl36a-ps2
		Klf3					Gm4604																			Rpl37
		Klf4					Gm4902																			Rpl37a
		Klhl9					Gm5239																			Rpl37rt
		Kmt2e					Gm5244																			Rpl39-ps
		Lamp2					Gm5559																			Rpl4
		Lamtor1					Gm5805																			Rpl5
		Lamtor5					Gm5963																			Rpl8
		Laptm5					Gm6023																			Rpl9-ps6
		Lars2					Gm6030																			Rplp0
		Lasp1					Gm6202																			Rplp1
		Lat2					Gm6415																			Rplp2
		Lbr					Gm6483																			Rps10
		Lcp1					Gm6863																			Rps10-ps1
		Ldha					Gm7079																			Rps13-ps1
		Lgals1					Gm7290																			Rps15
		Lgals3					Gm7331																			Rps15a
		Lgals3bp					Gm7363																			Rps15a-ps3
		Lgmn					Gm7658																			Rps18
		Lifr					Gm8129																			Rps19
		Lilr4b					Gm8292																			Rps2
		Lilrb4a					Gm8730																			Rps20
		Lipa					Gm8759																			Rps24
		Litaf					Gm9294																			Rps25
		Lmna					Gm9493																			Rps26
		Lpcat3					Gm9843																			Rps27l
		Lpl					Gm9846																			Rps3a2
		Lpxn					Gm9858																			Rps4x
		Lrp1					Gmip																			Rps5
		Lrp6					Gna13																			Rps6ka3
		Lrrc59					Gna15																			Rpsa
		Lsm4					Gnai2																			Rpsa-ps10
		Lsp1					Gnas																			Rragc
		Ltv1					Gnb2																			Rrp1
		Ly6e					Gnb2l1																			Rsu1
		Ly86					Gnb4																			Rtfdc1
		Lyl1					Gng10																			Rtn4
		Lyn					Gng12																			S100a10
		Lyve1					Gng2																			S100a11
		Lyz1					Gng5																			S100a3
		M6pr					Gnptab																			S100a4
		Maf					Gns																			S100a6
		Mafb					Golga3																			Samm50
		Malat1					Golgb1																			Sar1b
		Man1a					Golm1																			Sart3
		Man2a1					Got1																			Sdc1
		Man2b1					Gp9																			Sdcbp
		Map2k1					Gpam																			Sdhb
		Map2k2					Gpatch4																			Sdhc
		Map2k3					Gpc2																			Sec11a
		Mapk1					Gpi1																			Sec11c
		Mapk3					Gpnmb																			Selenot
		Mapre1					Gpr155																			Sem1
		Mapre2					Gpr165																			Sept2
		March1					Gpr183																			Serinc1
		Marcks					Gpr34																			Serpinb6a
		Marcksl1					Gpr56																			Serpinb6b
		Mbnl2					Gpr65																			Set
		Mcm6					Gpr77																			Sf3b5
		Mcts1					Gpr84																			Sf3b6
		Mdfic					Gprasp2																			Sfxn3
		Mdh1					Gpx3																			Sh3bgrl
		Mdh2					Gramd3																			Sh3bgrl3
		Mef2c					Grap																			Sh3kbp1
		Metap2					Grina																			Shisa5
		Metrnl					Grn																			Sirpa
		Mfhas1					Gsdmd																			Siva1
		Mfsd1					Gsk3b																			Skap2
		Mfsd12					Gtf2h2																			Slc11a1
		Mgat2					Gtf2i																			Slc15a3
		Mgl2					Gtf3c4																			Slc16a10
		Mgrn1					Gtpbp6																			Slc25a11
		Mien1					Gusb																			Slc25a3
		Mif					H2-Aa																			Slc25a4
		Minos1					H2-Ab1																			Slc25a5
		Mir1668					H2-D1																			Slc27a1
		Mir3076					H2-DMa																			Slc35b1
		Mir467f					H2-Eb1																			Slc37a2
		Mir5107					H2-K1																			Slc39a1
		Mir6236					H2-M3																			Slc44a1
		Mir692-1					H2-Ob																			Slc48a1
		Mir6930					H2-Q7																			Slc6a6
		Mir703					H2-T23																			Slc9a3r2
		Mir705					H2afz																			Slirp
		Mlf2					Hars2																			Smap2
		Mmp12					Hcfc1r1																			Smdt1
		Mmp19					Hck																			Smpdl3a
		Mmp9					Heatr5a																			Snora20
		Mndal					Helz																			Snora69
		Morf4l2					Herc1																			Snora75
		Mpdu1					Herc2																			Snord14d
		Mpeg1					Herpud1																			Snord15b
		Mpp6					Hexa																			Snord55
		Mrc1					Hexim1																			Snord72
		Mrpl12					Hfe																			Snord73a
		Mrpl20					Hif1a																			Snrpb
		Mrpl30					Hint1																			Snrpd1
		Mrpl33					Hipk1																			Snrpd2
		Mrpl42					Hist1h1e																			Snrpe
		Mrpl52					Hist1h2ao																			Snx10
		Mrps14					Hist1h2be																			Snx3
		Mrps18a					Hist1h4i																			Snx5
		Mrps18c					Hist3h2a																			Soat1
		Ms4a4a					Hlf																			Socs3
		Ms4a6b					Hltf																			Sod1
		Ms4a6c					Hmgcl																			Spcs1
		Ms4a7					Hmha1																			Spcs3
		Msmo1					Hnmt																			Spi1
		Msn					Hnrnph1																			Spryd7
		Msr1					Hpgd																			Sptssa
		Mt2					Hpgds																			Sqstm1
		Mtch2					Hps3																			Srgn
		Mtpn					Hrh2																			Srsf1
		Myl12a					Hs6st1																			Srsf2
		Myl6					Hsd17b11																			Srsf3
		Myo1e					Hsd17b12																			Ssr4
		Myo1f					Hspe1																			Ssu72
		Myo5a					Hvcn1																			Stap1
		Myof					Icam1																			Strap
		Naa50					Icosl																			Stt3b
		Naaa					Idh1																			Stub1
		Nadk					Idh2																			Stx12
		Nap1l1					Ier5																			Stx4a
		Napa					Ifi204																			Syncrip
		Nasp					Ifi27l2a																			Sypl
		Nav1					Ifi27l2b																			Tacc2
		Nceh1					Ifi30																			Tagln2
		Ncf1					Ifit1																			Taldo1
		Ncf2					Ifit2																			Tbca
		Nckap1l					Ifnar1																			Tbcb
		Ncoa3					Ifnar2																			Tcirg1
		Ndfip1					Ifngr1																			Tgfbr1
		Ndufa11					Igf1																			Timm13
		Ndufa12					Igfbp4																			Tiparp
		Ndufa13					Igsf8																			Tlr13
		Ndufa2					Ik																			Tlr8
		Ndufa3					Ikbip																			Tm9sf2
		Ndufa4					Ikzf1																			Tma7
		Ndufa6					Il10ra																			Tmbim1
		Ndufa7					Il16																			Tmed5
		Ndufb2					Il17ra																			Tmed7
		Ndufb6					Il1b																			Tmem106a
		Ndufb7					Il21r																			Tmem14c
		Ndufb8					Il4i1																			Tmem160
		Ndufc1					Il6ra																			Tmem165
		Ndufs4					Il7r																			Tmem167
		Ndufs6					Ildr2																			Tmem189
		Ndufv2					Immt																			Tmem256
		Ndufv3					Ing2																			Tmem258
		Nedd8					Inpp4b																			Tmem87b
		Nek6					Inpp5d																			Tmem9b
		Nfe2l2					Ip6k1																			Tmsb10
		Nfic					Irf2																			Tmsb4x
		Nhp2					Irf2bp2																			Tnfrsf11a
		Ninj1					Irf5																			Tnip3
		Nipbl					Itga6																			Tomm6
		Nkiras2					Itga9																			Tomm7
		Nme1					Itgam																			Tpd52
		Nmt1					Itgav																			Tpi1
		Noc2l					Itgax																			Tpm1
		Nop53					Itgb1																			Tpm4
		Nop58					Itgb1bp1																			Tpp1
		Notch2					Itgb2																			Tram1
		Npc1					Itm2b																			Trappc1
		Npc2					Itm2c																			Trappc2l
		Npm1					Itpripl1																			Trem2
		Nptn					Itsn2																			Trip12
		Nr3c1					Ivns1abp																			Tspan4
		Nras					Jak1																			Ttll3
		Nrp1					Jarid2																			Tuba1b
		Nsf					Jmjd1c																			Tuba1c
		Nsfl1c					Jmjd6																			Tubb2a
		Nudcd2					Jtb																			Tubb5
		Nus1					Jun																			Txn1
		Oaz1					Junb																			Txndc17
		Oaz1-ps					Kcnd1																			Txndc9
		Ogfrl1					Kcnj2																			Txnl1
		Os9					Kcnk12																			Txnrd1
		Osbpl8					Kcnk13																			Tyrobp
		Ostf1					Kcnk6																			Uap1l1
		Oxct1					Kctd12																			Uba52
		P4hb					Kdm3b																			Ube2a
		Pa2g4					Kdm6a																			Ube2d3
		Pabpc1					Kdm6b																			Ube2k
		Pabpn1					Kidins220																			Ube2m
		Pacsin2					Kif13a																			Ubl5
		Paics					Kif21b																			Ucp2
		Parp14					Klf13																			Ufm1
		Pbdc1					Klf2																			Uqcc2
		Pcbp1					Klf3																			Uqcr10
		Pcbp2					Klf7																			Uqcr11
		Pcmt1					Klhdc8b																			Uqcrb
		Pcna					Klhl23																			Uqcrh
		Pdcd6					Klhl6																			Uqcrq
		Pdhb					Klraq1																			Usmg5
		Pdxk					Kpna1																			Usp14
		Pea15a					Kpna6																			Vapa
		Pebp1					Kpnb1																			Vat1
		Pepd					Krcc1																			Vdac1
		Pf4					Lactb																			Vdac2
		Pfn1					Lag3																			Vdac3
		Pgam1					Lair1																			Vim
		Pgd					Lamp1																			Vma21
		Pgk1					Lamp2																			Vps26a
		Pgls					Laptm4a																			Vps29
		Pgrmc1					Laptm5																			Vps35
		Phb2					Larp7																			Vwa5a
		Pi4k2a					Lars2																			Wdr1
		Pik3ap1					Lat2																			Wdr26
		Pip4k2a					Lbr																			Ybx1
		Pkm					Lcp2																			Ybx3
		Pla2g16					Ldb1																			Ywhae
		Pla2g2d					Ldha																			Ywhag
		Pla2g7					Ldhb																			Ywhah
		Plbd1					Leprotl1																			Ywhaq
		Pld3					Lgals3bp																			Ywhaz
		Pld4					Lgals8																			Zcrb1
		Plek					Lgi2																			Zfp207
		Plekhb2					Lgmn
		Plekhf2					Lhfpl2
		Plekho1					Lifr
		Plekho2					Limd2
		Plgrkt					Lipa
		Plin2					Litaf
		Plk2					Lmbrd2
		Plp2					Lmo4
		Pltp					Lonrf1
		Plxdc2					Lpar6
		Pmpcb					Lpcat2
		Pnrc1					Lpcat3
		Pold4					Lpin2
		Polr1d					Lpl
		Pomp					Lrba
		Por					Lrch3
		Pparg					Lrp5
		Ppp1ca					Lrpap1
		Ppp1r14b					Lrrc14b
		Ppp2ca					Lrrc3
		Ppp2r1a					Lrrc8d
		Ppp2r5c					Lsmd1
		Pqlc1					Lsp1
		Prdx1					Lst1
		Prdx2					Ltc4s
		Prdx4					Luc7l3
		Prelid1					Lyl1
		Prkar1a					Lyn
		Prkcb					Lyz2
		Prkcd					Lyzl4
		Prosc					M6pr
		Prr13					Macf1
		Prrc2c					Maf
		Psap					Maf1
		Psip1					Maged1
		Psma1					Malat1
		Psma2					Mamdc2
		Psma5					Man1a
		Psma6					Man1c1
		Psmb1					Man2b1
		Psmb4					Mapk14
		Psmb5					Marcks
		Psmb6					Marveld2
		Psmb7					Mblac2
		Psmb9					Mbnl1
		Psmc4					Mcl1
		Psmc5					Mcm3
		Psmc6					Mdm4
		Psmd1					Med12l
		Psmd14					Med13l
		Psmd8					Med19
		Ptafr					Med21
		Ptbp3					Med28
		Ptgs1					Med30
		Ptma					Mef2a
		Ptpmt1					Mef2c
		Ptpn18					Mepce
		Pura					Mertk
		Purb					Mettl10
		Pycard					Mex3b
		Qdpr					Mfap3
		Qpct					Mfge8
		R3hdm1					Mfng
		Rab11a					Mfsd1
		Rab1a					Mgat1
		Rab1b					Mgat4a
		Rab2a					Mgll
		Rab6b					Mif
		Rab7					Mir671
		Rab7b					Mir682
		Rab8b					Mknk2
		Rac1					Mkrn1
		Rack1					Mkrn2
		Rala					Mlec
		Ralb					Mll5
		Ralbp1					Mlxipl
		Ran					Mms19
		Ranbp1					mmu-mir-2134-2
		Rap2b					mmu-mir-689-2
		Rasa1					mmu-mir-703
		Rasgrp4					Morc3
		Rassf2					Mospd2
		Rb1cc1					Mpeg1
		Rbpj					Mrc1
		Rbx1					Mrpl13
		Rcn3					Mrpl27
		Rcsd1					Mrpl37
		Reep5					Ms4a6b
		Rest					Ms4a6d
		Retnla					Msl1
		Rgl1					Mt1
		Rgs1					Mtap1s
		Rgs2					Mtdh
		Rheb					Mtf1
		Rhoa					Mthfs
		Rhob					Mtmr2
		Rhoc					Mtmr3
		Ripk1					Mtss1
		Rnase4					Mtus1
		Rnasel					Mtx3
		Rnaset2a					Mudeng
		Rnaset2b					Mycbp2
		Rnf141					Mycl1
		Rnf149					Myeov2
		Rnf150					Mylip
		Rnf169					Myo1b
		Rnh1					Myo1e
		Rock1					Myo1f
		Rock2					Myst3
		Romo1					Mzt2
		Rpl10					N4bp1
		Rpl10a					N4bp2l1
		Rpl10a-ps1					Naalad2
		Rpl12					Nae1
		Rpl13					Naglu
		Rpl14					Nampt
		Rpl15-ps1					Nap1l1
		Rpl17-ps4					Napa
		Rpl22					Nars
		Rpl22l1					Nat8l
		Rpl23					Nav3
		Rpl26					Nceh1
		Rpl28-ps1					Ncf1
		Rpl29					Nckap1l
		Rpl3-ps1					Ncoa2
		Rpl31					Ncstn
		Rpl31-ps8					Ndfip1
		Rpl32					Ndufa13
		Rpl34					Ndufa2
		Rpl35					Ndufa3
		Rpl35a					Ndufaf2
		Rpl36a-ps2					Ndufb11
		Rpl37					Ndufb5
		Rpl37a					Ndufb9
		Rpl37rt					Ndufs4
		Rpl39-ps					Ndufs6
		Rpl4					Ndufv3
		Rpl5					Neat1
		Rpl8					Nenf
		Rpl9-ps6					Neurl1a
		Rplp0					Nfam1
		Rplp1					Nfatc2
		Rplp2					Nfe2l2
		Rps10					Nfia
		Rps10-ps1					Nfkbia
		Rps11-ps1					Nipa2
		Rps13-ps1					Nlrc5
		Rps15					Nme1
		Rps15a					Nme2
		Rps15a-ps3					Nmt1
		Rps18					Nol8
		Rps19					Nop58
		Rps2					Notch1
		Rps20					Notch2
		Rps21					Npc2
		Rps24					Npl
		Rps25					Npm1
		Rps26					Npnt
		Rps27l					Nptn
		Rps27rt					Nr3c1
		Rps3a2					Nrbp1
		Rps4x					Nrip1
		Rps5					Nrp1
		Rps6ka3					Nsd1
		Rpsa					Nsmce1
		Rpsa-ps10					Nsmce4a
		Rragc					Nsun6
		Rrp1					Ntpcr
		Rsrc2					Nuak1
		Rsu1					Nucb1
		Rtfdc1					Nudcd2
		Rtn4					Nudt16l1
		Rtp4					Numb
		S100a10					Nus1
		S100a11					Obfc1
		S100a3					Ogfrl1
		S100a4					Olfml3
		S100a6					Ophn1
		S100a8					Orai1
		S100a9					Ormdl2
		S1pr1					Os9
		Samd9l					Osbp
		Samm50					Osbpl8
		Sar1b					Ost4
		Sart3					Ostf1
		Scaf11					Ovca2
		Scamp2					Oxct1
		Sdc1					Oxnad1
		Sdcbp					P2rx7
		Sdhb					P2ry12
		Sdhc					P2ry13
		Sec11a					P2ry6
		Sec11c					P4ha1
		Sec14l1					Pabpc1
		Selenbp1					Pabpn1
		Selenop					Pacsin2
		Selenot					Padi2
		Sem1					Pafah1b1
		Sema4a					Pag1
		Sept2					Paqr7
		Serinc1					Pbrm1
		Serinc3					Pbx2
		Serpinb6a					Pcbp2
		Serpinb6b					Pcna
		Serpinb8					Pcp4
		Set					Pde3b
		Sf3b5					Pdhb
		Sf3b6					Pdlim4
		Sft2d2					Pdlim5
		Sfxn3					Pea15a
		Sgpp1					Pecam1
		Sh3bgrl					Pecr
		Sh3bgrl3					Peli1
		Sh3kbp1					Pfdn5
		Shisa5					Pfkfb3
		Siglec1					Pgam5
		Sirpa					Pgcp
		Siva1					Pgk1
		Skap2					Pgls
		Ski					Pgrmc1
		Slc11a1					Phyhd1
		Slc15a3					Pibf1
		Slc16a10					Picalm
		Slc25a11					Pid1
		Slc25a3					Pign
		Slc25a4					Pik3ap1
		Slc25a5					Pik3cg
		Slc27a1					Pik3r1
		Slc35b1					Pik3r5
		Slc37a2					Pion
		Slc39a1					Pip4k2a
		Slc43a2					Pitpna
		Slc44a1					Pitrm1
		Slc48a1					Pkib
		Slc6a6					Pkm2
		Slc9a3r2					Pla2g15
		Slc9a9					Plbd2
		Slco2b1					Plcl2
		Slfn5					Pld1
		Slirp					Pld3
		Smap2					Pld4
		Smc3					Plek
		Smdt1					Plekha1
		Smpdl3a					Plekha2
		Sms-ps					Plekhm2
		Snora20					Plekhm3
		Snora69					Plekho1
		Snora75					Plin2
		Snord14d					Plod1
		Snord15b					Plxdc2
		Snord55					Plxna4
		Snord72					Plxnb2
		Snord73a					Pmepa1
		Snrpb					Pmp22
		Snrpd1					Pno1
		Snrpd2					Pnp
		Snrpe					Pnrc1
		Snx1					Pogk
		Snx10					Polr2g
		Snx2					Pomp
		Snx3					Pon3
		Snx5					Ppap2a
		Snx6					Ppcdc
		Soat1					Ppfia4
		Socs3					Ppfibp2
		Sod1					Ppib
		Sp100					Ppp1r11
		Spcs1					Ppp1r9a
		Spcs3					Ppp2r5e
		Spi1					Ppp3ca
		Spop					Ppp6r3
		Spryd7					Ppt1
		Sptssa					Pptc7
		Sqstm1					Prdm1
		Srgn					Prdm2
		Srrm2					Prdx1
		Srsf1					Prdx4
		Srsf11					Prdx5
		Srsf2					Prdx6
		Srsf3					Prkab1
		Ss18l2					Prkca
		Ssh2					Prkcb
		Ssr4					Prkcd
		Sssca1					Psap
		Ssu72					Psat1
		Stab1					Psme1
		Stap1					Psme2
		Stard8					Psme2b-ps
		Stau1					Psmg4
		Stk17b					Ptafr
		Strap					Ptdss1
		Stt3b					Pten
		Stub1					Ptgs1
		Stx12					Ptk2b
		Stx4a					Ptma
		Sulf2					Ptp4a3
		Sult1a1					Ptplb
		Syk					Ptpn1
		Syncrip					Ptpn9
		Sypl					Ptprc
		Tab2					Ptprm
		Tacc2					Pura
		Tagln2					Pwwp2a
		Taldo1					Pxn
		Tanc2					Pycrl
		Tbca					Qk
		Tbcb					Rab1
		Tcf4					Rab11fip5
		Tcirg1					Rab14
		Tcn2					Rab27a
		Tcof1					Rab39
		Tgfbi					Rab3il1
		Tgfbr1					Rab5c
		Tgfbr2					Rab8b
		Themis2					Rabac1
		Timm13					Rac2
		Timp2					Ralb
		Tiparp					Ralgps2
		Tlr13					Ramp1
		Tlr7					Ran
		Tlr8					Rap1a
		Tlr9					Rap1b
		Tm9sf2					Rap2a
		Tma7					Rap2b
		Tmbim1					Rapgef5
		Tmed5					Rapgef6
		Tmed7					Rassf1
		Tmem106a					Rassf3
		Tmem14c					Rb1
		Tmem160					Rb1cc1
		Tmem165					Rbbp6
		Tmem167					Rbl1
		Tmem176a					Rbm18
		Tmem176b					Rbm39
		Tmem189					Rbm7
		Tmem256					Rbmx
		Tmem258					Rcbtb1
		Tmem37					Rcbtb2
		Tmem87b					Rcsd1
		Tmem9b					Rdx
		Tmsb10					Relt
		Tmsb4x					Renbp
		Tnfrsf11a					Rere
		Tnfsfm13					Rg9mtd1
		Tnip3					Rgl1
		Tns1					Rgmb
		Tomm6					Rgs10
		Tomm7					Rgs19
		Top2b					Rgs2
		Tor1aip1					Rgs7bp
		Tpd52					Rheb
		Tpi1					Rhob
		Tpm1					Rhoc
		Tpm4					Rhoh
		Tpp1					Riok2
		Tppp3					Rlf
		Tpr					Rmnd5b
		Tram1					Rnase4
		Trappc1					Rnasek
		Trappc2l					Rnasel
		Trem2					Rnaset2a
		Trex1					Rnaset2b
		Trf					Rnf138
		Trim26					Rnf139
		Trim30a					Rnf149
		Trip12					Rnf150
		Tsc22d3					Rnf167
		Tsc22d4					Rnf181
		Tspan4					Rnf185
		Ttc3					Rnf187
		Ttll3					Rnf19b
		Tuba1b					Rnf214
		Tuba1c					Rnf215
		Tubb2a					Rnf6
		Tubb5					Rogdi
		Txn1					Rp2h
		Txndc17					Rpap3
		Txndc9					Rpl10
		Txnip					Rpl10-ps3
		Txnl1					Rpl10a
		Txnrd1					Rpl10a-ps1
		Tyrobp					Rpl12
		Uap1l1					Rpl13
		Uba52					Rpl13a
		Ube2a					Rpl14
		Ube2d3					Rpl14-ps1
		Ube2k					Rpl15-ps1
		Ube2l3					Rpl17-ps5
		Ube2m					Rpl18-ps1
		Ubl5					Rpl18a
		Ubxn1					Rpl22
		Ucp2					Rpl23
		Ufm1					Rpl24
		Unc93b1					Rpl27a
		Uqcc2					Rpl28-ps1
		Uqcr10					Rpl28-ps3
		Uqcr11					Rpl3-ps1
		Uqcrb					Rpl30
		Uqcrh					Rpl31
		Uqcrq					Rpl32
		Usmg5					Rpl34
		Usp14					Rpl34-ps1
		Vapa					Rpl35
		Vat1					Rpl35a
		Vdac1					Rpl36a-ps1
		Vdac2					Rpl36al
		Vdac3					Rpl37
		Vim					Rpl37a
		Vma21					Rpl38
		Vps26a					Rpl38-ps2
		Vps29					Rpl39
		Vps35					Rpl4
		Vti1b					Rpl5
		Vwa5a					Rpl6
		Wdr1					Rpl7
		Wdr26					Rpl7l1
		Wfdc17					Rpl8
		Wwp1					Rpl9-ps6
		Xdh					Rplp0
		Ybx1					Rplp1
		Ybx3					Rplp2
		Ythdc1					Rplp2-ps1
		Ywhae					Rpn2
		Ywhag					Rps10
		Ywhah					Rps10-ps1
		Ywhaq					Rps11
		Ywhaz					Rps13-ps1
		Zbtb20					Rps14
		Zcchc11					Rps15
		Zcchc24					Rps15a
		Zcchc6					Rps16
		Zcrb1					Rps16-ps2
		Zeb2					Rps17
		Zfhx3					Rps18
		Zfp207					Rps19
		Zfp36					Rps20
		Zfp36l1					Rps21
		Zfp36l2					Rps24
		Zfp652					Rps24-ps3
		Zmynd8					Rps25
							Rps25-ps1
							Rps26
							Rps27a
							Rps27l
							Rps28
							Rps29
							Rps3
							Rps3a
							Rps4x
							Rps5
							Rps6ka1
							Rps6kb2
							Rps6kc1
							Rps8
							Rps9
							Rpsa
							Rpsa-ps10
							Rragc
							Rras
							Rrbp1
							Rreb1
							Rtn1
							Rtn4rl1
							Rtp4
							S100a8
							S1pr1
							Sall1
							Samhd1
							Sap30bp
							Sash3
							Sbf2
							Sc4mol
							Scamp2
							Scamp5
							Scand1
							Scarb2
							SCARNA16
							Scd2
							Scfd1
							Scoc
							Scp2
							Scpep1
							Sdc3
							Sdcbp
							Sdccag3
							Sdccag8
							Sdf2l1
							Sdf4
							Sdha
							Sec62
							Selk
							Selplg
							Sema6d
							Sepp1
							Serbp1
							Serinc3
							Serpine2
							Serpinf1
							Sesn1
							Setd1b
							Setd5
							Sf1
							Sfrs18
							Sft2d2
							Sh2b3
							Sh2d3c
							Sh3bgrl3
							Sh3bp1
							Sh3bp5
							Sh3kbp1
							Shfm1
							Shisa5
							Siglec5
							Siglece
							Siglech
							Sipa1
							Siva1
							Sla
							Slamf9
							Slc11a1
							Slc15a3
							Slc16a3
							Slc1a2
							Slc1a3
							Slc23a2
							Slc25a25
							Slc25a3
							Slc25a39
							Slc25a45
							Slc25a5
							Slc29a3
							Slc2a5
							Slc31a2
							Slc40a1
							Slc44a1
							Slc46a1
							Slc4a7
							Slc7a7
							Slc9a9
							Slco2b1
							Slco4a1
							Slfn8
							Smad3
							Smad7
							Smap2
							Smcr7
							Smg1
							Smndc1
							Smpd2
							Smurf2
							Snap47
							Snd1
							Snf8
							Snn
							Snord33
							Snrpb
							Snrpd1
							Snta1
							Snupn
							Snx1
							Snx14
							Snx2
							Snx3
							Snx5
							Snx6
							Soat1
							Socs6
							Sod1
							Son
							Sort1
							Sox4
							Sp110
							Sp3
							Sparc
							Speg
							Spen
							Spp1
							Spred1
							Sqrdl
							Srebf2
							Srek1ip1
							Srgap2
							Srgn
							Srsf11
							Srsf3
							Srsf4
							Srsf5
							Ss18
							Ssb
							Ssbp3
							Ssh1
							Ssh2
							Ssr4
							St14
							St3gal5
							St3gal6
							St6gal1
							St8sia6
							Stab1
							Stam
							Stambpl1
							Stard8
							Stard9
							Stau2
							Stim1
							Stim2
							Stx7
							Stxbp3a
							Sulf2
							Sult1a1
							Sumf2
							Susd3
							Swi5
							Syf2
							Sykb
							Syngr1
							Tab2
							Tacc1
							Taf1d
							Tagap
							Tagln2
							Tanc2
							Taok1
							Tapbp
							Tax1bp1
							Tbc1d17
							Tbcd
							Tbl1x
							Tceb2
							Tceb3
							Tcf4
							Tcfe3
							Tecr
							Tep1
							Tex10
							Tex261
							Tfpi
							Tgfb1
							Tgfbr1
							Tgfbr2
							Tgfbrap1
							Tgm2
							Thbs1
							Tia1
							Tifa
							Tifab
							Timm13
							Timm9
							Timp2
							Tjp1
							Tle3
							Tlr2
							Tlr7
							Tm6sf1
							Tmbim1
							Tmbim4
							Tmbim6
							Tmcc1
							Tmcc2
							Tmed3
							Tmed5
							Tmem100
							Tmem101
							Tmem106a
							Tmem110
							Tmem119
							Tmem123
							Tmem135
							Tmem147
							Tmem14c
							Tmem154
							Tmem159
							Tmem170b
							Tmem173
							Tmem176a
							Tmem184b
							Tmem189
							Tmem208
							Tmem44
							Tmem52
							Tmem64
							Tmem86a
							Tmem8c
							Tmpo
							Tmsb4x
							Tnfaip3
							Tnfaip8
							Tnfaip8l2
							Tnfrsf11a
							Tnfrsf12a
							Tnfrsf1b
							Tnip2
							Tnpo1
							Tnrc6b
							Tnrc6c
							Tns3
							Tob2
							Tomm7
							Tpd52
							Tpi1
							Tpm3
							Tpm3-rs7
							Tpm4
							Tpp1
							Tppp
							Tpst2
							Tpt1
							Traf3ip3
							Trem2
							Trib1
							Trim30d
							Trim32
							Trim56
							Trim59
							Trim8
							Trnt1
							Trp53bp1
							Trp53i11
							Tsc22d3
							Tsc22d4
							Tspan13
							Tspan14
							Tspo
							Tsta3
							Ttc28
							Ttc7
							Ttf1
							Ttll3
							Ttr
							Ttyh3
							Tuba1a
							Tuba1c
							Tubgcp5
							Twf2
							Txn1
							Txndc11
							Txndc15
							Txndc16
							Txndc17
							Txnip
							Tyrobp
							U4atac
							U6atac
							Ubc
							Ube2d2
							Ube2d3
							Ube2g2
							Ube3b
							Ubfd1
							Ubl5
							Ubxn1
							Ucp2
							Ugcg
							Unc93b1
							Upk1b
							Upp2
							Uqcr10
							Uqcr11
							Uqcrh
							Uqcrq
							Urm1
							Use1
							Usp12
							Usp2
							Usp22
							Usp24
							Usp30
							Usp4
							Usp48
							Usp5
							Utp11l
							Vapa
							Vasp
							Vav1
							Vav2
							Vcp
							Vdac2
							Vegfb
							Vkorc1
							Vps13c
							Vps16
							Was
							Wasf2
							Wdr12
							Wdr26
							Wdr61
							Wnk1
							Wsb1
							Wtap
							Xbp1
							Xiap
							Yipf4
							Ylpm1
							Ypel2
							Yy1
							Zbp1
							Zbtb20
							Zbtb7a
							Zc3h10
							Zcchc14
							Zdhhc21
							Zeb1
							Zeb2
							Zfhx3
							Zfp141
							Zfp217
							Zfp238
							Zfp263
							Zfp358
							Zfp36l1
							Zfp36l2
							Zfp398
							Zfp467
							Zfp532
							Zfp652
							Zfp68
							Zfp691
							Zfp692
							Zfp710
							Zfp715
							Zfp748
							Zfyve21
							Zkscan3
							Zmiz1
							Zmynd8
							Zranb1
							Zswim6
							Zw10
