# Supplementary material for: BHLHE40/41 regulate microglia and peripheral macrophage responses associated with Alzheimer’s disease and other disorders of lipid-rich tissues
Source: Nat Commun. 2024 Mar 6;15:2058. doi: 10.1038/s41467-024-46315-7 (PMC10917780; doi:10.1038/s41467-024-46315-7)
Supplement: Supplementary file 5 — Supplementary Dataset 2 [file 41467_2024_46315_MOESM5_ESM.xlsx]

## Sheet: BHLHE4041_regulons
BHLHE40 and BHLHE41 human and mouse regulons from meta-analysed human and mouse GRNs. Meta-analyzed GRNs were generated by aggregating all the bootstraps from individual networks generated by ARACNe.
BHLHE40_meta_human_regulon	BHLHE41_meta_human_regulon	Bhlhe40_meta_mouse_regulon	Bhlhe41_meta_mouse_regulon
AAAS	A2M	0610009B22Rik	0610037L13Rik
AAED1	AAK1	0610012G03Rik	1500011K16Rik
AAMDC	ABCA1	0610037L13Rik	1700037H04Rik
AAMP	ABCB7	0610040J01Rik	1700123O20Rik
AAR2	ABCC1	1110004E09Rik	1810058I24Rik
AASDH	ABCC4	1110006O24Rik	2010107E04Rik
AASDHPPT	ABCD4	1110032A03Rik	2010111I01Rik
AATF	ABCF2	1110034G24Rik	2310011J03Rik
ABCA1	ABCG2	1110051M20Rik	2810428I15Rik
ABCA7	ABHD11	1110059E24Rik	2900097C17Rik
ABCB10	ABHD12	1110059G10Rik	4932438A13Rik
ABCB4	ABHD17A	1190002N15Rik	4933434E20Rik
ABCC4	ABHD18	1190007I07Rik	5031439G07Rik
ABCD1	ABHD3	1600002K03Rik	9030624J02Rik
ABCD4	ABI2	1700017B05Rik	9930111J21Rik2
ABCE1	ABI3	1700020I14Rik	Aamdc
ABCF1	ABL2	1700037H04Rik	Aar2
ABCF2	ABR	1810011H11Rik	Aars
ABHD11	ABTB1	1810024B03Rik	Abca1
ABHD12B	AC006129.2	1810030O07Rik	Abcc5
ABHD15	AC007255.8	1810043G02Rik	Abcg1
ABHD17A	AC009501.4	2010107E04Rik	Abhd12
ABHD3	AC022893.1	2210016L21Rik	Abhd17c
ABHD6	AC068672.2	2310022B05Rik	Abhd2
ABI2	AC072062.1	2310039H08Rik	Abhd4
ABL1	AC074289.1	2310040G24Rik	Abhd6
ABR	AC090498.1	2410004B18Rik	Abracl
ABRACL	AC112484.1	2610021A01Rik	Acaa1a
ABT1	AC142528.1	2610035D17Rik	Acads
AC002056.5	ACACA	2610524H06Rik	Acadsb
AC002116.7	ACADVL	2700029L08Rik	Acat1
AC002310.12	ACAT2	2700029M09Rik	Acbd6
AC004702.2	ACBD3	2700046G09Rik	Acot13
AC005740.5	ACBD6	2700062C07Rik	Acox3
AC007040.11	ACO2	2700094K13Rik	Acp2
AC007099.1	ACOX1	2810029C07Rik	Acsl4
AC007246.3	ACSF2	2810428I15Rik	Actb
AC009120.4	ACSL1	2900093K20Rik	Actn4
AC009404.2	ACSL3	2900097C17Rik	Actr2
AC009506.1	ACSM5	3110056K07Rik	Actr3
AC010524.2	ACSS1	3110082I17Rik	Adam8
AC012322.1	ACTA2	4632415L05Rik	Adam9
AC013264.2	ACTB	4732440D04Rik	Adamtsl5
AC013461.1	ACTG1	4921524J17Rik	Add3
AC016644.1	ACTN1	4930402H24Rik	Adgre1
AC016700.2	ACTR10	4930405O22Rik	Adgre5
AC019330.1	ACTR1A	4930453N24Rik	Adi1
AC023590.1	ACTR2	4930523C07Rik	Ado
AC025171.1	ACTR3	4931428F04Rik	Adrb2
AC062017.1	ACY3	4933407K13Rik	Aff4
AC062021.1	ACYP2	5031439G07Rik	Aga
AC090498.1	ADAM17	5430405H02Rik	Agpat3
AC093627.10	ADAM28	5430420F09Rik	Aif1
AC096649.3	ADAM9	5730455P16Rik	Aig1
ACAA1	ADAMTS10	5730507A11Rik	Akap13
ACAA2	ADAMTSL2	5930430L01Rik	Akap8l
ACAD8	ADAP1	6030400A10Rik	Akap9
ACADM	ADAP2	6030458C11Rik	Akr1a1
ACAT1	ADAR	6330418K02Rik	Akr1b8
ACBD3	ADAT1	6430548M08Rik	Aldh6a1
ACBD4	ADAT2	9530068E07Rik	Aldh7a1
ACBD6	ADCK2	9930021J03Rik	Aldoa
ACD	ADCY7	A430033K04Rik	Alg2
ACER3	ADD1	A430046D13Rik	Alkbh5
ACIN1	ADD3	A430093F15Rik	Alkbh6
ACO2	ADGRE2	A630001G21Rik	Amn1
ACOT8	ADGRE5	A630052C17Rik	Amz2
ACOX1	ADGRG1	A830008E24Rik	Anapc10
ACOXL	ADI1	A930006K02Rik	Ankrd40
ACSF2	ADIPOR1	AA413626	Anpep
ACSF3	ADORA3	AA467197	Anxa2
ACSL1	ADPGK	Aamdc	Anxa3
ACSL4	ADPRHL2	Aars	Anxa4
ACSM4	ADRB2	Abca1	Anxa5
ACSM5	ADRBK1	Abca2	Anxa7
ACSS1	ADRM1	Abca9	Ap1s2
ACSS2	AEN	Abcb1b	Ap2a1
ACSS3	AES	Abcc1	Ap2s1
ACTA2	AFTPH	Abcd2	Ap3d1
ACTB	AGAP6	Abce1	Ap3m1
ACTG1	AGO1	Abcf1	Ap3s1
ACTR10	AGO2	Abcf2	Apbb2
ACTR1A	AGO4	Abcf3	Apeh
ACTR1B	AHNAK	Abcg1	Apex1
ACTR3	AHSA1	Abcg2	Aplp2
ACTR3C	AHSA2	Abhd12	Apobr
ACTR6	AIF1	Abhd15	Apoe
ACYP2	AIFM1	Abi2	App
ADAL	AIG1	Abi3	Aprt
ADAM10	AIMP1	Abi3bp	Araf
ADAM15	AIMP2	Abl1	Arf1
ADAM17	AK2	Abracl	Arf2
ADAM22	AK3	Abtb1	Arf4
ADAM28	AKAP1	AC149090.1	Arf5
ADAMTS10	AKAP10	Acaa1a	Arfgap2
ADAMTSL1	AKAP7	Acaa2	Arglu1
ADAR	AKAP9	Acaca	Arhgap1
ADARB1	AKIRIN2	Acad8	Arhgap17
ADAT1	AKR1A1	Acap2	Arhgap25
ADAT2	AKR1B1	Acat1	Arhgap39
ADCK3	AKT1	Acd	Arhgap4
ADCY10	AKT3	Ache	Arid4a
ADCY8	AKTIP	Acot7	Arih1
ADD1	AL078590.3	Acot9	Arl2
ADD3	AL118558.3	Acp5	Arl4c
ADGRE2	AL390729.1	Acpp	Arpc1b
ADGRG1	AL592183.1	Acsl4	Arpc2
ADGRG5	AL713852.1	Acsl5	Arpc5l
ADGRL1	ALCAM	Acss1	Arsa
ADH5	ALDH2	Actb	Arsk
ADIPOR1	ALDOA	Actg1	Ascc1
ADIPOR2	ALKBH5	Actn1	Asf1a
ADNP-AS1	ALOX15B	Actn4	Ash1l
ADPGK	ALOX5	Actr3b	Asph
ADPRH	ALOX5AP	Ada	Atf3
ADPRHL2	ALPK1	Adamts10	Atg7
ADPRM	AMBRA1	Adap1	Atp11c
ADSL	AMD1	Adap2	Atp5c1
AES	AMN1	Adap2os	Atp5e
AFF4	AMPD3	Add3	Atp5o
AFMID	AMPH	Adi1	Atp6ap1
AGAP4	AMY2B	Adrb1	Atp6v0a1
AGER	ANAPC11	Adrb2	Atp6v0d2
AGFG1	ANAPC16	Adrm1	Atp6v0e
AGL	ANAPC7	AF529169	Atp6v1a
AGO1	ANGEL1	Afap1	Atp6v1b2
AGO3	ANK2	Afdn	Atp6v1c1
AGPAT1	ANKLE2	Aff4	Atp6v1h
AGPAT3	ANKMY1	Aggf1	Atp8a1
AGPAT5	ANKRD10	Agl	Atraid
AGPS	ANKRD13A	Agmo	Atrn
AGTRAP	ANKRD13D	Ago2	Atxn10
AHCY	ANKRD22	Ago3	Auh
AHCYL1	ANKRD36B	Agpat4	AW112010
AHSA2	ANKRD36C	Agps	Axl
AHSG	ANKRD44	Ahcyl1	Azin1
AIF1	ANKRD65	Ahcyl2	B2m
AIFM1	ANKS3	Ahnak	B3gnt7
AIMP1	ANO10	AI467606	B4galt1
AK1	ANO6	Aif1	B4galt4
AK6	ANOS1	Aifm2	B4galt7
AKAP1	ANP32A	Aig1	B9d2
AKAP10	ANXA1	Ak6	Bag5
AKAP13	ANXA11	Akap1	Baiap2
AKAP17A	ANXA2	Akap10	Basp1
AKAP8	ANXA7	Akap11	Bax
AKIP1	AOAH	Akap8l	BC005537
AKIRIN1	AP000476.1	Akip1	BC028528
AKIRIN2	AP005530.2	Akirin2	BC029722
AKNA	AP006222.2	Akna	BC035044
AKR1A1	AP1B1	Akr1a1	Bcar3
AKR1B1	AP1G1	Akr1b10	Bcl2a1b
AKT1	AP1G2	Akr7a5	Becn1
ALDH16A1	AP2B1	Akt3	Bin2
ALDH18A1	AP3D1	Alas1	Birc6
ALDH3B1	AP3M1	Alcam	Blnk
ALDH6A1	AP5Z1	Aldh2	Blvra
ALDH9A1	APAF1	Aldh7a1	Blvrb
ALDOA	APBB1IP	Aldoa	Bmp2k
ALG1	APEX1	Aldoc	Bnip2
ALG12	API5	Alg1	Brd9
ALG1L2	APLP2	Alg11	Bri3
ALG2	APMAP	Alg13	Bsg
ALG3	APOBEC3F	Alg5	Bst1
ALG5	APOC1	Alkbh1	Btbd7
ALG8	APOE	Alkbh2	Btbd9
ALKBH3	APP	Alkbh5	Btg1
ALKBH5	APPBP2	Alkbh6	C1qa
ALKBH6	APPL1	Alkbh7	C1qb
ALOX15B	APPL2	Alox5	C1qc
ALOX5AP	APRT	Als2	C3
ALPK2	ARAP1	Amacr	C3ar1
AMD1	ARAP2	Amt	C5ar1
AMDHD2	ARF4	Anapc16	C5ar2
AMFR	ARF5	Ang	Cabin1
AMMECR1L	ARF6	Ank	Cadm1
AMN1	ARGLU1	Ankhd1	Calm2
AMPD2	ARHGAP12	Ankra2	Calm3
AMPD3	ARHGAP15	Ankrd12	Caml
AMT	ARHGAP18	Ankrd13a	Cand1
ANAPC1	ARHGAP21	Ankrd13d	Canx
ANAPC10	ARHGAP22	Ankrd17	Cap1
ANAPC11	ARHGAP24	Ankrd33b	Capg
ANAPC13	ARHGAP25	Ankrd37	Caprin1
ANAPC15	ARHGAP26	Ankrd52	Capzb
ANAPC4	ARHGAP27	Ano6	Casc3
ANAPC5	ARHGAP30	Anp32a	Cask
ANAPC7	ARHGAP31	Anp32b	Casp9
ANKDD1A	ARHGAP35	Anp32e	Cbx3
ANKFN1	ARHGAP4	Anxa1	Ccdc115
ANKFY1	ARHGAP6	Anxa2	Ccdc12
ANKH	ARHGAP9	Anxa3	Ccdc6
ANKIB1	ARHGDIA	Anxa4	Ccdc93
ANKLE2	ARHGDIB	Anxa5	Ccl3
ANKMY2	ARHGEF1	Anxa7	Ccl6
ANKRA2	ARHGEF10L	Ap1b1	Ccl9
ANKRD10	ARHGEF2	Ap1g2	Ccnd1
ANKRD11	ARHGEF40	Ap1s1	Ccni
ANKRD13A	ARHGEF6	Ap1s2	Ccnk
ANKRD13D	ARID1A	Ap2b1	Ccnt1
ANKRD22	ARID1B	Ap2m1	Cct2
ANKRD35	ARID3A	Apba1	Cct4
ANKRD36	ARID4A	Apbb2	Cd164
ANKRD36B	ARID5A	Aph1c	Cd200r1
ANKRD46	ARL17A	Aplp2	Cd274
ANKRD49	ARL4C	Apoa1bp	Cd300a
ANKRD50	ARL5A	Apobec1	Cd36
ANKRD65	ARL6IP4	Apoc1	Cd37
ANKZF1	ARL6IP5	Apoe	Cd3eap
ANO7	ARL6IP6	App	Cd47
ANO8	ARMC10	Appbp2	Cd52
ANP32A	ARMC8	Appl1	Cd53
ANP32B	ARMCX3	Appl2	Cd63
ANP32E	ARPC1B	Aprt	Cd63-ps
ANXA1	ARPC2	Aptx	Cd68
ANXA11	ARPC3	Arap1	Cd72
ANXA2	ARPP19	Arap2	Cd74
ANXA4	ARRB1	Arcn1	Cd79b
ANXA5	ARRDC1	Arf1	Cd81
AP000350.5	ARRDC2	Arf3	Cd83
AP000476.1	ARRDC3	Arfgap1	Cd84
AP000769.1	ARSD	Arfgap2	Cd9
AP001172.2	ARV1	Arfgef1	Cdc40
AP1G2	ASAH1	Arfgef2	Cdk17
AP1M1	ASCC1	Arfip2	Cdk5rap3
AP1S1	ASCC2	Arg1	Cdk6
AP2A1	ASPSCR1	Arhgap12	Cdk8
AP2A2	ASXL1	Arhgap18	Celf2
AP3B1	ATF4	Arhgap19	Cep57
AP3M1	ATF6	Arhgap21	Cers2
AP3S1	ATF6B	Arhgap26	Cers6
AP3S2	ATF7IP	Arhgap27	Cetn3
AP4E1	ATF7IP2	Arhgap31	Cfl1
AP5M1	ATG101	Arhgap32	Cggbp1
AP5S1	ATG16L2	Arhgap4	Chfr
AP5Z1	ATG2B	Arhgap45	Chkb
APBA2	ATG3	Arhgap5	Chmp2b
APBA3	ATG4B	Arhgap9	Chmp5
APBB1IP	ATG4C	Arhgef10l	Chuk
APBB3	ATM	Arhgef7	Cirbp
APC2	ATP10D	Arid1a	Ckb
APCDD1	ATP11C	Arid3b	Clasp2
APEH	ATP13A1	Arih2	Clcn3
APEX1	ATP1B1	Arl14ep	Clec4a2
APEX2	ATP1B3	Arl15	Clec4b1
APH1A	ATP2A2	Arl16	Clec4d
API5	ATP2B1	Arl2bp	Clec4e
APIP	ATP2C1	Arl4a	Clic1
APLP2	ATP5A1	Arl6	Clic4
APOA1BP	ATP5B	Arl6ip1	Clint1
APOBEC3G	ATP5C1	Armc1	Cln3
APOBR	ATP5E	Armc3	Cln5
APOL1	ATP5EP2	Armt1	Clta
APOL2	ATP5G1	Arpc1b	Cmpk1
APOL6	ATP5G2	Arpc4	Cmtm3
APOLD1	ATP5G3	Arpc5	Cmtm6
APOO	ATP5I	Arpp19	Cnbp
APOOL	ATP5J	Arrb2	Cndp2
APP	ATP5J2	Arrdc1	Cnp
APPBP2	ATP5L2	Arrdc4	Cnpy2
APRT	ATP6AP2	Asah1	Coa3
APTX	ATP6V0A1	Asap1	Cog3
ARAP1	ATP6V0A2	Asb10	Cog4
ARAP2	ATP6V0B	Asb11	Commd1
ARCN1	ATP6V0D1	Asb13	Commd8
ARF6	ATP6V0E1	Asb2	Comtd1
ARFGEF1	ATP6V1A	Asb7	Cops2
ARFIP2	ATP6V1B2	Asb8	Coro1a
ARGLU1	ATP6V1C1	Ascc2	Cox6a1
ARHGAP10	ATP6V1G1	Ash1l	Cox6a2
ARHGAP15	ATP6V1H	Asnsd1	Cox7b
ARHGAP18	ATP8A1	Asrgl1	Cox8a
ARHGAP22	ATP8B4	Ass1	Cpd
ARHGAP25	ATRN	Atad3a	Cpsf6
ARHGAP28	ATRX	Atat1	Cr1l
ARHGAP29	ATXN1	Atf1	Creg1
ARHGAP4	ATXN10	Atf3	Crk
ARHGAP5-AS1	ATXN2	Atf7ip	Cryl1
ARHGAP9	ATXN7	Atg10	Csf1r
ARHGDIB	ATXN7L1	Atg101	Csf2rb
ARHGEF1	AUP1	Atg14	Csnk2a1
ARHGEF11	AXDND1	Atg16l1	Cst3
ARHGEF12	AXL	Atg16l2	Cstb
ARHGEF38	AZI2	Atg2b	Ctbp1
ARHGEF4	AZIN2	Atg4a	Ctla2b
ARHGEF6	B2M	Atg4a-ps	Ctnnd1
ARHGEF9	B3GALNT2	Atl3	Ctns
ARID2	B3GNT5	Atm	Ctsa
ARID3A	B4GALT1	Atox1	Ctsb
ARID4A	BACH1	Atp11c	Ctsc
ARID5A	BAG2	Atp1a1	Ctsd
ARIH2	BAG5	Atp1a2	Ctsh
ARIH2OS	BAG6	Atp1a3	Ctsl
ARL1	BANF1	Atp1b3	Ctss
ARL14EP	BANP	Atp2b2	Ctsz
ARL15	BARD1	Atp2c1	Cwf19l2
ARL16	BASP1	Atp5e	Cxcl14
ARL2BP	BAX	Atp5g1	Cyb5a
ARL3	BAZ1A	Atp5g2	Cyba
ARL4A	BAZ2B	Atp5g3	Cybb
ARL6	BBIP1	Atp5h	Cycs
ARL6IP1	BBX	Atp5j2	Cyp20a1
ARL6IP6	BCAP29	Atp5k	Cyp4v3
ARL8A	BCAR3	Atp5l	D10Jhu81e
ARMC1	BCAS2	Atp6ap1	D17H6S53E
ARMC10	BCCIP	Atp6v0a1	D730003I15Rik
ARMC2	BCL2	Atp6v0a2	Dad1
ARMC6	BCL2A1	Atp6v0c	Daglb
ARMC8	BCL6	Atp6v0d2	Dcaf4
ARMCX1	BCO2	Atp6v0e	Dcaf7
ARMCX4	BEST1	Atp6v1a	Dctn4
ARMT1	BEX4	Atp6v1g1	Ddrgk1
ARNT	BID	Atp6v1h	Ddx18
ARPC1A	BIN1	Atraid	Ddx5
ARPC1B	BIN2	Atrn	Ddx50
ARPC2	BIRC2	Atxn1	Degs1
ARPC3	BLNK	Atxn3	Dhcr7
ARPC5	BLOC1S2	Atxn7	Dhrs3
ARPC5L	BLVRB	Atxn7l1os1	Dhrs7
ARPP19	BLZF1	AU019823	Dis3l2
ARRDC1	BMP2K	AU020206	Dlat
ARRDC1-AS1	BNC2	AU041133	Dnajb11
ARRDC2	BNIP2	Avl9	Dnajc2
ARRDC3	BNIP3L	Avpi1	Dnajc24
ARSA	BOD1L1	AW549877	Dnase2a
ARSB	BOLA3	Axin1	Dnmt3a
ARSG	BORCS7	Axl	Dnmt3aos
ARSK	BRD3	Azin1	Dnttip2
ARV1	BRD4	B230118H07Rik	Dock11
ASAP1	BRD7	B2m	Dok1
ASAP2	BRD8	B4galnt1	Dph3
ASB1	BRD9	B4galt1	Dpm3
ASB3	BRI3	B4galt4	Dpy19l1
ASB6	BRIX1	B4galt5	Dpysl2
ASCC3	BRK1	B4galt6	Dram1
ASF1A	BROX	B4galt7	Drap1
ASH1L	BRWD1	Bach1	Dtnbp1
ASH2L	BST2	Bag1	Dtx4
ASL	BTBD1	Bag3	Dusp3
ASNA1	BTBD7	Baiap2l2	Dyrk1a
ASNS	BTF3	Bank1	E2f4
ASNSD1	BTG1	Banp	E2f5
ASPSCR1	BTG2	Basp1	Ecd
ATAD5	BTG3	Batf2	Ech1
ATCAY	BTK	Batf3	Echs1
ATF4	BTN3A1	Bax	Eef1a1
ATF6B	BTN3A2	Bbs2	Eef1d
ATF7IP	BUB3	Bbs5	Eef2
ATF7IP2	BUD31	BC003331	Efhd2
ATG101	C10orf11	BC017158	Eid1
ATG14	C10orf54	BC028528	Eif1
ATG3	C11orf49	BC030336	Eif1a
ATG4B	C12orf57	BC035044	Eif1ax
ATG4C	C12orf75	Bcap31	Eif2s1
ATG7	C12orf76	Bcar3	Eif3e
ATIC	C14orf166	Bcat2	Eif3g
ATL3	C14orf2	Bccip	Eif3h
ATM	C14orf37	Bcdin3d	Eif3j2
ATMIN	C15orf40	Bckdha	Eif3k
ATN1	C15orf41	Bcl11a	Eif4a-ps4
ATP10D	C16orf13	Bcl2	Eif4a1
ATP11A	C16orf54	Bcl2a1a	Eif4enif1
ATP11C	C16orf70	Bcl2a1d	Eif4g2
ATP13A1	C18orf32	Bcl2l11	Eif5a
ATP13A3	C18orf8	Bcor	Eif6
ATP1B1	C19orf60	Bdp1	Elk3
ATP1B3	C19orf70	Becn1	Elof1
ATP2A2	C1orf122	Bend6	Elovl5
ATP2B1	C1orf131	Bet1l	Elp2
ATP2B4	C1orf162	Bex3	Eml4
ATP5B	C1orf174	Bfar	Emsy
ATP5E	C1orf35	Bhlhb9	Eno1
ATP5EP2	C1orf54	Bid	Ensa
ATP5H	C1orf56	Bik	Epb41l2
ATP5I	C1QA	Bin1	Epn1
ATP5L	C1QB	Bin2	Epsti1
ATP5SL	C1QBP	Bin3	Ergic3
ATP6AP1	C1QC	Blcap	Esd
ATP6V0A1	C1RL	Blmh	Etl4
ATP6V0A2	C20orf24	Bloc1s1	Ets1
ATP6V0D1	C20orf27	Bloc1s4	Etv5
ATP6V0E1	C22orf39	Bloc1s6	Evl
ATP6V0E2	C2orf49	Blvrb	Exoc1
ATP6V1C1	C3	Blzf1	Exosc3
ATP6V1D	C3AR1	Bmp2	Fabp5
ATP6V1E1	C3orf62	Bmpr1a	Faf1
ATP7A	C4orf3	Bnip3	Fam105a
ATP8B4	C4orf45	Bod1	Fam162a
ATP9A	C4orf46	Bod1l	Fam173a
ATPAF1	C4orf48	Bola1	Fam20c
ATR	C5AR1	Bola2	Fam214a
ATRN	C5orf15	Bola3	Fam32a
ATXN1	C6orf226	Borcs6	Fam3c
ATXN2L	C6orf62	Bphl	Fance
ATXN3	C7orf50	Braf	Fars2
ATXN7L3B	C8orf59	Brd1	Farsb
AURKAIP1	C8orf82	Brd3	Fblim1
AZI2	C9orf72	Bri3bp	Fcgr2b
AZIN1	C9orf85	Brip1os	Fcgr3
B2M	CA5B	Brox	Fcgr4
B4GALT1	CABLES1	Brpf1	Fgd2
B4GALT3	CACNA1A	Bsdc1	Fhl3
B4GALT4	CACNA1B	Bsg	Filip1l
B4GALT5	CACNA1D	Bst2	Fkbp1a
B4GALT7	CACNB4	Btf3	Flcn
B4GAT1	CACUL1	Btf3l4	Flna
BABAM1	CACYBP	Btg1	Fmnl3
BACH1	CADM2	Btg2	Fmr1
BAG1	CALCOCO1	Bud13	Fn1
BAG2	CALCOCO2	C030034L19Rik	Fn3krp
BAG6	CALM1	C1d	Fndc3b
BAHD1	CALM2	C1qa	Fnip2
BAK1	CALM3	C1qb	Fra10ac1
BANF1	CALR	C1qc	Frrs1
BANP	CALU	C2cd3	Fscn1
BAP1	CAMKK2	C3	Fth1
BASP1	CAMTA1	C330007P06Rik	Ftl1
BATF	CANX	C3ar1	Fundc1
BAZ2A	CAP1	C530043K16Rik	Fxyd5
BAZ2B	CAPG	C5ar1	Gabarap
BBC3	CAPNS1	C5ar2	Gadd45a
BBIP1	CAPZA1	Cab39	Gadd45gip1
BBX	CAPZA2	Cacna1a	Gapdh-ps14
BCAM	CAPZB	Cactin	Gatad1
BCAP31	CARD11	Cacul1	Gatad2a
BCAS2	CARD16	Cadm1	Gatad2b
BCAS4	CARD8	Calm1	Gatb
BCAT1	CARD9	Calm2	Gatm
BCKDK	CARF	Calm3	Gcnt2
BCL10	CARM1	Camk1	Gde1
BCL11B	CASC4	Camk1d	Gemin7
BCL2A1	CASP1	Camk2d	Ggh
BCL2L1	CASP10	Camk2g	Glg1
BCL2L12	CASP4	Camk2n1	Glo1
BCL2L13	CASS4	Caml	Glrx
BCL7B	CAST	Camta1	Gltp
BCL7C	CAT	Capg	Glul
BDP1	CBL	Capn15	Gm10073
BECN1	CBR4	Capn7	Gm10076
BEST1	CBWD1	Capza2	Gm10250
BFAR	CBWD3	Card11	Gm10800
BIN2	CBWD7	Card19	Gm11478
BIN3	CBX3	Card6	Gm11703
BIRC6	CBX7	Carhsp1	Gm12350
BLM	CC2D2A	Carm1	Gm12551
BLNK	CCBE1	Cask	Gm13436
BLOC1S2	CCDC109B	Casp1	Gm14303
BLZF1	CCDC124	Casp6	Gm15446
BMP2K	CCDC144A	Casp8ap2	Gm17354
BMPR2	CCDC167	Casz1	Gm2237
BNIP3L	CCDC170	Cbfa2t3	Gm29216
BOLA1	CCDC18	Cbfb	Gm2a
BORA	CCDC186	Cbr1	Gm3695
BORCS5	CCDC47	Cbr2	Gm42031
BRAT1	CCDC50	Cbwd1	Gm4654
BRD2	CCDC53	Cbx5	Gm5507
BRD3	CCDC88A	Ccdc12	Gm5637
BRD4	CCDC88B	Ccdc126	Gm5805
BRD7	CCDC91	Ccdc152	Gm5869
BRD9	CCDC97	Ccdc163	Gm6576
BRF2	CCHCR1	Ccdc28a	Gm7286
BRI3	CCL2	Ccdc43	Gm8399
BRICD5	CCL3	Ccdc50	Gm8730
BRMS1	CCL3L1	Ccdc57	Gm9761
BROX	CCL4	Ccdc58	Gmfg
BRPF1	CCL4L2	Ccdc6	Gmip
BRPF3	CCNC	Ccdc66	Gmpr2
BSPH1	CCND1	Ccdc71l	Gna13
BST2	CCND3	Ccdc82	Gna15
BTBD10	CCNDBP1	Ccdc88b	Gnb1
BTBD3	CCNI	Ccdc90b	Gnb2
BTBD6	CCNL1	Ccdc94	Gngt2
BTBD7	CCNT1	Ccdc97	Gnl1
BTF3	CCNT2	Ccl3	Gns
BTG1	CCPG1	Ccl4	Golga5
BTG2	CCR1	Ccl6	Gpn1
BTG3	CCRL2	Ccl8	Gpnmb
BTK	CCT4	Ccl9	Gpr107
BTN2A2	CCT5	Ccnc	Gpr137b
BTN3A2	CCT8	Ccnd1	Gpr137b-ps
BTN3A3	CD14	Ccnt1	Gpr65
BTNL8	CD151	Ccr2	Gpx1
BUB3	CD163	Ccr5	Gpx4
BZRAP1	CD164	Ccrl2	Gramd1a
BZW2	CD180	Ccs	Grap
C11orf1	CD276	Ccser2	Grb2
C11orf24	CD2AP	Cct2	Grn
C11orf54	CD2BP2	Ccz1	Gsap
C11orf68	CD300A	Cd151	Gsk3b
C11orf71	CD33	Cd164	Gsn
C11orf74	CD37	Cd180	Gsto1
C12orf10	CD3EAP	Cd200r1	Gtf2e1
C12orf29	CD4	Cd200r4	Gtf2f1
C12orf4	CD44	Cd209a	Gtf2h1
C12orf43	CD46	Cd22	Gusb
C12orf45	CD47	Cd244	Gyg
C12orf49	CD53	Cd274	H2-Aa
C14orf142	CD55	Cd300a	H2-D1
C14orf2	CD58	Cd300lb	H2-DMa
C14orf37	CD59	Cd300ld	H2-DMb1
C14orf39	CD63	Cd300lf	H2-M3
C15orf40	CD68	Cd302	H2-Q4
C15orf57	CD69	Cd320	H2-T23
C15orf61	CD74	Cd33	H2afy
C15orf65	CD81	Cd34	Hadhb
C16orf62	CD83	Cd44	Hccs
C16orf70	CD84	Cd47	Hck
C16orf72	CD86	Cd48	Hdlbp
C16orf86	CD9	Cd52	Helz
C16orf87	CD99	Cd53	Herc1
C17orf80	CD99L2	Cd63	Hexa
C18orf21	CDC14B	Cd63-ps	Hexb
C19orf25	CDC16	Cd68	Hfe
C19orf38	CDC37	Cd69	Hibadh
C19orf48	CDC42	Cd72	Hif1a
C19orf66	CDC42EP3	Cd74	Hilpda
C19orf81	CDC42SE1	Cd79b	Hint2
C1GALT1C1	CDH23	Cd80	Hist1h2bc
C1orf123	CDK10	Cd81	Hivep1
C1orf174	CDK11A	Cd82	Hk2
C1orf228	CDK11B	Cd83	Hmgn1
C1orf27	CDK2AP2	Cd84	Hmox2
C1orf43	CDK5RAP1	Cd86	Hnmt
C1orf52	CDK6	Cd9	Hnrnpa0
C1orf54	CDKN1A	Cd9-ps	Hnrnpa1
C1orf56	CDKN1C	Cd99l2	Hnrnph2
C1QA	CDV3	Cdc23	Hnrnpll
C1QB	CDYL	Cdc40	Hnrnpul1
C1QC	CEBPA	Cdc73	Hpgd
C1RL	CEBPB	Cdca7l	Hpgds
C2	CEBPD	Cdh11	Hsdl1
C20orf194	CEBPZ	Cdh23	Hsdl2
C20orf27	CEBPZOS	Cdk1	Hsf2
C21orf59	CELF1	Cdk12	Hsp90aa1
C22orf39	CELF2	Cdk16	Hspa5
C2CD2L	CENPB	Cdk17	Hvcn1
C2CD3	CEP135	Cdk8	Hyou1
C2CD5	CEP162	Cdkn1a	Iars
C2orf44	CEP170	Cdkn1b	Iars2
C2orf49	CEP192	Cdkn2d	Id2
C2orf74	CEP295	Cds2	Ide
C3	CEP41	Cdt1	Idh3g
C3AR1	CEP68	Cdv3	Idnk
C3orf14	CEPT1	Cdyl	Ifi204
C3orf17	CERS2	Ceacam1	Ifi27
C3orf38	CERS5	Cebpa	Ifi27l2a
C5AR1	CES2	Cebpb	Ifih1
C5orf45	CETN3	Cebpz	Ifitm3
C5orf51	CFAP36	Cecr5	Ifngr1
C6	CFAP74	Cela1	Ift74
C6orf120	CFD	Celf2	Igf1
C6orf136	CFL1	Cenpb	Igf1r
C6orf48	CFLAR	Cenpt	Ik
C6orf89	CGGBP1	Cenpx	Ikzf1
C7orf43	CH17-189H20.1	Cep57	Il10rb
C7orf55	CH25H	Cep68	Il11ra1
C8orf59	CHAMP1	Cep83	Il18bp
C8orf76	CHCHD1	Cep85	Il2rg
C9orf106	CHCHD10	Cep89	Il6ra
C9orf114	CHCHD2	Cerk	Il7r
C9orf41-AS1	CHCHD3	Cers5	Imp4
C9orf72	CHCHD7	Cers6	Impad1
C9orf85	CHD1	Cetn4	Inafm2
CAB39	CHD1L	Cfb	Ino80c
CABIN1	CHD6	Cfh	Inpp4a
CACNA1A	CHD7	Cfl1	Insig1
CACNA2D4	CHD9	Cflar	Ints12
CACTIN	CHEK2	Cggbp1	Iqsec1
CALM2	CHI3L1	Ch25h	Ireb2
CALM3	CHKA	Chchd1	Irf2
CALU	CHMP2A	Chchd10	Irf3
CAMK2B	CHMP5	Chchd2	Isca1
CAMK2G	CHN2	Chchd3	Isg15
CAMKK1	CHORDC1	Chchd4	Itgam
CAMLG	CHP1	Chchd6	Itgax
CAMSAP2	CHPT1	Chd1	Itm2b
CAND1	CHST11	Chd2	Ivns1abp
CAP1	CHST15	Chd4	Kansl3
CAPN1	CHST6	Chd9	Kbtbd3
CAPNS1	CHSY1	Chfr	Kdelr2
CAPRIN1	CHURC1	Chic1	Kdm6b
CAPRIN2	CIAO1	Chic2	Kif3a
CAPZA1	CIITA	Chid1	Kif3b
CARD16	CIRBP	Chka	Klf3
CARD19	CISD3	Chkb	Klhdc2
CARD6	CITED2	Chm	Klhl6
CARD9	CIZ1	Chmp2a	Klra2
CARF	CKAP2	Chmp4b	Kmt2d
CARHSP1	CKB	Chn2	Kpna3
CARKD	CLDND1	Chpt1	Kpna6
CARS2	CLEC17A	Chst1	Ktn1
CASC17	CLEC2B	Chst11	Lamtor1
CASC4	CLEC2D	Chst2	Lamtor3
CASP1	CLEC4A	Cib1	Laptm5
CASP10	CLEC4E	Cinp	Larp4b
CASP3	CLEC5A	Cipc	Lat2
CASP7	CLEC7A	Cisd2	Lcmt1
CASP9	CLEC9A	Cisd3	Lcp1
CAST	CLECL1	Cish	Lgals3bp
CATIP	CLIC1	Cited2	Lgmn
CBFA2T2	CLIP1	Ciz1	Lhfpl2
CBFB	CLIP2	Ckb	Lig3
CBL	CLK1	Cks1b	Lilrb4a
CBLB	CLK4	Clasp2	Limd2
CBR4	CLN8	Clasrp	Lipa
CBWD5	CLNS1A	Clcn4	Lipo3
CBX1	CLPX	Clec4a1	Litaf
CBX3	CLSTN1	Clec4a2	Lman1
CBX5	CLTA	Clec4a3	Lman2
CBX6	CLTB	Clec4d	Lman2l
CBX7	CLTC	Clec4e	Lmna
CBY1	CMC1	Clec7a	Lmo2
CC2D1A	CMIP	Clic1	Lpar6
CCAR1	CMKLR1	Clic4	Lpl
CCAR2	CMPK1	Clip1	Lrch3
CCBL2	CMSS1	Clk1	Lrmp
CCDC107	CMTM6	Clk2	Lrp4
CCDC112	CMTR1	Clk3	Lrp5
CCDC115	CMTR2	Clk4	Lrrc25
CCDC121	CNBD2	Cln5	Lrrc41
CCDC124	CNDP2	Clock	Lrrc58
CCDC126	CNIH1	Clp1	Lrrc8a
CCDC134	CNIH4	Clptm1l	Lrrfip1
CCDC137	CNKSR3	Clpx	Lsm14a
CCDC150	CNOT10	Cltc	Lsm5
CCDC151	CNOT2	Cluh	Lsm6
CCDC159	CNOT6L	Cmc2	Lst1
CCDC167	CNPY3	Cmklr1	Lta4h
CCDC170	CNTLN	Cmtm6	Ltbp3
CCDC174	CNTRL	Cmtm7	Ltc4s
CCDC22	COA3	Cmtr1	Ly6e
CCDC28B	COG3	Cnep1r1	Ly86
CCDC50	COL18A1	Cnih1	Lyn
CCDC51	COL8A2	Cnksr3	Lyz1
CCDC57	COLEC12	Cnnm3	M6pr
CCDC58	COLGALT1	Cnot11	Maged2
CCDC63	COMMD1	Cnot4	Magoh
CCDC66	COMMD10	Cnot7	Magt1
CCDC67	COMMD6	Cnp	Malsu1
CCDC69	COMMD8	Coa3	Maml2
CCDC71L	COMT	Coa5	Manf
CCDC88B	COPA	Cog2	March6
CCDC9	COPE	Colec12	March7
CCDC90B	COPG2	Colgalt1	Marcks
CCDC91	COPS3	Commd10	Marf1
CCDC93	COPS7B	Comt	Mars
CCDC97	CORO1A	Cops2	Mast4
CCL3	CORO1C	Cops6	Matk
CCL4	CORO7	Cops9	Mbnl1
CCNB1IP1	COTL1	Copz1	Mbp
CCNC	COX17	Copz2	Mbtd1
CCND1	COX4I1	Coq2	Mbtps2
CCND2	COX5B	Coq3	Mcl1
CCND3	COX6C	Coq7	Mcmbp
CCNG2	COX7A2	Cotl1	Mdfic
CCNH	COX7C	Cox10	Med12
CCNL1	COX8A	Cox14	Med27
CCNL2	CPA6	Cox15	Med30
CCNT1	CPD	Cox17	Med7
CCNT2	CPEB4	Cox5a	Mef2d
CCNY	CPED1	Cox6c	Mertk
CCR1	CPM	Cox7a2l	Mesdc1
CCRL2	CPPED1	Cox7b	Mettl6
CCT4	CPQ	Cox7c	Mfhas1
CCT7	CPSF3L	Cox8a	Mfsd11
CCZ1	CPVL	Cpd	Mfsd12
CCZ1B	CREB3L2	Cpeb1	Mgat2
CD14	CREBBP	Cpeb2	Mib1
CD164	CREBL2	Cpeb4	Mib2
CD180	CREG1	Cpox	Mical1
CD276	CRELD1	Cpped1	Mier1
CD2AP	CRELD2	Cpq	Mier2
CD2BP2	CREM	Cpsf4	Mif
CD300LF	CRHBP	Cpsf7	Mif4gd
CD3EAP	CRIPT	Cpt1a	Minpp1
CD4	CRLF3	Cracr2a	Mir467f
CD44	CRLS1	Cramp1l	Mlec
CD55	CSAD	Creb1	Mmp14
CD63	CSDE1	Creb3l2	Mon2
CD69	CSF1R	Crebl2	Mospd2
CD7	CSF2RA	Creg1	Mphosph6
CD72	CSF3R	Creld1	Mrc1
CD74	CSGALNACT1	Creld2	Mrpl2
CD81	CSK	Crip1	Mrpl30
CD82	CSNK1A1	Crk	Mrpl36
CD83	CSNK1G3	Crlf2	Mrpl9
CD84	CSNK2A1	Crnkl1	Mrps36
CD86	CSRNP2	Crot	Mrps7
CD93	CST3	Crtap	Msn
CD99	CSTB	Crtc2	mt-Co1
CD99L2	CTA-292E10.6	Crtc3	mt-Cytb
CDC123	CTA-29F11.1	Cryba4	mt-Nd2
CDC16	CTBP1	Crybb1	mt-Nd4
CDC23	CTBP2	Crybg3	mt-Rnr1
CDC25B	CTBS	Cryz	Mt1
CDC26	CTCF	Cryzl1	Mt2
CDC40	CTD-2020K17.1	Csad	Mtch2
CDC42	CTD-2090I13.1	Csde1	Mtg2
CDC42EP3	CTD-2287O16.5	Csf1	Mtmr10
CDC42SE2	CTD-3252C9.4	Csf1r	Mtmr14
CDCP1	CTDNEP1	Csf2ra	Mtmr2
CDH4	CTDSP2	Csf2rb	Mtpap
CDHR4	CTNNA1	Csf2rb2	Mtpn
CDIP1	CTNNB1	Csk	Mtss1
CDK11A	CTNND1	Csl	Mvb12a
CDK11B	CTR9	Csnk1d	Mvb12b
CDK12	CTSA	Csnk1g1	Myef2
CDK13	CTSB	Csnk1g2	Myh9
CDK19	CTSC	Csnk1g3	Myl12a
CDK2AP1	CTSD	Csnk2b	Mylip
CDK2AP2	CTSF	Cspg4	Myo1e
CDK4	CTSH	Cst3	N4bp2l2
CDK5RAP2	CTSL	Cst7	Naa10
CDK9	CTSS	Cstb	Naa20
CDKN1A	CTSZ	Cstf2t	Nab2
CDKN1B	CTTNBP2	Cstf3	Naga
CDKN2AIP	CTTNBP2NL	Ctbp2	Naip2
CDKN2AIPNL	CU633906.2	Ctc1	Nampt
CDPF1	CUEDC2	Ctcf	Nap1l4
CDS2	CUL1	Ctdnep1	Napa
CDV3	CUL3	Ctnna3	Nav2
CEBPA	CUL4B	Ctnnbip1	Ncbp1
CEBPD	CUTA	Ctps	Ncbp3
CEBPG	CUX1	Ctr9	Nceh1
CEBPZOS	CWC22	Ctsa	Nckap1l
CELF1	CWF19L2	Ctsb	Ncl
CELF2	CX3CR1	Ctsc	Ncoa2
CENPB	CXADR	Ctsd	Ncoa3
CENPBD1	CXCL12	Ctse	Ncor2
CENPE	CXCL14	Ctsh	Ndfip1
CENPH	CXCL16	Ctsl	Ndufa13
CENPN	CXCL8	Ctso	Ndufa2
CENPT	CXCR4	Ctsz	Ndufa4
CEP104	CXorf21	Cul3	Ndufab1
CEP135	CXorf38	Cul4a	Ndufb8
CEP152	CYB561A3	Cul4b	Ndufc2
CEP164	CYB5A	Cul7	Ndufs6
CEP170	CYB5R1	Cux1	Ndufv2
CEP290	CYB5R3	Cwc22	Neat1
CEP57	CYB5R4	Cwc27	Nek6
CEP85L	CYBA	Cx3cr1	Nek9
CEP89	CYBB	Cxcr4	Neurl3
CEP97	CYBRD1	Cxxc5	Nfe2l1
CEPT1	CYC1	Cyb561a3	Nfia
CERK	CYCS	Cyb561d2	Nfil3
CERS6	CYFIP1	Cyb5a	Nfx1
CES2	CYP20A1	Cyb5r1	Ngly1
CFAP119	CYP27A1	Cyb5r4	Ninj1
CFAP36	CYTH1	Cyba	Nlrp1b
CFAP52	CYTH4	Cybb	Nmi
CFAP97	CYTIP	Cycs	Nmral1
CFL1	CYTL1	Cyfip1	Nmt1
CFL2	DAAM1	Cyhr1	Nod1
CFLAR	DAB2	Cyp27a1	Nolc1
CH17-189H20.1	DAGLB	Cyp4f18	Nop10
CH17-340M24.3	DARS	Cysltr1	Notch2
CH25H	DAZAP2	Cyth1	Npc1
CHAMP1	DBI	Cyth2	Npc2
CHCHD10	DBNL	Cyth4	Npm1
CHCHD2	DCAF6	Cytip	Nptn
CHCHD3	DCAF7	D11Wsu47e	Nr2c2ap
CHCHD7	DCK	D130007C19Rik	Nrp2
CHD1L	DCLRE1C	D17Wsu92e	Nsfl1c
CHD4	DCP2	D1Ertd622e	Nsmce2
CHD7	DCTN2	D6Wsu163e	Nt5c3
CHD9	DCTN4	D730003I15Rik	Nuak1
CHERP	DCTPP1	Dab2	Nub1
CHFR	DCUN1D4	Daglb	Nucb2
CHIC2	DDAH2	Dap3	Nudt14
CHID1	DDB1	Dapk1	Nudt4
CHM	DDB2	Dapp1	Nudt5
CHMP1A	DDIT3	Dars2	Numb
CHMP2A	DDIT4	Daxx	Nupl1
CHMP3	DDRGK1	Dbi	Nus1
CHORDC1	DDT	Dbnl	Oat
CHP1	DDX10	Dbr1	Ociad1
CHPF2	DDX17	Dcakd	Ogfr
CHRAC1	DDX18	Dcps	Olr1
CHST12	DDX21	Dcstamp	Osbpl8
CHST7	DDX24	Dctn4	Ostf1
CHSY1	DDX27	Dctn5	Otub1
CHURC1	DDX3X	Dcun1d2	Otulin
CIB1	DDX3Y	Dcun1d5	Oxa1l
CIC	DDX46	Dcxr	P2rx7
CIR1	DDX49	Ddhd2	Pa2g4
CIRBP	DDX5	Ddit3	Pabpc1
CISD1	DDX52	Ddit4	Pafah1b2
CISD3	DDX59	Ddost	Paip1
CISH	DDX6	Ddx19b	Pak1ip1
CITED2	DEAF1	Ddx20	Pam
CIZ1	DECR1	Ddx21	Pan3
CKAP4	DEDD2	Ddx31	Papd5
CKAP5	DEGS1	Ddx39b	Parg
CKS1B	DEK	Ddx47	Parp14
CKS2	DELE1	Ddx5	Parp9
CLASP2	DENND3	Ddx50	Pbxip1
CLASRP	DENND4A	Ddx51	Pcna
CLCN3	DENND6A	Ddx52	Pcnx
CLCN7	DENR	Ddx58	Pdcd4
CLDN1	DEPTOR	Ddx60	Pdcd6ip
CLDND1	DGCR6L	Degs1	Pdcl3
CLEC11A	DGKA	Dennd1c	Pdgfa
CLEC16A	DGKZ	Dennd4a	Pdhx
CLEC1A	DHODH	Dennd4b	Pdlim4
CLEC2B	DHRS1	Dennd6b	Pdlim5
CLEC4A	DHRS3	Dera	Pds5a
CLEC4C	DHRS4	Dexi	Pex7
CLIC1	DHRS4L2	Dgkz	Pf4
CLINT1	DHRS7	Dguok	Pfdn4
CLIP1	DHRS9	Dhcr7	Pfkl
CLIP2	DHX33	Dhrs3	Pfn1
CLIP3	DHX36	Dhrs4	Pgam1
CLK1	DIAPH2	Dhrs7	Pgd
CLN3	DICER1	Dhrs7b	Pgls
CLN6	DIP2A	DHRSX	Pgrmc1
CLNS1A	DIP2B	Dhx30	Pgs1
CLPP	DIRC2	Dhx36	Phactr2
CLPX	DIS3L2	Dhx58	Phb
CLTA	DISC1	Diaph2	Phf11d
CLTB	DMTF1	Dicer1	Phyh
CLTC	DMXL1	Diexf	Pias1
CMB9-22P13.1	DNAJA1	Disc1	Picalm
CMSS1	DNAJA2	Dkc1	Pign
CMTM2	DNAJA4	Dlat	Pigv
CMTM3	DNAJB1	Dleu2	Pigx
CMTM6	DNAJB11	Dlg1	Pik3ap1
CNEP1R1	DNAJB6	Dlgap5	Pikfyve
CNFN	DNAJC1	Dmap1	Pilra
CNIH1	DNAJC10	Dmtf1	Pim1
CNIH4	DNAJC15	Dmxl2	Pip5k1a
CNKSR2	DNAJC16	Dna2	Pip5k1c
CNNM3	DNAJC2	Dnaja3	Pitpna
CNOT10	DNAJC24	Dnajb11	Pitpnb
CNOT3	DNAJC3	Dnajb14	Pkm
CNOT6L	DNASE2	Dnajb2	Pla2g15
CNP	DNM2	Dnajb4	Pla2g4a
CNPPD1	DNMT1	Dnajb5	Pla2g7
CNRIP1	DNMT3A	Dnajc1	Plau
CNTD1	DNPH1	Dnajc10	Plaur
CNTLN	DOC2A	Dnajc11	Plcb2
CNTNAP3	DOCK10	Dnajc14	Plcg2
CNTRL	DOCK11	Dnajc17	Pld3
COA1	DOCK2	Dnajc18	Pld4
COA4	DOCK4	Dnajc7	Plekho2
COA5	DOCK5	Dnajc8	Plin2
COA6	DOCK7	Dnase2a	Plk3
COASY	DOCK8	Dnmt1	Plod1
COG1	DOLK	Doc2g	Plpp5
COG2	DOPEY2	Dock1	Plxdc2
COG4	DPH3	Dock10	Plxna4os1
COG8	DPM3	Dock11	Pmaip1
COIL	DPP7	Dock2	Pmp22
COL11A1	DPP8	Dock4	Pmpca
COL5A2	DPP9	Dohh	Pmpcb
COL6A6	DPYD	Dok3	Pnkd
COLGALT1	DPYSL2	Donson	Pnn
COMMD10	DR1	Dot1l	Poldip3
COMMD2	DRAP1	Dpep2	Polr1c
COMMD5	DSCAM	Dph3	Polr2j
COMMD7	DST	Dph6	Polr2m
COMMD8	DSTN	Dpm3	Polr3c
COMMD9	DTNB	Dpp7	Polr3d
COMT	DTWD1	Dpp9	Pomp
COMTD1	DTWD2	Dpy19l1	Pop5
COPA	DUSP1	Dpysl2	Pop7
COPE	DUSP3	Dr1	Por
COPS4	DUSP6	Drap1	Pou2f2
COPS5	DUT	Drosha	Pparg
COPS7A	DYM	Dscr3	Ppfia4
COPS7B	DYNC1H1	Dstn	Ppig
COPZ1	DYNC1I2	Dstyk	Ppil2
COQ10A	DYNLL1	Dtd1	Ppm1b
COQ10B	DYNLT3	Dtd2	Ppm1g
COQ2	E2F3	Dtwd1	Ppm1h
COQ5	EAF2	Dtx2	Ppp2r5c
COQ6	EAPP	Dtx3	Ppp6r1
COQ7	EBAG9	Dubr	Pprc1
COQ9	EBI3	Dus3l	Pqbp1
CORO1B	EBLN3	Dusp1	Prdx1
CORO7	ECH1	Dusp16	Prdx4
COX11	ECHDC1	Dusp19	Prdx6
COX18	EDARADD	Dusp23	Prep
COX19	EDEM2	Dusp28	Prkar1a
COX4I1	EEA1	Dusp5	Prkcb
COX5B	EEF1A1	Dusp6	Prkrip1
COX6A1	EEF1B2	Dxo	Prkx
COX6B1	EEF1D	Dym	Pros1
COX6C	EEF1G	Dynll1	Prpf38b
COX7A2	EEF2	Dynlrb1	Prpsap1
COX7A2L	EEFSEC	Dynlt1a	Prune2
COX7B	EFHC1	Dynlt3	Psap
COX7C	EFHD2	Dyrk1a	Psma2
COX8A	EGR3	Dyrk2	Psma4
CPED1	EHMT1	Dzip3	Psma6
CPM	EI24	E130307A14Rik	Psmb4
CPNE1	EID2	E2f3	Psmb6
CPPED1	EIF1	E430018J23Rik	Psmb8
CPSF1	EIF1AX	E430025E21Rik	Psmb9
CPSF2	EIF1AY	Eapp	Psmc1
CPSF3	EIF1B	Ebag9	Psmd1
CPSF7	EIF2AK2	Ebp	Psmd10
CPVL	EIF2B5	Ecd	Psmd5
CRBN	EIF2D	Ece1	Psme1
CRCP	EIF2S1	Ech1	Ptafr
CREB3	EIF2S3	Echs1	Ptbp3
CREB3L2	EIF3A	Ecm1	Ptcd3
CREB3L4	EIF3D	Ecscr	Ptgfrn
CREBZF	EIF3E	Edc3	Ptgs1
CREG1	EIF3F	Edem2	Ptk2b
CRELD1	EIF3H	Edf1	Ptms
CREM	EIF3L	Ednrb	Ptp4a2
CRHBP	EIF4A1	Eea1	Ptpn18
CRIPT	EIF4A2	Eef1a1	Ptpn6
CRLF3	EIF4A3	Eef1b2	Ptpra
CRLS1	EIF4E	Eef1d	Ptprc
CRMP1	EIF4EBP1	Eef1g	Pttg1
CRNKL1	EIF4EBP2	Eef2	Pttg1ip
CRTAC1	EIF4G1	Eef2k	Pwp1
CRTC2	EIF4G3	Eepd1	Pycr2
CRTC3	EIF5A	Efemp2	Pygl
CRX	EIF5B	Efhd2	Qpctl
CRY2	ELAVL4	Efr3b	Rab11fip5
CRYBB1	ELF1	Egln1	Rab18
CRYL1	ELF2	Egln3	Rab31
CRYZ	ELK3	Egr1	Rab39
CSF2RA	ELK4	Egr2	Rab3gap2
CSF2RB	ELL2	Ehd1	Rab3il1
CSF3R	ELMO1	Eid1	Rab7
CSGALNACT2	ELMOD2	Eif1-ps1	Rab7b
CSNK1E	ELP2	Eif1a	Rab8b
CST3	EMB	Eif2ak2	Rab9
CSTA	EMC10	Eif2ak4	Rac2
CSTB	EMC3	Eif2b2	Rae1
CSTF3	EMC4	Eif2s3x	Rala
CTA-29F11.1	EMC7	Eif2s3y	Ralbp1
CTB-186G2.1	EMID1	Eif3a	Ramp1
CTB-31O20.2	EMILIN2	Eif3b	Ranbp10
CTBP2	EML1	Eif3f	Ranbp2
CTBS	EML2	Eif3j1	Rap1b
CTC-241N9.1	EML4	Eif3j2	Rap2a
CTC-250I14.6	EMP2	Eif3k	Rap2b
CTC-425F1.4	EMP3	Eif4a1	Rasa1
CTC-428H11.2	ENC1	Eif4e2	Rasa3
CTC-444N24.11	ENDOV	Eif4g2	Rbbp5
CTC-548K16.1	ENG	Elavl4	Rbbp7
CTCF	ENO1	Elf1	Rbm15
CTD-2095E4.5	ENOPH1	Elf4	Rbm17
CTD-2118P12.1	ENPP3	Ell2	Rbm34
CTD-2130O13.1	ENPP4	Elmo1	Rbm47
CTD-2165H16.4	ENSA	Elmo2	Rbm8a
CTD-2210P24.6	ENSG00000225963	Elp3	Rdh10
CTD-2213F21.2	ENTHD2	Elp4	Rdh14
CTD-2215E18.1	ENTPD1	Emc4	Rela
CTD-2283N19.1	ENTPD1-AS1	Emc8	Rgs1
CTD-2525I3.6	ENTPD3-AS1	Emc9	Rgs10
CTD-2528A14.5	ENTPD6	Emg1	Rhoa
CTD-2540M10.1	EPB41L2	Emsy	Rhoc
CTD-2547G23.4	EPB41L3	Eng	Ric1
CTD-2554C21.2	EPC1	Engase	Ripk2
CTD-3037G24.3	EPHB2	Eno1	Rmdn1
CTD-3184A7.4	EPHB3	Eno1b	Rmnd1
CTD-3222D19.8	EPHB6	Enoph1	Rnase6
CTD-3252C9.4	EPHX1	Entpd1	Rnf128
CTDSP2	EPM2AIP1	Entpd7	Rnf149
CTDSPL2	EPRS	Ep300	Rnf167
CTNNA1	EPS15	Epas1	Rnf215
CTNNB1	EPS15L1	Epb41l2	Rnf34
CTNNBIP1	EPS8	Epb41l4aos	Rnf4
CTNNBL1	EPSTI1	Epc1	Rnf7
CTNND1	ERC2	Ephb3	Rnps1
CTPS1	ERCC1	Ephx1	Romo1
CTR9	ERGIC1	Epm2aip1	Rpgrip1
CTSB	ERGIC3	Epn1	Rpl10
CTSC	ERH	Ercc1	Rpl11
CTSL	ERI3	Ercc2	Rpl13a
CTSO	ERICH1	Ercc6l2	Rpl15
CTSS	ERLEC1	Ercc8	Rpl18a
CTSZ	ERLIN1	Erf	Rpl19
CTTNBP2NL	ERLIN2	Ergic3	Rpl21
CUEDC1	ERO1A	Ero1l	Rpl23a
CUEDC2	ERP44	Erp29	Rpl26
CUL1	ESCO1	Etfa	Rpl27a
CUL2	ESRRA	Etfb	Rpl28
CUL3	ETF1	Etfdh	Rpl29
CUL4B	ETFA	Ethe1	Rpl30
CUL5	ETFB	Etl4	Rpl32
CUL9	ETNK1	Ets1	Rpl39
CUTC	ETS2	Ets2	Rpl4
CUX1	ETV5	Etv1	Rpl41
CUX2	ETV6	Etv5	Rpl6
CWC22	EVI2A	Evi2a	Rpl7l1
CWC25	EVL	Evi5l	Rpl8
CWC27	EXD3	Evl	Rpl9-ps6
CXADR	EXOC1	Exoc4	Rplp0
CXCL12	EXOC6	Exosc7	Rplp1
CXCL13	EXOC7	Ext2	Rplp2
CXCR4	EXT1	Eya3	Rpp30
CXorf21	EYA2	Eya4	Rps10
CXorf38	F13A1	Ezr	Rps13
CXorf40A	FADS1	F10	Rps14
CYB561D1	FAF2	F11r	Rps18
CYB5A	FAM105A	F630206G17Rik	Rps19
CYB5D2	FAM111A	F9	Rps2
CYB5R1	FAM118A	Faap100	Rps21
CYB5R3	FAM120A	Faap24	Rps24-ps3
CYB5R4	FAM126A	Fam114a1	Rps27l
CYBA	FAM126B	Fam13a	Rps28
CYBB	FAM129A	Fam160b1	Rps3
CYBRD1	FAM136A	Fam160b2	Rps3a1
CYP1B1-AS1	FAM13A	Fam20c	Rps7
CYP20A1	FAM149A	Fam45a	Rpsa
CYP7B1	FAM159A	Fam46c	Rragc
CYSTM1	FAM168B	Fam53c	Rrbp1
CYTH2	FAM177A1	Fam58b	Rrm1
CYTH4	FAM177B	Fam63a	Rrn3
CYTIP	FAM181B	Fam63b	Rrp36
DAB2IP	FAM192A	Fam98a	Rrp7a
DACH1	FAM200B	Fasn	Rrp9
DAP	FAM204A	Fau	Rsu1
DAPK3	FAM208A	Fblim1	Rtn4
DAPL1	FAM212A	Fbrs	Rubcn
DAPP1	FAM216B	Fbxl15	Rxra
DARS	FAM217B	Fbxo32	S1pr2
DAXX	FAM219B	Fbxo33	Saa3
DAZAP1	FAM21C	Fbxo34	Safb
DAZAP2	FAM221A	Fbxo36	Safb2
DBF4	FAM222B	Fbxo38	Samd8
DBI	FAM228B	Fbxo40	Samhd1
DBN1	FAM26F	Fbxo45	Sap30bp
DCAF11	FAM32A	Fbxo46	Sar1b
DCAF13	FAM49A	Fcer1g	Saraf
DCAF15	FAM49B	Fcgr2b	Sat1
DCAF5	FAM53C	Fcor	Scaf4
DCAF7	FAM63B	Fer1l5	Scarb1
DCAF8	FAM69A	Fermt3	Scarf2
DCBLD1	FAM78A	Fes	Scoc
DCBLD2	FAM89B	Fez2	Scp2
DCDC2B	FAM96A	Fgd2	Scpep1
DCK	FAM96B	Fgf1	Sdc3
DCLRE1B	FARSA	Fgf2	Sdcbp
DCLRE1C	FASTKD2	Fgl2	Sdccag3
DCP1B	FAU	Fgr	Sec11a
DCPS	FBL	Fhl3	Sec24c
DCTD	FBXL15	Filip1l	Sec61g
DCTN5	FBXL17	Fis1	Seh1l
DCTN6	FBXL20	Fiz1	Senp5
DCUN1D1	FBXL3	Fkbp15	Sept10
DCUN1D2	FBXL5	Fkbp1a	Sept8
DCUN1D4	FBXO22	Fkrp	Serbp1
DDB1	FBXO25	Flna	Serf2
DDB2	FBXO44	Flnb	Serinc3
DDHD1	FBXO6	Flt1	Serpinb6a
DDIT3	FBXO7	Fmn1	Serpine1
DDIT4	FBXW2	Fmr1	Serpine2
DDRGK1	FCAR	Fn1	Serpinf1
DDT	FCER1G	Fnbp1l	Set
DDX10	FCF1	Fndc3b	Sf3a1
DDX19A	FCGBP	Fra10ac1	Sf3b4
DDX19B	FCGR1A	Frmd4a	Sfxn1
DDX23	FCGR1B	Fry	Sgms1
DDX31	FCGR2A	Fth-ps2	Sgpl1
DDX3X	FCGR2B	Fth1	Sh2b1
DDX46	FCGR3A	Ftl1	Sh2d3c
DDX49	FCGR3B	Ftl1-ps1	Sh3bgrl3
DDX50	FCGRT	Fut4	Sh3bp1
DDX52	FCHO2	Fxr1	Sipa1
DDX54	FER	Fxr2	Sirpa
DDX56	FERMT3	Fyb	Sirt4
DDX6	FEZ2	Fyn	Skap2
DDX60L	FGD2	Fyttd1	Ski
DEDD	FGD3	G3bp1	Skil
DEF6	FGD4	G6pc3	Sla
DEF8	FGF20	Gaa	Slamf8
DEGS1	FGFR1OP2	Gab3	Slc11a1
DEK	FGL2	Gabarap	Slc12a9
DENND2C	FHIT	Gabpb2	Slc17a5
DENND3	FHL3	Galc	Slc23a2
DENND4A	FIG4	Galnt1	Slc25a25
DENND4B	FIS1	Galnt11	Slc25a28
DENND5A	FKBP15	Galnt4	Slc25a3
DENND6A	FKBP1C	Galnt7	Slc25a37
DENND6B	FKBP2	Galt	Slc25a5
DEPTOR	FKBP3	Gamt	Slc26a2
DERL1	FKBP4	Ganc	Slc27a1
DERL2	FKBP5	Gapdh-ps14	Slc29a1
DERL3	FKBP8	Gars	Slc2a1
DESI2	FLII	Gart	Slc2a5
DFFA	FLOT1	Gas2l1	Slc30a9
DGAT1	FMN1	Gas2l3	Slc31a2
DGKH	FMNL1	Gas6	Slc35a5
DGKK	FMNL3	Gas7	Slc35b1
DGKQ	FNBP1	Gatad2b	Slc35f6
DGUOK-AS1	FNBP4	Gatm	Slc37a2
DHDDS	FNDC3B	Gatsl3	Slc38a10
DHFR	FNIP2	Gba	Slc38a2
DHPS	FO538757.2	Gbas	Slc39a1
DHRS4	FOLR2	Gbe1	Slc39a11
DHRS4-AS1	FOS	Gca	Slc40a1
DHRS7	FOXN3	Gcat	Slc44a2
DHRS9	FOXP1	Gch1	Slc6a8
DHRSX	FOXP2	Gclc	Slc7a2
DHTKD1	FPR1	Gda	Slc9a1
DHX15	FRAT2	Gde1	Slco2b1
DHX29	FRMD4A	Gdi1	Smap2
DHX30	FRMD4B	Gemin5	Smarca2
DHX36	FRMPD4	Get4	Smdt1
DHX38	FSCN1	Gfm1	Smim10l1
DHX40	FTH1	Gga2	Smox
DHX8	FTL	Ggh	Smpdl3a
DHX9	FUOM	Ggnbp1	Sms
DIAPH1	FUS	Ghdc	Smu1
DICER1	FUT4	Gid4	Smyd3
DIDO1	FXR1	Gid8	Snapc5
DIEXF	FXYD5	Gin1	Snd1
DIO2-AS1	FYB	Gk	Snhg5
DIP2B	FYB1	Gk5	Snrk
DIP2C	FZD1	Gkap1	Snrpa
DIS3L	FZD2	Gla	Snrpb2
DISC1	G3BP1	Glb1	Snta1
DISP1	G6PC3	Gle1	Snx10
DKC1	GAA	Glipr1	Snx14
DKFZP434I0714	GAB2	Glmn	Snx17
DLD	GABARAP	Glmp	Snx24
DLEU2	GABARAPL2	Glns-ps1	Snx5
DLEU7	GABPB1	Glrp1	Snx7
DLGAP1-AS1	GABPB1-AS1	Glrx	Snx8
DLST	GADD45B	Gls	Soat1
DMAP1	GADD45GIP1	Glt8d1	Sod2
DMTF1	GAK	Gltp	Sp1
DNAAF5	GAL3ST4	Glud-ps	Sp110
DNAH2	GALNT10	Glul	Spata5
DNAH5	GALNT2	Glyr1	Spcs2
DNAH8	GALNT6	Gm10020	Specc1
DNAH9	GALT	Gm10036	Specc1l
DNAJA2	GAN	Gm10039	Speg
DNAJA4	GAPDH	Gm10053	Spg20
DNAJB1	GAPT	Gm10059	Spi1
DNAJB11	GART	Gm10073	Spp1
DNAJB2	GAS6	Gm10076	Spsb3
DNAJB6	GAS7	Gm10086	Sptssa
DNAJC1	GATAD1	Gm10116	Sqstm1
DNAJC10	GATAD2A	Gm10138	Srcap
DNAJC2	GATC	Gm10155	Srebf2
DNAJC24	GATM	Gm10180	Srek1
DNAJC30	GATM-AS1	Gm10240	Srp9
DNAJC7	GBP2	Gm10250	Srpk1
DNAJC9	GCA	Gm10273	Srrm1
DNASE2	GCC2	Gm10275	Srrm2
DNM2	GCNT2	Gm10290	Srsf11
DNMT1	GDI2	Gm10293	Ss18
DNPEP	GGA1	Gm10313	Ssbp4
DNPH1	GGA2	Gm10327	Ssna1
DNTTIP1	GGNBP2	Gm10364	Ssr4
DNTTIP2	GGT7	Gm10489	St13
DOCK2	GHITM	Gm10689	St3gal5
DOCK5	GIGYF1	Gm10717	St3gal6
DOHH	GIMAP4	Gm10819	Stag1
DOK1	GIMAP6	Gm11198	Stambp
DOK2	GIMAP7	Gm11223	Stard3
DOLPP1	GINM1	Gm11281	Stard7
DPAGT1	GIT2	Gm11453	Stk16
DPCD	GK	Gm11478	Stk17b
DPEP2	GLA	Gm11545	Stk19
DPF2	GLB1	Gm11675	Strada
DPH3	GLB1L	Gm11787	Stt3a
DPH5	GLDN	Gm11960	Stx7
DPH7	GLIPR1	Gm12017	Stxbp2
DPM1	GLIPR2	Gm12117	Sub1
DPM3	GLMN	Gm12166	Suclg2
DPP3	GLO1	Gm12174	Supt16
DPP8	GLRX	Gm12182	Supt4a
DPP9	GLS	Gm12216	Susd6
DPY19L4	GMFB	Gm12286	Swt1
DPY30	GMFG	Gm12289	Syngr1
DPYD	GMIP	Gm12332	Synj2
DPYSL2	GMPPB	Gm12338	Synrg
DPYSL3	GNA13	Gm12366	Tab2
DR1	GNA15	Gm12404	Tacc1
DRAM1	GNAI2	Gm12416	Taf10
DRAM2	GNAS	Gm12435	Taf1b
DRG1	GNB1	Gm12583	Tank
DRG2	GNB2	Gm12630	Taok3
DSCR3	GNB2L1	Gm12684	Tapbpl
DSCR4	GNB4	Gm12734	Taz
DSE	GNG2	Gm12989	Tbc1d24
DSTN	GNG7	Gm13172	Tbca
DTD1	GNGT2	Gm13202	Tbrg1
DTNA	GNL2	Gm13212	Tbxas1
DTNB	GNL3	Gm13326	Tcf3
DTYMK	GNL3L	Gm13342	Tcn2
DUOX1	GNLY	Gm13370	Tcp1
DUS2	GNPTAB	Gm13391	Terf1
DUS3L	GNS	Gm13394	Tesk1
DUSP1	GOLGA4	Gm13413	Tet3
DUSP11	GOLGA7	Gm13422	Tgfbr1
DUSP14	GOLGB1	Gm13453	Thap12
DUSP18	GOLIM4	Gm13456	Thap4
DUSP2	GPALPP1	Gm13461	Themis2
DUSP3	GPANK1	Gm13527	Thumpd3
DUSP6	GPAT3	Gm13563	Tifab
DUSP7	GPATCH11	Gm13597	Timm10b
DXO	GPATCH2L	Gm13604	Timmdc1
DYNC1LI1	GPATCH8	Gm13680	Tlk1
DYNLL1	GPBP1	Gm13882	Tln2
DYRK1A	GPBP1L1	Gm14032	Tlr1
DYRK4	GPD2	Gm14044	Tmbim4
E2F4	GPI	Gm14111	Tmem106a
EAF1	GPM6A	Gm14130	Tmem115
EAF2	GPN3	Gm14148	Tmem120a
EBP	GPNMB	Gm14165	Tmem123
ECD	GPR155	Gm14269	Tmem126a
ECE1	GPR183	Gm14295	Tmem128
ECH1	GPR34	Gm14328	Tmem135
ECHDC1	GPR65	Gm14539	Tmem147
ECHDC2	GPR82	Gm14548	Tmem165
ECHS1	GPR84	Gm14586	Tmem175
ECI1	GPR85	Gm14681	Tmem184c
ECM2	GPRIN3	Gm14760	Tmem185b
EDEM2	GPS1	Gm14859	Tmem189
EEA1	GPS2	Gm15190	Tmem199
EEF1A1	GPSM3	Gm15210	Tmem205
EEF1D	GPX1	Gm15285	Tmem250-ps
EEF1G	GPX3	Gm15421	Tmem29
EEF2KMT	GRAMD1A	Gm15427	Tmem39a
EEFSEC	GRB2	Gm15477	Tmem5
EFCAB14	GREB1L	Gm15487	Tmem59
EFTUD2	GREM1	Gm15503	Tmem68
EGFL7	GRID2	Gm15526	Tmf1
EGR1	GRINA	Gm15537	Tmx4
EHBP1L1	GRK4	Gm15539	Tnfaip1
EHD1	GRN	Gm15593	Tnfaip2
EID1	GSAP	Gm15753	Tnfaip3
EIF1	GSE1	Gm15772	Tnfaip8l2
EIF1AX	GSK3B	Gm15853	Tnfrsf11a
EIF1B	GSN	Gm15880	Tnfrsf1b
EIF2AK1	GSTM3	Gm15957	Tnfsf13b
EIF2B2	GSTM4	Gm16060	Tns3
EIF2B3	GSTO1	Gm16177	Top2b
EIF2B4	GTF2A1	Gm16297	Tor1a
EIF2S3	GTF2A2	Gm16416	Tox4
EIF3B	GTF2H1	Gm16418	Tpcn2
EIF3E	GTF2H2	Gm16470	Tpd52
EIF3K	GTF2H3	Gm16617	Tpi1
EIF3L	GTF2H5	Gm1673	Tpm4
EIF4E2	GTF2I	Gm17056	Tpp1
EIF4EBP1	GTF3A	Gm17068	Tppp
EIF4EBP2	GTF3C2-AS1	Gm17214	Tpra1
EIF4G2	GTF3C6	Gm17222	Tpt1
EIF5AL1	GTPBP10	Gm17251	Traf3ip3
EIF6	GUK1	Gm17354	Trak1
ELF2	GUSB	Gm17541	Trappc2l
ELK3	GYG1	Gm17799	Trappc4
ELL	GYPC	Gm1840	Trappc8
ELMOD3	H1F0	Gm18737	Trem2
ELOVL1	H1FX	Gm18859	Trf
ELP2	H2AC6	Gm18889	Trim30a
ELP5	H2AFJ	Gm18913	Trim30d
EMC1	H2AFY	Gm1966	Trim36
EMC10	H2AFZ	Gm19774	Trim8
EMC2	H2BC21	Gm2000	Trmt112
EMC8	H3F3A	Gm20563	Trpc4ap
EMC9	H3F3B	Gm20605	Tsc22d4
EMCN	H3F3C	Gm22353	Tspan32
EMD	HAAO	Gm2245	Tspyl1
EMILIN1	HACD3	Gm23935	Ttyh2
EMILIN2	HACD4	Gm24616	Tuba4a
EML3	HADHB	Gm2467	Tubb5
EMP2	HAGH	Gm25008	Tug1
ENDOV	HAMP	Gm26510	Tulp4
ENGASE	HAT1	Gm26603	Txlna
ENO1	HAUS8	Gm26714	Txn1
ENOPH1	HAVCR2	Gm26724	Txn2
ENOX2	HBS1L	Gm26816	Txndc5
ENPP1	HCK	Gm26902	Txnl1
ENPP2	HCLS1	Gm26910	Txnl4a
ENTHD1	HCST	Gm26931	Tyrobp
ENTPD4	HDAC3	Gm26956	Uap1l1
ENTPD6	HDAC5	Gm27037	Uba2
EP300	HDAC9	Gm27039	Uba52
EPB41L2	HDLBP	Gm28187	Ubc
EPB41L4A-AS1	HEATR4	Gm28306	Ube2d2a
EPB41L4B	HEATR6	Gm28379	Ube2h
EPC1	HECTD1	Gm28557	Ube2w
EPHA6	HECTD3	Gm29170	Ubl3
EPHX1	HELB	Gm29462	Ubl5
EPM2AIP1	HERC2	Gm29667	Ubqln2
EPN2	HERC4	Gm2a	Uchl3
EPOR	HERC5	Gm3200	Ucp2
EPRS	HERC6	Gm3222	Uimc1
EPS15L1	HERPUD1	Gm3272	Uqcc3
ERAL1	HEXB	Gm3355	Uqcrb
ERAP1	HGF	Gm3362	Uqcrc2
ERAP2	HGSNAT	Gm3511	Uqcrfs1
ERBB2IP	HHEX	Gm35315	Urod
ERC2	HIF1A	Gm3534	Usp14
ERCC1	HIF1A-AS2	Gm36445	Usp21
ERCC4	HINT1	Gm36964	Usp4
ERCC5	HINT3	Gm3699	Utp15
ERCC6	HIP1	Gm37063	Utp18
ERCC6L2	HIPK1	Gm37070	Uvrag
EREG	HIPK2	Gm37168	Uxt
ERG	HIPK3	Gm37204	Vamp2
ERGIC1	HIST1H1C	Gm37254	Vat1
ERGIC3	HIST1H2AC	Gm37391	Vcl
ERH	HIST1H2BD	Gm37589	Vdac2
ERI1	HIST1H2BG	Gm37706	Vkorc1
ERI2	HIST1H4C	Gm37780	Vmp1
ERI3	HIST1H4E	Gm3809	Vprbp
ERLIN2	HIST2H2BE	Gm38365	Vps18
ERO1A	HIST2H2BF	Gm3839	Vps26b
ERVK3-1	HIVEP2	Gm4204	Vps35
ESRRA	HK2	Gm4217	Vps50
ETF1	HLA-A	Gm42602	Vps9d1
ETFA	HLA-B	Gm42683	Vrk1
ETFDH	HLA-C	Gm42715	Vsir
ETHE1	HLA-DMA	Gm42850	Wapl
ETNK1	HLA-DMB	Gm42973	Wasf2
ETS2	HLA-DOA	Gm43028	Wbp11
EVA1B	HLA-DPA1	Gm43221	Wdfy1
EVI2A	HLA-DPB1	Gm43305	Wdr11
EVI2B	HLA-DQA1	Gm4332	Wdr13
EVI5	HLA-DQA2	Gm4335	Wdr18
EVL	HLA-DQB1	Gm43382	Wdr61
EXD3	HLA-DQB2	Gm43462	Wdr81
EXOC4	HLA-DRA	Gm43514	Wdr83os
EXOC5	HLA-DRB1	Gm4366	Wls
EXOC6	HLA-DRB5	Gm43672	Wtap
EXOG	HLA-E	Gm43989	Xab2
EXOSC10	HLA-F	Gm44026	Xpnpep3
EXOSC4	HLX	Gm44264	Xpot
EXOSC5	HM13	Gm4459	Ybx1
EXOSC6	HMBOX1	Gm44836	Yipf6
EXOSC7	HMCES	Gm44951	Ykt6
EZR	HMG20B	Gm45359	Yme1l1
F11R	HMGB1	Gm45716	Ypel5
F8A1	HMGCL	Gm45725	Ythdf2
FAAP20	HMGN1	Gm45836	Zbtb1
FAAP24	HMGN2	Gm4617	Zbtb44
FABP5	HMGN3	Gm4654	Zc3hav1
FADS1	HMGXB4	Gm4804	Zeb2os
FAF1	HMOX1	Gm4865	Zfand2a
FAF2	HMOX2	Gm4929	Zfhx3
FAH	HN1	Gm4953	Zfp143
FAHD1	HNMT	Gm4955	Zfp180
FAM102B	HNRNPA1	Gm4960	Zfp277
FAM104B	HNRNPA2B1	Gm4987	Zfp329
FAM105A	HNRNPA3	Gm5069	Zfp410
FAM110A	HNRNPAB	Gm5141	Zfp513
FAM111A	HNRNPC	Gm5177	Zfp560
FAM114A1	HNRNPD	Gm5187	Zfp655
FAM114A2	HNRNPDL	Gm5205	Zfp691
FAM118A	HNRNPF	Gm5256	Zfp704
FAM120AOS	HNRNPH1	Gm5262	Zfp800
FAM126A	HNRNPH3	Gm5272	Zfyve27
FAM126B	HNRNPK	Gm5276	Zhx1
FAM133B	HNRNPL	Gm5300	Zmat5
FAM135A	HNRNPLL	Gm5313	Zmiz1
FAM13A	HNRNPM	Gm5388	Zranb1
FAM149A	HNRNPR	Gm5422	Zscan26
FAM160B2	HNRNPUL1	Gm5430	Zscan29
FAM162A	HOMER1	Gm5453	Zwint
FAM168A	HOOK3	Gm5457	Zyx
FAM168B	HOPX	Gm5499
FAM172A	HOTAIRM1	Gm5507
FAM177A1	HP1BP3	Gm5523
FAM184B	HPCAL1	Gm5525
FAM193A	HPGDS	Gm5529
FAM199X	HPN	Gm5547
FAM200A	HPS1	Gm5560
FAM200B	HPS3	Gm5578
FAM207A	HRAT92	Gm561
FAM208A	HRH2	Gm5611
FAM20A	HRSP12	Gm5644
FAM20C	HS3ST4	Gm5652
FAM210A	HS6ST1	Gm5710
FAM213A	HSBP1	Gm5760
FAM214B	HSBP1L1	Gm5814
FAM221A	HSCB	Gm5822
FAM229A	HSD17B10	Gm5835
FAM234A	HSD17B11	Gm5881
FAM234B	HSD17B14	Gm5884
FAM24B	HSD17B4	Gm5905
FAM3A	HSD17B8	Gm5944
FAM46A	HSP90AA1	Gm5974
FAM49A	HSP90AB1	Gm6063
FAM49B	HSP90B1	Gm6136
FAM50B	HSPA1A	Gm6166
FAM53C	HSPA1B	Gm6204
FAM60A	HSPA5	Gm6216
FAM65A	HSPA6	Gm6222
FAM66C	HSPA8	Gm6265
FAM76A	HSPB1	Gm6283
FAM76B	HSPB11	Gm6298
FAM78A	HSPD1	Gm6317
FAM89B	HSPE1	Gm6382
FAM91A1	HSPH1	Gm6444
FAR1	HTATIP2	Gm6467
FARS2	HTATSF1	Gm6472
FARSA	HTRA1	Gm6483
FARSB	HVCN1	Gm6505
FAS	HYPK	Gm6548
FASTK	IARS	Gm6560
FASTKD2	IARS2	Gm6576
FAU	ICAM2	Gm6615
FBL	ICE1	Gm6623
FBLN5	ICE2	Gm6767
FBP1	ID2	Gm6768
FBRS	IDH1	Gm6855
FBXL20	IDH2	Gm6863
FBXL6	IDI1	Gm6931
FBXO18	IER2	Gm6944
FBXO24	IER3	Gm6969
FBXO25	IER5	Gm6977
FBXO27	IER5L	Gm7099
FBXO30	IFI16	Gm7114
FBXO4	IFI27L2	Gm7117
FBXO41	IFI44	Gm7118
FBXO44	IFI44L	Gm7189
FBXO47	IFI6	Gm7204
FBXO6	IFIT1	Gm7251
FBXO7	IFIT2	Gm7266
FBXO9	IFIT3	Gm7285
FBXW11	IFITM1	Gm7290
FBXW5	IFITM2	Gm7331
FCER1G	IFITM3	Gm7424
FCF1	IFNAR1	Gm7481
FCGR1A	IFNGR1	Gm7507
FCGR1B	IFNGR2	Gm7536
FCGR2A	IFNLR1	Gm7556
FCGR2B	IFRD1	Gm7627
FCGR3A	IFT20	Gm7676
FCGRT	IFT74	Gm7713
FCHO2	IGF1	Gm7784
FDPS	IGF2R	Gm7809
FDX1	IGSF10	Gm7816
FEM1A	IGSF21	Gm7832
FEM1B	IGSF6	Gm7952
FER	IKBIP	Gm7984
FES	IKZF1	Gm8048
FGD1	IL10RA	Gm8100
FGD2	IL10RB	Gm8121
FGD3	IL13RA1	Gm8129
FGD4	IL16	Gm8172
FGD5-AS1	IL17RA	Gm8186
FGF20	IL18	Gm8242
FGR	IL18BP	Gm8245
FHIT	IL1A	Gm8254
FHOD1	IL1B	Gm8276
FIBP	IL3RA	Gm8318
FICD	IL4I1	Gm8330
FIG4	IL4R	Gm8349
FILIP1	IL6R	Gm8606
FIS1	IL6ST	Gm8730
FKBP4	ILF3	Gm8756
FKBP5	ILK	Gm8797
FLAD1	IMMP1L	Gm8822
FLI1	IMMT	Gm8824
FLII	IMP3	Gm8894
FLJ22763	IMPDH2	Gm8902
FLJ40288	ING4	Gm8995
FLOT2	INIP	Gm9120
FLT1	INKA1	Gm9164
FLVCR1	INPP4A	Gm9167
FMN1	INPP5D	Gm9169
FMNL1	INPP5K	Gm9341
FN3KRP	INSIG2	Gm9381
FNBP1	INSR	Gm9392
FNDC3A	INTS10	Gm9423
FNIP2	INTS8	Gm9493
FNTA	IPCEF1	Gm9522
FOCAD	IQCG	Gm9568
FOLR2	IQCH-AS1	Gm9619
FOPNL	IQGAP1	Gm9625
FOSB	IQGAP2	Gm9658
FOSL2	IQSEC1	Gm9701
FOXJ3	IRAK1	Gm9794
FOXO3	IRAK2	Gm9800
FOXP1	IRAK3	Gm9843
FOXRED1	IRAK4	Gm9844
FPGS	IREB2	Gna13
FPGT	IRF1	Gna15
FPR1	IRF2BP2	Gnaq
FPR2	IRF2BPL	Gnas
FPR3	IRF3	Gnb1
FRA10AC1	IRF7	Gng10
FRAT2	IRF8	Gng12
FRMD4B	IRS2	Gng2
FRS3	ISCA1	Gng5
FRYL	ISCA2	Gngt2
FSCN1	ISCU	Gnl1
FTH1	ISG15	Gnl3
FTL	ISG20L2	Gnl3l
FTSJ1	ISOC2	Gnpnat1
FTSJ3	ITGA9	Gnptab
FTX	ITGAE	Gnptg
FUCA1	ITGAL	Gns
FUNDC1	ITGAM	Golga3
FUOM	ITGAV	Golm1
FUT11	ITGAX	Golph3
FUT6	ITGB1	Gon7
FYN	ITGB1BP1	Gopc
FYTTD1	ITGB2	Gosr1
FZD2	ITGB2-AS1	Gosr2
FZR1	ITGB3BP	Got1
G2E3	ITGB5	Gp9
G3BP1	ITM2B	Gpank1
GAB2	ITM2C	Gpat4
GAB3	ITPA	Gpbp1
GABARAP	ITPK1	Gpcpd1
GABARAPL2	ITPR2	Gpd2
GABPB1-AS1	ITPRIP	Gpi1
GADD45B	ITSN1	Gpkow
GADD45G	IVNS1ABP	Gpn3
GAK	JAK1	Gpnmb
GALC	JAK2	Gpr137b
GALK1	JAK3	Gpr146
GALK2	JAM2	Gpr155
GALM	JARID2	Gpr157
GALNT12	JKAMP	Gpr165
GALNT2	JMJD1C	Gpr34
GALNT6	JMJD6	Gpr35
GALT	JUN	Gpr65
GAN	JUNB	Gpr84
GANAB	KANK2	Gprasp1
GAPDH	KANSL1	Gprasp2
GAPT	KARS	Gps1
GARNL3	KAT5	Gps2
GARS	KAT6B	Gpx1
GART	KAT8	Gpx3
GAS2	KATNBL1	Gpx4
GATAD2B	KCMF1	Grap
GATB	KCNAB1	Grina
GATC	KCNIP1	Grk2
GBA2	KCNJ2	Grn
GBAS	KCNJ3	Grsf1
GBGT1	KCNK13	Grwd1
GBP2	KCNK6	Gsn
GBP3	KCNMA1	Gstm1
GBP4	KCNMB1	Gstm4
GCLM	KCNQ1	Gstm5
GCSH	KCNQ1OT1	Gtf2a2
GDE1	KCNQ5	Gtf2e1
GDI2	KCTD12	Gtf2f1
GEMIN2	KCTD20	Gtf2h2
GEMIN5	KCTD21-AS1	Gtf2h5
GFER	KCTD7	Gtf3c4
GFM1	KDELR1	Gtpbp1
GGA2	KDELR2	Gtpbp4
GGA3	KDM2A	Gtpbp8
GGCX	KDM2B	Guca1a
GGPS1	KDM3A	Gusb
GGT7	KDM4B	Gvin1
GHDC	KDM5A	Gyg
GIGYF1	KDM6B	Gys1
GIGYF2	KHDRBS1	H13
GIMAP5	KHDRBS3	H1f0
GIMAP6	KIAA0355	H2-Ab1
GIMAP7	KIAA0930	H2-DMa
GIMAP8	KIAA1033	H2-DMb1
GINM1	KIAA1109	H2-DMb2
GJB1	KIAA1147	H2-Eb1
GJC1	KIAA1328	H2-T22
GK	KIAA1551	H2-T23
GK5	KIAA1715	H2-T24
GLA	KIAA1841	Haao
GLB1	KIAA2013	Hacd2
GLB1L	KIAA2026	Hacd3
GLCE	KIDINS220	Hacd4
GLG1	KIF26B	Hagh
GLMN	KIF2A	Harbi1
GLMP	KIF5B	Haus8
GLO1	KIN	Hbs1l
GLRX2	KLF10	Hcar2
GLRX3	KLF13	Hck
GLRX5	KLF6	Hdac10
GLTP	KLHDC3	Hdac11
GLUD1	KLHDC8B	Hdac5
GLUL	KLHL12	Hdac6
GLYAT	KLHL2	Hdac9
GLYR1	KLHL24	Hddc2
GMEB1	KLHL5	Hdlbp
GMFB	KLHL6	Helb
GMFG	KLHL8	Herc2
GMNN	KLHL9	Hes1
GMPPA	KMT2A	Hes6
GMPPB	KMT2E	Hexa
GMPR2	KMT5B	Hexb
GNA13	KPNA2	Hfe
GNA15	KPNA4	Hif1a
GNAI3	KPNA6	Hif1an
GNB2	KPNB1	Hilpda
GNG10	KRAS	Hint3
GNG12-AS1	KRCC1	Hist3h2a
GNG2	KRIT1	Hk2
GNGT2	KRTCAP2	Hlx
GNL3L	KTN1	Hmces
GNLY	LACTB	Hmga1
GNPAT	LACTB2	Hmgb1
GNPDA1	LAIR1	Hmgb1-ps5
GNS	LAMP1	Hmgb2
GOLGA3	LAMP2	Hmgcr
GOLGA5	LAMTOR1	Hmgcs1
GOLGA8B	LAMTOR4	Hmgn1
GOLGB1	LAMTOR5	Hmgn2
GOLIM4	LAP3	Hmgn3
GOLPH3	LAPTM4A	Hmgn5
GOLT1B	LAPTM5	Hmox1
GORAB	LARP1	Hn1l
GORASP2	LARP7	Hnmt
GOT1	LARS2	Hnrnpa0
GOT2	LASP1	Hnrnph1
GPALPP1	LAT2	Hnrnph2
GPAT4	LBR	Hnrnph3
GPATCH1	LCP1	Hnrnpll
GPBP1L1	LCP2	Hopx
GPCPD1	LDHA	Hp
GPD2	LDHB	Hpgd
GPI	LDLR	Hpgds
GPKOW	LDLRAD4	Hps3
GPN1	LENG1	Hps6
GPN3	LEPROTL1	Hpse
GPNMB	LGALS1	Hras
GPR107	LGALS3BP	Hsbp1
GPR108	LGALS9	Hscb
GPR137	LGMN	Hsd17b10
GPR137B	LHFPL2	Hsd17b12
GPR155	LILRA4	Hsf1
GPR176	LILRB1	Hsp90aa1
GPR183	LILRB4	Hsp90ab1
GPR34	LIMA1	Hspa4l
GPR63	LIMD2	Hspa8
GPR82	LIMK1	Hspa9
GPR89A	LIMK2	Hspb11
GPRASP1	LIMS1	Hspb6
GPRIN3	LINC00290	Hspbap1
GPS2	LINC00578	Hspe1
GPX3	LINC00862	Hsph1
GPX4	LINC00987	Htatsf1
GRAMD1C	LINC00998	Htra3
GRHL1	LINC01001	Htt
GRHPR	LINC01094	Hvcn1
GRID2IP	LINC01141	Hyls1
GRIK5	LINC01268	I830077J02Rik
GRK7	LINC01356	Iah1
GRN	LINC01374	Iars
GRPEL1	LINC01410	Icam1
GSAP	LINC01420	Ick
GSDMD	LINC01480	Icosl
GSK3A	LINC02232	Id2
GSKIP	LINC02324	Id3
GSN-AS1	LINC02362	Ide
GSPT1	LIPA	Idh1
GSS	LIPE-AS1	Idh2
GSTK1	LITAF	Idh3a
GSTM4	LMAN1	Idua
GSTM5	LMBRD1	Ier3
GSTO1	LMO2	Ifi204
GSTP1	LMO4	Ifi207
GSTT2B	LONP2	Ifi27
GSTZ1	LONRF1	Ifi27l2a
GTDC1	LOXL3	Ifi30
GTF2A2	LPAR5	Ifit1
GTF2B	LPAR6	Ifit3
GTF2E2	LPCAT2	Ifitm10
GTF2H1	LPCAT4	Ifitm2
GTF2H2	LPIN2	Ifitm3
GTF2IRD2	LPL	Ifnar2
GTF2IRD2B	LPP	Ifngr1
GTF3A	LPXN	Ifngr2
GTF3C1	LRBA	Ifrd1
GTF3C5	LRCH1	Ift43
GTF3C6	LRCH4	Igf1
GTPBP1	LRMP	Igf1r
GTPBP3	LRP1	Igf2bp2
GTPBP4	LRPAP1	Igfbp4
GTPBP8	LRRC25	Ighd
GUCA1C	LRRC49	Ighj4
GUSB	LRRFIP1	Igsf8
GYG1	LRRK1	Ikbkb
H1F0	LRRK2	Ikbke
H2AFX	LSM1	Ikbkg
H2AFZ	LSM10	Ikzf5
H2BC9	LSM12	Il11ra1
H3F3B	LSM14A	Il13ra1
H6PD	LSM2	Il16
HACD2	LSM3	Il18
HACD4	LSM4	Il1a
HADH	LSM8	Il1rn
HADHA	LSP1	Il21r
HADHB	LST1	Il2rg
HARS	LTBP3	Il6ra
HARS2	LTBR	Il7r
HAUS1	LTC4S	Ildr2
HAUS4	LUC7L2	Ilf2
HAX1	LUC7L3	Ilkap
HBS1L	LUZP1	Ilvbl
HCCS	LY6E	Immp1l
HCFC1	LY86	Impa1
HCFC1R1	LY96	Impa2
HCG18	LYL1	Impact
HCST	LYPLA2	Impdh2
HDAC2	LYPLAL1	Inafm1
HDAC3	LYVE1	Inf2
HDAC6	LYZ	Ing1
HDAC7	M6PR	Ing5
HDAC9	MACROD2	Inpp4b
HDGF	MAD2L2	Inpp5d
HDLBP	MAF	Inpp5f
HEATR5A	MAFB	Insig1
HEBP2	MAFG	Insr
HECTD1	MAGEF1	Ints3
HECTD3	MAGEH1	Ints5
HERC1	MAGOHB	Ints7
HERC3	MALAT1	Ints8
HERC4	MALT1	Ip6k1
HESX1	MAML1	Ipmk
HEXIM1	MAML2	Ipo13
HEXIM2	MAML3	Ipo8
HGS	MAN1A1	Iqcg
HGSNAT	MAN1A2	Iqgap1
HHEX	MAN1C1	Iqgap3
HIBADH	MAN2A2	Iqsec2
HIF1A	MAN2B2	Irak1
HILPDA	MANBA	Irak2
HINFP	MANF	Irak3
HINT1	MAP1LC3A	Ireb2
HINT2	MAP1LC3B	Irf1
HIPK1	MAP1LC3B2	Irf2
HIPK2	MAP2K1	Irf2bp1
HIPK3	MAP2K3	Irf2bp2
HIST1H2AK	MAP3K1	Irgm2
HIST1H4C	MAP3K13	Irgq
HIST2H2AC	MAP3K4	Irs2
HK1	MAP3K5	Isg15
HK2	MAP3K8	Itfg1
HKR1	MAP4K4	Itga4
HLA-A	MAP4K5	Itga5
HLA-B	MAP7D3	Itga6
HLA-C	MAPKAPK2	Itgam
HLA-DMA	MAPKAPK3	Itgav
HLA-DMB	MAPKAPK5	Itgax
HLA-DOA	MARCH1	Itgb1
HLA-DPA1	MARCH2	Itgb2
HLA-DPB1	MARCH3	Itgb5
HLA-DQA1	MARCKS	Itm2b
HLA-DQA2	MARK2	Itm2c
HLA-DQB1	MARS	Itpk1
HLA-DQB2	MAT2A	Itpkb
HLA-DRA	MAVS	Itpr2
HLA-DRB1	MAX	Itpripl1
HLA-DRB5	MB21D2	Itpripl2
HLA-F	MBD2	Itsn1
HLX	MBD5	Ivns1abp
HMCN2	MBLAC2	Jade1
HMG20A	MBNL1	Jagn1
HMG20B	MBOAT7	Jak2
HMGA1	MBP	Jarid2
HMGA2	MBTD1	Jkamp
HMGB2	MBTPS1	Jmjd4
HMGCL	MCF2L	Josd2
HMGCS1	MCF2L2	Junb
HMGN5	MCL1	Kank3
HMOX2	MCOLN1	Kansl1
HN1L	MCPH1	Kansl1l
HNF4A	MCTP1	Kansl3
HNMT	MCUR1	Kat2a
HNRNPA0	MDH1	Katna1
HNRNPA1	MDM2	Katnb1
HNRNPA3	MDM4	Kbtbd11
HNRNPAB	ME2	Kcnj2
HNRNPD	MEA1	Kcnk6
HNRNPH3	MECP2	Kcnn4
HNRNPL	MED1	Kcnq1ot1
HNRNPLL	MED12L	Kctd9
HNRNPU-AS1	MED14	Kdm1a
HOMER1	MED17	Kdm6a
HOMER3	MED28	Kdsr
HOOK2	MED30	Khdc3
HOOK3	MEF2A	Khdrbs1
HP1BP3	MEF2C	Khk
HPCAL1	MEF2D	Kif1bp
HPD	MEIS1	Kif21b
HPGDS	MEMO1	Kitl
HPRT1	MERTK	Kiz
HPS1	MESDC2	Klc1
HPS4	MEST	Klf10
HPS5	METAP2	Klf11
HPSE	METTL2B	Klf3
HRAS	METTL7A	Klf4
HSBP1	METTL9	Klf7
HSBP1L1	MFF	Klf9
HSCB	MFSD1	Klhl6
HSD17B11	MFSD13A	Klhl7
HSD17B4	MGAT1	Klhl9
HSD17B8	MGAT4A	Klk8
HSDL2	MGLL	Klrd1
HSF1	MGMT	Kmt2a
HSP90AA1	MGRN1	Knop1
HSP90AB1	MGST3	Kti12
HSP90B1	MIA3	Ktn1
HSPA13	MIB1	L1cam
HSPA1A	MICAL1	Lactb
HSPA1B	MICAL3	Lamb2
HSPA1L	MICU1	Lamp1
HSPA6	MICU2	Lamp2
HSPA8	MICU3	Laptm4a
HSPA9	MIEN1	Laptm4b
HSPB1	MIIP	Larp1
HSPB11	MILR1	Larp4
HSPB8	MINOS1	Lars
HSPBP1	MIR181A1HG	Lat2
HSPD1	MIR181A2HG	Lats2
HSPE1-MOB4	MIR503HG	Lcmt1
HSPG2	MIR99AHG	Lcp1
HSPH1	MIS18BP1	Ldha
HTATIP2	MITD1	Ldhb
HTATSF1	MKLN1	Ldlr
HTRA2	MKNK1	Ldlrad3
HTT	MKRN1	Ldlrad4
HUWE1	MLEC	Ldlrap1
HYI	MLKL	Leng8
HYOU1	MLLT10	Lfng
HYPK	MLX	Lgals1
IAH1	MLXIP	Lgals3
IARS2	MLXIPL	Lgals3bp
IBTK	MMADHC	Lgals8
ICAM1	MMD	Lgi2
ICE1	MMP14	Lgmn
ICE2	MMRN1	Lhpp
ICOSLG	MNDA	Lifr
IDH2	MORC1	Lig1
IDH3B	MOSPD2	Lilr4b
IDH3G	MOSPD3	Lilra5
IDI1	MPC1	Lilrb4a
IDNK	MPC2	Lima1
IDS	MPEG1	Limd2
IDUA	MPHOSPH8	Limk1
IER2	MPHOSPH9	Lims1
IFFO1	MPLKIP	Lin9
IFI16	MPPE1	Lins1
IFI27L1	MPST	Lipa
IFI35	MPZL1	Lipo3
IFIH1	MR1	Lipt2
IFIT1	MRC1	Litaf
IFIT3	MRC2	Lix1l
IFIT5	MRFAP1	Lman2
IFNAR2	MRPL13	Lmf1
IFNGR1	MRPL15	Lmna
IFRD1	MRPL17	Lmnb1
IFRD2	MRPL18	Lmnb2
IFT20	MRPL2	Lmo2
IFT27	MRPL20	Lmo4
IFT43	MRPL21	Lnx2
IGDCC3	MRPL24	Lonp1
IGF2BP2	MRPL27	Lonrf1
IGF2R	MRPL34	Lonrf3
IGFBP7	MRPL41	Lox
IGHGP	MRPL43	Lpar6
IGIP	MRPL45	Lpcat2
IGSF10	MRPL47	Lpgat1
IGSF21	MRPL50	Lpin1
IGSF6	MRPL51	Lpin2
IKBKE	MRPL53	Lpl
IL10	MRPS16	Lpxn
IL10RA	MRPS22	Lrba
IL10RB	MRPS25	Lrch1
IL12RB1	MRPS33	Lrguk
IL13RA1	MRPS5	Lrif1
IL17RC	MRPS6	Lrmp
IL18BP	MS4A4A	Lrp12
IL18RAP	MS4A6A	Lrp6
IL1B	MS4A7	Lrpap1
IL1RAP	MSH6	Lrpprc
IL27RA	MSL1	Lrrc14
IL6R	MSLN	Lrrc20
ILF3	MSN	Lrrc25
ILK	MSR1	Lrrc3
ILKAP	MSTO1	Lrrc40
IMMP1L	MT-ATP6	Lrrc57
IMP4	MT-CO1	Lrrc61
IMPA1	MT-CO2	Lrrfip1
IMPA2	MT-CO3	Lrrk1
IMPACT	MT-CYB	Lsm10
IMPDH1	MT-ND1	Lsm12
INAFM1	MT-ND2	Lsm6
ING2	MT-ND3	Lsm7
ING3	MT-ND4	Lsm8
ING5	MT-ND4L	Lsp1
INO80E	MT1E	Lst1
INPP1	MT2A	Lta4h
INPP5D	MTCH2	Ltc4s
INPP5K	MTDH	Ltv1
INSIG1	MTERF1	Luc7l
INSIG2	MTFR1	Luzp1
INSR	MTFR1L	Ly6a
INTS6	MTHFD1	Ly6e
INTS8	MTHFD1L	Ly86
IP6K2	MTHFD2	Ly9
IPCEF1	MTHFS	Ly96
IPO5	MTIF3	Lyar
IQCD	MTMR10	Lyl1
IQCH	MTMR12	Lyn
IQCJ-SCHIP1	MTMR14	Lypla1
IQGAP1	MTMR2	Lyplal1
IQGAP2	MTMR3	Lyrm4
IRAK1	MTR	Lyst
IRAK3	MTRNR2L1	Lyz1
IRF2	MTRNR2L10	Lyz2
IRF5	MTRNR2L12	Lyzl4
IRF7	MTRNR2L3	Lztr1
ISCU	MTRNR2L8	Macf1
ISG15	MTSS1	Mad2l2
ISOC2	MTUS1	Madd
ISYNA1	MTX1	Maf
ITFG1	MVB12B	Mafb
ITGA5	MVD	Maff
ITGA9	MVP	Mafg
ITGAE	MX1	Maged1
ITGB1	MX2	Magee1
ITGB1BP1	MXD4	Magoh
ITGB2	MYCBP	Mak16
ITM2B	MYCBP2	Malat1
ITPA	MYD88	Malsu1
ITSN1	MYDGF	Malt1
IWS1	MYH13	Mamdc2
JADE2	MYL6	Maml1
JAGN1	MYL6B	Man1a
JAK1	MYLIP	Man1c1
JAK2	MYO19	Man2a2
JAKMIP2	MYO1F	Man2b1
JAM2	MYO1G	Man2b2
JAML	MYO9B	Map1s
JARID2	MYOF	Map2k2
JDP2	MYSM1	Map2k3
JKAMP	MZT2A	Map2k7
JMJD1C	MZT2B	Map3k11
JMJD6	N4BP1	Map3k14
JMJD8	N4BP2L1	Map3k2
JOSD2	N4BP2L2	Map3k20
JPX	NAA15	Map3k3
JUN	NAA16	Map3k5
JUNB	NAA20	Map3k7
JUND	NAA35	Map4k1
KANSL1-AS1	NAA40	Map4k4
KANSL2	NAB2	Map4k5
KARS	NACA	Map7d1
KAT2A	NACA2	Mapk6
KAT5	NACC2	Mapk8ip3
KAT6A	NAGK	Mapkapk2
KAT6B	NAGLU	Mapkapk5
KAT7	NAIP	March2
KATNBL1	NAMPT	March8
KB-1471A8.1	NANS	Marcks
KBTBD3	NAP1L4	Marf1
KBTBD7	NARF	Mark3
KCMF1	NAV2	Mast2
KCNB2	NAV3	Mast4
KCNE3	NBEAL1	Mau2
KCNH7	NBL1	Max
KCNIP2	NBPF1	Maz
KCNJ2	NBPF19	Mbd3
KCNJ5	NBPF9	Mbip
KCNJ6	NBR1	Mbnl1
KCNK6	NCBP2	Mbp
KCNMB1	NCK1-DT	Mbtd1
KCNN4	NCK2	Mccc1
KCNQ1	NCKAP1L	Mcemp1
KCNQ1OT1	NCL	Mcfd2
KCNQ3	NCOA3	Mcm4
KCP	NCOA5	Mcmbp
KCTD10	NCOA6	Mcu
KCTD13	NCOA7	Mcub
KCTD17	NCOR1	Mdc1
KCTD18	NCOR2	Mdh2
KCTD20	NDE1	Mdm2
KCTD21	NDEL1	Meaf6
KDELR1	NDFIP1	Mecp2
KDM2A	NDRG2	Med1
KDM2B	NDRG3	Med20
KDM3B	NDUFA1	Med22
KDM4B	NDUFA10	Med23
KDM5A	NDUFA12	Med28
KDM5B	NDUFA2	Med31
KDM6B	NDUFA4	Med6
KEAP1	NDUFA6	Med8
KHSRP	NDUFAB1	Med9
KIAA0141	NDUFAF7	Mef2a
KIAA0355	NDUFB1	Mef2d
KIAA0895L	NDUFB10	Megf8
KIAA0930	NDUFB2	Mertk
KIAA1109	NDUFB5	Mettl1
KIAA1143	NDUFB7	Mettl14
KIAA1191	NDUFB9	Mettl17
KIAA1324	NDUFS1	Mettl26
KIAA1462	NDUFS2	Mfap1a
KIAA1549	NDUFS4	Mfge8
KIAA1551	NDUFS6	Mfn1
KIAA1586	NDUFS7	Mfn2
[truncated: 2,853 more rows]

## Sheet: LAM_and_DAM_genes_in_BHLHE4041_
Human and mouse LAM and DAM genes in BHLHE40 and BHLHE41 human and mouse regulons (see BHLHE40/41_regulons sheet).
Human LAM genes in BHLHE40 and BHLHE41 human regulons. LAM genes were selected from Jaitin et al., 2019, Dataset S6, FDR Adj.P-value < 0.05.
Mouse DAM genes in Bhlhe40 and Bhlhe41 mouse regulons. DAM genes were selected from Keren-Shaul et al., 2017, Table S2
Human_LAM_genes_in_BHLHE40_regulon	Human_LAM_genes_in_BHLHE41_regulon	Mouse_DAM_genes_in_Bhlhe40_regulon	Mouse_DAM_genes_in_Bhlhe41_regulon
ABRACL	A2M	1700017B05Rik	Aldoa
ACTB	ACADVL	Acaca	Anxa3
ACTG1	ACTB	Actr3b	Anxa5
ACTR3	ACTG1	Aldoa	Apbb2
AKR1A1	ACTR2	Ank	Aplp2
AKR1B1	ACTR3	Anxa3	Apoe
ALDOA	AKR1A1	Anxa5	Atf3
ANAPC11	AKR1B1	Apbb2	Atp6v0d2
ANXA11	ALCAM	Aplp2	Atp6v0e
ANXA2	ALDOA	Apoc1	Atp6v1c1
ANXA5	ANAPC11	Apoe	AW112010
AP3S1	ANAPC16	Arrdc4	Axl
APLP2	ANXA11	Asb10	B2m
APRT	ANXA2	Atf3	Cadm1
ARHGAP18	APLP2	Atox1	Capg
ARL6IP1	APOC1	Atp1a3	Ccl3
ARPC1B	APOE	Atp1b3	Ccl6
ARPC2	APRT	Atp5j2	Cd164
ARPC3	ARHGAP18	Atp6v0c	Cd52
ARPC5	ARHGDIA	Atp6v0d2	Cd63
ATP1B1	ARPC1B	Atp6v0e	Cd63-ps
ATP1B3	ARPC2	Axl	Cd68
ATP5B	ARPC3	B2m	Cd72
ATP5E	ASAH1	Baiap2l2	Cd74
ATP5I	ATP1B1	Bcl2a1a	Cd83
ATP6AP1	ATP1B3	Bcl2a1d	Cd84
ATP6V0D1	ATP5A1	Bri3bp	Cd9
ATP6V0E1	ATP5B	Cadm1	Cmtm6
AURKAIP1	ATP5E	Capg	Cox6a1
B2M	ATP5G1	Ccl3	Cox6a2
BCAP31	ATP5G3	Ccl4	Cox8a
BNIP3L	ATP5I	Ccl6	Cpd
BRI3	ATP6AP2	Ccr5	Creg1
C1orf43	ATP6V0B	Cd164	Csf1r
C6orf48	ATP6V0D1	Cd200r4	Cstb
CALM3	ATP6V0E1	Cd300lb	Ctsa
CAP1	ATP6V1B2	Cd34	Ctsb
CAPZA1	ATP6V1G1	Cd52	Ctsd
CD164	B2M	Cd63	Ctsl
CD44	BAX	Cd63-ps	Ctss
CD63	BEX4	Cd68	Ctsz
CD84	BLVRB	Cd72	Cxcl14
CD99	BNIP3L	Cd74	Cybb
CDC42	BRI3	Cd83	Dhrs3
CFL1	C19orf70	Cd84	Eef1a1
CHCHD10	C4orf48	Cd9	Eef2
CHCHD2	CALM1	Ch25h	Etl4
CITED2	CALM3	Chst11	Fabp5
CLTA	CALR	Chst2	Fam20c
COMT	CANX	Clec7a	Fblim1
COPE	CAP1	Cmtm6	Fth1
CORO1B	CAPG	Colec12	Ftl1
COX6A1	CAPZA1	Cox7a2l	Fxyd5
COX6C	CAPZA2	Cox8a	Glul
COX8A	CAT	Cpd	Gm10073
CPM	CCDC88A	Creb3l2	Gm10076
CREG1	CD164	Creg1	Gm11478
CSTB	CD44	Crlf2	Gm13436
CTSB	CD53	Crybb1	Gm14303
CTSL	CD59	Csf1	Gm2a
CTSS	CD63	Csf1r	Gm5805
CTSZ	CD68	Csf2ra	Gm8730
CYBA	CD84	Cst7	Gpnmb
CYSTM1	CD9	Cstb	Gpr65
DBI	CD99	Ctsa	Grn
DHRS9	CDC37	Ctsb	Gsto1
DNPH1	CDC42	Ctsd	Gusb
DSTN	CFL1	Ctse	H2-D1
DYNLL1	CHCHD10	Ctsl	Hexa
EIF4G2	CHCHD2	Ctsz	Hif1a
ENO1	CHI3L1	Cx3cr1	Igf1
EPB41L2	CITED2	Cxcr4	Il18bp
ERH	CLTA	Cybb	Itgax
EVL	COMT	Dhrs3	Lgals3bp
FABP5	COPE	Dnajb14	Lgmn
FBP1	COX17	Dpp7	Lpl
FDX1	COX6C	Ecm1	Lyz1
FGR	COX8A	Eef1a1	Marcks
FTH1	CPM	Eef1b2	Mif
FTL	CREG1	Eef1g	Myo1e
FUCA1	CSDE1	Eef2	Nceh1
GAPDH	CSTB	Egln3	Ndufs6
GLUL	CTSA	Ephx1	Npc2
GNAI3	CTSB	Etl4	Npm1
GPNMB	CTSD	Fam20c	Pabpc1
GPX4	CTSL	Fam46c	Pgam1
GRN	CTSS	Fau	Plaur
GSTO1	CTSZ	Fblim1	Pld3
GTF3A	CUTA	Fcer1g	Plin2
GUSB	CXCL16	Fgl2	Prdx1
H2AFZ	CYBA	Flt1	Prdx4
HADHB	CYP27A1	Fth1	Ramp1
HLA-A	DAB2	Ftl1	Rpl10
HSP90B1	DBI	Gas2l3	Rpl11
HSPA8	DDAH2	Gas7	Rpl13a
HSPB1	DHRS9	Gba	Rpl18a
IGSF6	DNPH1	Gla	Rpl27a
INSIG1	DPP7	Glb1	Rpl32
IQGAP1	DRAP1	Glipr1	Rpl39
ISCU	DSTN	Glul	Rpl4
ITGB1	DYNLL1	Gm10036	Rpl6
ITGB2	EIF5A	Gm10059	Rpl8
LAMTOR5	ENO1	Gm10073	Rpl9-ps6
LCP1	EPB41L2	Gm10076	Rplp0
LDHA	ERH	Gm10086	Rplp1
LGALS1	EVL	Gm10116	Rplp2
LGALS9	FERMT3	Gm10275	Rps10
LGMN	FKBP2	Gm11478	Rps14
LILRB4	FKBP8	Gm12630	Rps18
LINC01272	FTH1	Gm13456	Rps19
LIPA	FTL	Gm14044	Rps2
LRP1	GAPDH	Gm14328	Rps21
LRPAP1	GLIPR2	Gm15427	Rps24-ps3
LRRFIP1	GNAI2	Gm15772	Rps28
LSM4	GPNMB	Gm1673	Rps3
LSP1	GPSM3	Gm2000	Rpsa
LTA4H	GPX1	Gm2a	Scarb1
MDH1	GRB2	Gm3362	Scpep1
MFSD1	GRN	Gm3511	Serinc3
MGAT1	GSTO1	Gm4987	Serpine2
MGST3	GTF3A	Gm6136	Slc11a1
MINOS1	GUK1	Gm6166	Slc2a1
MSR1	GUSB	Gm6863	Slco2b1
MTPN	GYPC	Gm6977	Soat1
MYL6	H2AFJ	Gm7331	Spp1
NCF2	H2AFY	Gm7536	Ssr4
NDUFA2	H2AFZ	Gm8129	Syngr1
NDUFA4	HADHB	Gm8730	Taf10
NEDD8	HEXB	Gm9493	Tmem205
NPC2	HLA-A	Gm9843	Tpd52
NUCKS1	HM13	Gnas	Tpi1
P4HB	HMGN1	Gng5	Tpt1
PARK7	HN1	Got1	Trem2
PDIA3	HNRNPC	Gpnmb	Ttyh2
PDIA6	HSP90B1	Gpr34	Tyrobp
PEBP1	HSPA5	Gpr65	Vat1
PFN1	HSPA8	Gpr84
PGAM1	HSPB1	Grn
PGK1	HSPE1	Gstm5
PKM	IFI27L2	Gusb
PLA2G7	IFI6	H2-Ab1
PLBD1	IFNGR2	Hexa
PLEK	IGSF6	Hif1a
PLIN2	IQGAP1	Hmgn3
PPDPF	ISCU	Hpse
PPP1CA	ITGB1	Igf1
PRDX1	ITGB2	Inf2
PRDX6	KDELR2	Itgax
PRR13	LAMP1	Kcnj2
PSMA7	LAMP2	Ldha
PSMB3	LAMTOR5	Ldlrad3
PSMD8	LAPTM5	Lgals3bp
RAB13	LCP1	Lgi2
RAB2A	LDHA	Lgmn
RAD23A	LGALS1	Lox
RGS1	LGALS9	Lpcat2
RHOG	LGMN	Lpl
RNF181	LILRB4	Lrpap1
RTN4	LIMS1	Lyz1
S100A11	LINC00998	Lyz2
SAMHD1	LIPA	Maf
SCARB2	LITAF	Maff
SDCBP	LPL	Malat1
SERBP1	LRP1	Mamdc2
SERF2	LRPAP1	Man2b1
SET	LRRFIP1	Marcks
SH3BGRL	LSM4	Mif
SH3BGRL3	LSP1	Myeov2
SLIRP	LY6E	Myo1e
SNRPB	M6PR	Myo5a
SNX3	MDH1	Naca
SOD2	MFSD1	Naglu
SPCS2	MGAT1	Nceh1
SPI1	MGLL	Ndufa1
SPP1	MGST3	Ndufs6
SRI	MINOS1	Nexn
SRP9	MRPL20	Npc2
SSR4	MSN	Npm1
TALDO1	MSR1	Nrp1
TCEB2	MYDGF	P2ry12
TIMM13	MYL6	P2ry13
TIMP2	MZT2B	Pabpc1
TLN1	NAA20	Pea15a
TMED10	NAGK	Perp
TMED2	NDUFA2	Pgk1
TMED9	NDUFA4	Pld3
TMEM59	NDUFA6	Ppt1
TMSB4X	NDUFAB1	Prdx1
TPM4	NDUFB2	Prdx4
TPP1	NDUFB9	Prr5l
TSPO	NDUFS6	Psat1
TUBA1B	NEDD8	Ptchd1
TYROBP	NOP10	Ramp1
UBB	NPC2	Rftn1
UCP2	NUCKS1	Rgs2
UQCRFS1	OAZ1	Rhob
VIM	OAZ2	Rnaset2a
WDR1	OSTC	Rpl10
YBX1	P4HB	Rpl10a
YWHAZ	PDIA3	Rpl10a-ps1
ZYX	PDIA6	Rpl11
	PEBP1	Rpl12
	PFN1	Rpl13
	PGAM1	Rpl13a
	PGK1	Rpl14
	PKM	Rpl18
	PLA2G7	Rpl18-ps1
	PLBD1	Rpl18a
	PLD3	Rpl22
	PLEK	Rpl22l1
	PLTP	Rpl23
	POMP	Rpl27a
	PPDPF	Rpl3
	PPIA	Rpl32
	PRDX1	Rpl35
	PRDX6	Rpl35a
	PRR13	Rpl37
	PSAP	Rpl37a
	PSMA7	Rpl38
	PTMS	Rpl38-ps2
	RAB13	Rpl39
	RAB1A	Rpl4
	RAB7A	Rpl6
	REEP5	Rpl7
	RGS1	Rpl8
	RHEB	Rpl9-ps6
	RHOC	Rplp0
	RNF13	Rplp1
	RNF181	Rplp2
	RNH1	Rps10
	RTN4	Rps10-ps1
	S100A11	Rps11
	SAMHD1	Rps12
	SCARB2	Rps14
	SDC2	Rps15
	SDCBP	Rps15a
	SDF2L1	Rps16
	SEC61B	Rps18
	SELT	Rps19
	SEPW1	Rps2
	SERF2	Rps20
	SH3BGRL	Rps21
	SH3BGRL3	Rps24
	SLIRP	Rps25
	SMCO4	Rps26
	SMS	Rps27a
	SNRPB	Rps28
	SNX3	Rps3
	SOD2	Rps4x
	SPI1	Rps5
	SPP1	Rps8
	SQSTM1	Rps9
	SRI	Rpsa
	SRP14	Scarb1
	SSR4	Scd2
	ST13	Scpep1
	STMN1	Sdf2l1
	STX7	Sdf4
	SUMO1	Selplg
	SYNGR2	Serinc3
	TALDO1	Sh3pxd2b
	TCEB1	Shisa5
	TCEB2	Siglech
	TGIF1	Slamf9
	TIMP2	Slc11a1
	TLN1	Slc2a1
	TMED10	Soat1
	TMED2	Sparc
	TMED9	Spp1
	TMEM147	Ssr4
	TMEM230	St14
	TMEM59	St8sia6
	TMSB4X	Sulf2
	TPP1	Syngr1
	TRAM1	Tcap
	TRAPPC1	Timp2
	TREM2	Tlr2
	TSPO	Tmed3
	TUBA1A	Tmem119
	TUBA1B	Tmem163
	TUBB	Tmem173
	TXN	Tmem176a
	TYROBP	Tmem205
	UBB	Tnfsf8
	UBE2I	Tpd52
	UBE2L3	Tpi1
	UCP2	Tpt1
	UQCRC2	Trem2
	USF2	Tspo
	VDAC1	Ttyh2
	VPS29	Txnip
	WDR1	Tyrobp
	YBX1	Uqcr11
	YWHAQ	Use1
	YWHAZ	Usp12
	ZYX	Vat1
		Wbp5

## Sheet: LAMandDAM_genes_with_promoter_p
Human and mouse LAM and DAM genes with promoters proxy-bound by BHLHE40 and/or BHLHE41
Human LAM genes were selected from Jaitin et al., 2019 Dataset S6, FDR Adj.P-value < 0.05.
Mouse DAM genes in Bhlhe40 and Bhlhe41 mouse regulons. DAM genes were selected from Keren-Shaul et al., 2017, Table S2
Human LAM gene with promoter proxy-bound by BHLHE41	Human LAM gene with promoter proxy-bound by BHLHE40	Mouse DAM gene with promoter proxy-bound by Bhlhe41	Mouse DAM gene with promoter proxy-bound by Bhlhe40
MRPL20	ENO1	Rpl37a	Soat1
SSU72	MINOS1	Slc11a1	Slamf9
ENO1	STMN1	Serpine2	Ephx1
MINOS1	DNAJC8	Kif1a	Nceh1
CDC42	YBX1	Tmem163	Rps20
FUCA1	ATP6V0B	Glul	Plin2
STMN1	PRDX1	Soat1	Prdx1
CD52	AKR1A1	Creg1	Fblim1
FGR	SERBP1	Pea15a	Rpl22
DNAJC8	LAMTOR5	Slamf9	Sdf4
NDUFS5	C1orf43	AI607873	Actr3b
CAP1	ATP1B1	Ephx1	Crlf2
YBX1	NCF2	Cd34	Selplg
ATP6V0B	CHIT1	St8sia6	Plbd2
PRDX1	ARF1	Etl4	Gusb
AKR1A1	ATRAID	Rpl35	Atp6v1f
SERBP1	ZFP36L2	Prr5l	Bhlhe40
GNG5	RTN4	Ldlrad3	Axl
LAMTOR5	LIMS1	B2m	Rps11
RHOC	STK17B	Tox2	Rpl13a
CTSS	HSPE1	Ctsz	Siglech
C1orf43	PTMA	Rps21	Arrdc4
MGST3	GPX1	Tpd52	Rplp2
CREG1	MGLL	Nceh1	Ctsd
ATP1B1	RAB7A	Anxa5	Lpl
NCF2	ATP1B3	P2ry12	Tmem205
RGS1	SSR3	0610031J06Rik	Hexa
CHI3L1	MFSD1	Ctss	Chst2
CHIT1	ATP5I	Txnip	Atp1b3
NUCKS1	C4orf48	Rps20	Glb1
ARF1	H2AFZ	Plin2	Rpl14
YWHAQ	CISD2	Prdx1	Cck
PDIA6	ANXA5	Ppt1	Cd164
RHOB	NDUFS6	Fblim1	Mif
ATRAID	HEXB	Dhrs3	Cstb
ZFP36L2	MEF2C	Rpl22	Mrpl54
RTN4	VDAC1	Sdf4	Glipr1
CCDC88A	CSF1R	Fgl2	Rps27a
MDH1	ATOX1	Actr3b	Npm1
ACTR2	ATP6V0E1	Gm1673	Gas7
NAGK	CANX	Lrpap1	Acaca
MOB1A	PHACTR1	Apbb2	Rpl23
CAPG	TUBB	Hpse	Naglu
RNF181	AIF1	Rpl5	Kcnj2
LIMS1	HLA-DMA	Crlf2	Galk1
IL1RN	CUTA	Selplg	Egln3
DBI	DNPH1	Pebp1	Hif1a
GYPC	EEF1A1	Plbd2	Il3ra
MZT2B	CD164	Rpl6	Ctsb
PLEKHB2	STX7	Gusb	Pabpc1
DHRS9	TNFAIP3	Usp12	Atp6v1c1
ATP5G3	CITED2	Atp6v1f	Rpl8
NABP1	PPIA	Bhlhe40	Sdf2l1
STK17B	HSPB1	Cd9	Atp6v0c
HSPE1	BRI3	Rps5	Rps2
EEF1B2	AKR1B1	Axl	Atp6v0e
PTMA	NDUFB2	Pld3	Rps28
LRRFIP1	INSIG1	Rps16	Got1
NDUFAF3	CTSB	Rps11	Csf2ra
GPX1	MSR1	Rpl13a
ALCAM	LPL	Ftl1
MGLL	SDCBP	Rpl18
RAB7A	PABPC1	Siglech
RNF7	ZNF706	Arrdc4
ATP1B3	EIF3E	Aldoa
RNF13	NDUFB9	Rplp2
SSR3	PLIN2	Ctsd
MFSD1	GLIPR2	Lpl
RARRES1	TXN	Gpr56
TFRC	ATP6V1G1	Maf
ATP5I	HSPA5	Rpl13
C4orf48	SET	Tmem205
WDR1	PHPT1	Pigyl
SCARB2	DPP7	Aplp2
H2AFZ	SRGN	Rps25
CISD2	PSAP	Cadm1
OSTC	LIPA	1700017B05Rik
ANXA5	RNH1	Hexa
MGST2	CTSD	Myo5a
NDUFS6	LDHA	Chst2
DAB2	CFL1	Atp1b3
BTF3	DRAP1	Glb1
HEXB	CORO1B	Rpsa
MEF2C	UCP2	Rpl14
ARRDC3	TIMM8B	Cck
AP3S1	CD9	Ccr5
VDAC1	GAPDH	Rps12
H2AFY	M6PR	Marcks
EGR1	TUBA1B	Cd164
CYSTM1	COX14	Mif
NDUFA2	BLOC1S1	Adarb1
CSF1R	HSP90B1	Cstb
SPARC	GTF3A	Mrpl54
ATOX1	TSC22D1	Chst11
ATP6V0E1	LCP1	Gas2l3
LMAN2	LAMP1	Glipr1
TMED9	DAD1	Naca
CANX	TMED10	Cd63
SQSTM1	EVL	Rps27a
MGAT1	NOP10	Sh3pxd2b
GNB2L1	SERF2	Npm1
PHACTR1	UQCRC2	Hint1
TUBB	ALDOA	Sparc
AIF1	VKORC1	Gas7
HLA-DQB1	HERPUD1	Ccl3
HLA-DMA	ATP6V0D1	Acaca
HLA-DPB1	APRT	Scpep1
HLA-DPA1	PFN1	Rpl23
CUTA	LGALS9	Naglu
FKBP5	DDX5	Kcnj2
SRSF3	GRB2	Rpl38
DNPH1	TIMP2	Galk1
EEF1A1	ARHGDIA	Egln3
CD164	BSG	Hif1a
ARHGAP18	TIMM13	Ctsl
EPB41L2	C19orf70	Il3ra
STX7	CALR	Ctsb
TNFAIP3	FKBP8	Tpt1
CITED2	PLD3	Pabpc1
SF3B5	BLVRB	Atp6v1c1
SOD2	RABAC1	Rpl8
ACTB	BAX	Maff
GPNMB	FKBP1A	Syngr1
PPIA	CTSA	Ndufa6
GUSB	CSTB	Sdf2l1
HSPB1		Atp6v0c
FGL2		Rps2
BRI3		Atp6v0e
ARPC1B		Rps10
NAMPT		Rps28
ATP6V1F		Rps18
AKR1B1		Rftn1
NDUFB2		Bambi
ZYX		Lox
RHEB		Csf1r
INSIG1		Got1
CTSB		Csf2ra
MSR1
ASAH1
LPL
ATP6V1B2
CEBPD
SDCBP
RAB2A
FABP5
SDC2
PABPC1
YWHAZ
ZNF706
EIF3E
NDUFB9
LY6E
EEF1D
PLIN2
DNAJA1
GLIPR2
CLTA
CTSL
FBP1
TXN
ATP6V1G1
GSN
HSPA5
C9orf16
SET
PHPT1
DPP7
ITGB1
SRGN
C10orf54
PSAP
DDIT4
LIPA
GSTO1
RNH1
TALDO1
CTSD
LSP1
TPP1
EIF4G2
C11orf58
LDHA
CD59
CD44
MS4A6A
FERMT3
PRDX5
FAU
CFL1
DRAP1
CORO1B
UCP2
NDUFC2
FDX1
TIMM8B
ATP5L
HSPA8
CD9
GAPDH
M6PR
A2M
EMP1
PLBD1
H2AFJ
TUBA1B
TMBIM6
COX14
BLOC1S1
CD63
MYL6
LRP1
OS9
CPM
BTG1
HSP90B1
ISCU
VPS29
PEBP1
DYNLL1
GTF3A
ALOX5AP
TSC22D1
TPT1
LCP1
COMMD6
LAMP1
HNRNPC
DAD1
LGALS3
TMED10
FOS
LGMN
EVL
EIF5
NOP10
SRP14
PDIA3
SERF2
B2M
C15orf48
OAZ2
RAB11A
PKM
COX5A
UBE2I
TCEB2
LITAF
RSL1D1
UQCRC2
NDUFAB1
ALDOA
VKORC1
HERPUD1
ATP6V0D1
APRT
CXCL16
PFN1
ACADVL
EIF5A
CD68
TRAPPC1
UBB
LGALS9
EIF1
GRN
ATP5G1
DDX5
GRB2
H3F3B
SOCS3
TIMP2
P4HB
ARHGDIA
ANAPC11
TGIF1
NDUFV2
CHMP1B
ATP5A1
BSG
GPX4
TIMM13
C19orf70
ACP5
JUNB
CALR
IER2
C19orf53
TPM4
KLF2
FKBP8
UQCRFS1
USF2
TMEM147
PLD3
BLVRB
RABAC1
APOE
APOC1
FOSB
GLTSCR2
BAX
FTL
LILRB4
FKBP1A
SNRPB
TMEM230
DSTN
HM13
CTSA
CEBPB
CTSZ
ATP5E
PPDPF
IFNGR2
HMGN1
CSTB
ITGB2
SDF2L1
NDUFA6

## Sheet: Genes_in_most_significant_RRHO_
Genes in most significant overlaps from rank-rank hypergeometric overlap (RRHO) analyses.
Z statistics (Z.std) from RNA-seq differential gene expression analyses were assigned to each overlapping gene to run Ingenuity Pathway Analysis (IPA).
Human LAM signature genes in Figure 4A and Supplementary Figure 7A were selected from Jaitin et al., 2019, Dataset S6, FDR Adj.P-value < 0.05.
Mouse DAM signature genes in Figure 7A were selected from Keren-Shaul et al., 2017, Table S3, FDR Adj.P-value < 0.05.
Figure 4		Figure 4		Figure 4		Supplementary Figure 7		Supplementary Figure 7		Supplementary Figure 7		Figure 7
40KO iMGL	Z.std	41KO iMGL	Z.std	DKO iMGL	Z.std	40KD THP-1	Z.std	41KD THP-1	Z.std	DKD THP-1	Z.std	DKO mice	Z.std
CHIT1	0.888401	PLA2G7	0.912175	PLA2G7	2.01694	CHI3L1	0.33387	ATP1B1	1.0015	ASAH1	0.710052	Ctsd	0.946785
FUCA1	1.44788	CTSB	1.27403	LGALS3	0.35681	CHIT1	0.309883	C15orf48	1.30896	APOE	0.536651	Lgals3bp	2.86151
BRI3	2.36325	MGLL	0.977829	ATP1B1	3.1236	SPP1	0.955516	LAMP1	1.05338	LIPA	1.29154	Atp1b3	1.23549
FERMT3	1.48844	FTL	3.10545	ASAH1	0.240175	PLA2G7	0.208328	CD164	1.33311	FABP4	0.31268	Pgk1	1.90058
PLA2G7	0.780051	CALR	2.52479	GSTO1	1.48656	APOE	0.48042	NFKBIA	-0.107102	ACP5	0.429068	Dhcr7	0.422556
BCAP31	1.95131	DAB2	4.04334	MSR1	1.60256	LIPA	0.441626	IFITM2	-0.114673	TREM2	0.623298	Tpt1	1.21848
C15orf48	0.494188	NDUFB9	0.635477	PDIA6	2.41982	FABP5	0.195283	FCN1	-0.916294	GPNMB	0.702924	Oxct1	2.07487
LGMN	0.830175	PGAM1	0.482549	NDUFB9	0.809895	FABP4	0.172896	FCGR2B	-0.84029	CD9	0.776283	Pgls	1.88877
CTSD	1.06735	BLVRB	2.56199	GRN	2.26158	CSTB	0.354797	CD74	-0.261003	CD68	0.465961	Cox4i1	2.09708
LAMP1	2.00999	NENF	3.63051	ATP6V1B2	2.95078	CAPG	0.408914	ZFP36L2	-0.183324	ATP1B1	1.76181	Dhx32	2.5104
TSC22D1	1.01326	C19orf53	0.411187	TGIF1	0.615334	TREM2	0.550279	LST1	-0.166835	LPL	0.863101	Ubl5	0.956559
SDS	0.711984	ITGB2	2.88214	ATP6V0E1	0.00077129	GPNMB	0.452008	FOSB	-0.300246	CCL18	1.20474	Ctsl	3.26276
LIPA	1.03377	TXN	0.555477	ARPC2	1.76887	FDX1	0.642015	PHACTR1	-0.836899	NUPR1	0.314812	Scand1	2.64779
CTSA	1.61774	CDC37	1.26414	EIF5A	1.77295	LGALS3	0.480015	RNASE6	-0.0891621	AHNAK	-0.537001	Stim2	1.59403
PLIN2	1.34357	OS9	2.19258	CISD2	1.09062	CD9	0.582295	ZFP36	-0.32525	FN1	-0.560435	Cln5	2.05089
C9orf16	1.9435	GNG5	1.64	AKR1A1	0.136923	CTSL	0.398272	CEBPD	-0.213997	EMP3	-0.47652	Mpeg1	2.98608
CTSL	0.770919	NDUFC2	0.555313	DYNLL1	2.40734	CLEC10A	-1.58525	KLF2	-1.70157	NFKBIA	-0.51602	Lpl	3.1208
ALDOA	1.20732	ATP5I	0.129018	ATP5F1	0.176177	AHNAK	-0.870694	CXCL8	-0.118602	ZFP36L2	-0.59519	Aplp2	0.944105
FTH1	1.14552	CTSD	0.874349	IFNGR2	1.51889	FN1	-0.756991	AIF1	-0.0735523	FOSB	-0.361892	St6gal1	1.80553
EVL	1.95083	MMP9	0.880168	NDUFB4	2.99187	FOSB	-0.297999	VSIG4	-0.293448	CEBPD	-0.350856	Thbs1	3.33892
CTSB	1.53284	BCAP31	3.99619	HSPE1	0.704161	SOCS3	-0.289086	BIRC3	-0.265999	SOCS3	-0.754324	Grina	1.50913
BAX	3.07303	BSG	3.8452	ATP5A1	0.726186	CXCL8	-0.419847	CLEC10A	-1.03278	CXCL8	-0.516844	Tmem189	1.29996
SPARC	0.355462	ZYX	0.321341	TRMT112	0.308438	EGR1	-0.389582	FOLR2	-0.141678	EGR1	-0.951829	Hexa	0.18456
C1orf43	1.29265	PDIA6	0.568233	ARF1	1.84813	TNFAIP3	-0.538014	TNFAIP3	-0.25863	AREG	-0.449248	Ctsa	1.99822
ATP6V1F	1.32146	WDR1	0.362338	CTSD	1.60433	BIRC3	-0.344933	LYVE1	-1.17299	BIRC3	-0.47711	Gm11361	0.271422
FTL	1.12164	TUBA1B	1.21897	CTSL	2.44638	PHACTR1	-0.966853	CXCR4	-0.570009	LST1	-0.29193	Rps20	1.84679
LY6E	1.05948	HEXB	0.471889	CALM3	3.03949	KLF2	-1.02797	CSF1R	-0.140466	PHACTR1	-0.643404	Arl11	2.20722
TIMM8B	1.19155	BLOC1S1	1.8219	CTSA	3.15571	LYVE1	-0.55756	HLA-DRA	-0.446355	KLF2	-1.26829	Gnptab	3.18657
PLD3	1.8974	SEPW1	1.59544	CPM	1.05436	FCN1	-1.35554	FN1	-0.45173	HLA-DQA1	-0.970212	Csf3r	1.55278
BSG	2.47453	PLBD1	2.48649	PLIN2	0.951994			CD14	-0.0847194	FOS	-0.338945	Lsp1	1.52649
DAB2	1.48759	LAPTM5	2.50586	TIMP3	2.75704			MS4A6A	-0.266728	LYVE1	-0.268468	Siva1	2.28472
ATP1B1	1.29933	COX5A	0.813022	WDR1	0.852282					CLEC10A	-0.465102	Arpc3	1.46274
CTSZ	1.31903	SSU72	1.77524	HSPA8	3.77743					FCN1	-0.864359	Ero1lb	1.68619
TIMP3	1.53918	ATP6AP2	1.44404	FKBP1A	1.28916							Mt1	1.0284
CALM3	1.26102	NDUFA2	2.01996	CTSS	1.88392							Cd22	3.4651
DNPH1	1.7384	HSP90B1	0.418481	NCF2	3.36587							Rps8	3.60082
A2M	0.918237	CSTB	1.27412	SNX3	2.38906							Rpl12	0.442485
S100A4	-0.686185	CD68	0.72967	CREG1	2.06994							Cd48	2.87233
HLA-DRA	-1.41703	LSP1	2.33624	TALDO1	0.304288							Plbd2	2.96195
HLA-DPA1	-1.19313	ATOX1	0.502261	TXN	2.35577							Coro1c	0.323906
HLA-DQA1	-1.74941	PSMA7	1.76032	GYPC	0.555002							Slc11a1	1.63748
HLA-DQB1	-1.83156	LRPAP1	1.13147	SEC61B	1.01385							Dgkq	1.32216
KLF2	-2.65998	SDS	1.25106	ATP6V0B	2.14643							Tapbp	1.97669
HLA-DRB5	-1.45614	CFL1	1.25399	MFSD1	2.64454							Abca2	0.842108
STK17B	-1.13997	PSAP	1.29567	CYBA	2.44572							Atp5h	0.173825
HLA-DRB1	-1.37215	LAMTOR5	1.69509	ABRACL	3.16523							Myo1f	0.810866
EEF1A1	-1.23016	CREG1	0.89809	SPCS2	0.773254							Hint1	0.407411
HLA-DPB1	-1.2014	TMED9	2.75406	CANX	2.75309							Psme2	1.78529
TSC22D3	-2.61907	PFN1	1.43388	TREM2	0.823564							Igsf8	4.82472
CLEC10A	-0.48574	APLP2	1.61067	SCARB2	3.4667							Ndufb11	0.214105
MEF2C	-1.88385	TGOLN2	1.81782	ANXA2	0.84188							Ube3b	2.11496
FCN1	-0.802538	ISCU	0.967401	S100A11	1.24071							Pitrm1	0.844343
		CORO1B	2.28558	CALR	3.80025							Tmem184b	1.79136
		SF3B5	0.537964	NOP10	2.153							Abhd12	1.99104
		LIPA	0.916453	CITED2	1.74206							H2-Eb1	1.5808
		IL1RN	1.0606	AKR1B1	0.206775							Atf7	4.31186
		LAMP1	2.74021	CFL1	0.753724							Gramd3	1.98087
		S100A11	0.379488	BLVRB	4.20213							Naalad2	0.816626
		TSC22D1	1.31032	GPX4	0.186793							Gaa	1.33342
		TIMP3	1.56537	LAMTOR5	2.60149							Atp5d	1.452
		LGMN	0.253735	RNF13	0.00404226							Tex261	2.25213
		MGAT1	1.35172	ITGB2	3.0848							Daam1	2.09434
		ARPC1B	1.57767	NPC2	2.53557							Pfkfb3	3.96299
		YBX1	1.18805	DAD1	2.9825							Cd63	1.93646
		EIF5A	1.25423	CHCHD10	2.13413							Serpine2	0.689271
		CISD2	0.164791	TMEM147	2.95729							Mthfs	4.18273
		PSMB6	0.421801	INSIG1	0.0844385							Ctsz	1.72579
		TMEM59	1.53768	ANAPC11	2.212							Rpl31	0.61897
		TRAPPC1	0.717812	ATP5G1	2.53297							Cox6a2	3.71037
		SYNGR2	0.193756	TMED2	0.632162							Abcd2	2.58759
		AP2S1	2.57247	COX6C	0.56781							Npc2	1.73363
		NDUFS5	0.556126	GPNMB	0.573165							Renbp	1.28914
		ACP5	1.52921	PLD3	3.24099							Soat1	0.822357
		SCARB2	1.1367	LAMP1	3.42227							Nlrc5	2.53825
		RGCC	0.207778	HN1	0.331179							Mif	1.89109
		CTSZ	2.5111	TSC22D1	3.14438							Il4i1	1.37101
		SPARC	0.649855	DAB2	5.6152							Plekhm2	1.21703
		HM13	1.24024	M6PR	1.81628							Cyba	2.15576
		C9orf16	0.255416	GAPDH	0.0831151							Cd68	1.17999
		CUTA	1.42983	CUTA	1.8522							Myo1e	0.811221
		ACADVL	0.334959	HEXB	1.56386							Rpl23	0.860914
		IFI6	0.221904	PKM	2.51722							Eef2	2.83439
		NDUFB2	0.162501	IFI6	0.00735894							Socs6	3.65056
		GUK1	1.40603	SEPW1	3.2305							Itm2b	2.36334
		TIMP2	1.1848	PLBD1	1.41162							Ifi27l2a	3.50708
		ATP6V1G1	1.58718	COMT	3.66916							S1pr1	1.91088
		TMEM147	1.61843	DSTN	0.182315							Got1	4.83352
		INSIG1	0.447364	TUBA1A	1.67863							Ssr4	1.2062
		PHPT1	3.56592	AP3S1	1.72145							Cxcl16	2.96492
		UBB	2.52754	ARPC4	0.270981							Uqcr11	2.50753
		CAPG	0.392196	CD84	1.29699							Aldoa	1.80827
		PLD3	1.97343	TUBB	1.57748							Lrpap1	0.72362
		CTSA	1.91377	PSMD8	1.95935							Ppt1	1.3236
		DNPH1	1.35396	PARK7	0.291391							Tgfbr2	3.44019
		ANXA5	1.33419	CAPG	1.14789							Rassf3	0.441931
		P4HB	2.35818	ATP6V1F	0.716942							Csf2ra	2.53616
		EVL	0.410142	BCAP31	5.02463							Ccl3	2.6859
		FKBP1A	0.744867	FTL	4.65046							Csf1	0.902896
		NDUFAF3	0.551425	BRI3	3.42027							Fam20c	0.767796
		ARPC2	0.335678	ATP5G3	2.32581							Nme2	0.270381
		EMP1	2.64582	CD59	2.25019							Prdx4	2.02523
		PPP1CA	0.592104	SQSTM1	0.242017							Pogk	1.34683
		TYROBP	3.79206	PEBP1	0.485053							Chpt1	2.77653
		CHCHD10	2.84913	ENO1	1.81776							Fam129a	3.47495
		IFNGR2	0.58331	ACADVL	1.66714							Nop58	1.83039
		ACTB	0.42645	RNF7	0.617069							Ost4	0.161615
		ATRAID	0.299028	LRP1	0.331378							H2-T23	3.9794
		PRDX5	3.82414	PGK1	3.09385							Pgam5	1.59962
		CD36	0.417505	COX8A	0.517437							Lat2	3.98358
		ATP1B1	1.53754	TYROBP	3.53949							Atp5k	0.433514
		ALDOA	1.27063	APLP2	3.76976							Asap1	0.356763
		HSPA5	2.30091	SSU72	0.166129							Tpp1	0.64237
		SDF2L1	2.83756	ATP6AP2	2.63713							Rnaset2a	1.23976
		CD59	1.67165	PHPT1	3.39995							Cct2	0.572366
		TIMM8B	2.45369	UBB	1.82843							Aes	2.84379
		TMBIM6	1.14374	TRAM1	0.696029							Cebpa	3.0149
		PKM	1.839	COX17	2.40394							Rragc	0.941596
		SNX3	1.70452	REEP5	2.15661							Prdx6	3.90528
		COX14	1.89021	CD36	2.21395							Snx1	2.98289
		COX8A	1.30484	CD68	0.498983							Pitpna	2.42243
		UQCR10	3.13282	PRDX1	0.536217							Sap30bp	0.223605
		TUBA1A	0.72304	BSG	4.90546							Rcbtb1	1.75715
		ATP6V0B	1.26688	ATP6AP1	1.50954							Eif3h	0.175898
		ARPC4	0.445574	LY6E	0.439883							Abcf1	1.22318
		ANAPC11	2.69411	FERMT3	2.45982							Ube2d3	0.772488
		ATP5G1	1.35569	TIMM8B	2.46022							Bscl2	1.32904
		CYP27A1	0.0982644	MGAT1	1.38521							Bola2	1.98139
		CALM3	1.79068	SERF2	0.94842							Cd52	0.817442
		BAX	3.20107	NDUFAF3	0.659159							Vegfb	0.718567
		BRI3	3.9364	YBX1	2.38382							Cd83	4.28933
		ATP5G3	0.837281	C19orf53	0.651053							Chst11	1.25595
		FERMT3	1.01612	LMAN2	5.25787							0610012G03Rik	3.00605
		GRN	2.06354	NDUFS6	3.54704							Ldha	2.11493
		TMEM230	0.22868	UQCR10	3.60524							Nceh1	3.27876
		NCF2	3.35672	ATP6V1G1	3.87094							Prdx1	0.592762
		RNH1	1.9476	TGOLN2	3.15589							Rpl8	0.999508
		PGK1	2.12758	ISCU	2.59538							Nap1l1	2.34295
		NDUFS6	3.03724	ATRAID	0.799765							Fxyd5	1.55114
		DAD1	1.80635	PRDX5	3.35489							Slc15a3	1.04185
		SEC61B	1.05966	DPP7	0.0867652							Cyp4v3	1.88595
		MRPL20	0.469874	MDH1	1.41801							Rnf149	0.311459
		NDUFB4	2.48704	LIPA	3.11283							Apbb2	2.26989
		HSPE1	0.40433	CTSB	2.74369							Bcl2a1b	3.59727
		TUBB	0.954476	CD63	2.24867							Crlf2	3.43295
		LGALS3	0.781779	ALDOA	1.21932							Man2b1	1.85735
		CD63	1.04318	ATOX1	0.799698							Glb1	2.03075
		GUSB	0.829051	PSMA7	2.30124							Timm9	0.549904
		HSPB1	0.113292	CYSTM1	0.0247211							Rps24	0.418843
		LY6E	0.351462	LGMN	1.39297							Grn	0.765817
		CITED2	2.7474	NDUFAB1	1.34995							Cpd	4.2164
		HSPA8	2.50532	ARHGDIA	0.410656							Tspo	4.67182
		ENO1	0.833211	ARPC1B	0.216801							Ifit2	1.66465
		TIMM13	0.701836	TIMM13	0.397378							H2-M3	2.54785
		MINOS1	1.18409	BEX4	1.50769							Txndc17	1.93566
		H2AFZ	0.524042	NDUFB2	0.0851027							Mfge8	2.03014
		NPC2	2.02968	TMED9	4.36886							Atp11c	1.79845
		MZT2B	0.181761	LAPTM5	3.18597							Tmem106a	0.932859
		LSM4	2.32726	CDC37	0.119186							Sdc3	4.18735
		RABAC1	0.83623	B2M	1.53918							Echs1	0.677885
		MFSD1	0.576215	RTN4	1.35273							Tmem154	3.59697
		CYBA	3.32905	NDUFC2	2.15498							Rps19	0.724943
		CTSL	0.903866	AURKAIP1	2.42916							Rpl30	0.255306
		FUCA1	3.56659	UQCRC2	1.83858							Ifi204	2.40072
		ATP6V0D1	1.38691	HADHB	0.0631617							Baiap2l2	2.66516
		ATP6AP1	0.767336	PLEKHB2	3.92147							Chst1	2.7776
		NOP10	1.02432	FABP5	0.397413							Ctdnep1	2.4329
		M6PR	0.237122	MMP9	1.4208							Nol8	0.703089
		NDUFAB1	1.12044	LPL	0.576221							Anxa3	2.82476
		SERF2	1.60883	BAX	1.7658							Golga3	0.767502
		C4orf48	2.82542	CTSZ	3.08889							Usp30	1.66954
		SNRPB	0.13054	SPARC	1.0671							Slc25a25	2.87582
		LMAN2	4.1306	LRPAP1	1.77087							Psme1	1.98492
		COMT	3.47815	SDS	1.94084							Ucp2	0.964045
		DYNLL1	1.11491	PGAM1	1.05416							Arpc5	0.662265
		PDIA3	0.197382	TMBIM6	2.17837							Ndufa3	0.22758
		NEDD8	0.315639	PSAP	2.34428							Sh3kbp1	1.93982
		SPI1	1.21683	C4orf48	2.64719							Galc	3.03306
		AURKAIP1	2.76365	LAMP2	1.98611							Rab11fip5	3.43222
		RSL24D1	-3.50386	EMP1	1.92005							Tmem159	1.48967
		SRSF3	-2.88386	KDELR2	0.0907002							Ndufa13	0.537901
		BIRC3	-2.64819	PSMB6	0.839591							Ppib	0.543939
		HLA-DPA1	-1.72527	COX5A	1.60166							Nus1	1.84067
		AP1S2	-2.56169	LSM4	1.86003							Snx3	1.68146
		RHOB	-2.2245	CD53	0.327962							Cd151	0.296914
		EEF1B2	-2.73025	NDUFA2	1.19502							Mkrn2	0.924724
		HLA-DRA	-2.28013	HSP90B1	2.41045							Ppfia4	1.64987
		EIF1	-3.90767	ATP1B3	0.77539							Ubxn1	0.236522
		SYF2	-2.60589	ATP5D	0.84359							Prkcb	0.597873
		TNFAIP3	-1.81926	PSMB3	1.57874							Ctsc	2.72098
		HLA-DQA1	-2.70263	CSTB	1.74919							Psat1	3.77589
		SAT1	-2.29698	IL1RN	0.674724							Cadm1	3.62839
		HLA-DMA	-3.53583	FUCA1	4.54422							Fuca1	1.27617
		GLTSCR2	-3.15451	GUSB	0.508172							H2-K1	4.21937
		HLA-DQB1	-2.20368	DNPH1	1.7022							Slc1a2	2.02457
		NACA	-2.66911	ANXA5	2.84855							Fth1	2.48744
		PABPC1	-4.27097	HM13	2.26452							Pkib	2.62966
		FKBP5	-3.73082	C9orf16	0.943235							Cst7	2.02491
		KLF2	-2.61961	TUBA1B	0.99402							Cox7a2	0.48728
		FEZ2	-2.25406	TMEM230	0.660895							Atp6v1a	0.306416
		SERPINA1	-2.1001	RAB1A	2.22711							Arrdc4	1.68078
		CXCL8	-2.89909	NENF	3.55749							Ramp1	4.98136
		HLA-DRB5	-1.76819	RNH1	2.64427							Itgb2	3.45102
		MCL1	-2.36274	COX14	1.60396							Ache	2.82099
		EIF3E	-3.65082	RAB2A	0.560076							Hcfc1r1	2.7708
		TSC22D3	-2.34754	PFN1	0.731284							Syngr1	3.88858
		CLEC10A	-1.25662	TMEM59	2.71995							Slamf9	4.72699
		NFKBIA	-2.03817	PDIA3	1.17873							Cd74	2.37502
		SOCS3	-1.71788	NEDD8	0.441972							Gm2a	1.033
		MEF2C	-2.52277	AP2S1	3.67293							Zdhhc21	2.80656
		BTF3	-3.55071	NDUFS5	1.61518							Chmp6	2.05427
		H3F3B	-2.4115	UBE2L3	0.741431							H2-Q7	3.59183
		EEF1A1	-3.69859	COX6A1	1.32411							Ildr2	3.43996
		HLA-DPB1	-2.17179	SELT	3.1253							Lyz2	1.42013
		CXCR4	-3.28995	ACP5	2.05812							Rpl32	0.404985
		FOSB	-2.38004	SDC2	0.959591							Rps25	0.489154
		CD74	-1.56929	MGLL	2.41437							Npnt	2.95803
		HLA-DRB1	-1.63433	ATP6V0D1	2.45933							Ergic3	1.67191
				HSPA5	3.66545							Rpn2	1.52264
				SDF2L1	1.39992							Eif5a	2.29626
				P4HB	3.53435							Eif4ebp1	3.91768
				C1orf43	2.30437							Sod1	2.72646
				VDAC1	1.64807							Rpl10a	2.80018
				CLTA	0.8594							Tpd52	3.95445
				TMED10	1.47722							Il1b	1.83565
				BLOC1S1	1.84916							Rpl14	0.754326
				MINOS1	2.3428							Cd9	4.91391
				OSTC	0.471055							Ccl4	1.28784
				GUK1	1.51794							Tpi1	2.16498
				TIMP2	2.46277							Tnfaip3	2.09066
				MGST3	0.556151							Mfsd1	3.31765
				OS9	2.87519							Aig1	2.4762
				GNG5	1.66882							Crat	1.54903
				CORO1B	0.975922							Rheb	2.4296
				SF3B5	0.765808							Cox6b1	2.74685
				UQCRQ	1.36148							Atp13a1	1.82765
				ATP5E	0.287281							Dtnbp1	2.43148
				NDUFC1	2.09685							Glrx3	0.197645
				AP1S2	-2.74462							Tfpi	0.985005
				SYF2	-2.87648							Ptdss1	0.259108
				EGR1	-2.48172							Galnt3	3.1114
				HLA-DRB5	-3.59479							Cndp2	3.71848
				CXCR4	-3.67209							Vps16	1.36469
				SRSF3	-2.74387							Crtap	2.56856
				GLTSCR2	-4.51492							Bsg	2.17833
				KLF2	-2.0745							Nfe2l2	1.12015
				BTF3	-3.47717							Ptk2b	2.19996
				FOSB	-3.57814							Nptn	0.172415
				TNFAIP3	-2.48306							Leprotl1	1.66371
				IER2	-3.02403							Gng5	2.50957
				PNRC1	-3.04901							Atp5j	2.02958
				HERPUD1	-2.31303							Cpeb2	3.45037
				BIRC3	-2.63488							Cs	1.71047
				HLA-DQB1	-3.65584							Dusp3	4.25439
				MCL1	-3.46016							Gm2000	0.772981
				DDIT4	-2.66376							Rpl7	0.139402
				EEF1B2	-3.33037							Creg1	1.03431
				HLA-DQA1	-4.01973							Ndufv3	1.58234
				BTG1	-2.29927							Ell2	2.25392
				H3F3B	-3.20591							Upp2	0.937505
				IFITM2	-2.20789							H2-Ob	2.81482
				HLA-DPA1	-3.51078							Shisa5	2.12165
				EIF1	-3.44062							Birc5	1.6703
				PABPC1	-4.99786							Gusb	3.34825
				CXCL8	-3.30166							Ccl12	2.37631
				EEF1A1	-3.63435							Padi2	2.60417
				HLA-DPB1	-4.29074							Bag1	1.8836
				RSL24D1	-3.10926							Gde1	0.872028
				HLA-DMA	-5.07067							Kcnj2	0.504186
				FKBP5	-4.04712							Pld3	0.0927604
				TSC22D3	-4.09879							Nampt	3.06365
				CLEC10A	-3.10633							Adar	1.68044
				SAT1	-2.61969							Tmbim1	2.65311
				SERPINA1	-2.99102							Lrrc8d	1.45393
				SOCS3	-2.80317							Rps21	0.401371
				JUNB	-3.55297							Ank	4.81959
				HLA-DRB1	-3.52693							Rpl38	0.202747
				CSNK2B	-2.59039							Ch25h	0.745826
				NFKBIA	-2.6832							Agpat2	2.97454
				EIF3E	-3.15513							Eif3f	2.3877
				CD74	-3.46513							Ccdc88a	2.07751
				HLA-DRA	-3.91911							Rras	3.07561
												Eif1ax	1.56502
												BC029722	0.409484
												Cox6a1	3.79025
												Timp2	0.52684
												Fau	0.233399
												Rps27a	0.225941
												Rpl4	1.56446
												Adarb1	2.0377
												Pea15a	2.6801
												Mtmr2	1.95699
												Rab5c	1.23192
												Atrn	0.643279
												Arhgdia	1.79917
												Atn1	1.04551
												Fam174a	2.90346
												Dbi	1.91388
												Cox5a	1.35737
												Ddost	1.30435
												Bcl2	2.5048
												Adam9	4.49473
												Psap	2.43613
												Mospd2	1.27567
												Stau2	2.17157
												Banf1	1.1387
												Eif4b	0.793859
												Slc25a39	2.75028
												Scarb2	0.272927
												Cmtm3	0.416049
												Man1c1	2.99903
												Prdm1	3.96133
												Dnase2a	1.90871
												Snd1	1.47642
												Rcbtb2	4.60859
												Gltp	2.51275
												Tyrobp	2.21095
												Fcgr4	4.24631
												Bst2	2.28683
												Rps26	1.14775
												Atf3	0.161302
												Cox8a	1.8796
												Srebf2	2.5938
												Pmp22	3.91784
												Fundc2	0.463669
												Usp12	1.80563
												Gm5239	2.2995
												Lamp1	1.7266
												Cdc42ep3	3.74472
												Plek	3.74276
												Itgax	1.59942
												Scpep1	3.37061
												Aprt	2.72987
												Rpl5	2.0489
												Rpl13	0.608509
												Napa	1.14585
												Rps5	0.112431
												Rplp1	0.421155
												Sulf2	1.83306
												Axl	0.837947
												Gm9493	0.5539
												Ssh1	2.99152
												Nucb1	1.28254
												Plin2	1.70692
												Txn1	1.10263
												C3ar1	3.09916
												Hif1a	2.13536
												Rpl18a	1.14739
												H2-D1	3.06837
												Rpsa	1.89301
												Dnajb14	2.66595
												Sdf4	1.70304
												Gng12	4.16705
												Acaca	2.13662
												Med30	2.90291
												Ptprm	2.09875
												Dgkz	4.56176
												Rtp4	1.21599
												Usp5	0.518949
												Asl	2.80958
												Zbp1	2.83291
												Ndufb9	3.36998
												Ifnar2	3.21867
												Gpi1	3.23806
												Ptma	0.718906
												Cln3	1.19792
												Cd37	0.809945
												Arpc1b	1.38846
												Os9	1.48831
												Cux1	1.65911
												Ifnar1	1.86817
												Nenf	2.99324
												Dad1	0.658883
												Tns3	1.44356
												2610507B11Rik	3.16192
												Ncstn	0.545973
												Plekhm3	4.1041
												Gm4070	1.67129
												Slc23a2	3.52721
												B2m	2.21266
												Ggh	2.08278
												H2-DMa	3.06214
												Slc44a1	1.55154
												Pabpc1	1.6796
												Sh3bgrl3	1.22988
												Cstb	2.68374
												Rpl6	1.00431
												Rps15	0.585915
												Atxn10	2.33939
												Fcer1g	2.36926
												Cdca8	0.161973
												Ifit1	2.54054
												Ctss	1.47841
												Gpr65	3.875
												Dpp7	3.48348
												Gns	2.40253
												Uqcr10	0.193562
												Gabarap	1.48099
												H2-Ab1	4.45771
												Ftl1	0.858594
												Atp6v0c	0.299225
												Cybb	4.50963
												Naglu	1.94343
												Arl3	1.22694
												Eef1a1	1.16267
												Eif3b	2.38239
												H2-Aa	0.464506
												Efr3a	1.81042
												Dhrs3	3.35445
												Crip1	2.80484
												Cox6c	2.97237
												Rps4x	1.00569
												Ctsb	2.30926
												Rpl9-ps6	0.745989
												Rap2b	2.71386
												Enpp1	4.14465
												Asna1	0.414516
												Ccny	0.710252
												1700003F12Rik	0.687375
												Cox7b	0.527789
												Kidins220	1.53736
												Cib2	1.55848
												Plekha1	1.80076
												Tmcc2	1.91883
												Tagln2	4.45225
												Cox7c	2.19137
												Immt	0.957606
												Cuta	1.72792
												Litaf	2.10617
												Tmem123	2.89333
												Urm1	0.222746
												Eprs	1.75083
												Scp2	1.83648
												Itm2c	0.207238
												Ctsh	1.20871
												Osbpl8	2.80374
												Atp6v0d1	1.09009
												Abca3	1.69532
												Hipk1	1.67315
												Eef1g	1.61821
												Fer	-1.73079
												Snupn	-2.33912
												Nsun6	-1.24151
												Pdlim5	-1.20539
												Pld1	-2.04369
												Ppfibp2	-1.93825
												F11r	-2.75546
												Sash3	-3.71527
												Abcc3	-3.72502
												Tgfbr1	-1.28454
												Mdm4	-1.27378
												Clec4a2	-2.62366
												Fam107b	-2.53165
												Zw10	-2.80491
												Tnfaip8l2	-2.97457
												Smpd2	-2.37456
												2510002D24Rik	-1.37065
												Rbm18	-2.82285
												Mfap3	-1.94881
												Wdr61	-1.54486
												Txnip	-3.45569
												Ifngr1	-2.6589
												Hist3h2a	-2.41856
												Adck2	-1.96567
												Rb1	-0.930656
												N4bp2l1	-1.98365
												Pecr	-2.51944
												Klf2	-1.99976
												Susd3	-4.37291
												Mex3b	-1.76581
												Rogdi	-3.17935
												Idh2	-2.28305
												Agps	-1.80247
												Mzt2	-3.41322
												Gfpt1	-3.27335
												Apbb1ip	-1.94704
												Kpna6	-2.3166
												Snx14	-1.47635
												Acin1	-2.63313
												Laptm4a	-1.79021
												Gpr165	-2.83728
												Ms4a6b	-3.37976
												Rtn1	-1.10349
												Fchsd2	-4.46175
												Atp6v0a2	-2.05895
												Ecscr	-2.53392
												Slc9a9	-4.10578
												Adora3	-2.92751
												Clk1	-2.59279
												Mrpl37	-1.74822
												Cass4	-3.32428
												Cnot8	-2.68099
												Lyl1	-3.55104
												Chsy1	-1.16597
												Pde3b	-2.2842
												Dpp3	-2.70101
												Arhgef40	-1.5097
												Scoc	-2.26414
												Snx2	-1.47357
												Arrdc1	-2.05133
												Sparc	-1.21825
												Tmem173	-4.7779
												Npl	-3.70665
												Lrch3	-2.1867
												Ube2g2	-2.65786
												Aftph	-1.72518
												Slc25a45	-2.85657
												Mtss1	-2.76511
												BC035044	-4.45254
												Gimap6	-4.55102
												Ccl24	-1.61391
												Usp24	-2.02924
												Adcy7	-4.09094
												Mylip	-2.03724
												Hltf	-2.81777
												Capza2	-1.90151
												Phyhd1	-1.08807
												Cd82	-3.28991
												Mfng	-3.35217
												Rab8b	-2.09836
												Bank1	-2.56618
												Siglece	-3.44337
												Crim1	-1.15176
												Rbm7	-1.58795
												Pdlim4	-2.48507
												Scamp5	-2.63723
												Klhl23	-1.52013
												Btg2	-2.87727
												Itga9	-2.48534
												Ldb1	-1.39557
												Zfp68	-1.43421
												Crybb1	-2.11096
												Ovca2	-1.83721
												2610008E11Rik	-2.90942
												Lbr	-1.0875
												Srek1ip1	-1.48678
												Kcnd1	-3.47653
												Scfd1	-1.55754
												Trim30d	-1.63999
												Fhod1	-1.25456
												Serinc3	-1.93833
												Lpcat2	-2.59358
												Ccdc12	-1.79825
												Zfp263	-1.55915
												Wsb1	-2.59716
												Gpr155	-2.65592
												Epc1	-2.15251
												Cep68	-2.01517
												Tmem119	-2.85149
												Gpc2	-0.90989
												P2ry12	-4.08679
												Mgat1	-2.38527
												Med19	-1.45861
												Tbc1d17	-1.73207
												Cysltr1	-1.74452
												Zkscan3	-2.12017
												Asah1	-1.69328
												Rnf167	-3.32493
												Fli1	-1.91571
												G3bp2	-2.16581
												Ms4a6d	-3.49783
												Gprasp2	-3.55463
												Rapgef5	-2.88861
												Chst7	-3.57988
												Cx3cr1	-1.98105
												Myo1b	-3.21557
												Arhgap27	-1.61549
												Picalm	-3.67748
												Rab3il1	-2.37388
												Hpgd	-3.64655
												Rapgef6	-2.58645
												Pwwp2a	-2.75679
												Fcgr1	-3.18788
												Nudcd2	-3.05718
												Tmem100	-3.76138
												Banp	-2.56143
												Slc31a2	-2.8728
												Nae1	-2.21546
												Ralb	-1.91462
												Riok2	-2.45695
												Ccl9	-3.21513
												Slco2b1	-1.54955
												Srsf3	-1.51743
												Adnp	-0.988124
												Hmgcl	-2.99283
												Ap1b1	-2.59261
												Dnajb9	-2.25965
												Slco4a1	-5.07784
												Ltc4s	-3.68185
												Rnase4	-3.90478
												Lpar6	-1.16636
												Slc40a1	-2.6575
												Grap	-3.99368
												Rpl7l1	-3.77362
												Hnmt	-2.9327
												Dnaja1	-1.67797
												Actr10	-1.95468
												Rhoh	-2.49097
												P4ha1	-3.23648
												Nudt16l1	-3.02361
												Macf1	-1.14484
												Hist1h4i	-2.10468
												Tagap	-3.59735
												Hps3	-1.56483
												Hfe	-3.89178
												Rgs2	-2.63678
												Slc1a3	-3.83991
												St3gal6	-1.79897
												Ccr5	-3.69414
												Trnt1	-2.03356
												Numb	-3.5882
												Slc46a1	-1.62293
												Hist1h1e	-1.64726
												Ypel2	-1.95408
												Rgs19	-2.6831
												Zfp748	-1.31735
												Jmjd1c	-2.86908
												Rnf138	-1.48243
												Ppp6r3	-2.1693
												Ampd3	-2.13203
												Dram2	-2.71919
												Lrba	-3.43595
												Ss18	-3.12956
												Med21	-1.78803
												Tia1	-3.19417
												Rnasel	-3.14021
												Prkab1	-3.05157
												Tppp	-3.01252
												Alox5ap	-5.18732
												Serpinf1	-3.9149
												Fam110a	-3.65063
												Tuba1a	-1.56464
												Klhdc8b	-3.3414
												Arhgap12	-4.64215
												Smurf2	-1.90386
												Casp8	-3.51586
												Junb	-2.42026
												Rps6kb2	-1.71518
												Slc7a7	-3.36606
												Fcrls	-2.01035
												Osbp	-1.30561
												Hrh2	-2.98527
												Adrb2	-1.61154
												Sla	-2.38895
												B4galt4	-4.84005
												Pnp	-2.87751
												Gab1	-1.10685
												P2rx7	-2.76525
												Cd164	-3.16498
												Tspan14	-2.65789
												Epn2	-2.72773
												Sbf2	-2.6617
												Gtf2h2	-2.94659
												C1rl	-1.13893
												Accs	-2.08926
												P2ry13	-3.03472
												Arhgap4	-2.44846
												Cib1	-3.89005
												Herpud1	-1.74105
												Ntpcr	-2.61383
												Nfam1	-3.83571
												Stab1	-1.45081
												Pla2g15	-2.58811
												Pura	-3.25171
												Coro1a	-2.78336
												Txndc15	-2.07975
												Ppcdc	-1.83128
												Dapp1	-2.47934
												Il7r	-4.0189
												Ckb	-2.8749
												Pik3r1	-2.18404
												Snta1	-1.32732
												Klf7	-2.49414
												Arhgap5	-2.04518
												Tnfaip8	-2.78011
												Cwc25	-2.34133
												Lair1	-1.44189
												Sft2d2	-1.62512
												Maf1	-3.15516
												Frg1	-2.08116
												Ttll3	-1.53644
												Marveld2	-1.66959
												Gna15	-2.59578
												Rab39	-2.07351
												Slc2a5	-1.76706
												Sesn1	-1.32475
												Hist1h2be	-2.38782
												Snx6	-2.03795
												Commd8	-3.22466
												Pecam1	-4.83297
												Upk1b	-6.65231
												Taf1d	-1.8655
												Clcn5	-2.09627
												Akirin2	-3.09607
												0610040J01Rik	-2.02444
												Tgm2	-2.73318
												Cyth4	-1.61702
												Morc3	-1.98134
												Pld4	-1.31475
												Ddx5	-2.55296
												Glul	-3.2163
												Ggta1	-2.0766
												Cd300a	-3.32394
												B4galt6	-2.74855
												Lpcat3	-2.32807
												Dido1	-1.14642
												Slc29a3	-2.80794
												Ggt5	-3.73005
												Hs6st1	-2.56404
												Calm2	-3.12778
												Med12l	-2.51163
												Chd9	-2.23459
												Paqr7	-1.76157
												Nrbp1	-2.75174
												Stard8	-2.74706
												Gsdmd	-1.68384
												Lrp5	-1.8465
												Twf2	-2.95357
												Herc2	-1.45751
												Xiap	-1.25827
												Adam10	-2.79402
