# Supplementary material for: BHLHE40/41 regulate microglia and peripheral macrophage responses associated with Alzheimer’s disease and other disorders of lipid-rich tissues
Source: Nat Commun. 2024 Mar 6;15:2058. doi: 10.1038/s41467-024-46315-7 (PMC10917780; doi:10.1038/s41467-024-46315-7)
Supplement: Supplementary file 6 — Supplementary Dataset 3 [file 41467_2024_46315_MOESM6_ESM.xlsx]

## Sheet: DGEA
Gene_ID	Gene_Symbol	z.std_40KO-WT	logFC_40KO-WT	P.Value_40KO-WT	adj.P.Val_40KO-WT	z.std_41KO-WT	logFC_41KO-WT	P.Value_41KO-WT	adj.P.Val_41KO-WT	z.std_DKO-WT	logFC_DKO-WT	P.Value_DKO-WT	adj.P.Val_DKO-WT
ENSG00000121410.11	A1BG	-0.0040812	-0.003586	0.996744	0.999596	-0.755511	-0.671093	0.449942	0.699491	0.86731	0.768421	0.385772	0.58163
ENSG00000175899.14	A2M	0.918237	0.205402	0.358495	0.76388	-0.646111	-0.137247	0.518207	0.749203	-0.573921	-0.136942	0.566021	0.728536
ENSG00000128274.16	A4GALT	1.89144	1.22978	0.0585659	0.406372	3.2609	2.07322	0.00111058	0.0184071	2.97967	2.01047	0.00288562	0.0218942
ENSG00000118017.3	A4GNT	1.28836	1.27561	0.19762	0.628378	0.58876	0.583509	0.556022	0.77523	0.578888	0.642519	0.562664	0.726047
ENSG00000094914.12	AAAS	0.849141	0.048285	0.395803	0.78813	0.685502	0.0369832	0.493027	0.732913	1.16898	0.0721176	0.24241	0.434926
ENSG00000081760.16	AACS	0.699256	0.0619167	0.484392	0.834706	0.99975	0.084322	0.317432	0.593279	-0.0659518	-0.0062819	0.947416	0.972325
ENSG00000109576.13	AADAT	-0.593337	-0.523138	0.552956	0.863868	-0.0051106	-0.0042335	0.995922	0.998578	0.75102	0.665185	0.45264	0.639737
ENSG00000158122.11	AAED1	-1.8511	-0.199415	0.0641558	0.422199	-0.359262	-0.035361	0.719399	0.872574	-1.5148	-0.169052	0.129823	0.293051
ENSG00000103591.12	AAGAB	-2.11837	-0.129645	0.0341441	0.333202	-1.32679	-0.0753201	0.184579	0.448057	0.0534286	0.00333677	0.95739	0.977449
ENSG00000115977.18	AAK1	0.624247	0.0690266	0.532465	0.855392	0.910527	0.0972434	0.362545	0.635309	1.80561	0.216938	0.0709787	0.199353
ENSG00000087884.14	AAMDC	0.671755	0.138216	0.50174	0.84333	-1.09594	-0.228603	0.273107	0.550956	-0.798649	-0.184094	0.424494	0.617282
ENSG00000127837.9	AAMP	0.73032	0.0644221	0.465195	0.826504	0.770088	0.0653318	0.441248	0.69447	1.29457	0.123496	0.19547	0.380993
ENSG00000129673.9	AANAT	1.90675	0.562247	0.0565536	0.403308	0.133288	0.0380425	0.893965	0.959524	0.182241	0.0608165	0.855393	0.92178
ENSG00000131043.11	AAR2	-1.2334	-0.0857681	0.217426	0.65005	-1.08647	-0.0717793	0.277273	0.554856	-1.64362	-0.12418	0.100255	0.24824
ENSG00000090861.15	AARS	-0.6617	-0.0672201	0.508163	0.846465	-0.42146	-0.0408355	0.673419	0.846923	1.21633	0.135393	0.223861	0.414717
ENSG00000124608.4	AARS2	1.22826	0.107307	0.21935	0.652342	2.21971	0.18913	0.0264387	0.145311	2.38	0.230821	0.0173126	0.0770548
ENSG00000266967.6	AARSD1	-0.0373315	-0.0147195	0.970221	0.994212	-0.928527	-0.363768	0.353134	0.625882	-0.187524	-0.0793478	0.85125	0.919956
ENSG00000157426.13	AASDH	-0.33378	-0.0494934	0.738545	0.93023	-0.29753	-0.0420713	0.766062	0.898361	0.932197	0.145513	0.351235	0.546931
ENSG00000149313.10	AASDHPPT	-0.407999	-0.0754645	0.683275	0.911543	0.291412	0.0512025	0.770736	0.901168	0.47174	0.0907565	0.637112	0.780385
ENSG00000008311.14	AASS	-0.814651	-0.550317	0.415272	0.800076	-1.22722	-0.817143	0.21974	0.489695	0.0268765	0.0184079	0.978558	0.987663
ENSG00000275700.4	AATF	-1.56497	-0.10453	0.11759	0.52795	-0.305953	-0.0190708	0.759641	0.894723	0.318675	0.0222739	0.749973	0.857601
ENSG00000181409.11	AATK	1.80691	0.74032	0.0707767	0.43907	2.5913	1.03882	0.00956136	0.0776814	3.96229	1.83299	7.42e-05	0.00152164
ENSG00000183044.11	ABAT	0.481929	0.0583489	0.629856	0.891953	-2.9423	-0.381403	0.0032578	0.0389263	-3.26567	-0.48444	0.00109205	0.0109182
ENSG00000283199.2	ABC13-47488600E17.1	0.297214	0.0928898	0.766303	0.938758	-0.107414	-0.0326736	0.914461	0.96777	1.34651	0.435547	0.178138	0.359732
ENSG00000277758.4	ABC7-42404400C24.1	0.891401	0.887553	0.372714	0.774653	2.14388	2.02213	0.0320422	0.162971	1.78991	1.82009	0.0734682	0.203893
ENSG00000165029.15	ABCA1	0.832578	0.395304	0.405083	0.794102	0.988913	0.451382	0.322706	0.597332	1.61928	0.845211	0.105388	0.25716
ENSG00000154263.17	ABCA10	1.09046	0.486205	0.275511	0.700146	0.583305	0.250362	0.559688	0.77777	-0.143054	-0.0705856	0.886247	0.940963
ENSG00000107331.16	ABCA2	-0.274323	-0.0568773	0.783836	0.942545	-1.17063	-0.235354	0.241746	0.517641	-1.82421	-0.422113	0.0681198	0.194671
ENSG00000167972.13	ABCA3	0.198824	0.0564232	0.842401	0.959951	-1.36945	-0.401474	0.170859	0.429841	-0.0345232	-0.0105893	0.97246	0.98511
ENSG00000154265.15	ABCA5	-0.729306	-0.0906793	0.465815	0.826504	-1.26217	-0.153688	0.206887	0.47504	-0.912568	-0.119835	0.36147	0.5571
ENSG00000064687.12	ABCA7	0.586676	0.0879568	0.557421	0.865253	0.6858	0.0984394	0.492839	0.732913	-1.38622	-0.22778	0.165679	0.34355
ENSG00000141338.13	ABCA8	-0.56902	-0.436933	0.569343	0.869926	1.9205	1.29273	0.0547945	0.227506	1.38376	1.01125	0.166432	0.344389
ENSG00000085563.14	ABCB1	1.33759	1.16945	0.181029	0.610855	4.45854	3.81316	8.25e-06	0.00051259	5.28051	5.13744	1.29e-07	1.07e-05
ENSG00000135776.4	ABCB10	-0.606179	-0.044007	0.544396	0.860271	-0.193477	-0.0133138	0.846585	0.937596	-0.981511	-0.0768673	0.326341	0.523046
ENSG00000005471.16	ABCB4	0.604735	0.12937	0.545355	0.860575	-1.58984	-0.348339	0.11187	0.34254	-1.44533	-0.349577	0.148364	0.319613
ENSG00000131269.16	ABCB7	0.698937	0.0501946	0.484592	0.834706	-1.32627	-0.092679	0.184752	0.44814	-1.05046	-0.0819793	0.293508	0.491082
ENSG00000197150.12	ABCB8	1.86445	0.187944	0.0622583	0.41623	1.70546	0.164227	0.0881089	0.300943	1.39758	0.148074	0.16224	0.338828
ENSG00000150967.17	ABCB9	1.4417	0.30484	0.149386	0.57337	-2.61654	-0.617554	0.00888269	0.073826	-1.61803	-0.404818	0.105656	0.25753
ENSG00000103222.18	ABCC1	0.656551	0.0658275	0.511469	0.84851	2.75086	0.28418	0.00594382	0.0573005	1.71442	0.188245	0.0864518	0.225687
ENSG00000124574.14	ABCC10	1.67071	0.114696	0.0947781	0.490808	3.45748	0.247984	0.00054526	0.0111606	1.38188	0.101566	0.167009	0.345056
ENSG00000121270.15	ABCC11	1.25981	0.878639	0.207737	0.641238	1.62121	1.08575	0.104973	0.331439	1.90343	1.37288	0.0569839	0.174556
ENSG00000023839.10	ABCC2	0.980654	0.462888	0.326763	0.742101	0.936462	0.424987	0.349035	0.622411	0.330773	0.168803	0.740816	0.851354
ENSG00000108846.15	ABCC3	0.699497	0.281899	0.484241	0.834706	2.29052	0.890716	0.0219915	0.130859	3.33294	1.45961	0.00085934	0.00921035
ENSG00000125257.14	ABCC4	-0.0731042	-0.0108726	0.941723	0.986538	-0.821601	-0.118249	0.411304	0.673374	-1.86246	-0.303519	0.0625385	0.184872
ENSG00000114770.16	ABCC5	0.700109	0.259131	0.483859	0.834706	-0.405044	-0.143528	0.685445	0.854004	0.485174	0.191134	0.627553	0.772356
ENSG00000091262.15	ABCC6	-0.449764	-0.0739268	0.652881	0.901713	-0.887989	-0.139969	0.374547	0.645298	-2.70136	-0.525862	0.00690571	0.0404187
ENSG00000101986.11	ABCD1	1.30578	0.297135	0.191629	0.62057	2.81216	0.651621	0.00492102	0.0506253	3.06605	0.803139	0.0021691	0.0178115
ENSG00000173208.3	ABCD2	-2.0562	-1.25963	0.0397634	0.354587	-2.01802	-1.14665	0.0435892	0.197973	-2.21346	-1.4996	0.0268661	0.106149
ENSG00000117528.11	ABCD3	-1.56104	-0.141907	0.118513	0.529356	0.435429	0.0368117	0.663251	0.84185	2.65222	0.260124	0.00799641	0.0451203
ENSG00000119688.20	ABCD4	1.14698	0.150704	0.25139	0.682142	0.105438	0.01317	0.916028	0.968581	-0.69331	-0.0972111	0.488115	0.669261
ENSG00000164163.10	ABCE1	-1.25194	-0.169867	0.210591	0.643959	-1.67128	-0.22082	0.0946656	0.312852	-0.748231	-0.107094	0.454321	0.641519
ENSG00000204574.12	ABCF1	-0.42777	-0.0356217	0.668818	0.906499	1.68813	0.137849	0.0913866	0.307065	2.56737	0.245608	0.0102472	0.0535094
ENSG00000033050.8	ABCF2	-0.0508353	-0.0080248	0.959457	0.991145	0.932299	0.140322	0.351182	0.624513	0.674783	0.110666	0.499814	0.679155
ENSG00000161204.11	ABCF3	3.79912	0.229514	0.00014521	0.0102705	3.3298	0.186251	0.00086907	0.0154831	3.74886	0.242043	0.00017764	0.00290712
ENSG00000160179.18	ABCG1	0.703781	0.31951	0.481569	0.834079	0.149739	0.0660431	0.880971	0.952774	0.772045	0.375134	0.440088	0.629539
ENSG00000118777.11	ABCG2	1.61247	0.51175	0.106861	0.509769	4.05091	1.3352	5.1e-05	0.00206485	4.64822	1.76484	3.35e-06	0.00013667
ENSG00000172350.9	ABCG4	0.803759	0.529723	0.421536	0.803632	1.26013	0.771809	0.207623	0.476013	1.57873	1.08715	0.114397	0.27096
ENSG00000143994.13	ABHD1	-1.53107	-1.16504	0.125751	0.538822	-0.85022	-0.6007	0.395203	0.662396	-2.30653	-2.01276	0.0210811	0.0890292
ENSG00000144827.8	ABHD10	0.31912	0.0242083	0.749635	0.932872	1.03554	0.0753836	0.300415	0.578363	2.05476	0.172162	0.0399021	0.138356
ENSG00000106077.18	ABHD11	2.01252	0.169199	0.0441651	0.367529	1.54161	0.122655	0.123167	0.361927	0.598032	0.0522449	0.549819	0.716263
ENSG00000100997.18	ABHD12	0.955237	0.164415	0.339458	0.750652	-1.36569	-0.225838	0.172036	0.431509	-0.645624	-0.118987	0.518523	0.692544
ENSG00000131969.14	ABHD12B	0.719277	0.509641	0.47197	0.828692	1.63062	1.05458	0.102972	0.327724	2.27393	1.65718	0.0229702	0.0949858
ENSG00000139826.5	ABHD13	-2.51803	-0.254365	0.0118012	0.205866	-2.01331	-0.190296	0.0440818	0.199745	-1.24088	-0.126063	0.21465	0.403886
ENSG00000248487.8	ABHD14A	-0.568234	-0.185879	0.569876	0.870408	-0.75047	-0.236981	0.452972	0.701852	-1.19062	-0.426983	0.233803	0.425576
ENSG00000114779.19	ABHD14B	-0.106296	-0.0123918	0.915348	0.980181	-2.54293	-0.30841	0.0109928	0.0845743	-2.99209	-0.425907	0.00277073	0.0213283
ENSG00000168792.4	ABHD15	1.88724	0.213071	0.059128	0.406802	-2.31447	-0.261314	0.0206422	0.124911	-4.28531	-0.630409	1.82e-05	0.00053384
ENSG00000204427.11	ABHD16A	2.55604	0.500242	0.0105872	0.19442	1.00357	0.182907	0.315585	0.59209	2.34798	0.486836	0.0188756	0.0821179
ENSG00000129968.15	ABHD17A	1.38278	0.130802	0.166732	0.59612	4.3688	0.47442	1.25e-05	0.00072028	4.48943	0.552112	7.14e-06	0.00025007
ENSG00000107362.13	ABHD17B	-0.142756	-0.0198892	0.886483	0.972845	0.358987	0.0478577	0.719605	0.87262	-0.707811	-0.105182	0.479062	0.662508
ENSG00000164074.15	ABHD18	0.626054	0.0784816	0.53128	0.854698	0.439487	0.0530292	0.660309	0.839757	0.39863	0.052809	0.690166	0.817477
ENSG00000140526.17	ABHD2	-1.61865	-0.156474	0.105522	0.507434	-0.81682	-0.0736406	0.414032	0.675348	-0.996781	-0.102287	0.318871	0.515293
ENSG00000158201.9	ABHD3	-0.253109	-0.0294601	0.800184	0.947281	-0.743016	-0.0832732	0.457472	0.704812	2.22806	0.286713	0.0258762	0.103469
ENSG00000100439.10	ABHD4	0.617901	0.100882	0.536641	0.857259	-0.867085	-0.136779	0.385895	0.654351	-0.253706	-0.0446663	0.799723	0.888394
ENSG00000011198.8	ABHD5	-0.380252	-0.0518679	0.703758	0.918911	0.0264217	0.00342033	0.978921	0.990008	1.07753	0.156208	0.281244	0.478217
ENSG00000163686.14	ABHD6	1.49184	0.221621	0.135742	0.552206	0.0257593	0.00363283	0.979449	0.990402	1.17196	0.185852	0.241212	0.433648
ENSG00000127220.5	ABHD8	2.08641	0.181446	0.0369419	0.342498	3.75289	0.342128	0.00017481	0.00496512	3.0806	0.302787	0.00206586	0.0173312
ENSG00000136754.17	ABI1	-1.58854	-0.166632	0.112165	0.518347	-2.61235	-0.274729	0.0089922	0.0744331	-1.66519	-0.187171	0.0958751	0.241544
ENSG00000138443.15	ABI2	1.50518	0.129529	0.132278	0.54783	-1.16629	-0.0970886	0.243496	0.519228	-0.238799	-0.0216434	0.811261	0.895779
ENSG00000108798.8	ABI3	1.03022	0.104687	0.302906	0.723429	1.05044	0.102122	0.293517	0.570699	-0.0534584	-0.0058089	0.957367	0.977449
ENSG00000154175.16	ABI3BP	-0.395106	-0.57942	0.692765	0.916046	0.724546	0.956233	0.468731	0.712703	0.707991	0.9896	0.478951	0.662481
ENSG00000097007.17	ABL1	0.240493	0.0204634	0.809948	0.950416	4.62517	0.469163	3.74e-06	0.00026872	4.56538	0.513381	4.99e-06	0.00019161
ENSG00000143322.19	ABL2	-0.648334	-0.105216	0.516769	0.851142	-1.35162	-0.2151	0.176495	0.437093	-0.169294	-0.0292027	0.865565	0.927786
ENSG00000099204.18	ABLIM1	-0.384829	-0.264279	0.700364	0.918007	2.46847	1.4822	0.0135692	0.0956401	2.57734	1.66497	0.00995639	0.0524664
ENSG00000163995.19	ABLIM2	0.496839	0.134235	0.619302	0.889111	0.685331	0.177168	0.493135	0.732981	3.46271	1.02236	0.00053477	0.00645293
ENSG00000173210.19	ABLIM3	0.533306	0.334546	0.593821	0.881032	1.56761	0.913329	0.116973	0.351519	3.31217	2.11086	0.00092574	0.0096894
ENSG00000175164.14	ABO	-1.85198	-1.08073	0.0640289	0.422102	-3.0235	-2.05403	0.00249871	0.0323825	-3.93293	-3.71501	8.39e-05	0.00167917
ENSG00000159842.14	ABR	0.217427	0.0229268	0.827876	0.958104	1.08203	0.110907	0.279239	0.556149	0.804843	0.0918002	0.42091	0.614128
ENSG00000146386.7	ABRACL	-0.137855	-0.0210393	0.890355	0.973985	1.38459	0.203901	0.166178	0.422893	3.16523	0.552629	0.00154962	0.0142376
ENSG00000146109.4	ABT1	-1.07611	-0.0922277	0.281879	0.706402	-1.36544	-0.112915	0.172116	0.431634	-2.50841	-0.24295	0.0121277	0.0599336
ENSG00000114626.17	ABTB1	1.53757	0.210297	0.124153	0.537822	-0.692341	-0.0888591	0.488723	0.729536	-1.87613	-0.279587	0.060637	0.181133
ENSG00000166016.5	ABTB2	1.53773	1.14182	0.124115	0.537822	0.051764	0.041611	0.958717	0.984071	0.890799	0.724053	0.373037	0.568246
ENSG00000005189.19	AC004381.6	0.884828	0.126924	0.37625	0.77697	-0.0422867	-0.0058315	0.96627	0.986257	-0.48377	-0.0754152	0.628549	0.773145
ENSG00000267216.1	AC010642.1	2.32348	1.33261	0.0201531	0.265127	1.54928	0.852639	0.121314	0.359067	0.85229	0.522036	0.394053	0.589518
ENSG00000175701.10	AC011753.3	1.20562	0.28122	0.227965	0.661173	1.82382	0.408804	0.0681787	0.260586	1.86081	0.459086	0.062771	0.185215
ENSG00000228486.10	AC017099.3	1.26969	0.296026	0.204194	0.638223	0.367009	0.0809034	0.713613	0.869548	0.24832	0.0626656	0.803887	0.891212
ENSG00000179859.9	AC025335.1	-0.55884	-0.107408	0.576271	0.874529	0.172807	0.0307106	0.862803	0.944588	-1.09995	-0.231454	0.271353	0.467958
ENSG00000125122.15	AC040160.13	1.53058	0.294748	0.125873	0.538822	0.483596	0.0895853	0.628672	0.822588	-0.0763725	-0.0157695	0.939123	0.968894
ENSG00000284946.1	AC068831.18	-0.393541	-0.138249	0.69392	0.916166	-0.0357938	-0.0114487	0.971447	0.987871	-1.66158	-0.660893	0.0965976	0.242747
ENSG00000214194.8	AC073346.2	-0.900605	-0.0963172	0.367798	0.771672	-0.435139	-0.0442609	0.663462	0.841893	1.55679	0.177866	0.11952	0.278875
ENSG00000233757.6	AC092835.2	0.0460079	0.0142347	0.963304	0.99198	-2.11479	-0.694492	0.0344482	0.170675	-1.83676	-0.683353	0.0662449	0.191007
ENSG00000170846.17	AC093323.3	1.37924	0.16381	0.16782	0.597715	2.30386	0.268549	0.0212302	0.127444	1.56977	0.196014	0.116469	0.273907
ENSG00000236383.8	AC109326.1	0.533601	0.121801	0.593617	0.880961	0.334132	0.0730718	0.73828	0.88293	-0.102925	-0.025343	0.918023	0.958089
ENSG00000060971.17	ACAA1	1.66768	0.096098	0.0953799	0.491216	0.59685	0.0320823	0.550608	0.772879	-0.781552	-0.0476719	0.434478	0.625151
ENSG00000167315.17	ACAA2	0.882121	0.156982	0.377712	0.777931	-2.70569	-0.516627	0.00681628	0.0626668	-2.49559	-0.530164	0.0125747	0.0617368
ENSG00000278540.4	ACACA	-1.64359	-0.396058	0.100261	0.500535	0.728791	0.15824	0.466129	0.711115	0.0649664	0.0160781	0.948201	0.972641
ENSG00000076555.15	ACACB	-0.944571	-0.162489	0.344878	0.755076	1.66543	0.263505	0.095826	0.315456	1.3736	0.238738	0.169565	0.348723
ENSG00000111271.14	ACAD10	-1.01755	-0.0821837	0.308892	0.727269	0.282865	0.0215294	0.777281	0.904022	-0.806049	-0.0690222	0.420215	0.613552
ENSG00000151498.11	ACAD8	2.42802	0.193725	0.0151815	0.230611	0.973862	0.0711071	0.330125	0.604338	2.12668	0.179807	0.0334465	0.123099
ENSG00000177646.18	ACAD9	0.50805	0.0313898	0.611418	0.886206	0.130346	0.00763662	0.896292	0.960568	0.0309799	0.00206065	0.975286	0.986122
ENSG00000117054.13	ACADM	-1.06877	-0.119634	0.285175	0.708204	-1.38266	-0.149004	0.166768	0.423859	0.18018	0.021549	0.857011	0.922492
ENSG00000122971.8	ACADS	0.225188	0.0198682	0.821833	0.955917	-0.867746	-0.0745111	0.385534	0.654338	-3.04927	-0.318821	0.00229398	0.0186111
ENSG00000196177.12	ACADSB	-1.14505	-0.0943963	0.252188	0.682753	-1.67126	-0.133612	0.0946712	0.312852	-1.79514	-0.163353	0.0726311	0.202498
ENSG00000072778.19	ACADVL	2.17634	0.213293	0.02953	0.315083	0.334959	0.0299063	0.737656	0.882861	1.66714	0.173265	0.0954862	0.240943
ENSG00000157766.16	ACAN	-0.348079	-0.575717	0.727781	0.925813	-1.45912	-2.67087	0.144531	0.393243	0.55274	0.975665	0.580441	0.73904
ENSG00000072818.11	ACAP1	0.0253387	0.00933605	0.979785	0.995581	1.40106	0.497771	0.161195	0.415313	0.124203	0.0492949	0.901154	0.949049
ENSG00000114331.13	ACAP2	-2.13345	-0.173358	0.032888	0.326753	-0.896941	-0.0676988	0.36975	0.641485	-0.190714	-0.0158501	0.84875	0.918526
ENSG00000131584.18	ACAP3	1.64926	0.165756	0.0990945	0.498333	1.84606	0.177985	0.0648842	0.251971	1.71073	0.185945	0.0871314	0.227037
ENSG00000075239.13	ACAT1	-0.395123	-0.0548618	0.692752	0.916046	-2.00021	-0.278308	0.0454773	0.203934	-0.166687	-0.0248496	0.867617	0.929278
ENSG00000120437.8	ACAT2	-1.73602	-0.653293	0.08256	0.467668	-0.170288	-0.0535759	0.864784	0.945025	2.56122	0.976202	0.0104305	0.0542482
ENSG00000182827.8	ACBD3	-1.16467	-0.0916505	0.244154	0.676801	-0.729662	-0.0544043	0.465597	0.710792	0.0425321	0.00351362	0.966074	0.98251
ENSG00000181513.14	ACBD4	1.03087	0.100307	0.302603	0.723372	-1.68893	-0.161892	0.0912327	0.306764	-2.58313	-0.294863	0.00979076	0.0518653
ENSG00000107897.18	ACBD5	-1.11643	-0.0820748	0.26424	0.691554	-0.241294	-0.0167092	0.809327	0.920024	1.49853	0.119373	0.133995	0.299696
ENSG00000230124.7	ACBD6	-0.284921	-0.0207332	0.775704	0.941666	-0.359747	-0.02496	0.719037	0.872357	0.128904	0.0100874	0.897434	0.947295
ENSG00000110455.13	ACCS	0.812829	0.127171	0.416316	0.800526	-0.081283	-0.0120399	0.935217	0.976379	-0.838951	-0.142921	0.401497	0.595943
ENSG00000102977.13	ACD	0.605499	0.0604151	0.544847	0.860281	-0.496999	-0.0478065	0.61919	0.816915	-1.67838	-0.186381	0.0932721	0.23724
ENSG00000159640.15	ACE	1.39056	0.608341	0.164359	0.592928	2.31299	0.956881	0.0207232	0.125242	3.13146	1.457	0.00173937	0.0155121
ENSG00000177076.5	ACER2	2.58437	0.643425	0.00975582	0.187349	4.80505	1.27977	1.55e-06	0.00013315	5.55623	1.67141	2.76e-08	3.25e-06
ENSG00000078124.11	ACER3	-0.697903	-0.0769834	0.485238	0.834706	-1.92924	-0.210095	0.0537014	0.224731	-0.974049	-0.116574	0.330032	0.52707
ENSG00000087085.14	ACHE	2.72797	1.64112	0.00637249	0.154585	0.633816	0.383042	0.526201	0.755258	2.53834	1.61436	0.0111381	0.056751
ENSG00000100813.14	ACIN1	1.29027	0.129681	0.196957	0.627268	0.569995	0.0542451	0.568681	0.784242	1.09109	0.117218	0.275235	0.471837
ENSG00000144648.15	ACKR2	-0.246424	-0.104077	0.805354	0.948783	-0.493041	-0.202527	0.621984	0.81871	-1.22119	-0.614821	0.222012	0.412359
ENSG00000144476.5	ACKR3	0.305721	0.518355	0.759817	0.937482	0.755617	1.22646	0.449879	0.699476	1.88745	3.05524	0.0591004	0.178718
ENSG00000131473.16	ACLY	-1.06622	-0.131253	0.286323	0.708837	0.61928	0.0723816	0.535732	0.762578	0.62867	0.0832374	0.529565	0.701434
ENSG00000153086.13	ACMSD	0.89532	0.788257	0.370616	0.772653	-0.292446	-0.258031	0.769946	0.900919	0.346676	0.334633	0.728835	0.843945
ENSG00000122729.18	ACO1	0.278914	0.0266577	0.780311	0.942027	1.53063	0.141876	0.12586	0.366774	3.22935	0.359821	0.00124071	0.0120095
ENSG00000100412.15	ACO2	1.43447	0.109733	0.15144	0.574666	3.84535	0.320395	0.00012038	0.00384143	4.48769	0.4492	7.2e-06	0.00025151
ENSG00000184227.7	ACOT1	0.432641	0.0795467	0.665275	0.904615	1.03914	0.177586	0.298741	0.576673	1.37625	0.273133	0.168743	0.347683
ENSG00000162390.17	ACOT11	1.12287	0.135564	0.261494	0.690477	3.34404	0.415405	0.00082567	0.015006	3.4072	0.478873	0.00065634	0.00748592
ENSG00000112304.10	ACOT13	1.43322	0.157152	0.151796	0.575186	0.699891	0.0729592	0.483995	0.726273	2.48228	0.29831	0.0130545	0.0635036
ENSG00000119673.14	ACOT2	-0.0063299	-0.0008923	0.99495	0.999432	0.67206	0.0904531	0.501546	0.737883	-0.208798	-0.0317417	0.834606	0.91022
ENSG00000177465.4	ACOT4	0.683935	0.208229	0.494016	0.83994	0.593095	0.172403	0.553118	0.773985	-1.07618	-0.369307	0.281845	0.478801
ENSG00000097021.19	ACOT7	-0.612391	-0.212792	0.540279	0.859382	0.569484	0.179225	0.569028	0.784341	0.915875	0.317433	0.359732	0.555709
ENSG00000101473.16	ACOT8	2.06841	0.172764	0.0386012	0.349535	1.54644	0.122679	0.121998	0.35975	1.30345	0.113031	0.19242	0.377314
ENSG00000123130.16	ACOT9	-1.10552	-0.0740664	0.268935	0.695244	-2.87871	-0.198337	0.00399303	0.0441422	-2.79755	-0.21201	0.00514919	0.0330043
ENSG00000161533.11	ACOX1	-0.762876	-0.0448244	0.445537	0.818659	1.01292	0.0573544	0.311099	0.588188	1.16643	0.0734955	0.243441	0.436371
ENSG00000087008.15	ACOX3	0.410577	0.0383264	0.681383	0.910927	0.553143	0.0492646	0.580165	0.791764	0.0681535	0.00680414	0.945663	0.971494
ENSG00000153093.18	ACOXL	-0.0301173	-0.0266791	0.975974	0.994549	-0.261716	-0.229421	0.79354	0.911726	-0.530279	-0.517428	0.595918	0.750453
ENSG00000143727.15	ACP1	-0.459052	-0.0408159	0.646197	0.898425	-1.54709	-0.134635	0.121842	0.359559	0.224699	0.0214439	0.822214	0.90174
ENSG00000134575.9	ACP2	0.73654	0.130368	0.461402	0.824905	0.678363	0.114729	0.497542	0.736086	1.27599	0.245422	0.20196	0.388491
ENSG00000102575.10	ACP5	0.480699	0.224688	0.63073	0.891953	1.52921	0.686467	0.126212	0.367098	2.05812	1.05075	0.0395784	0.137782
ENSG00000162836.11	ACP6	0.21556	0.0237972	0.829331	0.958629	-0.292144	-0.030857	0.770176	0.901027	-2.68287	-0.351063	0.0072993	0.0420376
ENSG00000014257.15	ACPP	-0.591401	-0.095713	0.554252	0.86429	-0.853689	-0.133181	0.393277	0.661101	-2.22184	-0.411477	0.0262944	0.104556
ENSG00000142513.5	ACPT	1.13986	0.521188	0.254346	0.684215	1.21055	0.534552	0.226068	0.497559	1.91555	0.917689	0.0554219	0.171232
ENSG00000111644.7	ACRBP	-0.104952	-0.0120164	0.916414	0.980514	-1.34514	-0.151012	0.178581	0.439085	-3.14785	-0.447549	0.00164477	0.0148821
ENSG00000103740.9	ACSBG1	-0.0923668	-0.0945054	0.926407	0.9823	0.137298	0.130328	0.890795	0.957778	0.463908	0.493692	0.642714	0.784289
ENSG00000130377.13	ACSBG2	0.47475	0.380454	0.634965	0.894559	0.0936113	0.0754424	0.925418	0.972165	0.653136	0.543718	0.513668	0.688812
ENSG00000167107.12	ACSF2	1.16716	0.123471	0.243147	0.675224	0.125887	0.0125784	0.899822	0.962338	-3.1818	-0.400402	0.00146363	0.0136139
ENSG00000176715.15	ACSF3	0.654753	0.0528252	0.512627	0.848754	-1.8586	-0.148505	0.0630837	0.248149	-2.45637	-0.227217	0.0140348	0.0663517
ENSG00000151726.13	ACSL1	-1.72877	-0.255207	0.0838502	0.470345	-4.75387	-0.831261	2e-06	0.00016017	-4.10448	-0.741954	4.05e-05	0.0009763
ENSG00000123983.13	ACSL3	-0.935584	-0.131499	0.349488	0.757453	1.44056	0.195269	0.149708	0.400288	2.90478	0.470752	0.00367514	0.0258781
ENSG00000068366.19	ACSL4	-2.26569	-0.372349	0.0234707	0.281694	-0.325731	-0.0488895	0.744628	0.886763	-0.133626	-0.0225124	0.893699	0.945156
ENSG00000197142.10	ACSL5	-0.655683	-0.106255	0.512028	0.848634	-2.13201	-0.348195	0.0330059	0.166275	-2.82454	-0.564136	0.0047348	0.0310196
ENSG00000005187.11	ACSM3	0.710903	0.342942	0.477145	0.830932	-0.836822	-0.419495	0.402693	0.667579	-1.08121	-0.621896	0.279605	0.476583
ENSG00000215009.5	ACSM4	2.25153	1.04444	0.0243521	0.28448	3.20681	1.46034	0.00134218	0.0210029	5.42638	3.01176	5.75e-08	5.91e-06
ENSG00000183549.10	ACSM5	-0.298014	-0.115213	0.765692	0.938758	-1.84679	-0.809354	0.064777	0.25176	-1.47407	-0.715879	0.140464	0.308265
ENSG00000154930.14	ACSS1	1.99151	0.269289	0.0464254	0.374847	0.788807	0.0990371	0.430225	0.686466	-1.6801	-0.246191	0.0929385	0.236687
ENSG00000131069.19	ACSS2	-0.928633	-0.124603	0.35308	0.760622	0.955533	0.121412	0.339308	0.61251	0.969614	0.139405	0.332239	0.528939
ENSG00000111058.7	ACSS3	-0.660142	-0.275248	0.509163	0.846945	0.699535	0.268284	0.484218	0.726427	1.46981	0.642747	0.141613	0.309978
ENSG00000143632.14	ACTA1	-0.23235	-0.312831	0.816266	0.953118	0.111875	0.13973	0.910923	0.966953	1.05209	1.37081	0.292757	0.490379
ENSG00000107796.13	ACTA2	0.0196055	0.0260956	0.984358	0.997213	0.714636	0.885844	0.474834	0.717727	0.417748	0.576184	0.676132	0.806947
ENSG00000075624.14	ACTB	-0.598303	-0.0590224	0.549638	0.862319	0.42645	0.0402236	0.66978	0.845182	-0.905962	-0.0972073	0.364956	0.560634
ENSG00000159251.6	ACTC1	0.536251	1.07118	0.591785	0.880865	0.0791455	0.170809	0.936917	0.977061	1.38525	2.79213	0.165977	0.343694
ENSG00000184009.10	ACTG1	0.884725	0.0696516	0.376305	0.77697	-1.22104	-0.0923491	0.222071	0.492813	-1.92849	-0.168554	0.0537945	0.167772
ENSG00000163017.13	ACTG2	-0.304154	-0.733452	0.761011	0.937482	1.01069	1.87165	0.312165	0.588697	0.695136	1.49828	0.48697	0.668718
ENSG00000182584.4	ACTL10	1.08428	0.285296	0.278239	0.702704	0.57651	0.146951	0.564271	0.781222	-0.86335	-0.253711	0.387945	0.583469
ENSG00000136518.16	ACTL6A	-2.63072	-0.197719	0.0085205	0.176388	-1.91993	-0.13233	0.0548672	0.227676	-2.90813	-0.239115	0.00363597	0.0256656
ENSG00000077080.9	ACTL6B	4.8265	2.9006	1.39e-06	0.00017725	3.85884	2.17155	0.00011393	0.00369585	4.8527	3.02162	1.22e-06	6.17e-05
ENSG00000072110.13	ACTN1	-1.35287	-0.263749	0.176097	0.606231	1.45284	0.273759	0.146267	0.395481	1.64438	0.350106	0.100098	0.248065
ENSG00000077522.12	ACTN2	2.14158	1.13735	0.0322276	0.322971	4.87861	2.68531	1.07e-06	0.00010053	5.33847	3.33845	9.37e-08	8.67e-06
ENSG00000130402.11	ACTN4	-0.703766	-0.142141	0.481579	0.834079	0.825099	0.160782	0.409315	0.672025	0.800876	0.174708	0.423203	0.616293
ENSG00000131966.13	ACTR10	-0.501569	-0.0400523	0.61597	0.888425	-0.0455607	-0.0034578	0.96366	0.985784	2.87636	0.263478	0.00402289	0.0276588
ENSG00000138107.12	ACTR1A	-0.79271	-0.040148	0.427947	0.80719	1.20854	0.0590066	0.22684	0.49821	2.02393	0.114522	0.0429777	0.145056
ENSG00000115073.7	ACTR1B	-1.56683	-0.0956619	0.117154	0.527947	-1.85975	-0.109496	0.0629216	0.248057	-3.95884	-0.298139	7.53e-05	0.00153501
ENSG00000138071.13	ACTR2	-2.80276	-0.285317	0.00506669	0.13455	-1.85824	-0.175679	0.0631353	0.248283	-1.45671	-0.150809	0.145197	0.315311
ENSG00000115091.11	ACTR3	-1.90057	-0.161606	0.0573582	0.405566	-1.58578	-0.127778	0.11279	0.343881	-1.09799	-0.0985024	0.272207	0.46884
ENSG00000133627.17	ACTR3B	1.66236	0.294975	0.0964398	0.493172	0.715288	0.120817	0.474431	0.717421	-0.720034	-0.139898	0.471504	0.656311
ENSG00000106526.10	ACTR3C	-0.411544	-0.366744	0.680674	0.910901	1.56481	1.20452	0.117627	0.352388	0.714871	0.620404	0.474689	0.659096
ENSG00000101442.9	ACTR5	0.434728	0.0445861	0.66376	0.904565	1.28406	0.1251	0.199122	0.466524	1.51822	0.168405	0.128958	0.292201
ENSG00000075089.9	ACTR6	-0.127239	-0.0160597	0.898751	0.97487	0.249161	0.0299067	0.803236	0.916895	0.214324	0.0286652	0.830294	0.907259
ENSG00000113812.13	ACTR8	-1.23904	-0.0864838	0.215332	0.648953	-1.34461	-0.0899524	0.178752	0.439181	-1.91451	-0.146204	0.0555546	0.171501
ENSG00000184378.2	ACTRT3	0.952754	0.491256	0.340715	0.751842	-0.0891656	-0.0443849	0.92895	0.973514	0.455166	0.257263	0.64899	0.78878
ENSG00000115170.13	ACVR1	-2.42001	-0.190037	0.0155199	0.231696	-0.20155	-0.0140259	0.840268	0.934636	1.20713	0.0945083	0.227381	0.418902
ENSG00000135503.12	ACVR1B	-0.326981	-0.02786	0.743683	0.931535	1.43704	0.118653	0.150707	0.401931	2.34728	0.224015	0.018911	0.0821988
ENSG00000121989.14	ACVR2A	0.733796	0.100919	0.463073	0.826371	-0.443509	-0.059231	0.657398	0.838219	0.367416	0.0537333	0.713309	0.832465
ENSG00000114739.13	ACVR2B	0.660167	0.0881435	0.509146	0.846945	-0.493754	-0.0640596	0.62148	0.818467	-0.469799	-0.0676375	0.638499	0.781239
ENSG00000139567.12	ACVRL1	0.74696	0.168037	0.455088	0.821977	2.94675	0.657637	0.00321128	0.0385543	2.77796	0.678656	0.00547013	0.0343959
ENSG00000243989.8	ACY1	1.67183	1.292	0.0945586	0.490544	2.22477	1.61715	0.0260967	0.144286	1.43449	1.16783	0.151432	0.324072
ENSG00000132744.7	ACY3	-0.859227	-0.2769	0.390215	0.786012	-0.405657	-0.124554	0.684994	0.853839	-2.09707	-0.755597	0.035987	0.129441
ENSG00000119640.8	ACYP1	0.664174	0.143164	0.506579	0.845157	1.98885	0.413255	0.0467178	0.206931	2.09491	0.472905	0.0361794	0.129808
ENSG00000170634.12	ACYP2	0.0808677	0.00608602	0.935547	0.984533	1.8033	0.132085	0.0713417	0.267241	0.479238	0.0385422	0.631769	0.77577
ENSG00000196839.12	ADA	0.738208	0.146892	0.460388	0.824665	-0.253797	-0.0488366	0.799652	0.915197	1.2011	0.258172	0.229711	0.421293
ENSG00000168803.15	ADAL	-0.284128	-0.0429664	0.776312	0.941666	0.989838	0.141074	0.322253	0.597201	2.40671	0.383395	0.0160971	0.0731952
ENSG00000137845.14	ADAM10	-2.10665	-0.133662	0.0351482	0.336404	-1.49081	-0.0884556	0.136011	0.380737	0.78863	0.0521746	0.430328	0.62159
ENSG00000073670.13	ADAM11	0.149682	0.0615778	0.881015	0.971899	0.913482	0.352416	0.360989	0.633661	0.317471	0.136692	0.750887	0.858071
ENSG00000148848.14	ADAM12	0.586554	0.782427	0.557503	0.865253	1.27028	1.59897	0.203987	0.471502	1.75124	2.29446	0.079905	0.214991
ENSG00000143537.13	ADAM15	1.01611	0.188533	0.309579	0.727454	1.18735	0.21086	0.23509	0.508667	1.34293	0.26804	0.179294	0.361194
ENSG00000151694.12	ADAM17	-2.52201	-0.292571	0.0116685	0.20455	-3.32521	-0.388112	0.00088351	0.0156221	-2.45713	-0.30547	0.0140051	0.0662561
ENSG00000135074.15	ADAM19	-0.675703	-0.472073	0.499229	0.841619	-0.51709	-0.358538	0.605093	0.806976	-1.3247	-1.04915	0.18527	0.368929
ENSG00000008277.14	ADAM22	2.0674	1.14805	0.0386968	0.349535	2.04471	1.10695	0.0408833	0.190137	2.79513	1.6483	0.0051879	0.0331186
ENSG00000114948.12	ADAM23	-0.641604	-0.12146	0.521131	0.852461	2.17478	0.391753	0.0296465	0.155892	4.27276	0.939884	1.93e-05	0.00055388
ENSG00000042980.12	ADAM28	-0.280906	-0.0501038	0.778783	0.941666	-2.02055	-0.358476	0.0433264	0.197135	-2.24065	-0.443244	0.0250487	0.100894
ENSG00000197140.14	ADAM32	-0.993169	-0.784084	0.320628	0.736964	0.397431	0.275426	0.69105	0.857183	0.706321	0.534371	0.479989	0.663403
ENSG00000149451.17	ADAM33	0.333669	0.343288	0.738629	0.930254	0.195663	0.201033	0.844874	0.936658	1.19541	1.24612	0.231928	0.423674
ENSG00000151651.15	ADAM8	-0.871877	-0.464859	0.383276	0.780695	1.0751	0.537014	0.282332	0.558835	-0.180133	-0.100846	0.857048	0.922492
ENSG00000168615.11	ADAM9	-0.514681	-0.0620474	0.606776	0.885375	1.46436	0.171949	0.143095	0.390898	4.0956	0.63533	4.21e-05	0.00100431
ENSG00000134028.14	ADAMDEC1	-0.633751	-0.282945	0.526244	0.854698	-0.540854	-0.23029	0.588608	0.796953	0.327161	0.154912	0.743546	0.853368
ENSG00000154734.14	ADAMTS1	-0.197774	-0.371809	0.843222	0.960312	0.896024	1.46239	0.37024	0.64171	1.29718	2.10689	0.194569	0.379703
ENSG00000142303.13	ADAMTS10	-0.972964	-0.26552	0.330571	0.744526	-2.43489	-0.668075	0.0148963	0.101794	-3.85839	-1.32274	0.00011414	0.00205687
ENSG00000151388.10	ADAMTS12	-0.55875	-0.599895	0.576333	0.874529	1.09476	1.01041	0.273621	0.551414	0.761246	0.758993	0.44651	0.634945
ENSG00000160323.18	ADAMTS13	1.08333	0.173153	0.278661	0.703089	-0.695023	-0.109046	0.487041	0.728013	-0.129673	-0.0222814	0.896825	0.946966
ENSG00000138316.10	ADAMTS14	-0.948648	-1.08559	0.3428	0.753402	0.600724	0.610429	0.548024	0.771567	1.04499	1.08005	0.296028	0.493472
ENSG00000166106.3	ADAMTS15	-0.1299	-0.230395	0.896645	0.974692	0.0922203	0.168271	0.926523	0.972623	1.67181	2.73369	0.0945627	0.239287
ENSG00000145536.15	ADAMTS16	-0.0043354	-0.0074315	0.996541	0.999596	0.166688	0.278168	0.867616	0.946159	1.34067	2.17881	0.180028	0.362415
ENSG00000140470.13	ADAMTS17	1.62929	1.18055	0.103251	0.503088	-0.290016	-0.221944	0.771804	0.90159	-0.680273	-0.60571	0.496332	0.676476
ENSG00000087116.14	ADAMTS2	1.5218	2.08322	0.128059	0.541618	1.16952	1.58861	0.242194	0.517641	2.16269	3.17134	0.0305648	0.116107
ENSG00000158859.9	ADAMTS4	2.31896	0.871102	0.020397	0.266669	2.30465	0.798447	0.0211862	0.12734	3.55993	1.45899	0.00037096	0.00494391
ENSG00000154736.5	ADAMTS5	-0.294204	-0.525368	0.768602	0.939814	1.04062	1.64208	0.29805	0.575899	0.95695	1.56698	0.338592	0.534822
ENSG00000049192.14	ADAMTS6	0.982216	0.731815	0.325994	0.741872	2.39511	1.69302	0.0166152	0.10871	2.10745	1.5885	0.0350789	0.127395
ENSG00000136378.14	ADAMTS7	0.866687	1.50373	0.386113	0.782416	0.867309	1.57168	0.385773	0.654351	1.78467	3.26818	0.0743155	0.205092
ENSG00000197859.9	ADAMTSL2	1.47665	0.68512	0.139768	0.558008	-1.65504	-0.924153	0.097917	0.319174	-1.50831	-0.910737	0.131476	0.295346
ENSG00000143382.14	ADAMTSL4	0.939383	0.128876	0.347534	0.756337	-0.420948	-0.0550644	0.673793	0.846923	0.0596954	0.00879054	0.952398	0.974768
ENSG00000185761.10	ADAMTSL5	-0.22578	-0.0876552	0.821373	0.9556	1.91251	0.681823	0.0558114	0.230389	1.69044	0.661635	0.0909446	0.233188
ENSG00000105963.13	ADAP1	1.1955	0.205504	0.231892	0.66487	2.22756	0.376766	0.0259099	0.143478	0.40579	0.0735678	0.684897	0.813732
ENSG00000184060.10	ADAP2	1.23661	0.132394	0.216232	0.649559	0.799285	0.0812514	0.424125	0.683451	1.07026	0.122961	0.284501	0.481939
ENSG00000160710.15	ADAR	-0.721698	-0.0430833	0.47048	0.828525	-0.527623	-0.030194	0.597761	0.801151	0.0967266	0.0061656	0.922944	0.961086
ENSG00000197381.15	ADARB1	0.42254	0.156531	0.672631	0.907534	2.68327	0.956894	0.00729052	0.0653663	3.61566	1.47342	0.00029959	0.00424589
ENSG00000185736.15	ADARB2	2.06797	0.58711	0.0386432	0.349535	4.90766	1.51236	9.22e-07	8.96e-05	5.61436	2.06445	1.97e-08	2.46e-06
ENSG00000065457.10	ADAT1	-1.88752	-0.138519	0.0590905	0.406802	-2.26594	-0.160884	0.0234548	0.135477	-3.61344	-0.315058	0.00030216	0.00425733
ENSG00000189007.15	ADAT2	1.47806	0.200015	0.139392	0.557371	2.79665	0.370961	0.00516354	0.0520251	3.21669	0.490683	0.00129681	0.0124179
ENSG00000213638.5	ADAT3	0.900856	0.130978	0.367665	0.771672	1.96629	0.271458	0.0492648	0.21387	0.563905	0.0876369	0.572819	0.733124
ENSG00000063761.15	ADCK1	1.34104	0.133541	0.179908	0.609665	1.50733	0.143226	0.131725	0.374968	1.7981	0.193103	0.0721606	0.201714
ENSG00000133597.10	ADCK2	1.15376	0.129691	0.2486	0.679891	-2.88016	-0.336865	0.00397478	0.0441147	-3.31237	-0.454714	0.00092509	0.0096894
ENSG00000163050.16	ADCK3	1.78295	0.235926	0.074594	0.447806	-0.418512	-0.0516951	0.675573	0.847877	-1.05083	-0.148345	0.293335	0.491012
ENSG00000123815.11	ADCK4	0.870874	0.0707731	0.383823	0.781262	0.8918	0.0696153	0.3725	0.643987	-2.52217	-0.232221	0.0116633	0.058509
ENSG00000173137.11	ADCK5	1.90949	0.148106	0.0561987	0.403074	2.84767	0.218387	0.00440411	0.0469214	0.227296	0.018381	0.820194	0.9007
ENSG00000164742.15	ADCY1	2.31207	2.1026	0.0207738	0.268536	1.84102	1.61964	0.0656185	0.254063	3.58785	3.45814	0.00033342	0.00456712
ENSG00000143199.17	ADCY10	-0.654399	-0.627324	0.512855	0.848934	-0.0930602	-0.0780307	0.925856	0.972482	-0.431577	-0.427579	0.666049	0.800002
ENSG00000078295.16	ADCY2	1.59641	1.38971	0.110398	0.515781	-0.298028	-0.268881	0.765682	0.898283	1.61362	1.50775	0.106611	0.259171
ENSG00000138031.14	ADCY3	0.907229	0.337618	0.364285	0.76793	-0.154028	-0.0551296	0.877588	0.951225	0.227058	0.0916966	0.820378	0.900764
ENSG00000129467.13	ADCY4	1.1258	0.282748	0.260252	0.690054	1.13578	0.266694	0.256047	0.531683	0.117684	0.0325435	0.906318	0.951471
ENSG00000173175.14	ADCY5	0.96531	0.543518	0.334389	0.746288	0.971744	0.534541	0.331178	0.604979	1.76755	1.03569	0.0771359	0.209793
ENSG00000174233.11	ADCY6	0.692739	0.0631838	0.488473	0.835995	0.00180647	0.00015701	0.998559	0.999289	-1.3185	-0.13171	0.187338	0.371014
ENSG00000121281.12	ADCY7	-0.227995	-0.0307852	0.81965	0.954777	1.24463	0.163286	0.213266	0.482798	0.183036	0.0267677	0.85477	0.921459
ENSG00000162104.9	ADCY9	1.61977	0.453854	0.105281	0.506448	3.58656	1.03296	0.00033507	0.00784777	3.22654	0.987642	0.00125296	0.0120969
ENSG00000078549.14	ADCYAP1R1	5.41684	3.18149	6.07e-08	1.16e-05	4.97945	2.78428	6.38e-07	6.51e-05	6.57601	4.3585	4.83e-11	1.73e-08
ENSG00000087274.16	ADD1	-1.49871	-0.0889056	0.133949	0.549921	-3.25123	-0.19972	0.00114908	0.0189353	-1.87846	-0.120083	0.0603176	0.180769
ENSG00000075340.22	ADD2	3.92673	1.58122	8.61e-05	0.00679691	2.72529	1.03037	0.00642443	0.0603854	3.92995	1.67083	8.5e-05	0.00169529
ENSG00000148700.14	ADD3	-3.58349	-0.259669	0.00033904	0.0199333	-3.70385	-0.25911	0.00021236	0.00560798	-4.12488	-0.335725	3.71e-05	0.00091686
ENSG00000118492.16	ADGB	1.54702	0.948899	0.121858	0.534406	0.984616	0.584326	0.324813	0.599406	1.73432	1.13186	0.0828608	0.219635
ENSG00000020181.17	ADGRA2	0.527036	0.397555	0.598169	0.882445	0.836724	0.631342	0.402748	0.667579	0.430896	0.350549	0.666544	0.800178
ENSG00000152990.13	ADGRA3	-0.457673	-0.18367	0.647187	0.898458	1.71482	0.619346	0.0863782	0.297375	2.09354	0.840101	0.0363012	0.130114
ENSG00000181790.11	ADGRB1	4.5103	1.75093	6.47e-06	0.00072825	5.16863	2.03053	2.36e-07	2.86e-05	4.35154	1.77576	1.35e-05	0.00041626
ENSG00000121753.12	ADGRB2	1.71729	2.62949	0.085927	0.474468	2.04275	3.06602	0.0410771	0.190717	2.68226	4.23333	0.0073126	0.0420762
ENSG00000135298.13	ADGRB3	4.48944	3.1754	7.14e-06	0.00078479	2.24444	1.49056	0.0248041	0.140089	4.52468	3.38396	6.05e-06	0.00022159
ENSG00000111452.12	ADGRD1	-1.17672	-0.516767	0.239306	0.67211	0.625877	0.234326	0.531396	0.758645	-0.560381	-0.244424	0.575219	0.73502
ENSG00000180264.11	ADGRD2	-0.164834	-0.12027	0.869074	0.968502	-0.157591	-0.108827	0.874779	0.949838	1.02783	0.752835	0.304028	0.500305
ENSG00000174837.14	ADGRE1	0.706996	0.200069	0.479569	0.832616	1.02562	0.280145	0.305071	0.582694	0.259479	0.0784514	0.795266	0.88578
ENSG00000127507.17	ADGRE2	-0.917557	-0.21001	0.358851	0.764368	-0.571351	-0.12315	0.567762	0.783699	-2.34229	-0.61544	0.019166	0.0828785
ENSG00000131355.14	ADGRE3	-0.876514	-0.291027	0.380751	0.779278	-0.511081	-0.160246	0.609294	0.809179	-2.00248	-0.748814	0.0452327	0.150282
ENSG00000123146.19	ADGRE5	0.570943	0.141962	0.568038	0.869926	0.547836	0.126597	0.583804	0.793765	-0.872162	-0.244793	0.38312	0.578853
ENSG00000173567.14	ADGRF3	-1.26281	-0.444384	0.206658	0.640864	-0.458363	-0.152099	0.646692	0.831997	0.067924	0.0238059	0.945846	0.971494
ENSG00000205336.11	ADGRG1	-0.0428638	-0.0255428	0.96581	0.9932	-0.471118	-0.271658	0.637556	0.828145	-0.596695	-0.394756	0.550711	0.716991
ENSG00000159618.15	ADGRG5	0.715914	0.196483	0.474044	0.82922	0.636836	0.167208	0.524232	0.75387	-1.38353	-0.413071	0.166503	0.344389
ENSG00000112414.14	ADGRG6	0.324353	0.119739	0.745671	0.931648	0.943779	0.33282	0.345283	0.619264	2.15436	0.847707	0.0312118	0.117782
ENSG00000072071.16	ADGRL1	0.88549	0.18819	0.375892	0.776851	-0.072121	-0.0148749	0.942506	0.978892	-0.914569	-0.21367	0.360418	0.556199
ENSG00000117114.19	ADGRL2	1.86355	2.47481	0.0623854	0.41669	2.30904	3.01039	0.0209412	0.126133	3.26475	4.48964	0.00109559	0.0109383
ENSG00000150471.16	ADGRL3	2.08979	2.09926	0.0366364	0.341215	2.27513	2.25407	0.0228982	0.13342	2.74176	2.89615	0.00611101	0.0370892
ENSG00000164199.17	ADGRV1	-2.15879	-1.09464	0.0308665	0.32032	-2.42275	-1.25823	0.0154034	0.103464	0.372921	0.172474	0.709207	0.829262
ENSG00000197894.10	ADH5	0.0606523	0.00494626	0.951636	0.989234	0.231287	0.0180171	0.817092	0.922863	2.52945	0.2366	0.0114242	0.057762
ENSG00000147576.15	ADHFE1	0.454943	0.0813792	0.64915	0.899642	-1.3987	-0.248732	0.161903	0.416242	-2.39195	-0.524913	0.0167592	0.0752242
ENSG00000182551.13	ADI1	1.37034	0.142668	0.17058	0.601594	2.28019	0.234837	0.0225967	0.13238	3.11345	0.375431	0.00184911	0.0161695
ENSG00000159346.12	ADIPOR1	1.56387	0.100974	0.117849	0.528137	0.946442	0.0576115	0.343923	0.617601	2.53339	0.183114	0.0112965	0.0573249
ENSG00000006831.9	ADIPOR2	-1.60406	-0.161198	0.108701	0.513825	-0.379971	-0.0357105	0.703967	0.863897	-0.133025	-0.0140778	0.894173	0.945528
ENSG00000156110.13	ADK	0.629223	0.0771031	0.529203	0.854698	-1.11344	-0.133099	0.26552	0.542235	-0.269012	-0.0354752	0.787921	0.881634
ENSG00000148926.9	ADM	0.166418	0.0421178	0.867828	0.968122	2.90771	0.716337	0.00364091	0.0417503	3.76866	1.07755	0.00016412	0.0027361
ENSG00000128165.8	ADM2	0.539879	0.750139	0.589281	0.880836	1.14177	1.56353	0.25355	0.529369	1.19953	1.69448	0.230321	0.421926
ENSG00000101126.16	ADNP	-1.21023	-0.0842267	0.226189	0.659368	0.185053	0.0121061	0.853188	0.94033	-1.16003	-0.0870123	0.246037	0.439636
ENSG00000101544.8	ADNP2	-1.56348	-0.175969	0.117939	0.528378	-1.08293	-0.115391	0.278839	0.555888	-1.73805	-0.208421	0.0822021	0.218521
ENSG00000181915.4	ADO	-0.393091	-0.0368467	0.694253	0.9162	-1.11374	-0.101072	0.265389	0.542045	-0.0614608	-0.00617	0.950992	0.973966
ENSG00000163485.16	ADORA1	-0.354729	-0.0442568	0.722793	0.923727	3.58535	0.473858	0.00033663	0.00785297	3.08941	0.448978	0.00200554	0.0169847
ENSG00000128271.21	ADORA2A	0.938942	0.792896	0.347761	0.756337	-0.36858	-0.3208	0.712441	0.869153	-0.533242	-0.506218	0.593866	0.749115
ENSG00000170425.3	ADORA2B	2.2948	0.473531	0.0217445	0.272062	1.23752	0.241522	0.215895	0.485078	2.25486	0.495794	0.0241419	0.0983506
ENSG00000282608.1	ADORA3	1.6356	0.174428	0.101923	0.50171	3.57987	0.405526	0.00034377	0.00796764	4.81935	0.679357	1.44e-06	7.02e-05
ENSG00000159322.17	ADPGK	0.358043	0.0235306	0.720311	0.923619	-0.296637	-0.018644	0.766744	0.898704	-1.11657	-0.0799481	0.264176	0.460504
ENSG00000144843.11	ADPRH	0.430088	0.0482956	0.667131	0.905434	-0.665754	-0.0724734	0.505568	0.740843	-1.47824	-0.182568	0.139343	0.306465
ENSG00000153531.13	ADPRHL1	1.02419	0.408705	0.305745	0.724768	-0.112132	-0.0437097	0.910718	0.966953	1.10659	0.472473	0.268472	0.465095
ENSG00000116863.10	ADPRHL2	-0.337769	-0.0298146	0.735537	0.928669	-0.674094	-0.0570995	0.500251	0.737193	-1.23015	-0.118481	0.21864	0.409077
ENSG00000170222.11	ADPRM	1.87029	0.29668	0.0614439	0.413495	-0.380435	-0.0579609	0.703623	0.863653	0.701183	0.118151	0.483189	0.666118
ENSG00000170214.4	ADRA1B	1.04772	0.751405	0.294768	0.716947	-0.885489	-0.696896	0.375893	0.646644	-0.192187	-0.158867	0.847596	0.917981
ENSG00000150594.6	ADRA2A	2.37339	1.77767	0.0176257	0.248097	1.33518	1.00831	0.181818	0.4433	2.09792	1.63763	0.035912	0.129363
ENSG00000274286.1	ADRA2B	1.63223	1.43321	0.102631	0.50198	-1.02934	-1.12057	0.303318	0.581393	-0.587491	-0.657238	0.556874	0.721508
ENSG00000184160.7	ADRA2C	-0.291649	-0.262049	0.770555	0.940853	0.705779	0.562894	0.480326	0.72312	0.462955	0.411345	0.643397	0.784888
ENSG00000043591.5	ADRB1	0.662143	0.436152	0.50788	0.846252	1.60657	1.00253	0.108149	0.336481	1.65668	1.13843	0.0975846	0.244126
ENSG00000169252.5	ADRB2	0.433191	0.0605289	0.664876	0.904565	-1.54715	-0.212911	0.121827	0.359559	-1.52405	-0.238715	0.127496	0.290193
ENSG00000173020.10	ADRBK1	0.533134	0.0435219	0.593941	0.881032	-0.0885314	-0.0068975	0.929454	0.973756	-1.68215	-0.151374	0.0925397	0.236007
ENSG00000100077.14	ADRBK2	-0.538957	-0.0662928	0.589916	0.880865	-2.43366	-0.304323	0.014947	0.101883	-3.40275	-0.503908	0.00066711	0.00759441
ENSG00000130706.12	ADRM1	2.10201	0.13902	0.0355524	0.337133	1.68303	0.104587	0.0923697	0.308987	2.30355	0.16528	0.0212479	0.089469
ENSG00000239900.12	ADSL	-0.49504	-0.108553	0.620572	0.889279	0.176903	0.0362435	0.859585	0.942726	1.38684	0.310837	0.165489	0.343306
ENSG00000035687.9	ADSS	-0.56946	-0.0637356	0.569044	0.869926	-0.636281	-0.0687007	0.524594	0.754163	0.645904	0.0760329	0.518341	0.692481
ENSG00000185100.10	ADSSL1	1.6834	0.242924	0.0922968	0.486764	-1.90681	-0.282484	0.0565456	0.232167	-2.45942	-0.424644	0.0139162	0.0661395
ENSG00000111863.12	ADTRP	-1.02582	-0.635046	0.304974	0.724143	-0.228347	-0.127148	0.819376	0.923657	1.48563	0.878605	0.137377	0.304131
ENSG00000106624.10	AEBP1	0.0409987	0.0712911	0.967297	0.993604	0.783353	1.24206	0.43342	0.688795	1.2231	1.96154	0.221293	0.411991
ENSG00000139154.14	AEBP2	-1.04986	-0.0928239	0.293782	0.716501	-0.898058	-0.0755924	0.369155	0.6412	-1.03373	-0.0976702	0.301263	0.497665
ENSG00000181026.14	AEN	2.48955	0.38017	0.0127903	0.213476	2.41076	0.350273	0.0159192	0.106081	2.38751	0.391485	0.0169628	0.0758519
ENSG00000104964.14	AES	-0.458614	-0.0992669	0.646511	0.898458	-1.09134	-0.228049	0.275121	0.553224	-2.8735	-0.726369	0.00405948	0.0278033
ENSG00000241489.7	AF011889.5	1.03058	0.197915	0.302737	0.723429	1.45579	0.265208	0.145452	0.39417	-1.12564	-0.242084	0.260318	0.456508
ENSG00000196526.10	AFAP1	-0.399607	-0.448597	0.689446	0.914588	0.458884	0.465572	0.646317	0.831736	1.04474	1.1141	0.296142	0.493472
ENSG00000157510.13	AFAP1L1	-0.0016311	-0.0017128	0.998699	0.999596	-0.0587234	-0.0623601	0.953172	0.98263	-0.0130055	-0.0149143	0.989623	0.993679
ENSG00000169129.14	AFAP1L2	1.71924	2.63123	0.0855714	0.474412	0.246851	0.403295	0.805024	0.917687	2.42488	3.90034	0.0153134	0.0708032
ENSG00000172493.20	AFF1	-0.954925	-0.107804	0.339616	0.750865	1.54005	0.167934	0.123547	0.362596	1.05811	0.127487	0.290006	0.487679
ENSG00000155966.13	AFF2	2.50511	2.19252	0.0122412	0.209114	1.41281	1.23072	0.157711	0.410989	3.30972	3.06421	0.00093388	0.00975636
ENSG00000144218.18	AFF3	0.658431	0.425222	0.510261	0.847527	1.18328	0.73317	0.236699	0.510461	2.76993	1.8876	0.00560675	0.0350513
ENSG00000072364.12	AFF4	-2.38701	-0.248476	0.0169861	0.242681	-1.54384	-0.148903	0.122626	0.360858	-1.05061	-0.112299	0.293438	0.491056
ENSG00000141385.9	AFG3L2	-1.55895	-0.137738	0.119008	0.529663	-1.02312	-0.0850401	0.306249	0.583385	-0.433097	-0.0403582	0.664944	0.798996
ENSG00000183077.15	AFMID	0.853062	0.0893911	0.393625	0.787141	-0.742694	-0.0757704	0.457667	0.704812	-1.99049	-0.235257	0.0465369	0.152739
ENSG00000119844.15	AFTPH	-0.704101	-0.056921	0.48137	0.83399	-0.763106	-0.0593182	0.4454	0.696981	-1.91531	-0.170517	0.0554528	0.171261
ENSG00000038002.8	AGA	-1.89569	-0.177142	0.0580007	0.405902	-0.588182	-0.0503127	0.55641	0.775478	-0.698598	-0.0669858	0.484803	0.667388
ENSG00000157985.18	AGAP1	-0.0682063	-0.0179633	0.945621	0.987733	0.25044	0.0630936	0.802247	0.916439	0.640724	0.176098	0.521702	0.695489
ENSG00000135439.11	AGAP2	1.29281	0.287887	0.196078	0.625725	0.284107	0.0601432	0.776328	0.903282	1.60176	0.382207	0.109208	0.26299
ENSG00000133612.18	AGAP3	0.550571	0.0708506	0.581928	0.878058	1.362	0.170071	0.173199	0.433485	1.33612	0.188628	0.18151	0.36432
ENSG00000188234.13	AGAP4	0.932207	0.222056	0.35123	0.758926	0.255166	0.0578955	0.798595	0.914565	0.102292	0.0262155	0.918525	0.958239
ENSG00000172650.13	AGAP5	0.173529	0.0941581	0.862235	0.966381	1.32026	0.652707	0.186749	0.450017	0.939397	0.52531	0.347527	0.542975
ENSG00000204149.10	AGAP6	1.6976	0.263395	0.0895829	0.480252	1.71337	0.25087	0.0866444	0.297869	0.511316	0.0838025	0.60913	0.760395
ENSG00000204172.12	AGAP9	1.13985	0.244735	0.254348	0.684215	0.493262	0.101733	0.621827	0.818651	0.498855	0.114434	0.617882	0.766824
ENSG00000165923.15	AGBL2	0.315577	0.27273	0.752323	0.934565	-0.927119	-0.854676	0.353865	0.626787	-0.632172	-0.626796	0.527275	0.700247
ENSG00000146856.14	AGBL3	-1.52635	-0.325817	0.126923	0.540135	1.23835	0.233917	0.215587	0.484901	0.0353097	0.00737203	0.971833	0.984861
ENSG00000084693.15	AGBL5	0.565888	0.0667541	0.57147	0.871262	-1.02417	-0.118614	0.305755	0.583143	-0.272791	-0.0345741	0.785014	0.87937
ENSG00000204305.13	AGER	0.42172	0.0561151	0.673229	0.907775	-0.48463	-0.0616762	0.627939	0.822231	-2.5866	-0.409556	0.00969272	0.0514412
ENSG00000173744.17	AGFG1	-0.0872764	-0.007617	0.930452	0.982865	1.84181	0.157693	0.0655031	0.25376	1.42558	0.134499	0.153991	0.328172
ENSG00000106351.12	AGFG2	1.69143	0.153891	0.0907542	0.483049	1.73823	0.149603	0.0821706	0.289441	0.638815	0.0613683	0.522943	0.696689
ENSG00000164252.12	AGGF1	-0.382113	-0.0423748	0.702378	0.918418	1.46218	0.154859	0.143691	0.391702	1.58966	0.188201	0.111911	0.267013
ENSG00000006530.15	AGK	-0.101721	-0.0116355	0.918979	0.981117	-0.392456	-0.0433247	0.694721	0.858769	0.630595	0.0758292	0.528305	0.700761
ENSG00000162688.16	AGL	-2.97769	-0.253802	0.0029043	0.096722	-2.22309	-0.17514	0.0262094	0.144577	-2.56016	-0.225717	0.0104623	0.0543523
ENSG00000116771.5	AGMAT	-1.33981	-0.544543	0.180309	0.610552	-2.09729	-0.851712	0.0359678	0.175263	-2.57625	-1.27616	0.00998773	0.0525579
ENSG00000092847.11	AGO1	-0.371027	-0.0511576	0.710617	0.92098	0.208287	0.0274971	0.835005	0.931847	-0.0346014	-0.0051012	0.972398	0.98511
ENSG00000123908.11	AGO2	-0.214194	-0.0332455	0.830396	0.958905	-0.153087	-0.0229124	0.878329	0.951348	-1.02711	-0.171872	0.304368	0.500604
ENSG00000126070.19	AGO3	2.32964	0.197864	0.0198254	0.261883	1.79647	0.144122	0.0724201	0.269725	0.431879	0.0375779	0.665829	0.799857
ENSG00000134698.10	AGO4	-0.327267	-0.0323662	0.743466	0.931535	-2.27882	-0.228207	0.0226778	0.132577	-3.41406	-0.406501	0.00064002	0.00733278
ENSG00000204310.12	AGPAT1	0.655106	0.0550485	0.5124	0.848634	1.83208	0.149858	0.0669394	0.257225	2.13601	0.196621	0.0326788	0.121419
ENSG00000169692.12	AGPAT2	-0.11065	-0.0158571	0.911894	0.979618	1.30257	0.180438	0.19272	0.45806	0.399443	0.0615476	0.689567	0.817241
ENSG00000160216.18	AGPAT3	0.972431	0.0749016	0.330836	0.744526	2.78697	0.219676	0.00532026	0.053006	1.95958	0.167795	0.0500444	0.160167
ENSG00000026652.13	AGPAT4	0.824021	0.278915	0.409928	0.79754	0.379309	0.123055	0.704458	0.863988	1.37245	0.499923	0.169922	0.349156
ENSG00000155189.11	AGPAT5	0.989484	0.218162	0.322426	0.737915	-0.182773	-0.0387841	0.854976	0.941211	0.194695	0.0463932	0.845631	0.916838
ENSG00000158669.11	AGPAT6	-0.395331	-0.0233025	0.692599	0.916046	-0.762713	-0.0432197	0.445634	0.697088	-1.0711	-0.0684472	0.284125	0.481491
ENSG00000188266.13	AGPHD1	0.909582	0.319374	0.363043	0.767051	-0.0922155	-0.0319133	0.926527	0.972623	-1.68618	-0.713538	0.0917617	0.234652
ENSG00000018510.14	AGPS	-1.85282	-0.16161	0.0639084	0.421737	-1.88072	-0.156723	0.0600103	0.240817	-0.842549	-0.0771029	0.399481	0.594098
ENSG00000106541.11	AGR2	1.37989	0.667479	0.167621	0.5974	2.39756	1.13752	0.0165047	0.108277	2.76396	1.41092	0.00571053	0.0355186
ENSG00000188157.14	AGRN	0.0597117	0.0350288	0.952385	0.989474	0.183918	0.103428	0.854078	0.940875	0.866738	0.54185	0.386085	0.581918
ENSG00000159723.4	AGRP	0.506022	0.252652	0.612841	0.886829	0.626053	0.299948	0.53128	0.758585	-0.044951	-0.0243144	0.964146	0.981668
ENSG00000135744.7	AGT	0.589	0.258094	0.555861	0.864789	2.09241	0.834402	0.0364015	0.176653	2.83623	1.28843	0.00456494	0.0302081
ENSG00000135049.15	AGTPBP1	-0.798259	-0.125918	0.42472	0.805023	-1.88812	-0.298756	0.0590103	0.238765	-2.05516	-0.358624	0.0398635	0.138269
ENSG00000177674.15	AGTRAP	-0.718407	-0.126917	0.472506	0.828873	0.66731	0.109958	0.504574	0.739824	0.995369	0.184553	0.319557	0.516051
ENSG00000153207.14	AHCTF1	-2.29619	-0.239723	0.021665	0.271908	-1.34968	-0.129837	0.177118	0.437897	-1.40412	-0.150694	0.160282	0.336263
ENSG00000101444.12	AHCY	1.42731	0.188278	0.153492	0.577338	1.69541	0.215484	0.0899976	0.304691	2.12326	0.310524	0.0337324	0.123922
ENSG00000168710.17	AHCYL1	-1.91264	-0.181174	0.0557946	0.401991	-3.44794	-0.341078	0.00056487	0.0113507	-4.20114	-0.483164	2.66e-05	0.0007092
ENSG00000158467.16	AHCYL2	1.04039	0.0679316	0.298157	0.719515	3.34095	0.228672	0.00083493	0.0151187	3.74333	0.292842	0.0001816	0.00295564
ENSG00000126705.14	AHDC1	0.208684	0.0388076	0.834695	0.95964	0.00673953	0.00120097	0.994623	0.997805	0.275601	0.0548991	0.782854	0.878329
ENSG00000135541.20	AHI1	-0.78065	-0.132655	0.435008	0.812097	-3.10205	-0.588431	0.00192188	0.0266469	-1.85864	-0.353169	0.0630782	0.185607
ENSG00000124942.13	AHNAK	-0.387313	-0.36757	0.698525	0.917633	-0.309543	-0.2963	0.756909	0.893682	0.430406	0.414434	0.6669	0.800336
ENSG00000185567.6	AHNAK2	-0.743945	-0.27813	0.45691	0.823498	0.569104	0.198202	0.569285	0.784394	0.714506	0.275125	0.474914	0.659292
ENSG00000106546.13	AHR	0.0388683	0.00578656	0.968995	0.99401	0.541485	0.0774636	0.588173	0.79659	0.181747	0.0287471	0.855781	0.92178
ENSG00000063438.16	AHRR	1.44164	0.17801	0.149405	0.57337	2.94947	0.374152	0.00318317	0.0382811	1.25232	0.164924	0.210453	0.399302
ENSG00000100591.7	AHSA1	-0.385384	-0.0320365	0.699953	0.918007	1.85893	0.151951	0.0630369	0.248102	2.52802	0.239145	0.0114708	0.0579056
ENSG00000186063.12	AIDA	-1.2713	-0.144898	0.203622	0.637379	-2.82976	-0.331728	0.00465823	0.0488277	-3.90057	-0.555901	9.6e-05	0.00181842
ENSG00000204472.12	AIF1	0.371424	0.0506565	0.710321	0.92098	-0.016516	-0.0021629	0.986823	0.994059	-0.134421	-0.0195673	0.89307	0.944945
ENSG00000126878.12	AIF1L	-1.13003	-2.02982	0.258464	0.688995	0.591249	0.826499	0.554353	0.774505	0.696958	1.06395	0.485829	0.667927
ENSG00000156709.13	AIFM1	0.635386	0.0588849	0.525177	0.854698	1.5716	0.1417	0.116044	0.349773	3.08994	0.338516	0.00200196	0.0169838
ENSG00000042286.14	AIFM2	-0.44341	-0.211994	0.657469	0.902846	0.605577	0.258692	0.544796	0.768968	1.64936	0.752521	0.0990746	0.246337
ENSG00000183773.15	AIFM3	-0.35854	-0.0794909	0.719939	0.923402	-2.07063	-0.477781	0.0383932	0.182537	-2.55293	-0.698072	0.0106821	0.0552154
ENSG00000146416.18	AIG1	-0.455431	-0.0741341	0.648799	0.899471	-0.885657	-0.139488	0.375802	0.646566	-1.22984	-0.224315	0.218757	0.409189
ENSG00000112297.14	AIM1	-1.24444	-0.146697	0.213336	0.647296	-0.38018	-0.0419456	0.703812	0.863788	-1.30797	-0.16626	0.190882	0.37569
ENSG00000164022.16	AIMP1	-1.13678	-0.138933	0.255631	0.685971	-1.39291	-0.165493	0.163647	0.419677	-1.44176	-0.188136	0.14937	0.321007
ENSG00000106305.9	AIMP2	-0.415342	-0.0466511	0.677891	0.909595	0.224913	0.0238041	0.822047	0.924843	-0.167933	-0.020189	0.866636	0.928557
ENSG00000110711.9	AIP	0.829596	0.0538725	0.406767	0.795222	-0.0415053	-0.0025581	0.966893	0.986457	-1.53867	-0.109693	0.123885	0.28447
ENSG00000129474.15	AJUBA	0.206442	0.317215	0.836445	0.959771	0.653962	0.948133	0.513136	0.746024	1.38559	2.05088	0.165874	0.343694
ENSG00000106992.18	AK1	0.362124	0.10566	0.717259	0.922659	0.787864	0.221015	0.430776	0.68681	1.15345	0.347738	0.248725	0.442678
ENSG00000004455.16	AK2	-1.7868	-0.161733	0.0739699	0.446895	-2.36182	-0.209231	0.0181856	0.115577	-2.87499	-0.295279	0.00404044	0.0277128
ENSG00000147853.16	AK3	1.09323	0.0999973	0.274295	0.699279	-0.2697	-0.0234338	0.787391	0.909311	-0.628296	-0.0618276	0.52981	0.70165
ENSG00000162433.14	AK4	0.261618	0.340417	0.793616	0.944903	0.288199	0.381217	0.773195	0.902492	1.65279	2.11893	0.0983734	0.245324
ENSG00000154027.18	AK5	-0.357015	-0.284033	0.721081	0.923628	-0.438489	-0.33942	0.661032	0.840452	1.61799	1.26068	0.105665	0.25753
ENSG00000085231.13	AK6	0.624191	0.125904	0.532502	0.855392	1.05043	0.203293	0.293518	0.570699	1.39554	0.293471	0.162852	0.339412
ENSG00000140057.8	AK7	2.01956	1.4289	0.0434291	0.366397	1.73161	1.18687	0.083343	0.291987	2.07813	1.54719	0.0376973	0.133114
ENSG00000155085.15	AK9	0.261532	0.0445163	0.793682	0.944903	-2.99315	-0.578138	0.00276112	0.0347866	-0.646028	-0.12054	0.518261	0.692481
ENSG00000121057.12	AKAP1	1.0499	0.0899508	0.293765	0.716501	2.11996	0.177717	0.0340093	0.169477	2.91948	0.289108	0.0035062	0.0250236
ENSG00000108599.14	AKAP10	1.1562	0.0822839	0.2476	0.679075	3.44618	0.260597	0.00056857	0.0113786	3.91937	0.337499	8.88e-05	0.0017351
ENSG00000023516.8	AKAP11	0.0581688	0.0073668	0.953614	0.98997	-0.0720917	-0.008737	0.942529	0.978892	1.12062	0.154775	0.262451	0.458739
ENSG00000131016.16	AKAP12	-0.732282	-0.496501	0.463996	0.826373	0.20484	0.12462	0.837697	0.9329	1.3772	0.881153	0.168451	0.347232
ENSG00000170776.21	AKAP13	-0.621658	-0.0603393	0.534166	0.856621	-1.98144	-0.19036	0.0475422	0.208931	-2.48214	-0.274282	0.0130595	0.0635062
ENSG00000111254.7	AKAP3	1.52665	0.597738	0.126847	0.540063	0.0495784	0.0192256	0.960458	0.985002	2.49854	1.04724	0.0124706	0.0613102
ENSG00000179841.8	AKAP5	-0.28091	-0.238116	0.77878	0.941666	-0.598533	-0.481069	0.549484	0.772572	0.249294	0.224206	0.803134	0.890729
ENSG00000151320.10	AKAP6	0.38967	0.134709	0.696781	0.916804	1.03123	0.33809	0.302431	0.580524	2.91477	1.0954	0.00355956	0.0253203
ENSG00000118507.15	AKAP7	0.65796	0.309522	0.510564	0.847527	-1.76671	-0.964031	0.0772766	0.279507	0.391725	0.204587	0.695262	0.821294
ENSG00000105127.8	AKAP8	-0.868244	-0.0973196	0.385261	0.781961	-0.33045	-0.0350554	0.74106	0.884299	-1.41515	-0.172622	0.157025	0.332554
ENSG00000011243.17	AKAP8L	0.252159	0.021688	0.800918	0.947323	-0.264102	-0.0216851	0.791702	0.911703	-1.37852	-0.130333	0.168044	0.346743
ENSG00000127914.16	AKAP9	-0.208496	-0.029047	0.834841	0.95964	0.836021	0.111522	0.403143	0.667579	1.96229	0.302593	0.0497284	0.15937
ENSG00000166452.11	AKIP1	1.41729	0.0976044	0.156397	0.582138	1.93857	0.12942	0.0525538	0.222602	2.20043	0.167299	0.0277764	0.108575
ENSG00000174574.15	AKIRIN1	-0.449152	-0.0323087	0.653322	0.901924	-0.383801	-0.0265864	0.701126	0.861973	0.161365	0.0123552	0.871806	0.932289
ENSG00000135334.8	AKIRIN2	0.937567	0.0617344	0.348467	0.756966	1.16957	0.0737969	0.242173	0.517641	0.982507	0.0699399	0.32585	0.522435
ENSG00000106948.16	AKNA	0.866392	0.114489	0.386275	0.782416	0.403728	0.05083	0.686413	0.854515	-1.00886	-0.143391	0.313043	0.509622
ENSG00000117448.13	AKR1A1	0.120086	0.0106685	0.904415	0.976857	-0.273711	-0.0232605	0.784307	0.907808	0.136923	0.0131443	0.891091	0.943923
ENSG00000085662.13	AKR1B1	0.403187	0.0541618	0.686811	0.913638	-0.799431	-0.103021	0.424041	0.683451	0.206775	0.0299483	0.836186	0.91097
ENSG00000187134.13	AKR1C1	2.10198	1.53004	0.0355548	0.337133	1.39743	0.996096	0.162285	0.417009	2.32819	1.78471	0.0199018	0.0852328
ENSG00000165568.17	AKR1E2	-0.576905	-0.239417	0.564003	0.868123	-0.153428	-0.0610629	0.878061	0.951322	0.0746861	0.0317219	0.940464	0.969464
ENSG00000053371.12	AKR7A2	1.55633	0.113376	0.11963	0.530466	3.19064	0.239761	0.00141958	0.021808	1.12858	0.0877682	0.259073	0.45505
ENSG00000162482.4	AKR7A3	1.51118	0.854302	0.130744	0.545382	1.43505	0.775917	0.151274	0.402476	1.07397	0.654817	0.282838	0.480203
ENSG00000142208.15	AKT1	0.354744	0.0277054	0.722781	0.923727	0.827116	0.0623408	0.408171	0.671527	-0.533112	-0.0447029	0.593956	0.749115
ENSG00000204673.10	AKT1S1	1.23756	0.095445	0.215878	0.649441	0.556496	0.0409414	0.577872	0.790432	-0.752217	-0.0613777	0.451921	0.639267
ENSG00000105221.16	AKT2	-0.43872	-0.0398622	0.660865	0.904469	0.199906	0.0174754	0.841554	0.935157	-1.00909	-0.0985014	0.312933	0.509501
ENSG00000117020.16	AKT3	-2.9801	-0.89515	0.00288151	0.0961872	-3.93512	-1.31299	8.32e-05	0.00288354	-4.08708	-1.58525	4.37e-05	0.00102817
ENSG00000166971.16	AKTIP	-1.90969	-0.234919	0.0561738	0.403074	-1.50898	-0.173624	0.131305	0.374206	-0.185869	-0.022966	0.852547	0.920591
ENSG00000148218.15	ALAD	0.237601	0.0192674	0.812191	0.951441	-0.255259	-0.0198119	0.798523	0.914565	-1.26926	-0.112634	0.20435	0.391623
ENSG00000023330.14	ALAS1	-1.00892	-0.14023	0.313011	0.730599	-2.44799	-0.341096	0.0143654	0.099293	-1.77623	-0.272472	0.0756946	0.207075
ENSG00000170017.12	ALCAM	-0.995549	-0.129642	0.319469	0.735511	-0.516858	-0.0639139	0.605255	0.807026	-0.496408	-0.0693481	0.619606	0.767633
ENSG00000161618.9	ALDH16A1	1.10519	0.142626	0.269079	0.695264	1.15167	0.142614	0.249457	0.525268	0.252365	0.0345608	0.800759	0.889206
ENSG00000059573.8	ALDH18A1	-1.20109	-0.127051	0.229715	0.66258	-1.68217	-0.172219	0.0925355	0.309253	-2.08619	-0.245897	0.0369611	0.13149
ENSG00000165092.12	ALDH1A1	0.242853	0.214779	0.808119	0.949762	0.037198	0.0324061	0.970327	0.987817	-0.372974	-0.389398	0.709168	0.829262
ENSG00000128918.14	ALDH1A2	-1.25059	-1.203	0.211086	0.644949	-1.14843	-1.02367	0.250793	0.526768	-0.207028	-0.191272	0.835988	0.91097
ENSG00000184254.16	ALDH1A3	-0.327861	-0.187314	0.743017	0.931535	-1.62256	-1.01686	0.104683	0.331158	-2.32733	-1.81816	0.0199476	0.0853778
ENSG00000137124.7	ALDH1B1	-1.47988	-0.542091	0.138904	0.556649	-0.846196	-0.286818	0.397443	0.663892	-0.6867	-0.253476	0.492272	0.673023
ENSG00000136010.13	ALDH1L2	-0.789058	-0.675026	0.430078	0.808644	0.123768	0.0975042	0.901499	0.963401	0.664209	0.540232	0.506556	0.683734
ENSG00000111275.12	ALDH2	-1.10242	-0.14296	0.27028	0.69622	-2.37751	-0.308133	0.0174301	0.112391	-4.34405	-0.700684	1.4e-05	0.00042885
ENSG00000072210.18	ALDH3A2	0.0374119	0.00340845	0.970157	0.994212	0.694326	0.0604866	0.487478	0.728362	0.456602	0.0446233	0.647957	0.788062
ENSG00000006534.15	ALDH3B1	1.33098	0.182108	0.183197	0.613804	1.64332	0.216709	0.100317	0.323747	1.65301	0.246396	0.0983296	0.245322
ENSG00000159423.16	ALDH4A1	1.62657	0.234862	0.103829	0.50416	4.43181	0.692344	9.34e-06	0.00057297	5.16967	0.946542	2.35e-07	1.73e-05
ENSG00000112294.12	ALDH5A1	-0.224599	-0.130561	0.822291	0.956139	-0.988532	-0.577013	0.322892	0.597482	-0.214729	-0.140677	0.829979	0.907044
ENSG00000119711.12	ALDH6A1	0.0005896	6.74e-05	0.99953	0.999648	-3.32563	-0.418467	0.00088218	0.0156179	-4.14452	-0.636905	3.41e-05	0.00085805
ENSG00000164904.17	ALDH7A1	-0.784094	-0.0884564	0.432985	0.810664	-1.34956	-0.147693	0.177157	0.437897	-1.40388	-0.172769	0.160353	0.336363
ENSG00000118514.13	ALDH8A1	0.515225	0.371349	0.606396	0.885373	0.879555	0.595771	0.379101	0.648587	-0.561764	-0.465821	0.574277	0.734398
ENSG00000143149.12	ALDH9A1	0.405543	0.0368298	0.685078	0.912607	-1.94878	-0.175678	0.0513214	0.219136	-2.36901	-0.246166	0.0178356	0.0788176
ENSG00000149925.18	ALDOA	1.20732	0.185785	0.227307	0.660581	1.27063	0.188339	0.203859	0.471361	1.21932	0.198706	0.222722	0.413198
ENSG00000136872.17	ALDOB	1.46307	0.248176	0.143448	0.564275	-2.88903	-0.54456	0.0038643	0.043672	0.582288	0.104999	0.560372	0.724266
ENSG00000109107.13	ALDOC	-0.332477	-0.0957485	0.739529	0.930648	0.121783	0.0322331	0.903071	0.964216	0.25571	0.0793474	0.798175	0.887162
ENSG00000033011.11	ALG1	0.0531117	0.00560589	0.957643	0.990935	1.94104	0.199697	0.0522538	0.221726	2.00043	0.232029	0.0454539	0.150736
ENSG00000139133.6	ALG10	0.18037	0.0379994	0.856862	0.964164	-0.741239	-0.154817	0.458549	0.705501	-0.706854	-0.161565	0.479657	0.663137
ENSG00000175548.8	ALG10B	-3.61461	-1.79499	0.0003008	0.0180569	5.32853	1.93566	9.9e-08	1.5e-05	-2.12855	-0.893759	0.0332912	0.122807
ENSG00000253710.2	ALG11	-2.309	-0.351625	0.0209434	0.268536	-0.779327	-0.106277	0.435787	0.690407	-1.6815	-0.260626	0.0926656	0.236287
ENSG00000182858.13	ALG12	2.78658	0.226199	0.00532676	0.138594	3.5168	0.281485	0.00043678	0.00952724	4.0049	0.377194	6.2e-05	0.00131057
ENSG00000101901.11	ALG13	-0.761491	-0.0590136	0.446364	0.818659	-2.02817	-0.156226	0.0425432	0.194583	-2.34271	-0.206647	0.0191442	0.0828324
ENSG00000172339.9	ALG14	-0.769695	-0.153399	0.441481	0.816362	-1.18374	-0.228516	0.236517	0.510418	-0.732442	-0.156226	0.463899	0.649586
ENSG00000251287.8	ALG1L2	-2.0507	-1.47842	0.0402958	0.355748	-1.51445	-0.987718	0.129911	0.372176	-1.90698	-1.39064	0.0565236	0.173443
ENSG00000119523.9	ALG2	1.1607	0.105191	0.245763	0.677319	0.207096	0.0177208	0.835935	0.932392	-0.912975	-0.0889338	0.361256	0.55689
ENSG00000214160.9	ALG3	1.36894	0.142906	0.171017	0.601695	2.49717	0.257314	0.012519	0.0912164	2.80941	0.331174	0.0049633	0.0322028
ENSG00000120697.8	ALG5	-1.45583	-0.161745	0.145438	0.567541	0.387561	0.0398704	0.698341	0.860174	1.73584	0.202175	0.0825915	0.219246
ENSG00000088035.15	ALG6	0.0832178	0.0110624	0.933678	0.983723	-0.668795	-0.086269	0.503626	0.739345	-1.04865	-0.152097	0.294341	0.491842
ENSG00000159063.12	ALG8	0.216563	0.028984	0.828549	0.95819	1.51307	0.192595	0.130262	0.372733	2.09568	0.306739	0.036111	0.129627
ENSG00000086848.14	ALG9	2.03987	0.386892	0.0413628	0.358299	1.25403	0.225981	0.209833	0.478926	1.17325	0.233652	0.240696	0.433101
ENSG00000171094.17	ALK	-0.972278	-0.876138	0.330912	0.744526	-1.25343	-1.12798	0.210049	0.479234	-1.22741	-1.211	0.21967	0.410198
ENSG00000100601.9	ALKBH1	0.549916	0.0659659	0.582377	0.878149	0.410421	0.0467964	0.681497	0.851767	1.57883	0.203074	0.114375	0.27096
ENSG00000189046.10	ALKBH2	-1.80359	-0.319139	0.0712959	0.440829	-1.44099	-0.238304	0.149588	0.400144	-2.06305	-0.392532	0.0391076	0.136676
ENSG00000166199.12	ALKBH3	-4.87294	-0.737596	1.1e-06	0.00014152	-0.42011	-0.0433285	0.674405	0.847351	-0.893945	-0.105473	0.371351	0.566529
ENSG00000160993.3	ALKBH4	0.628434	0.0558194	0.52972	0.854698	1.31732	0.112169	0.187732	0.451137	0.643552	0.0608906	0.519866	0.693948
ENSG00000091542.8	ALKBH5	1.68694	0.093064	0.0916142	0.484727	0.234167	0.0120368	0.814855	0.921848	1.6312	0.0965894	0.102848	0.25308
ENSG00000239382.10	ALKBH6	1.6145	0.372529	0.10642	0.509551	0.840249	0.179292	0.400769	0.666228	0.953572	0.232835	0.3403	0.536571
ENSG00000125652.7	ALKBH7	1.87644	0.185129	0.0605955	0.411077	-0.0100051	-0.000915	0.992017	0.996691	-2.24307	-0.244383	0.0248923	0.100519
ENSG00000137760.14	ALKBH8	-3.22617	-0.398884	0.00125459	0.0533461	-3.11759	-0.362808	0.00182334	0.0258177	-3.2874	-0.434867	0.00101117	0.0103263
ENSG00000116127.17	ALMS1	-0.84638	-0.151324	0.397341	0.789583	-2.3998	-0.450566	0.016404	0.107952	-2.34879	-0.4832	0.0188348	0.0820038
ENSG00000108839.11	ALOX12	0.810813	0.141762	0.417473	0.801241	0.0661218	0.0110328	0.947281	0.980552	-1.77334	-0.357864	0.0761719	0.208007
ENSG00000161905.12	ALOX15	-1.51812	-0.460188	0.128985	0.543935	-1.62181	-0.464989	0.104843	0.33132	-1.1101	-0.349888	0.266956	0.463539
ENSG00000179593.15	ALOX15B	-1.26564	-0.900664	0.205642	0.639671	-0.455489	-0.268483	0.648758	0.833064	0.0928732	0.0628195	0.926004	0.962692
ENSG00000012779.10	ALOX5	-0.268457	-0.0333497	0.788347	0.943891	-2.48361	-0.312143	0.0130058	0.0929069	-4.16303	-0.660095	3.14e-05	0.00080992
ENSG00000132965.9	ALOX5AP	-0.0041314	-0.0008611	0.996704	0.999596	1.45017	0.296513	0.147011	0.396242	0.378526	0.0855487	0.70504	0.827192
ENSG00000073331.17	ALPK1	-0.22964	-0.0320091	0.818372	0.954364	-2.04747	-0.288632	0.0406123	0.189389	-1.03808	-0.156607	0.299235	0.495782
ENSG00000198796.6	ALPK2	-0.202195	-0.39538	0.839764	0.959771	0.676045	1.1924	0.499012	0.736861	0.882099	1.7038	0.377723	0.573184
ENSG00000136383.6	ALPK3	0.948684	0.30501	0.342782	0.753402	0.298843	0.0919029	0.76506	0.897799	-0.542063	-0.198225	0.587775	0.744991
ENSG00000003393.14	ALS2	-0.315061	-0.0478837	0.752715	0.934565	-0.161977	-0.0234319	0.871324	0.947943	2.22761	0.371846	0.0259062	0.103473
ENSG00000178038.16	ALS2CL	0.778886	0.659605	0.436047	0.812336	2.39256	1.92899	0.0167313	0.109251	2.86774	2.59513	0.00413409	0.0281524
ENSG00000155749.12	ALS2CR12	-0.349411	-0.250394	0.726781	0.9252	0.74306	0.455388	0.457445	0.704812	0.571268	0.412686	0.567818	0.730285
ENSG00000183684.7	ALYREF	0.11517	0.0153653	0.908311	0.978373	1.97833	0.259056	0.0478914	0.210207	0.680228	0.0973423	0.49636	0.676476
ENSG00000242110.7	AMACR	2.70029	0.740109	0.00692796	0.160985	2.96774	0.787074	0.00299994	0.0366902	3.16421	0.927219	0.00155504	0.0142695
ENSG00000106927.11	AMBP	2.50039	1.35831	0.0124057	0.210249	-0.331792	-0.187112	0.740047	0.883724	0.0658206	0.038888	0.947521	0.972344
ENSG00000110497.14	AMBRA1	0.122277	0.0134033	0.902679	0.976356	0.662812	0.0695581	0.507451	0.742139	1.05575	0.125224	0.291081	0.48892
ENSG00000123505.15	AMD1	-0.776163	-0.0718506	0.437653	0.81317	0.892983	0.079378	0.371866	0.643129	1.89691	0.194561	0.0578397	0.176308
ENSG00000139344.7	AMDHD1	-0.369488	-0.134262	0.711764	0.92098	-1.16387	-0.423327	0.244476	0.519998	-0.464688	-0.180411	0.642155	0.783941
ENSG00000162066.14	AMDHD2	1.01896	0.255078	0.30822	0.726896	0.845295	0.203146	0.397946	0.66414	1.012	0.269431	0.311539	0.508197
ENSG00000184675.9	AMER1	-2.01948	-0.368454	0.0434375	0.366397	-2.43238	-0.439558	0.0149999	0.10212	-3.20073	-0.673956	0.00137081	0.0129357
ENSG00000165566.12	AMER2	3.75153	2.09334	0.00017576	0.0121306	5.26578	2.99105	1.4e-07	1.96e-05	5.26303	3.2704	1.42e-07	1.14e-05
ENSG00000178171.10	AMER3	2.87939	2.26274	0.00398451	0.117033	2.49424	1.8919	0.0126226	0.0914883	3.04117	2.52365	0.0023566	0.018972
ENSG00000159461.14	AMFR	0.379908	0.0371305	0.704014	0.918911	-1.05524	-0.099486	0.291314	0.567958	-1.86749	-0.203578	0.0618329	0.183699
ENSG00000104899.7	AMH	0.370692	0.154717	0.710867	0.92098	1.50479	0.601423	0.132378	0.375913	1.39968	0.59843	0.16161	0.337956
ENSG00000160593.18	AMICA1	0.447513	0.137062	0.654505	0.902282	0.852092	0.25096	0.394163	0.661507	0.0399514	0.0131957	0.968132	0.983623
ENSG00000181754.6	AMIGO1	1.10342	0.32474	0.269846	0.695927	1.32083	0.372973	0.186557	0.44977	1.59823	0.496919	0.109992	0.26413
ENSG00000139211.6	AMIGO2	-0.247763	-0.411523	0.804318	0.948362	0.538647	0.822049	0.59013	0.797658	1.20048	1.85712	0.229951	0.421579
ENSG00000101935.9	AMMECR1	0.253746	0.025446	0.799692	0.947281	1.83926	0.178361	0.065877	0.254718	2.54681	0.284199	0.0108712	0.0558694
ENSG00000144233.9	AMMECR1L	1.6868	0.186543	0.0916415	0.484727	0.188565	0.0198106	0.850433	0.939759	0.490226	0.0567397	0.623974	0.769915
ENSG00000166126.10	AMN	-0.611913	-0.337222	0.540596	0.859622	0.175991	0.0891778	0.860301	0.943294	-0.435806	-0.254868	0.662978	0.797639
ENSG00000151743.10	AMN1	0.558889	0.093217	0.576237	0.874529	0.665666	0.105812	0.505624	0.740843	0.992933	0.17583	0.320743	0.517055
ENSG00000126016.15	AMOT	0.49087	0.0844416	0.623519	0.890555	-0.19107	-0.0310208	0.848471	0.938582	-2.15966	-0.44736	0.0307987	0.116685
ENSG00000166025.17	AMOTL1	-0.172392	-0.236465	0.86313	0.966542	0.608198	0.73609	0.543056	0.767651	1.5883	1.94485	0.112219	0.267346
ENSG00000114019.14	AMOTL2	0.925313	1.57951	0.354803	0.76135	1.44633	2.35404	0.148084	0.397758	1.9896	3.37872	0.0466353	0.152886
ENSG00000116337.15	AMPD2	0.389519	0.0451353	0.696892	0.916804	-1.04216	-0.116438	0.297337	0.575071	-2.62506	-0.353009	0.00866347	0.0477711
ENSG00000133805.15	AMPD3	0.521568	0.0449292	0.601971	0.883487	0.0960575	0.00795424	0.923475	0.970796	0.657061	0.0604124	0.511142	0.686559
ENSG00000078053.16	AMPH	1.8349	1.76246	0.0665199	0.427132	1.82073	1.72836	0.0686475	0.261604	1.32121	1.34787	0.186431	0.370141
ENSG00000145020.15	AMT	-0.49939	-0.253654	0.617505	0.888969	0.942488	0.42627	0.345943	0.620058	-1.12508	-0.638292	0.260556	0.456752
ENSG00000240038.6	AMY2B	1.72815	0.251284	0.0839622	0.470419	1.08896	0.150222	0.276172	0.554118	0.765432	0.117821	0.444014	0.632663
ENSG00000174945.13	AMZ1	-1.84158	-0.917386	0.0655363	0.425672	-0.524807	-0.233425	0.599718	0.802864	-1.09259	-0.527228	0.274573	0.470945
ENSG00000196704.11	AMZ2	0.238245	0.0195154	0.811691	0.951167	-0.900362	-0.0714379	0.367928	0.640224	0.805496	0.0713973	0.420534	0.613767
ENSG00000153107.12	ANAPC1	-1.50276	-0.192641	0.132902	0.549278	-0.583727	-0.069148	0.559404	0.777527	-0.62982	-0.0847048	0.528813	0.701033
ENSG00000164162.13	ANAPC10	0.379991	0.0913827	0.703952	0.918911	-0.0387261	-0.0090011	0.969109	0.987494	1.07161	0.270249	0.283895	0.481426
ENSG00000141552.17	ANAPC11	1.21348	0.125671	0.224945	0.658388	2.69411	0.281451	0.00705772	0.0643072	2.212	0.254176	0.0269668	0.10643
ENSG00000129055.12	ANAPC13	-0.575272	-0.0810838	0.565107	0.868856	3.10091	0.438565	0.00192928	0.0267089	4.22913	0.715789	2.35e-05	0.00064172
ENSG00000110200.8	ANAPC15	-0.794562	-0.115812	0.426868	0.806595	0.314073	0.0426331	0.753465	0.89184	-0.42677	-0.0657073	0.669547	0.802233
ENSG00000166295.8	ANAPC16	0.459324	0.0393694	0.646001	0.898328	-0.497693	-0.0408325	0.6187	0.816419	-1.1147	-0.10441	0.264979	0.461284
ENSG00000176248.8	ANAPC2	1.04354	0.0658784	0.296699	0.71822	0.773831	0.0464824	0.439031	0.692853	-1.24433	-0.0851421	0.213377	0.402498
ENSG00000053900.10	ANAPC4	0.07412	0.00557257	0.940915	0.986307	-1.07191	-0.0779742	0.283759	0.559644	-0.353841	-0.0286563	0.723458	0.839943
ENSG00000089053.12	ANAPC5	-1.0663	-0.058569	0.286289	0.708837	-2.21337	-0.120821	0.0268721	0.146929	-2.78486	-0.174815	0.00535515	0.0339136
ENSG00000196510.12	ANAPC7	-0.20319	-0.0214111	0.838987	0.959771	0.738969	0.0739384	0.459926	0.705947	0.274004	0.0308127	0.784082	0.878762
ENSG00000214274.9	ANG	0.125059	0.0527069	0.900476	0.975613	-1.143	-0.494324	0.25304	0.528768	-2.3585	-1.23766	0.018349	0.0805137
ENSG00000013523.9	ANGEL1	3.20389	0.311958	0.00135585	0.0566405	1.02496	0.0888895	0.305381	0.582994	-0.287544	-0.0274374	0.773696	0.872782
ENSG00000174606.13	ANGEL2	-0.303858	-0.0257333	0.761236	0.937564	-0.669153	-0.0544942	0.503398	0.739345	-0.2268	-0.0204653	0.820579	0.900796
ENSG00000154188.9	ANGPT1	-0.898173	-1.02133	0.369093	0.772464	1.03939	1.00492	0.298624	0.576625	0.238003	0.270733	0.811879	0.896046
ENSG00000101280.7	ANGPT4	-0.949719	-0.292638	0.342255	0.752806	-3.47284	-1.29733	0.00051498	0.0106942	-1.49178	-0.517341	0.135758	0.301819
ENSG00000167772.11	ANGPTL4	-1.54101	-1.26882	0.123313	0.537123	-1.19566	-0.943466	0.231829	0.504131	0.00113036	0.00087096	0.999098	0.999658
ENSG00000130812.10	ANGPTL6	1.18008	0.383306	0.23797	0.670887	1.05738	0.323788	0.290337	0.566905	0.156865	0.0565477	0.875352	0.934359
ENSG00000171819.4	ANGPTL7	0.639619	1.15023	0.52242	0.853008	-0.0740092	-0.146222	0.941003	0.97831	2.23173	4.07414	0.0256328	0.102754
ENSG00000029534.20	ANK1	1.5572	0.353536	0.119424	0.530374	-2.15731	-0.543962	0.0309818	0.159681	-1.02848	-0.265426	0.303723	0.500034
ENSG00000145362.17	ANK2	-0.169967	-0.0681505	0.865036	0.967514	0.135375	0.0514431	0.892315	0.958679	1.85514	0.762663	0.0635769	0.186217
ENSG00000151150.21	ANK3	1.52852	0.802596	0.126383	0.539298	0.397495	0.21393	0.691003	0.857183	1.37565	0.772199	0.168931	0.34797
ENSG00000151687.14	ANKAR	-0.652869	-0.152086	0.513841	0.849669	-0.791278	-0.175566	0.428781	0.686134	-0.455193	-0.112033	0.64897	0.78878
ENSG00000166839.16	ANKDD1A	0.213015	0.044129	0.831315	0.958905	2.19606	0.435108	0.0280874	0.150294	1.43527	0.310623	0.151209	0.323797
ENSG00000189045.13	ANKDD1B	-1.45587	-1.13475	0.145428	0.567541	-0.125165	-0.0850019	0.900393	0.962652	-1.13067	-0.916386	0.258193	0.454063
ENSG00000132623.15	ANKEF1	-0.621857	-0.10179	0.534036	0.856533	1.49126	0.228126	0.135894	0.380616	1.46133	0.246337	0.143925	0.313412
ENSG00000185722.16	ANKFY1	-0.153078	-0.0151864	0.878337	0.971877	2.93039	0.303509	0.00338537	0.039819	2.82662	0.326535	0.00470416	0.0309004
ENSG00000154122.13	ANKH	1.00438	0.116887	0.315198	0.732425	4.36059	0.586101	1.3e-05	0.00073832	4.08959	0.605554	4.32e-05	0.0010247
ENSG00000131503.20	ANKHD1	-0.432651	-0.110446	0.665269	0.904615	0.249654	0.059215	0.802855	0.916678	-0.782169	-0.213745	0.434115	0.62497
ENSG00000254996.5	ANKHD1-EIF4EBP3	0.498711	0.304697	0.617983	0.889069	0.998032	0.585156	0.318264	0.593748	0.590777	0.376545	0.55467	0.720306
ENSG00000001629.9	ANKIB1	-1.87761	-0.103921	0.0604347	0.410571	-3.099	-0.17466	0.00194173	0.0268293	-2.0417	-0.122637	0.0411814	0.141407
ENSG00000160117.14	ANKLE1	0.412906	0.192901	0.679676	0.910696	3.6198	1.61633	0.00029483	0.00710331	0.535249	0.256938	0.592478	0.748429
ENSG00000176915.14	ANKLE2	-0.235525	-0.0152659	0.813801	0.952145	0.111629	0.00693014	0.911118	0.966953	-0.032076	-0.0022313	0.974411	0.985749
ENSG00000144504.15	ANKMY1	0.36127	0.0294225	0.717898	0.922659	-2.2859	-0.189316	0.02226	0.131744	-3.34433	-0.331684	0.0008248	0.00895439
ENSG00000106524.8	ANKMY2	-1.67595	-0.22477	0.0937478	0.489594	-1.53003	-0.1948	0.126009	0.366808	-0.525396	-0.0724279	0.599308	0.753128
ENSG00000164331.9	ANKRA2	1.84403	0.313859	0.0651781	0.424817	-0.423321	-0.0694641	0.672061	0.846593	-0.541325	-0.100148	0.588284	0.745306
ENSG00000148677.6	ANKRD1	-0.0521192	-0.1165	0.958434	0.991145	1.22127	2.33822	0.221983	0.49277	1.19787	2.45045	0.230968	0.422623
ENSG00000088448.14	ANKRD10	0.463706	0.0387169	0.642858	0.89772	-0.0575784	-0.0046196	0.954084	0.982662	0.326069	0.0289348	0.744372	0.853862
ENSG00000167522.15	ANKRD11	-0.35375	-0.0268381	0.723526	0.923727	0.336039	0.0243957	0.736842	0.882574	-0.53994	-0.0442652	0.589238	0.745985
ENSG00000101745.16	ANKRD12	-1.13535	-0.0958727	0.256227	0.686298	-0.673113	-0.0538561	0.500875	0.737585	-1.01142	-0.0913457	0.311815	0.508462
ENSG00000076513.16	ANKRD13A	-1.43604	-0.119048	0.150991	0.574554	-2.16112	-0.176646	0.0306862	0.158673	-3.73872	-0.370584	0.00018496	0.00298618
ENSG00000198720.12	ANKRD13B	2.04589	0.607649	0.0407676	0.357003	1.516	0.426979	0.12952	0.371576	1.90044	0.594888	0.0573758	0.175343
ENSG00000118454.12	ANKRD13C	0.310426	0.0244458	0.756237	0.936312	-0.520919	-0.0394594	0.602423	0.805129	-0.0059358	-0.0005005	0.995264	0.99711
ENSG00000172932.14	ANKRD13D	1.61388	0.164471	0.106554	0.509769	3.12785	0.327663	0.00176089	0.0252843	1.64914	0.181824	0.0991186	0.24634
ENSG00000134461.15	ANKRD16	1.11378	0.18868	0.265373	0.692143	0.258754	0.0425984	0.795825	0.913103	0.0873288	0.0156468	0.93041	0.964572
ENSG00000132466.18	ANKRD17	-1.28429	-0.171575	0.19904	0.630351	0.172356	0.0217233	0.863157	0.944758	-0.0922729	-0.0130501	0.926481	0.962875
ENSG00000172014.12	ANKRD20A4	-0.874867	-0.730356	0.381646	0.779467	-2.18304	-2.11801	0.0290327	0.153569	-2.57541	-2.80717	0.0100123	0.0526288
ENSG00000152766.5	ANKRD22	0.367865	0.271473	0.712974	0.921458	0.953948	0.663399	0.34011	0.61305	1.48917	1.0781	0.136443	0.302791
ENSG00000163126.14	ANKRD23	-0.172782	-0.0748938	0.862823	0.966381	0.216103	0.086076	0.828907	0.929123	-0.825839	-0.402806	0.408895	0.602773
ENSG00000089847.12	ANKRD24	-0.132979	-0.0318731	0.89421	0.974417	0.941271	0.211113	0.346566	0.620553	0.903585	0.226612	0.366216	0.561939
ENSG00000107890.16	ANKRD26	-1.22148	-0.185261	0.221905	0.655134	-2.16562	-0.331666	0.0303406	0.157742	-0.93476	-0.147576	0.349912	0.545405
ENSG00000105186.15	ANKRD27	-0.93184	-0.0894796	0.351419	0.759221	-1.26258	-0.11645	0.20674	0.474881	-2.03034	-0.217305	0.0423222	0.143761
ENSG00000206560.11	ANKRD28	-1.07242	-0.304814	0.283531	0.707239	-0.040085	-0.0104112	0.968025	0.987024	0.751189	0.213696	0.452539	0.639737
ENSG00000164236.11	ANKRD33B	1.0465	0.447042	0.295332	0.717125	3.10412	1.28398	0.00190844	0.0266269	4.7194	2.34672	2.37e-06	0.00010367
ENSG00000272031.2	ANKRD34A	0.973645	0.542149	0.330233	0.744475	0.807935	0.435794	0.419128	0.67946	-0.101982	-0.0629504	0.918771	0.958417
ENSG00000198483.12	ANKRD35	-0.0632762	-0.0260177	0.949547	0.988439	0.491784	0.188314	0.622872	0.819352	1.41086	0.588586	0.158285	0.334104
ENSG00000135976.17	ANKRD36	-1.2611	-0.224645	0.207275	0.641061	-0.181248	-0.0292966	0.856173	0.941804	-1.00144	-0.185476	0.316614	0.512633
ENSG00000196912.12	ANKRD36B	-1.90293	-0.526493	0.0570503	0.404505	-2.17092	-0.577297	0.0299369	0.156785	-3.08039	-1.00439	0.00206729	0.017333
ENSG00000174501.14	ANKRD36C	-0.67673	-0.139016	0.498577	0.841412	-1.39433	-0.283577	0.163217	0.418875	-2.17314	-0.512099	0.0297696	0.114085
ENSG00000186352.8	ANKRD37	0.616471	0.22211	0.537584	0.857607	0.0550522	0.019363	0.956097	0.983311	0.474512	0.181867	0.635135	0.778765
ENSG00000213337.8	ANKRD39	0.934261	0.207286	0.350169	0.758011	1.82032	0.384668	0.0687102	0.261604	1.13083	0.264631	0.258128	0.454063
ENSG00000154945.6	ANKRD40	-1.33586	-0.119008	0.181596	0.611301	-1.19821	-0.101434	0.230836	0.502433	-0.900245	-0.0851617	0.36799	0.563441
ENSG00000137494.13	ANKRD42	-1.68069	-0.129592	0.092824	0.488054	-1.19881	-0.0866844	0.230601	0.502408	-1.34665	-0.109762	0.178092	0.359732
ENSG00000065413.19	ANKRD44	-1.07729	-0.157495	0.281353	0.706311	-2.23355	-0.325549	0.0255129	0.142328	-3.43333	-0.596579	0.00059622	0.00698214
ENSG00000186106.11	ANKRD46	0.29789	0.0336617	0.765787	0.938758	2.95148	0.340678	0.00316251	0.0380647	4.28705	0.590006	1.81e-05	0.00053117
ENSG00000168876.8	ANKRD49	-0.487951	-0.0689678	0.625584	0.891074	-1.11674	-0.153363	0.264105	0.540196	-0.577317	-0.0871285	0.563725	0.72689
ENSG00000151458.11	ANKRD50	-2.02078	-0.216685	0.0433029	0.366397	2.30396	0.233478	0.0212249	0.127444	2.68854	0.304548	0.0071766	0.0415952
ENSG00000139645.9	ANKRD52	-0.470053	-0.0606795	0.638317	0.895731	0.177903	0.0220779	0.8588	0.942516	-0.0805781	-0.0110569	0.935777	0.966829
ENSG00000144031.11	ANKRD53	1.46997	0.955797	0.141569	0.561363	1.6102	0.978573	0.107354	0.335282	1.18754	0.838608	0.235014	0.426855
ENSG00000100124.14	ANKRD54	0.977287	0.128431	0.328427	0.743148	2.35795	0.302576	0.0183763	0.116169	1.54756	0.218446	0.121728	0.281828
ENSG00000164512.17	ANKRD55	0.697895	0.310012	0.485243	0.834706	0.612207	0.254351	0.540401	0.765705	-2.12887	-1.25396	0.0332652	0.122805
ENSG00000135299.16	ANKRD6	0.511628	0.115377	0.608911	0.886034	-1.63778	-0.383514	0.101468	0.325477	-1.49429	-0.395296	0.135099	0.300977
ENSG00000157999.5	ANKRD61	-1.1881	-0.525925	0.234796	0.66795	-0.19977	-0.0800263	0.84166	0.935157	-0.324009	-0.144096	0.745931	0.855032
ENSG00000230778.1	ANKRD63	2.47365	1.0574	0.0133742	0.219371	4.02364	1.72815	5.73e-05	0.00223697	3.53979	1.63866	0.00040045	0.0052066
ENSG00000230062.5	ANKRD66	1.62804	1.13152	0.103516	0.503895	1.06059	0.710098	0.288878	0.565525	1.19302	0.905634	0.232862	0.42446
ENSG00000156381.8	ANKRD9	1.44116	0.205218	0.149539	0.57337	2.48004	0.348623	0.0131369	0.0934695	1.79359	0.273141	0.0728782	0.203005
ENSG00000064999.13	ANKS1A	1.73554	0.173125	0.0826452	0.467668	2.41382	0.236668	0.0157863	0.105438	4.05734	0.486901	4.96e-05	0.00112917
ENSG00000168096.14	ANKS3	2.01056	0.232282	0.044372	0.367583	2.2233	0.244729	0.0261959	0.144558	1.08062	0.130387	0.279867	0.476859
ENSG00000165138.17	ANKS6	-1.04237	-0.0956819	0.297238	0.718551	-2.40053	-0.223817	0.0163715	0.107907	-4.50402	-0.559318	6.67e-06	0.00023695
ENSG00000163516.13	ANKZF1	1.72188	0.19974	0.0850912	0.473587	1.30367	0.142359	0.192345	0.457776	0.0141597	0.00172815	0.988703	0.993426
ENSG00000011426.10	ANLN	-1.34391	-0.414556	0.178977	0.609254	0.181059	0.049824	0.856321	0.941885	-0.783304	-0.243741	0.433448	0.624311
ENSG00000160746.12	ANO10	-2.68511	-0.278647	0.00725059	0.164427	-3.22837	-0.331311	0.00124498	0.0199855	-2.46592	-0.270826	0.0136664	0.0653888
ENSG00000151572.17	ANO4	0.0346631	0.0538464	0.972348	0.99442	0.775961	1.1479	0.437772	0.691912	1.39397	2.14629	0.163326	0.3402
ENSG00000171714.10	ANO5	1.11621	0.454227	0.264333	0.691554	0.498989	0.199491	0.617787	0.815921	2.01017	0.876331	0.0444136	0.14843
ENSG00000177119.15	ANO6	-2.73205	-0.233305	0.00629411	0.154494	-2.66215	-0.216462	0.00776437	0.0676521	-1.6219	-0.142448	0.104826	0.256271
ENSG00000146205.13	ANO7	-1.67035	-0.400835	0.0948499	0.490808	-2.15072	-0.509452	0.0314982	0.161123	-3.43837	-1.00774	0.00058523	0.00687595
ENSG00000074855.10	ANO8	0.620148	0.067677	0.53516	0.856766	0.513051	0.0530376	0.607916	0.808385	-1.28373	-0.153882	0.199237	0.385583
ENSG00000185101.12	ANO9	-1.48049	-0.835099	0.138742	0.556368	1.24884	0.580646	0.211722	0.481174	-0.0119048	-0.0062378	0.990502	0.993857
ENSG00000011201.11	ANOS1	-0.740508	-0.105489	0.458992	0.824626	-0.557437	-0.075647	0.577229	0.790082	-0.0146145	-0.0022429	0.98834	0.993276
ENSG00000140350.15	ANP32A	-1.98468	-0.119772	0.0471806	0.377539	-3.00891	-0.183135	0.00262186	0.0333854	-1.90781	-0.123216	0.056416	0.173262
ENSG00000136938.8	ANP32B	-1.3592	-0.113152	0.174084	0.604077	-4.17683	-0.389027	2.96e-05	0.00135793	-4.68872	-0.508202	2.75e-06	0.0001162
ENSG00000143401.14	ANP32E	-2.67423	-0.354603	0.00749011	0.166684	-1.83253	-0.224247	0.0668725	0.257037	-2.44721	-0.341931	0.0143967	0.0676587
ENSG00000166825.13	ANPEP	0.28068	0.148752	0.778956	0.941694	-1.14505	-0.642584	0.252187	0.527912	-0.408055	-0.241604	0.683234	0.812228
ENSG00000169604.19	ANTXR1	-0.908869	-0.124521	0.363419	0.767105	-2.62447	-0.36575	0.00867834	0.0724234	-2.42214	-0.370099	0.0154295	0.0711101
ENSG00000163297.16	ANTXR2	0.951955	0.145487	0.34112	0.752056	5.07465	0.931755	3.88e-07	4.27e-05	5.31452	1.11942	1.07e-07	9.32e-06
ENSG00000135046.13	ANXA1	-1.98452	-0.560379	0.0471983	0.377539	0.981234	0.254347	0.326477	0.601313	0.932076	0.270129	0.351297	0.546969
ENSG00000122359.17	ANXA11	0.252203	0.0200061	0.800884	0.947323	-2.44698	-0.196551	0.0144057	0.0994754	-2.43536	-0.21994	0.014877	0.0693692
ENSG00000182718.16	ANXA2	-2.30858	-0.788149	0.0209668	0.268536	-0.068882	-0.0214969	0.945084	0.979904	0.84188	0.298894	0.399855	0.594477
ENSG00000177721.4	ANXA2R	1.14776	0.279204	0.251067	0.682142	-1.62993	-0.421164	0.103117	0.328041	-1.41741	-0.393103	0.156362	0.331692
ENSG00000138772.12	ANXA3	-0.0092781	-0.0115919	0.992597	0.999164	0.842574	0.99565	0.399467	0.665377	1.10638	1.34791	0.268563	0.465095
ENSG00000196975.15	ANXA4	-0.518613	-0.034001	0.604031	0.884331	0.588253	0.0367979	0.556363	0.775478	4.29982	0.365024	1.71e-05	0.00050458
ENSG00000164111.14	ANXA5	-1.7018	-0.109101	0.088793	0.4784	1.33419	0.0810106	0.182143	0.443772	2.84855	0.209182	0.00439192	0.0293768
ENSG00000197043.13	ANXA6	1.44016	0.254905	0.149821	0.573553	6.56257	1.7483	5.29e-11	3.43e-08	7.15186	2.3192	8.56e-13	7.19e-10
ENSG00000138279.15	ANXA7	-1.56436	-0.092313	0.117734	0.52795	-3.2841	-0.201852	0.00102307	0.0175259	-1.56937	-0.100018	0.116561	0.274017
ENSG00000265190.6	ANXA8	0.933745	1.73122	0.350436	0.758242	0.986693	1.80539	0.323793	0.598607	1.33226	2.56047	0.182776	0.36574
ENSG00000264230.8	ANXA8L1	1.11465	1.96435	0.265001	0.691647	0.745978	1.35335	0.455681	0.703969	1.05204	1.96661	0.292779	0.490379
ENSG00000143412.9	ANXA9	0.567529	0.130376	0.570355	0.870584	1.19614	0.259483	0.231643	0.503819	0.301202	0.0735866	0.763261	0.86614
ENSG00000136250.11	AOAH	-0.319542	-0.0533097	0.749315	0.932702	3.61721	0.649766	0.00029779	0.00712662	3.86142	0.780677	0.00011273	0.00204105
ENSG00000002726.20	AOC1	0.0489349	0.0143088	0.960971	0.991373	2.06191	0.596845	0.0392163	0.18512	2.3806	0.779496	0.0172846	0.0769781
ENSG00000131480.8	AOC2	0.527144	0.235658	0.598093	0.882445	1.5404	0.653301	0.123463	0.362499	2.62349	1.2077	0.0087035	0.047922
ENSG00000131471.6	AOC3	2.70865	1.7394	0.00675568	0.159087	2.27729	1.3721	0.0227689	0.132775	2.73348	1.8567	0.0062669	0.0377308
ENSG00000138356.13	AOX1	-1.35869	-1.60062	0.174243	0.604077	-1.41207	-1.63218	0.157929	0.410989	0.871444	0.903046	0.383512	0.579322
ENSG00000138660.11	AP1AR	-0.0751406	-0.0090769	0.940103	0.986287	-1.6037	-0.191295	0.108781	0.337785	0.291468	0.0378098	0.770693	0.87131
ENSG00000100280.16	AP1B1	1.02158	0.139765	0.30698	0.726124	0.842642	0.109998	0.399429	0.665377	2.01689	0.306721	0.0437066	0.146788
ENSG00000166747.12	AP1G1	-3.09551	-0.178886	0.00196476	0.0746555	1.4686	0.0752826	0.14194	0.389157	2.4614	0.147867	0.0138397	0.0659533
ENSG00000213983.11	AP1G2	0.00346302	0.00039032	0.997237	0.999596	0.819608	0.0877131	0.412439	0.674588	-1.74436	-0.219143	0.0810962	0.216565
ENSG00000072958.8	AP1M1	0.515492	0.0336459	0.606209	0.885212	1.04081	0.0655148	0.297962	0.575813	2.59726	0.193225	0.00939711	0.0503883
ENSG00000106367.14	AP1S1	-0.542116	-0.0397554	0.587739	0.880032	1.69922	0.121459	0.0892778	0.303044	3.72857	0.335754	0.00019257	0.0030775
ENSG00000182287.14	AP1S2	-2.63734	-0.354321	0.00835598	0.176388	-2.56169	-0.325901	0.0104164	0.081752	-2.74462	-0.400128	0.00605805	0.0369562
ENSG00000152056.16	AP1S3	0.715848	0.122265	0.474085	0.82922	-0.591469	-0.0986344	0.554206	0.774505	-1.70718	-0.335425	0.0877886	0.22825
ENSG00000196961.12	AP2A1	1.62699	0.0911322	0.103739	0.50416	4.12924	0.256432	3.64e-05	0.00158536	3.47507	0.229349	0.00051073	0.00622061
ENSG00000183020.13	AP2A2	2.33345	0.256626	0.0196247	0.260575	3.13996	0.346176	0.00168973	0.0245586	4.83544	0.68332	1.33e-06	6.55e-05
ENSG00000006125.17	AP2B1	-1.12089	-0.0821145	0.262334	0.690477	-1.06186	-0.0745694	0.288301	0.565076	0.702336	0.0547971	0.482469	0.665458
ENSG00000161203.13	AP2M1	-0.0792463	-0.0080073	0.936837	0.984533	0.0743381	0.00720843	0.940741	0.97831	1.03007	0.113137	0.302977	0.499265
ENSG00000042753.11	AP2S1	1.11243	0.100716	0.265955	0.6929	2.57247	0.234953	0.0100976	0.0802803	3.67293	0.407763	0.00023978	0.00362493
ENSG00000132842.13	AP3B1	-2.67528	-0.141535	0.00746668	0.166514	-2.7217	-0.138046	0.00649473	0.0608461	-1.11908	-0.0602971	0.263106	0.459198
ENSG00000103723.13	AP3B2	2.66034	1.85547	0.00780616	0.170027	3.56811	2.43619	0.00035957	0.00823263	3.73834	2.76615	0.00018524	0.00298704
ENSG00000065000.16	AP3D1	1.17109	0.0510745	0.241562	0.673514	3.51031	0.163582	0.00044759	0.0096748	3.81356	0.206583	0.00013698	0.00236926
ENSG00000185009.12	AP3M1	-1.08922	-0.0748655	0.276055	0.700689	-1.3088	-0.0864819	0.190601	0.455447	-0.319192	-0.0232894	0.749581	0.857345
ENSG00000070718.11	AP3M2	0.636938	0.0816768	0.524165	0.854344	-0.609279	-0.0758033	0.54234	0.766789	0.0437174	0.00602257	0.96513	0.982078
ENSG00000177879.15	AP3S1	-1.48601	-0.121116	0.137277	0.554503	-0.160261	-0.0121493	0.872676	0.94878	1.72145	0.149941	0.0851695	0.223414
ENSG00000157823.16	AP3S2	1.80484	0.203074	0.0710993	0.44012	1.86468	0.201731	0.0622262	0.246267	2.29035	0.279476	0.0220009	0.0918277
ENSG00000134262.12	AP4B1	-0.48525	-0.0511339	0.627499	0.891539	0.889191	0.0884271	0.373901	0.644848	0.0998837	0.0110868	0.920437	0.959343
ENSG00000081014.10	AP4E1	-2.56942	-0.227759	0.010187	0.1908	-1.70522	-0.139744	0.0881527	0.300943	-3.2712	-0.318703	0.0010709	0.0107218
ENSG00000221838.9	AP4M1	1.6778	0.171545	0.0933871	0.488905	0.0296286	0.00283367	0.976363	0.989523	-2.25535	-0.260369	0.0241111	0.0982883
ENSG00000100478.14	AP4S1	-1.11658	-0.142077	0.264173	0.691554	-0.699879	-0.0833851	0.484003	0.726273	-0.383515	-0.0509789	0.701338	0.825508
ENSG00000254470.2	AP5B1	0.189964	0.0160601	0.849338	0.962014	-0.976106	-0.0802341	0.329012	0.603144	-1.72886	-0.160043	0.0838338	0.221155
ENSG00000053770.11	AP5M1	-0.258035	-0.0205695	0.79638	0.946569	1.08516	0.0838249	0.277849	0.555305	1.91285	0.166388	0.055767	0.172
ENSG00000125843.10	AP5S1	0.597432	0.0506419	0.550219	0.862778	1.20171	0.0966295	0.229478	0.50141	-0.294894	-0.0268799	0.768075	0.869325
ENSG00000242802.6	AP5Z1	1.4876	0.132827	0.136857	0.553123	0.717026	0.0605066	0.473358	0.716557	0.661841	0.0623014	0.508073	0.684615
ENSG00000120868.13	APAF1	-0.865822	-0.182411	0.386588	0.782504	-0.753268	-0.151961	0.451289	0.700171	-1.5614	-0.359425	0.11843	0.276834
ENSG00000107282.7	APBA1	1.24666	0.498423	0.212522	0.646648	0.0479786	0.0188824	0.961733	0.985292	1.09928	0.477896	0.271647	0.468128
ENSG00000034053.14	APBA2	-0.30622	-0.166681	0.759437	0.937453	-1.42265	-0.857341	0.154837	0.407396	-1.36762	-0.951093	0.171432	0.350996
ENSG00000011132.11	APBA3	2.26995	0.210279	0.0232107	0.280788	1.50694	0.130735	0.131826	0.375105	-1.32086	-0.129366	0.186549	0.370169
ENSG00000166313.18	APBB1	0.717455	0.333238	0.473093	0.82922	1.01936	0.455126	0.308034	0.585223	2.79765	1.36327	0.00514762	0.0330043
ENSG00000077420.15	APBB1IP	-0.302204	-0.0258382	0.762497	0.937762	-4.68198	-0.477607	2.84e-06	0.00021142	-5.40241	-0.674412	6.58e-08	6.48e-06
ENSG00000163697.16	APBB2	-0.725745	-0.419564	0.467995	0.827066	1.08312	0.550684	0.278754	0.555886	1.54941	0.845349	0.121283	0.281424
ENSG00000113108.19	APBB3	1.18222	0.264867	0.237116	0.669503	0.0720085	0.015171	0.942595	0.978892	-1.35987	-0.330141	0.17387	0.354178
ENSG00000134982.16	APC	-1.91667	-0.218445	0.0552803	0.400248	-0.799311	-0.0840091	0.42411	0.683451	-0.394392	-0.0458413	0.693292	0.819888
ENSG00000115266.11	APC2	4.49328	0.46723	7.01e-06	0.00077674	3.73336	0.35384	0.00018894	0.00517587	4.54131	0.501547	5.59e-06	0.00020964
ENSG00000164062.12	APEH	0.986824	0.0731007	0.323729	0.739427	2.22849	0.164077	0.0258481	0.143303	2.70085	0.23087	0.00691631	0.0404422
ENSG00000100823.11	APEX1	0.379195	0.0350452	0.704543	0.919091	-2.54981	-0.239348	0.010778	0.0835516	-2.98425	-0.32393	0.00284274	0.0216263
ENSG00000169188.4	APEX2	0.836516	0.079427	0.402865	0.792349	0.899716	0.0815684	0.368271	0.640591	-0.131566	-0.0133568	0.895328	0.94612
ENSG00000117362.12	APH1A	-0.132058	-0.0122924	0.894938	0.974417	-1.24208	-0.11231	0.214208	0.483168	-1.35192	-0.137776	0.176401	0.357634
ENSG00000138613.13	APH1B	0.480767	0.0430825	0.630682	0.891953	-1.14166	-0.0997272	0.253595	0.529384	-0.277618	-0.0267168	0.781306	0.877418
ENSG00000166181.12	API5	-2.30821	-0.14419	0.0209875	0.268536	-1.33923	-0.077754	0.180495	0.441519	-0.765965	-0.0490125	0.443697	0.632519
ENSG00000149089.12	APIP	-0.382735	-0.0469865	0.701916	0.91834	-1.20343	-0.143914	0.228811	0.50094	-0.395611	-0.0519215	0.692392	0.819163
ENSG00000169621.9	APLF	-0.0848419	-0.0150873	0.932387	0.983034	-1.53602	-0.276654	0.124534	0.364743	-0.850634	-0.165937	0.394973	0.590393
ENSG00000105290.11	APLP1	2.9743	2.62713	0.00293662	0.0969997	2.84125	2.48669	0.00449367	0.0475916	3.39766	3.13802	0.00067964	0.00767587
ENSG00000084234.16	APLP2	0.517869	0.062232	0.60455	0.884331	1.61067	0.189236	0.107251	0.335282	3.76976	0.567552	0.00016341	0.00273067
ENSG00000101474.11	APMAP	1.64295	0.148576	0.100393	0.500535	3.08448	0.285338	0.00203906	0.0277977	4.3282	0.501024	1.5e-05	0.00045408
ENSG00000158874.11	APOA2	0.342189	0.195985	0.732208	0.92725	0.322148	0.17481	0.747341	0.888513	-0.612314	-0.394313	0.54033	0.709007
ENSG00000084674.14	APOB	-0.216104	-0.189969	0.828907	0.958449	-0.0193747	-0.0159372	0.984542	0.992688	-1.02584	-1.01548	0.304965	0.501154
ENSG00000124701.5	APOBEC2	0.450227	0.362841	0.652547	0.901574	0.760544	0.595326	0.446929	0.697724	-0.231369	-0.201727	0.817028	0.899159
ENSG00000179750.15	APOBEC3B	-1.36602	-0.536452	0.171932	0.602647	-0.0427231	-0.014702	0.965922	0.986257	-1.52853	-0.638674	0.126381	0.288434
ENSG00000244509.3	APOBEC3C	1.11172	0.127955	0.266257	0.693404	-0.279641	-0.0307515	0.779753	0.905424	-1.37896	-0.1705	0.167907	0.34661
ENSG00000128394.16	APOBEC3F	0.168966	0.0240984	0.865823	0.967844	-2.93153	-0.460802	0.00337298	0.0397605	-4.63584	-1.0168	3.55e-06	0.00014428
ENSG00000239713.8	APOBEC3G	0.342174	0.0537876	0.73222	0.92725	-2.31115	-0.379623	0.0208245	0.125696	-3.59853	-0.739821	0.00032002	0.00443718
ENSG00000100298.15	APOBEC3H	0.941821	0.347275	0.346284	0.755734	0.89742	0.312824	0.369495	0.64134	-0.975097	-0.421023	0.329512	0.526611
ENSG00000184730.10	APOBR	-0.239092	-0.0207632	0.811034	0.951016	0.969644	0.08128	0.332224	0.60658	-0.76981	-0.0727673	0.441413	0.630394
ENSG00000130208.9	APOC1	0.11968	0.0794705	0.904736	0.97689	-1.37923	-1.04955	0.167825	0.425428	-1.4697	-1.29831	0.141643	0.309995
ENSG00000234906.9	APOC2	0.509101	0.240884	0.610681	0.886206	-1.51961	-0.753463	0.128608	0.37015	-2.98588	-2.17402	0.00282763	0.0215458
ENSG00000130203.9	APOE	0.369161	0.219877	0.712008	0.92098	-0.492011	-0.278776	0.622711	0.819215	-0.477598	-0.305179	0.632936	0.776603
ENSG00000100342.20	APOL1	-0.0349457	-0.0064661	0.972123	0.99442	2.12731	0.370601	0.033394	0.167554	1.22727	0.241828	0.219722	0.410242
ENSG00000128335.13	APOL2	0.492204	0.0520067	0.622575	0.890542	0.210489	0.021297	0.833286	0.931254	-0.071651	-0.0080695	0.94288	0.970527
ENSG00000128284.19	APOL3	0.460928	0.132186	0.64485	0.898031	-0.879285	-0.255699	0.379247	0.648665	-1.37412	-0.459756	0.169403	0.348519
ENSG00000100336.17	APOL4	0.392076	0.161656	0.695002	0.916258	-1.13569	-0.485423	0.256087	0.531683	-2.00269	-1.13368	0.0452102	0.150282
ENSG00000221963.5	APOL6	-2.44655	-0.229444	0.0144231	0.225699	-0.243367	-0.0202191	0.807721	0.919222	-0.251659	-0.0235837	0.801305	0.889502
ENSG00000178878.12	APOLD1	-0.768478	-0.24724	0.442203	0.816664	-0.813306	-0.251294	0.416043	0.677104	-2.83783	-1.13115	0.00454211	0.0301128
ENSG00000204444.10	APOM	-1.19614	-0.346485	0.231643	0.664822	-1.08343	-0.299785	0.278617	0.555873	-0.429288	-0.125922	0.667714	0.801017
ENSG00000184831.13	APOO	-2.05001	-0.382672	0.0403631	0.355748	-0.144011	-0.0235613	0.885492	0.954907	-1.70218	-0.328969	0.0887222	0.229883
ENSG00000155008.13	APOOL	-2.06853	-0.172165	0.0385901	0.349535	0.294847	0.0220451	0.768111	0.899522	1.4832	0.125759	0.138021	0.304824
ENSG00000256053.7	APOPT1	1.0229	0.161883	0.306353	0.725729	-0.0428094	-0.0065974	0.965853	0.986257	1.44516	0.241926	0.148412	0.319621
ENSG00000142192.20	APP	0.0994761	0.0137118	0.92076	0.981117	0.407733	0.0538893	0.68347	0.852533	2.31946	0.364067	0.0203699	0.0867806
ENSG00000062725.9	APPBP2	0.268036	0.0262945	0.788672	0.943891	0.774504	0.072758	0.438633	0.692535	1.86966	0.200779	0.0615312	0.182993
ENSG00000157500.10	APPL1	-2.56922	-0.200234	0.0101926	0.1908	-2.131	-0.155566	0.0330894	0.166461	-1.00254	-0.0794639	0.316081	0.512117
ENSG00000136044.11	APPL2	0.175538	0.0169531	0.860657	0.96562	-0.808951	-0.0751797	0.418544	0.678961	0.976031	0.102548	0.329049	0.526158
ENSG00000198931.10	APRT	0.151005	0.0182402	0.879972	0.971877	0.291975	0.0337118	0.770306	0.901027	-1.36021	-0.180601	0.173765	0.354178
ENSG00000137074.18	APTX	0.836419	0.0759249	0.402919	0.792349	1.60159	0.14072	0.109246	0.338517	2.3763	0.238754	0.0174872	0.077638
ENSG00000240583.11	AQP1	0.870358	2.39424	0.384105	0.781391	0.217161	0.667662	0.828083	0.928855	0.963798	2.76526	0.335147	0.531673
ENSG00000178301.3	AQP11	-1.79526	-0.433212	0.072612	0.443219	1.16122	0.243496	0.245553	0.521049	-1.45171	-0.360818	0.146583	0.317133
ENSG00000165272.15	AQP3	-2.68519	-1.99303	0.00724885	0.164427	-0.830521	-0.482153	0.406244	0.669514	0.278199	0.167048	0.78086	0.877055
ENSG00000086159.12	AQP6	0.613599	0.286283	0.53948	0.858493	-0.459716	-0.198798	0.64572	0.831342	-2.31992	-1.39829	0.0203454	0.0867685
ENSG00000021776.10	AQR	-3.34498	-0.275984	0.00082288	0.0382948	-1.24853	-0.0897721	0.211835	0.481174	-1.53342	-0.122572	0.125173	0.286593
ENSG00000169083.16	AR	-1.38745	-0.87412	0.165304	0.594275	-1.68576	-1.11283	0.0918428	0.308091	-1.86083	-1.31758	0.0627681	0.185215
ENSG00000078061.12	ARAF	-0.64161	-0.0481052	0.521126	0.852461	-0.160663	-0.0114682	0.872359	0.94858	-3.00986	-0.264762	0.00261366	0.0204628
ENSG00000186635.14	ARAP1	1.07143	0.0967939	0.283976	0.707253	-0.31973	-0.0273395	0.749173	0.889506	-0.795451	-0.0769924	0.426351	0.619032
ENSG00000047365.11	ARAP2	-1.93917	-0.318743	0.0524802	0.391314	-3.67897	-0.678188	0.00023418	0.00600669	-3.45812	-0.700614	0.00054395	0.00651866
ENSG00000120318.15	ARAP3	0.724289	0.243751	0.468888	0.827753	1.04054	0.334722	0.298087	0.575899	1.10264	0.396956	0.270184	0.466668
ENSG00000095139.13	ARCN1	-1.83661	-0.0925141	0.0662668	0.427132	-0.281891	-0.0132169	0.778027	0.904522	2.09633	0.114319	0.036053	0.129509
ENSG00000109321.10	AREG	-1.2303	-0.79148	0.218585	0.65088	-0.322512	-0.190072	0.747065	0.888321	-0.989947	-0.654279	0.3222	0.518679
ENSG00000119682.16	AREL1	-2.14662	-0.112641	0.0318238	0.322971	-0.21974	-0.0105303	0.826073	0.927547	1.66579	0.0920323	0.0957556	0.241366
ENSG00000143761.15	ARF1	1.27421	0.0566404	0.202589	0.635851	-0.0578286	-0.0024148	0.953885	0.982662	1.84813	0.0905359	0.0645841	0.187658
ENSG00000134287.9	ARF3	-0.915275	-0.0925907	0.360047	0.765568	-0.302253	-0.0290577	0.762459	0.896195	-1.13904	-0.124951	0.254688	0.449614
ENSG00000168374.10	ARF4	-2.1204	-0.193102	0.0339727	0.332443	-1.50438	-0.128053	0.132483	0.376001	-0.166147	-0.0156142	0.868042	0.929399
ENSG00000004059.10	ARF5	0.876467	0.0692353	0.380776	0.779278	-0.656201	-0.0498395	0.511694	0.744761	-2.6437	-0.235255	0.00820052	0.0459454
ENSG00000165527.6	ARF6	-1.60455	-0.15576	0.108593	0.51381	-2.3153	-0.221143	0.0205967	0.124741	-3.59763	-0.415434	0.00032113	0.00444572
ENSG00000101199.12	ARFGAP1	0.11051	0.00788088	0.912005	0.979618	0.325261	0.0222325	0.744984	0.886891	0.0966093	0.00742374	0.923037	0.961113
ENSG00000149182.14	ARFGAP2	0.20586	0.0136682	0.8369	0.959771	0.441306	0.0280946	0.658991	0.839186	-0.95852	-0.0691196	0.3378	0.534221
ENSG00000242247.10	ARFGAP3	-0.485552	-0.0330181	0.627285	0.891539	-0.844826	-0.055206	0.398208	0.664337	-1.54712	-0.115825	0.121835	0.281934
ENSG00000066777.8	ARFGEF1	-2.31782	-0.187175	0.020459	0.26697	-2.53833	-0.199626	0.0111381	0.0852688	-1.90097	-0.160323	0.0573064	0.175206
ENSG00000124198.8	ARFGEF2	-1.1256	-0.1064	0.260335	0.690054	-0.0491039	-0.004365	0.960836	0.985165	1.45965	0.149702	0.144385	0.314169
ENSG00000112379.8	ARFGEF3	1.54274	1.27505	0.122894	0.536313	1.46859	1.21857	0.141944	0.389157	3.75504	3.30214	0.00017331	0.00285454
ENSG00000164144.15	ARFIP1	-1.85499	-0.231654	0.063598	0.42105	-2.28701	-0.279685	0.022195	0.131522	-1.81965	-0.241252	0.0688117	0.195644
ENSG00000132254.12	ARFIP2	0.260002	0.0154638	0.794862	0.945543	2.03745	0.119409	0.0416047	0.192053	2.04172	0.135226	0.0411798	0.141407
ENSG00000101246.19	ARFRP1	1.70227	0.122158	0.0887048	0.4784	1.88901	0.130602	0.0588908	0.238417	1.45865	0.11114	0.144662	0.314532
ENSG00000081181.7	ARG2	-0.155187	-0.0366325	0.876674	0.971612	-1.90964	-0.450707	0.0561792	0.231304	-1.85837	-0.494859	0.0631168	0.185607
ENSG00000134884.13	ARGLU1	1.39975	0.133269	0.161587	0.589004	0.195418	0.0174222	0.845066	0.936692	-1.03069	-0.105213	0.302687	0.499076
ENSG00000175220.11	ARHGAP1	0.419602	0.0321211	0.674777	0.9086	1.36602	0.102108	0.171932	0.431437	1.11584	0.0917698	0.264492	0.460886
ENSG00000071205.11	ARHGAP10	0.932798	0.388792	0.350924	0.75861	1.89752	0.749142	0.0577599	0.235641	3.71576	1.66131	0.00020259	0.00319495
ENSG00000198826.10	ARHGAP11A	-2.09912	-0.543874	0.0358066	0.337892	-1.18834	-0.277322	0.2347	0.508264	-3.07159	-0.92249	0.00212922	0.017641
ENSG00000165322.17	ARHGAP12	-1.4706	-0.161275	0.141399	0.561226	-0.919994	-0.0946394	0.357576	0.631003	1.00993	0.11691	0.312529	0.509133
ENSG00000075884.13	ARHGAP15	-0.317592	-0.040253	0.750795	0.933405	-2.8216	-0.381752	0.00477849	0.0497596	-2.51416	-0.368282	0.0119316	0.0592106
ENSG00000140750.16	ARHGAP17	0.801765	0.0776433	0.422689	0.804229	0.933397	0.0865146	0.350615	0.623893	1.25738	0.133051	0.208616	0.397346
ENSG00000146376.10	ARHGAP18	-2.02854	-0.181952	0.0425047	0.362564	-0.927248	-0.0772715	0.353798	0.626746	-0.563128	-0.0523016	0.573348	0.733604
ENSG00000213390.10	ARHGAP19	-2.09363	-0.231102	0.0362931	0.340236	-3.47817	-0.404392	0.00050484	0.0105612	-3.3201	-0.423256	0.00089984	0.00951279
ENSG00000137727.12	ARHGAP20	0.965653	0.185957	0.334218	0.746288	-3.31	-0.770162	0.00093295	0.0163333	-2.53142	-0.618944	0.0113602	0.0575545
ENSG00000107863.17	ARHGAP21	-0.290808	-0.0387313	0.771198	0.941025	-1.58196	-0.206435	0.113659	0.344984	-1.8761	-0.278556	0.0606421	0.181133
ENSG00000128805.14	ARHGAP22	0.484213	0.15457	0.628235	0.891922	0.613448	0.190941	0.53958	0.765255	-0.916418	-0.320705	0.359448	0.555437
ENSG00000275832.4	ARHGAP23	0.636277	1.16999	0.524596	0.854365	0.755087	1.3981	0.450197	0.699735	1.28102	2.38546	0.200186	0.386477
ENSG00000138639.17	ARHGAP24	-0.952474	-0.402377	0.340857	0.751842	-2.75096	-1.40968	0.00594205	0.0573005	-1.7547	-0.898516	0.0793115	0.213848
ENSG00000163219.11	ARHGAP25	1.52409	0.188673	0.127487	0.540635	1.13535	0.13318	0.256231	0.531847	1.63306	0.218595	0.102457	0.252466
ENSG00000145819.16	ARHGAP26	-1.39592	-0.125481	0.162739	0.590714	1.27097	0.108676	0.203738	0.471269	2.05816	0.204182	0.0395749	0.137782
ENSG00000159314.11	ARHGAP27	0.158296	0.0154988	0.874223	0.97066	2.63323	0.264195	0.00845765	0.0714151	1.03764	0.11118	0.299436	0.495948
ENSG00000137962.12	ARHGAP29	0.438615	0.662082	0.66094	0.904469	0.935359	1.34617	0.349603	0.622869	0.817824	1.26553	0.413458	0.606774
ENSG00000186517.13	ARHGAP30	-0.751621	-0.0750676	0.452279	0.820657	0.0269485	0.00256091	0.978501	0.989991	0.229199	0.0246748	0.818714	0.899663
ENSG00000031081.10	ARHGAP31	-1.32997	-0.251432	0.18353	0.613804	-1.37505	-0.250013	0.169117	0.427509	-2.36349	-0.494748	0.0181037	0.0798049
ENSG00000134909.18	ARHGAP32	1.09438	0.140083	0.27379	0.698368	-0.718677	-0.0888511	0.47234	0.715623	-3.4558	-0.575785	0.00054867	0.00655966
ENSG00000004777.18	ARHGAP33	-0.543475	-0.112357	0.586803	0.879964	-1.37515	-0.276377	0.169084	0.427509	-3.01751	-0.768707	0.00254861	0.0200617
ENSG00000160007.18	ARHGAP35	-0.123885	-0.0095634	0.901407	0.976213	-0.227887	-0.0167984	0.819734	0.923946	0.555822	0.0466016	0.578332	0.737538
ENSG00000147799.11	ARHGAP39	1.02908	0.215249	0.303441	0.723429	-1.71077	-0.374116	0.0871241	0.298767	-1.99293	-0.494547	0.0462694	0.152118
ENSG00000089820.15	ARHGAP4	2.63368	0.260951	0.00844662	0.176388	2.68231	0.255008	0.00731163	0.0653663	0.949448	0.0957381	0.342393	0.538266
ENSG00000165895.18	ARHGAP42	-1.36221	-0.345869	0.173131	0.604004	0.428415	0.0959976	0.668349	0.844453	1.79689	0.447395	0.0723537	0.202095
ENSG00000006740.16	ARHGAP44	-1.2452	-0.390557	0.213057	0.647296	-1.54135	-0.450638	0.123233	0.361971	-1.1675	-0.390808	0.243009	0.435781
ENSG00000100852.12	ARHGAP5	-2.64871	-0.235366	0.00808005	0.173855	-2.84416	-0.244394	0.00445282	0.0473344	-3.06603	-0.300348	0.00216924	0.0178115
ENSG00000047648.21	ARHGAP6	2.61609	0.455288	0.00889427	0.179276	3.32978	0.577062	0.00086914	0.0154831	3.80176	0.745502	0.00014367	0.00246709
ENSG00000123329.17	ARHGAP9	0.537935	0.0772148	0.590622	0.880865	1.46255	0.204576	0.143592	0.391506	-0.541026	-0.0841632	0.58849	0.745357
ENSG00000141522.11	ARHGDIA	-0.353884	-0.0408378	0.723426	0.923727	-0.041608	-0.0045895	0.966811	0.986457	0.410656	0.051221	0.681325	0.810769
ENSG00000111348.8	ARHGDIB	-0.195534	-0.0157554	0.844975	0.960607	0.0639694	0.00492762	0.948995	0.981063	1.25275	0.110935	0.210296	0.399273
ENSG00000242173.8	ARHGDIG	3.38855	3.06699	0.00070264	0.0347358	2.66621	2.37783	0.00767112	0.0672783	3.03171	2.85597	0.00243177	0.0193552
ENSG00000076928.17	ARHGEF1	-0.200486	-0.0238989	0.8411	0.959804	-0.552411	-0.0630712	0.580667	0.791878	-2.54496	-0.348912	0.010929	0.056021
ENSG00000074964.16	ARHGEF10L	-1.29102	-0.417117	0.196696	0.626717	1.34616	0.402812	0.178251	0.439085	2.10426	0.7183	0.0353558	0.128173
ENSG00000132694.18	ARHGEF11	0.0107255	0.00151027	0.991442	0.999164	0.605707	0.0819689	0.544709	0.768922	1.26639	0.193806	0.205373	0.393018
ENSG00000196914.8	ARHGEF12	0.721265	0.172612	0.470746	0.828571	2.54766	0.613573	0.0108449	0.0839787	3.20134	0.902573	0.00136788	0.0129252
ENSG00000130762.14	ARHGEF16	-1.11996	-0.393798	0.26273	0.690477	3.21701	1.00445	0.00129532	0.0205169	2.3421	0.794488	0.0191755	0.0828928
ENSG00000110237.4	ARHGEF17	0.00971253	0.0038653	0.992251	0.999164	1.36691	0.507744	0.171653	0.431144	1.64525	0.668343	0.0999173	0.247937
ENSG00000104880.17	ARHGEF18	-0.0182492	-0.0038436	0.98544	0.997731	-0.0111662	-0.0022363	0.991091	0.996203	0.734185	0.161728	0.462836	0.64867
ENSG00000142632.16	ARHGEF19	0.672356	0.200508	0.501357	0.84319	-0.334887	-0.0981303	0.73771	0.882861	-0.705081	-0.236965	0.48076	0.66403
ENSG00000116584.17	ARHGEF2	2.26258	0.146486	0.0236614	0.282286	4.76449	0.35563	1.89e-06	0.00015369	4.4102	0.35597	1.03e-05	0.00033158
ENSG00000240771.6	ARHGEF25	0.0989546	0.0741205	0.921174	0.981117	-0.39458	-0.301073	0.693153	0.857889	1.47161	1.14343	0.141127	0.309246
ENSG00000163947.11	ARHGEF3	1.97015	0.215172	0.0488216	0.381741	-0.257261	-0.0258439	0.796978	0.913675	0.125941	0.0143151	0.899779	0.948425
ENSG00000214694.11	ARHGEF33	1.1886	0.982939	0.234598	0.667948	-0.0851955	-0.0721426	0.932106	0.975011	0.636704	0.576786	0.524318	0.698006
ENSG00000213214.4	ARHGEF35	-0.119336	-0.125373	0.905009	0.97689	0.0915613	0.0906936	0.927047	0.972623	0.0300343	0.0326027	0.97604	0.986466
ENSG00000183111.11	ARHGEF37	1.48336	0.471854	0.137978	0.555673	0.0181965	0.00575123	0.985482	0.99312	0.742086	0.256865	0.458035	0.644724
ENSG00000137135.17	ARHGEF39	-0.95296	-0.281809	0.34061	0.751842	-0.399694	-0.108266	0.689382	0.856194	-1.57315	-0.502826	0.115685	0.272647
ENSG00000136002.18	ARHGEF4	1.41942	1.12694	0.155778	0.581362	1.41807	1.11246	0.156172	0.409156	1.86011	1.55377	0.0628699	0.18534
ENSG00000165801.9	ARHGEF40	0.344198	0.0379026	0.730697	0.926642	-0.669953	-0.0708824	0.502888	0.738868	-1.81418	-0.220997	0.0696505	0.197205
ENSG00000050327.14	ARHGEF5	0.0338599	0.0219002	0.972989	0.99442	0.737182	0.441684	0.461012	0.70705	1.81315	1.14638	0.0698081	0.197539
ENSG00000129675.15	ARHGEF6	-1.83106	-0.186933	0.0670917	0.429261	-3.07061	-0.318889	0.00213622	0.0288199	-3.82957	-0.470421	0.00012837	0.0022528
ENSG00000102606.18	ARHGEF7	-1.31839	-0.0818802	0.187375	0.615974	-0.583962	-0.0341111	0.559246	0.777484	-0.792062	-0.0524749	0.428324	0.620699
ENSG00000131089.15	ARHGEF9	-0.860402	-0.05876	0.389568	0.785327	0.38403	0.024917	0.700956	0.861913	1.32754	0.0962814	0.184332	0.367557
ENSG00000117713.19	ARID1A	-0.0571528	-0.0114852	0.954423	0.98997	0.201423	0.0388039	0.840368	0.934636	-0.618553	-0.134173	0.536211	0.706264
ENSG00000049618.22	ARID1B	-1.15572	-0.148436	0.247797	0.679354	-0.538487	-0.0659705	0.590241	0.797658	-1.33183	-0.182734	0.182917	0.365905
ENSG00000189079.15	ARID2	-1.36111	-0.183021	0.173478	0.604077	-0.872329	-0.110629	0.383029	0.652167	-1.57076	-0.227051	0.116239	0.273621
ENSG00000116017.10	ARID3A	1.20126	0.151768	0.229651	0.66258	0.327357	0.0390682	0.743398	0.885963	-0.450935	-0.060639	0.652036	0.790332
ENSG00000179361.17	ARID3B	-0.0867826	-0.0111185	0.930844	0.982865	1.11719	0.138046	0.263911	0.539912	0.462967	0.0641003	0.643388	0.784888
ENSG00000032219.18	ARID4A	-0.474639	-0.0490099	0.635044	0.894559	-2.95246	-0.322922	0.00315254	0.0379767	-2.73886	-0.327958	0.0061653	0.0373342
ENSG00000054267.21	ARID4B	0.765192	0.0770688	0.444157	0.817949	0.089482	0.00860976	0.928699	0.973322	-0.0914373	-0.0098289	0.927145	0.963288
ENSG00000196843.15	ARID5A	1.8235	0.162554	0.0682282	0.432849	-0.071685	-0.0059115	0.942853	0.978892	-1.01994	-0.0959399	0.307759	0.504527
ENSG00000150347.15	ARID5B	-0.0445823	-0.0082546	0.96444	0.992561	-1.19878	-0.218737	0.230615	0.502408	0.243647	0.048466	0.807504	0.893288
ENSG00000166233.14	ARIH1	-0.535761	-0.0375302	0.592123	0.880876	-1.88134	-0.130536	0.059925	0.240766	-0.208756	-0.0156571	0.834639	0.91022
ENSG00000177479.19	ARIH2	-0.485787	-0.0291131	0.627118	0.891539	-2.56432	-0.15684	0.0103377	0.0814192	-3.06369	-0.215962	0.00218622	0.0179406
ENSG00000221883.2	ARIH2OS	0.560276	0.081081	0.575291	0.874102	-1.79836	-0.269209	0.0721198	0.269028	-1.52437	-0.251773	0.127416	0.290102
ENSG00000120805.13	ARL1	-2.15415	-0.201986	0.0312284	0.321225	-1.21484	-0.104979	0.224427	0.495349	0.859141	0.0823457	0.390263	0.586112
ENSG00000175414.6	ARL10	-0.657118	-0.12416	0.511105	0.848201	-1.9958	-0.380342	0.0459557	0.205115	-2.7976	-0.644577	0.00514838	0.0330043
ENSG00000152213.3	ARL11	-1.19599	-0.119587	0.231701	0.664856	0.896608	0.0835321	0.369928	0.641637	2.04755	0.220704	0.0406045	0.139922
ENSG00000174225.14	ARL13A	-0.697942	-0.637439	0.485213	0.834706	-0.632013	-0.546769	0.527378	0.756354	-0.751642	-0.741026	0.452266	0.639565
ENSG00000169379.15	ARL13B	-0.289919	-0.0402484	0.771878	0.941025	-1.38741	-0.190362	0.165318	0.422274	-0.322428	-0.0474439	0.747129	0.855787
ENSG00000152219.4	ARL14EP	1.43591	0.165992	0.151029	0.574554	-0.106584	-0.0116895	0.915119	0.96818	1.32484	0.163868	0.185224	0.368925
ENSG00000185305.10	ARL15	-0.343674	-0.0443486	0.731092	0.926642	0.825451	0.101222	0.409116	0.672025	1.75589	0.23871	0.079108	0.21345
ENSG00000214087.8	ARL16	-0.248441	-0.0283012	0.803793	0.948109	0.630979	0.0682826	0.528054	0.756552	-0.0254701	-0.0030669	0.97968	0.987978
ENSG00000185829.17	ARL17A	-0.939045	-0.279522	0.347708	0.756337	-0.291986	-0.0810848	0.770297	0.901027	-0.596366	-0.185158	0.550931	0.717123
ENSG00000228696.8	ARL17B	-0.235852	-0.0732123	0.813547	0.952015	0.0427592	0.0126185	0.965893	0.986257	-0.285792	-0.0938793	0.775038	0.873302
ENSG00000213465.7	ARL2	2.35979	0.473754	0.0182852	0.250435	1.26258	0.239844	0.206738	0.474881	2.08984	0.445948	0.0366322	0.130817
ENSG00000102931.7	ARL2BP	0.753195	0.318726	0.451333	0.820276	0.672853	0.275405	0.501041	0.737596	-0.29062	-0.13672	0.771342	0.87178
ENSG00000138175.8	ARL3	-0.405128	-0.0470695	0.685383	0.912758	-0.077189	-0.0085562	0.938473	0.977613	0.72374	0.0893077	0.469226	0.654455
ENSG00000122644.12	ARL4A	-1.06223	-0.178411	0.28813	0.710633	-2.15531	-0.371014	0.031138	0.160061	-0.536425	-0.0932709	0.591665	0.747997
ENSG00000188042.7	ARL4C	1.3221	0.280915	0.186133	0.615819	2.53762	0.538519	0.011161	0.0852713	1.95464	0.457156	0.0506257	0.16134
ENSG00000175906.4	ARL4D	-0.294589	-0.190909	0.768308	0.939814	0.0319946	0.0197982	0.974476	0.988873	0.329594	0.22336	0.741707	0.852104
ENSG00000162980.16	ARL5A	-0.926847	-0.0983718	0.354006	0.7609	-1.78414	-0.185934	0.0744011	0.274244	-1.88507	-0.220637	0.0594204	0.179328
ENSG00000165997.4	ARL5B	-1.98836	-0.243695	0.0467714	0.37604	-1.09074	-0.123058	0.275386	0.553499	0.303827	0.0375963	0.761259	0.8649
ENSG00000113966.9	ARL6	0.044715	0.0152382	0.964334	0.99254	-0.349031	-0.117121	0.727066	0.877183	-0.633438	-0.231589	0.526448	0.699674
ENSG00000170540.14	ARL6IP1	-0.526813	-0.0961663	0.598323	0.882445	-1.58499	-0.284599	0.112969	0.344017	-0.757507	-0.147824	0.448746	0.63673
ENSG00000182196.13	ARL6IP4	1.92018	0.703382	0.0548348	0.398689	1.43074	0.49437	0.152503	0.404458	0.943464	0.370723	0.345443	0.541352
ENSG00000144746.6	ARL6IP5	-0.233146	-0.0200274	0.815648	0.953044	-1.26921	-0.106255	0.204365	0.47173	-1.30128	-0.121369	0.193161	0.377885
ENSG00000177917.10	ARL6IP6	-0.569315	-0.0508253	0.569142	0.869926	-1.60123	-0.141069	0.109327	0.338598	-2.60202	-0.266788	0.00926752	0.0500213
ENSG00000143862.7	ARL8A	0.610523	0.0681848	0.541516	0.85969	0.423913	0.0452119	0.671629	0.846468	1.51798	0.185003	0.129019	0.292201
ENSG00000134108.12	ARL8B	-0.850963	-0.0765432	0.39479	0.78765	-1.52699	-0.133533	0.126764	0.36784	0.498605	0.0480952	0.618057	0.766909
ENSG00000104442.9	ARMC1	0.0234653	0.00228236	0.981279	0.995918	-0.120107	-0.0111962	0.904398	0.964793	1.44923	0.151364	0.147273	0.317981
ENSG00000170632.13	ARMC10	2.08716	0.196615	0.0368738	0.342088	2.05836	0.18524	0.0395556	0.186082	2.41091	0.245559	0.0159126	0.0726567
ENSG00000118690.12	ARMC2	-0.965267	-0.169073	0.334411	0.746288	-2.4093	-0.433304	0.0159829	0.106307	-1.33981	-0.258568	0.180306	0.36282
ENSG00000140691.16	ARMC5	1.1177	0.107322	0.263694	0.69113	1.68973	0.15579	0.0910789	0.306762	-0.165563	-0.0169761	0.868501	0.929611
ENSG00000105676.13	ARMC6	0.271892	0.0325957	0.785705	0.943308	2.20533	0.260146	0.0274309	0.148402	1.93007	0.255807	0.0535987	0.167527
ENSG00000125449.6	ARMC7	0.453713	0.0453386	0.650036	0.900161	2.0936	0.206674	0.0362953	0.176378	3.07204	0.354314	0.00212598	0.017641
ENSG00000114098.17	ARMC8	-0.286922	-0.0224315	0.774172	0.941517	0.543079	0.0407049	0.587075	0.795895	2.54587	0.220607	0.0109006	0.0559801
ENSG00000135931.17	ARMC9	0.710958	0.277886	0.47711	0.830932	0.227316	0.0871148	0.820178	0.924124	2.11974	0.878329	0.034028	0.12484
ENSG00000126947.12	ARMCX1	0.743435	0.226185	0.457218	0.823753	2.94524	0.879521	0.00322703	0.0387108	4.15401	1.47636	3.27e-05	0.00083351
ENSG00000184867.13	ARMCX2	0.976832	0.226182	0.328653	0.743232	1.84088	0.408622	0.0656394	0.254075	2.61111	0.65849	0.00902495	0.0491637
ENSG00000102401.19	ARMCX3	0.313765	0.0337398	0.753699	0.934973	0.816364	0.0839539	0.414292	0.675607	2.6003	0.317546	0.00931423	0.0501592
ENSG00000196440.11	ARMCX4	-1.25268	-0.359391	0.210323	0.643721	-0.772822	-0.203287	0.439628	0.693186	0.505513	0.143964	0.613199	0.763168
ENSG00000125962.14	ARMCX5	-1.55432	-0.17381	0.120109	0.53143	1.5862	0.163218	0.112693	0.343807	1.34929	0.152618	0.177243	0.358628
ENSG00000198960.10	ARMCX6	-1.00143	-0.0780372	0.316619	0.733744	-0.586599	-0.0435311	0.557473	0.776127	0.620226	0.0506143	0.535109	0.705593
ENSG00000254636.1	ARMS2	-0.99609	-0.916038	0.319206	0.73549	-0.395807	-0.343708	0.692247	0.857586	-0.531343	-0.504833	0.595181	0.749854
ENSG00000146476.10	ARMT1	-1.16276	-0.188777	0.244928	0.677136	1.48208	0.227298	0.13832	0.383948	2.1782	0.381536	0.0293908	0.112917
ENSG00000143437.20	ARNT	0.311656	0.026279	0.755302	0.935825	0.759163	0.0615343	0.447755	0.698339	0.835288	0.0760153	0.403556	0.59753
ENSG00000172379.20	ARNT2	2.57745	2.9732	0.00995308	0.18958	2.51191	2.87204	0.0120078	0.0886595	2.66082	3.2044	0.00779518	0.0442119
ENSG00000133794.17	ARNTL	-0.196832	-0.0235806	0.843959	0.960385	-2.03553	-0.24493	0.0417975	0.192644	-2.49707	-0.346642	0.0125226	0.0615023
ENSG00000029153.14	ARNTL2	-1.59018	-0.666938	0.111795	0.518347	-0.0649266	-0.0235617	0.948232	0.980953	-0.827396	-0.341204	0.408013	0.601884
ENSG00000241685.9	ARPC1A	0.41061	0.0920611	0.681358	0.910927	1.65933	0.357092	0.0970493	0.317582	0.417911	0.0990601	0.676012	0.806947
ENSG00000130429.13	ARPC1B	1.22214	0.235658	0.221656	0.655111	1.57767	0.289113	0.114641	0.346725	0.216801	0.0447798	0.828363	0.905981
ENSG00000163466.15	ARPC2	-0.578942	-0.0431736	0.562628	0.867383	0.335678	0.0238915	0.737114	0.882703	1.76887	0.147017	0.0769154	0.209273
ENSG00000111229.15	ARPC3	-0.302932	-0.0506484	0.761942	0.937762	-0.504495	-0.0813635	0.613913	0.812354	-0.783098	-0.140126	0.43357	0.624311
ENSG00000241553.12	ARPC4	0.130106	0.0120822	0.896483	0.974692	0.445574	0.0399348	0.655905	0.837231	0.270981	0.0268402	0.786406	0.880378
ENSG00000162704.15	ARPC5	-1.71755	-0.121186	0.0858782	0.474468	-1.61436	-0.109191	0.106449	0.334132	-1.47131	-0.110412	0.141207	0.309373
ENSG00000136950.13	ARPC5L	0.169168	0.014276	0.865665	0.967818	2.79331	0.240919	0.00521716	0.0523806	2.57706	0.24649	0.00996454	0.0524745
ENSG00000242498.7	ARPIN	-1.54132	-0.168931	0.123238	0.537123	-1.81149	-0.192069	0.0700658	0.264264	-2.47776	-0.302367	0.013221	0.0639648
ENSG00000128989.10	ARPP19	-3.23394	-0.267352	0.00122093	0.0523731	-0.305523	-0.0220067	0.759968	0.894813	-0.461883	-0.0368577	0.644165	0.785322
ENSG00000120500.17	ARR3	-0.472728	-0.219585	0.636407	0.895069	-1.40437	-0.648143	0.160208	0.413935	-1.08001	-0.560232	0.280137	0.477261
ENSG00000137486.16	ARRB1	-0.858661	-0.0723194	0.390528	0.786062	-0.265969	-0.0212858	0.790263	0.910964	-1.38564	-0.127507	0.165857	0.343694
ENSG00000141480.17	ARRB2	1.09546	0.0839422	0.273316	0.698014	-1.42958	-0.106106	0.152838	0.404749	-2.25805	-0.190026	0.0239426	0.0977895
ENSG00000197070.13	ARRDC1	3.0669	0.257971	0.0021629	0.0792341	0.311341	0.0229421	0.755542	0.892765	-1.75032	-0.15137	0.0800634	0.215215
ENSG00000105643.9	ARRDC2	1.55861	0.204399	0.11909	0.529663	-1.1071	-0.138512	0.268249	0.54516	-3.38057	-0.519313	0.00072336	0.00808657
ENSG00000113369.8	ARRDC3	-0.110312	-0.0302945	0.912162	0.979618	-0.194735	-0.0524643	0.8456	0.936955	0.537406	0.158444	0.590987	0.747471
ENSG00000140450.8	ARRDC4	-1.83273	-0.457961	0.066842	0.428749	-1.39326	-0.327463	0.163541	0.419558	-0.494064	-0.126315	0.621261	0.768814
ENSG00000205784.2	ARRDC5	1.30432	0.605223	0.192126	0.6213	-0.575082	-0.276603	0.565236	0.781777	0.581262	0.288115	0.561064	0.724767
ENSG00000100299.17	ARSA	2.63831	0.234217	0.008332	0.176388	2.87628	0.247511	0.00402391	0.0443339	2.21155	0.207358	0.026998	0.106523
ENSG00000113273.16	ARSB	0.82438	0.066807	0.409723	0.79754	2.45218	0.199178	0.0141995	0.0986716	4.22883	0.435515	2.35e-05	0.00064172
ENSG00000006756.15	ARSD	2.05031	0.139628	0.0403346	0.355748	0.965742	0.0611465	0.334173	0.607888	-1.31747	-0.0946793	0.18768	0.371313
ENSG00000141337.12	ARSG	-1.89205	-0.30936	0.0584841	0.406349	0.507098	0.0731231	0.612086	0.810762	0.723015	0.115218	0.469671	0.654844
ENSG00000180801.13	ARSJ	-0.200184	-0.380402	0.841337	0.959848	0.574151	0.986008	0.565866	0.782399	1.18303	2.11689	0.236798	0.428941
ENSG00000164291.16	ARSK	-1.19885	-0.225108	0.230586	0.663924	-0.678094	-0.119808	0.497712	0.736186	-0.13668	-0.026085	0.891284	0.944011
ENSG00000173409.13	ARV1	2.31759	0.22051	0.0204713	0.26697	3.27621	0.310363	0.0010521	0.0178097	4.85892	0.579884	1.18e-06	6e-05
ENSG00000099889.13	ARVCF	1.88132	0.315307	0.0599286	0.408744	4.76453	0.872605	1.89e-06	0.00015369	5.73702	1.26941	9.64e-09	1.4e-06
ENSG00000104763.18	ASAH1	0.151095	0.0467497	0.879901	0.971877	-0.883323	-0.262452	0.377062	0.647385	0.240175	0.080137	0.810195	0.895294
ENSG00000188611.14	ASAH2	0.867485	0.36181	0.385676	0.782368	0.351339	0.138109	0.725334	0.876449	1.62565	0.720536	0.104024	0.255096
ENSG00000204147.10	ASAH2B	-1.06943	-0.29073	0.284877	0.708079	0.473437	0.114678	0.635902	0.826933	0.843386	0.230346	0.399012	0.593874
ENSG00000153317.14	ASAP1	-0.944364	-0.150957	0.344984	0.755076	-0.768585	-0.117236	0.44214	0.694847	-0.764145	-0.130215	0.444781	0.633431
ENSG00000151693.10	ASAP2	-0.766685	-0.679598	0.443269	0.817351	-0.285003	-0.247217	0.775642	0.903282	-0.518654	-0.55996	0.604002	0.756896
ENSG00000088280.18	ASAP3	-0.634756	-0.628846	0.525587	0.854698	0.0259182	0.0239253	0.979323	0.990344	0.755737	0.73576	0.449807	0.637476
ENSG00000065802.11	ASB1	-2.0005	-0.286099	0.0454465	0.371237	1.42111	0.186358	0.155284	0.40812	2.20294	0.333867	0.0275991	0.108131
ENSG00000165192.13	ASB11	-0.630288	-0.476418	0.528506	0.854698	-0.78859	-0.576684	0.430352	0.686565	0.488512	0.370417	0.625187	0.770868
ENSG00000198881.9	ASB12	1.17522	1.09427	0.239905	0.672556	1.01579	0.910248	0.309729	0.586883	0.438368	0.446695	0.66112	0.796283
ENSG00000196372.12	ASB13	0.68001	0.0648889	0.496498	0.840558	1.16066	0.106347	0.245779	0.521119	1.57659	0.165045	0.11489	0.271535
ENSG00000239388.8	ASB14	-0.118028	-0.0390527	0.906045	0.977469	-0.0325249	-0.0101902	0.974053	0.988795	-0.479637	-0.171977	0.631485	0.775488
ENSG00000161664.6	ASB16	-0.446372	-0.0989348	0.655329	0.902419	1.04783	0.211332	0.294715	0.572049	-0.418851	-0.0983457	0.675325	0.806652
ENSG00000100628.11	ASB2	1.50975	0.520951	0.131106	0.546019	-0.466688	-0.154699	0.640723	0.829496	-1.91435	-0.794236	0.0555752	0.171528
ENSG00000115239.21	ASB3	-0.691591	-0.34648	0.489194	0.836154	-0.421595	-0.20047	0.673321	0.846923	-0.796046	-0.422003	0.426005	0.618719
ENSG00000148331.11	ASB6	2.85539	0.212467	0.00429838	0.123141	1.53389	0.103319	0.125057	0.365576	1.18515	0.0892396	0.235958	0.427755
ENSG00000183475.12	ASB7	0.36934	0.048169	0.711874	0.92098	0.0515629	0.00649115	0.958877	0.984071	0.402184	0.0554043	0.687548	0.815733
ENSG00000177981.10	ASB8	-1.39892	-0.0936488	0.161838	0.589236	-1.95846	-0.128486	0.0501766	0.216121	-1.54613	-0.110231	0.122073	0.282169
ENSG00000102048.15	ASB9	1.73655	1.68853	0.0824673	0.467668	1.03475	0.984772	0.300785	0.578881	2.07701	2.17645	0.0378009	0.133447
ENSG00000138303.17	ASCC1	-1.36396	-0.109585	0.17258	0.603144	-2.69541	-0.219626	0.00703023	0.0641795	-2.43693	-0.220543	0.0148124	0.0691132
ENSG00000100325.14	ASCC2	0.252604	0.0188362	0.800574	0.947281	1.1952	0.0862786	0.232008	0.504291	0.514334	0.0415515	0.607019	0.758486
ENSG00000112249.13	ASCC3	-1.24869	-0.163852	0.211778	0.645721	0.505066	0.061909	0.613513	0.811898	0.712091	0.0982287	0.476409	0.660628
ENSG00000183734.4	ASCL2	2.61669	0.400758	0.00887864	0.179276	4.50451	0.741198	6.65e-06	0.00043599	2.2429	0.358953	0.0249032	0.100535
ENSG00000187855.5	ASCL4	0.971174	0.39698	0.331461	0.744941	1.2915	0.514601	0.196529	0.463361	0.745423	0.319863	0.456016	0.643038
ENSG00000111875.7	ASF1A	0.109527	0.01324	0.912785	0.979618	-0.0684126	-0.007933	0.945457	0.979904	0.741533	0.0947386	0.45837	0.644902
ENSG00000105011.8	ASF1B	-0.650599	-0.23965	0.515305	0.850748	0.737765	0.244936	0.460657	0.706842	-0.403645	-0.155434	0.686473	0.814995
ENSG00000141505.11	ASGR1	0.275628	0.146348	0.782834	0.942229	0.46512	0.239784	0.641845	0.829678	0.309859	0.172955	0.756668	0.862152
ENSG00000161944.16	ASGR2	-0.40055	-0.195811	0.688751	0.91431	0.592548	0.2783	0.553484	0.774194	-1.23078	-0.661862	0.218404	0.408743
ENSG00000116539.12	ASH1L	-1.07492	-0.164509	0.282412	0.706907	-1.34	-0.198391	0.180245	0.441256	-1.73959	-0.290761	0.0819317	0.218205
ENSG00000129691.15	ASH2L	-1.64523	-0.0841895	0.0999234	0.500387	-2.54407	-0.129307	0.010957	0.0843997	-3.22447	-0.192303	0.00126207	0.0121668
ENSG00000110881.11	ASIC1	1.98992	0.94745	0.0466003	0.375299	3.5885	1.681	0.00033259	0.00782625	4.50948	2.373	6.5e-06	0.00023176
ENSG00000213199.7	ASIC3	0.443668	0.121641	0.657283	0.902846	0.661678	0.17076	0.508178	0.742593	1.29724	0.375203	0.194549	0.379703
ENSG00000072182.12	ASIC4	6.95016	4.39543	3.65e-12	2.74e-09	6.78823	4.22663	1.14e-11	9.54e-09	7.05123	4.56658	1.77e-12	1.14e-09
ENSG00000101440.9	ASIP	1.0998	0.850732	0.271421	0.696687	0.856731	0.649797	0.391594	0.659846	1.62016	1.32914	0.105198	0.256921
ENSG00000126522.16	ASL	-1.92224	-0.183795	0.0545753	0.398221	-3.43312	-0.344142	0.00059667	0.0118234	-4.15031	-0.500638	3.32e-05	0.00084256
ENSG00000198356.11	ASNA1	1.03311	0.102356	0.301551	0.722095	0.7168	0.0674487	0.473497	0.716616	1.51409	0.164113	0.130004	0.293237
ENSG00000070669.16	ASNS	0.0922597	0.0722285	0.926492	0.9823	1.35276	0.92689	0.176133	0.436699	0.596816	0.475262	0.550631	0.716991
ENSG00000138381.9	ASNSD1	-0.677281	-0.0621349	0.498227	0.841273	-1.47051	-0.132169	0.141425	0.388265	-0.0398328	-0.0038643	0.968226	0.983649
ENSG00000204653.9	ASPDH	-0.0092584	-0.0026951	0.992613	0.999164	0.438652	0.11884	0.660914	0.840377	0.328326	0.1012	0.742665	0.85282
ENSG00000198363.17	ASPH	-1.40519	-0.268371	0.159965	0.587284	0.618189	0.109915	0.53645	0.762841	2.38398	0.497001	0.0171266	0.0764559
ENSG00000174939.10	ASPHD1	0.759288	0.162986	0.44768	0.818933	0.811518	0.165717	0.417068	0.677428	2.96157	0.69026	0.00306071	0.0227869
ENSG00000128203.6	ASPHD2	1.86329	0.464777	0.0624212	0.416735	1.2705	0.301183	0.203907	0.471395	1.02014	0.271158	0.307664	0.504428
ENSG00000066279.17	ASPM	-1.81062	-0.582612	0.0701999	0.437927	-0.96583	-0.284342	0.334129	0.607888	-2.68732	-1.0022	0.00720279	0.0416882
ENSG00000244617.2	ASPRV1	-0.484732	-0.284216	0.627866	0.891594	-2.16605	-1.44971	0.030307	0.157742	-1.85279	-1.29637	0.0639129	0.186711
ENSG00000169696.15	ASPSCR1	0.47238	0.0483309	0.636655	0.895077	-0.853856	-0.0844339	0.393185	0.661101	-2.40348	-0.279566	0.0162399	0.0735867
ENSG00000162174.12	ASRGL1	-0.0525528	-0.0217646	0.958088	0.991109	-0.873421	-0.361596	0.382434	0.651309	-0.455472	-0.215243	0.64877	0.788648
ENSG00000130707.17	ASS1	0.0894753	0.0885272	0.928704	0.982822	0.58304	0.554844	0.559866	0.777791	1.34346	1.31349	0.179124	0.361154
ENSG00000034533.11	ASTE1	0.354065	0.0386179	0.72329	0.923727	-1.90365	-0.211753	0.0569563	0.233332	-0.971906	-0.115244	0.331097	0.527886
ENSG00000188886.3	ASTL	-0.971832	-0.762354	0.331134	0.744791	-1.4164	-1.10617	0.156658	0.409696	-1.19492	-0.983898	0.232118	0.423805
ENSG00000152092.15	ASTN1	4.65273	3.27231	3.28e-06	0.00039662	4.52927	3.12268	5.92e-06	0.00039331	4.97717	3.69324	6.45e-07	3.87e-05
ENSG00000148219.16	ASTN2	1.12846	0.345262	0.259127	0.689124	1.33426	0.389504	0.182117	0.443772	2.82511	0.938976	0.00472651	0.0310044
ENSG00000171456.17	ASXL1	0.151172	0.0130527	0.87984	0.971877	-1.02951	-0.0858151	0.303238	0.581393	-2.47032	-0.244784	0.0134994	0.0649599
ENSG00000143970.16	ASXL2	-1.27671	-0.153526	0.201706	0.634148	-1.06997	-0.122422	0.284634	0.560828	-1.23083	-0.158879	0.218387	0.408743
ENSG00000141431.11	ASXL3	4.5987	3.1651	4.25e-06	0.00050197	2.6324	1.71576	0.00847831	0.0714183	4.72345	3.43855	2.32e-06	0.00010225
ENSG00000138138.13	ATAD1	0.0742913	0.00674306	0.940779	0.986307	0.866041	0.0754251	0.386468	0.655056	3.174	0.33581	0.00150354	0.0139126
ENSG00000156802.12	ATAD2	-2.0789	-0.434196	0.0376262	0.344594	-1.05159	-0.197686	0.292986	0.570208	-1.92608	-0.422673	0.0540946	0.168303
ENSG00000119778.14	ATAD2B	-0.645107	-0.0900522	0.518858	0.851835	-1.22406	-0.166014	0.220931	0.491046	-2.82834	-0.464641	0.00467899	0.03082
ENSG00000197785.13	ATAD3A	1.05252	0.113588	0.292562	0.715286	2.35942	0.251652	0.0183036	0.115922	2.05342	0.244684	0.0400314	0.138549
ENSG00000160072.19	ATAD3B	0.736372	0.0723882	0.461504	0.824905	0.93244	0.0870958	0.351109	0.624462	-1.00645	-0.107705	0.314199	0.510694
ENSG00000176208.8	ATAD5	-1.18462	-0.323065	0.236169	0.669125	-0.88448	-0.229284	0.376437	0.647113	-1.46578	-0.422743	0.142709	0.311518
ENSG00000137343.17	ATAT1	1.08492	0.181301	0.277955	0.702297	0.82509	0.130578	0.409321	0.672025	0.82191	0.146239	0.411128	0.604815
ENSG00000167654.17	ATCAY	7.08869	4.71299	1.35e-12	1.14e-09	6.30685	3.82665	2.85e-10	1.23e-07	6.58494	4.25689	4.55e-11	1.67e-08
ENSG00000107669.17	ATE1	-1.43665	-0.1109	0.150819	0.574554	-2.61035	-0.202664	0.00904494	0.0746684	-1.8329	-0.154369	0.0668176	0.192335
ENSG00000123268.8	ATF1	-1.84911	-0.155303	0.0644425	0.422917	0.196564	0.0150947	0.844169	0.936385	-0.662033	-0.0575391	0.50795	0.684615
ENSG00000115966.16	ATF2	-0.267133	-0.0205515	0.789367	0.943891	0.18567	0.0136985	0.852704	0.940169	0.79024	0.064335	0.429388	0.621215
ENSG00000162772.16	ATF3	0.633471	0.192518	0.526426	0.854698	-2.31111	-0.800921	0.0208269	0.125696	-1.4598	-0.535674	0.144344	0.314127
ENSG00000128272.14	ATF4	-0.754854	-0.078653	0.450336	0.820249	-2.37425	-0.249448	0.0175848	0.11309	-3.13245	-0.380136	0.00173356	0.0154699
ENSG00000169136.10	ATF5	0.418833	0.062603	0.675338	0.908703	-2.16586	-0.329389	0.030322	0.157742	-1.91181	-0.322612	0.0559001	0.172307
ENSG00000118217.5	ATF6	-0.733107	-0.0402239	0.463493	0.826373	1.33601	0.0706493	0.181545	0.442994	2.99669	0.192551	0.00272931	0.0211348
ENSG00000213676.11	ATF6B	1.12173	0.0713906	0.261979	0.690477	0.593353	0.0357959	0.552945	0.773985	0.389252	0.026469	0.69709	0.822473
ENSG00000170653.18	ATF7	0.132718	0.0171571	0.894416	0.974417	0.628485	0.0774904	0.529686	0.757369	0.372658	0.0507955	0.709403	0.829262
ENSG00000171681.12	ATF7IP	-0.296338	-0.027567	0.766972	0.939283	-0.199288	-0.017818	0.842037	0.935157	-0.599262	-0.0593525	0.548998	0.715513
ENSG00000166669.13	ATF7IP2	0.738338	0.120826	0.460309	0.824665	0.726815	0.113059	0.467339	0.711912	-0.382335	-0.0678977	0.702213	0.826097
ENSG00000152348.15	ATG10	-0.393784	-0.0463248	0.69374	0.916166	-2.23142	-0.271691	0.0256534	0.142711	-1.52897	-0.200088	0.126271	0.288375
ENSG00000123395.14	ATG101	0.0941803	0.00856941	0.924966	0.982204	0.481462	0.0421325	0.630188	0.823591	-0.838894	-0.0818811	0.401529	0.595943
ENSG00000145782.12	ATG12	-0.753602	-0.0646968	0.451088	0.820249	-0.558013	-0.0456458	0.576836	0.789738	0.926805	0.0844307	0.354028	0.55038
ENSG00000175224.16	ATG13	0.0424015	0.00251465	0.966179	0.993293	-1.94965	-0.114892	0.0512174	0.218823	-2.24268	-0.151004	0.0249176	0.100563
ENSG00000126775.8	ATG14	1.08173	0.127634	0.279374	0.703977	-0.789351	-0.0904642	0.429907	0.686466	-0.480531	-0.0611039	0.63085	0.775087
ENSG00000085978.21	ATG16L1	-1.56938	-0.168949	0.11656	0.526377	1.62231	0.162629	0.104736	0.331158	3.13269	0.376196	0.00173211	0.0154699
ENSG00000168010.10	ATG16L2	0.545184	0.0784857	0.585627	0.879274	-1.65422	-0.232272	0.0980822	0.319276	-3.80621	-0.683009	0.00014111	0.0024319
ENSG00000110046.12	ATG2A	2.10557	0.162556	0.0352419	0.336639	2.76962	0.210883	0.00561222	0.0550645	1.15818	0.0935757	0.246792	0.440409
ENSG00000066739.11	ATG2B	-0.0887778	-0.0098627	0.929259	0.982848	0.35284	0.0374769	0.724209	0.875954	1.29834	0.153739	0.194171	0.379156
ENSG00000144848.10	ATG3	-1.10312	-0.0908402	0.269976	0.695927	0.828115	0.0648734	0.407605	0.670828	1.18105	0.102913	0.237583	0.429773
ENSG00000101844.17	ATG4A	-0.154457	-0.0148797	0.87725	0.971645	1.72078	0.160031	0.0852901	0.295403	0.136529	0.0137637	0.891403	0.944053
ENSG00000168397.16	ATG4B	2.29977	0.176175	0.021461	0.271579	1.06001	0.0743106	0.289142	0.565945	-0.192118	-0.0151299	0.847649	0.917981
ENSG00000125703.14	ATG4C	0.764613	0.0866833	0.444502	0.818271	-1.15539	-0.126692	0.247931	0.523525	-0.0157503	-0.0019179	0.987434	0.992714
ENSG00000130734.9	ATG4D	2.19333	0.236576	0.0282834	0.308698	1.79317	0.18178	0.0729454	0.271059	1.94558	0.222793	0.0517058	0.163832
ENSG00000057663.15	ATG5	-1.74626	-0.198221	0.0807654	0.46504	-0.632356	-0.0666191	0.527154	0.756223	0.729478	0.0841884	0.465709	0.651163
ENSG00000197548.12	ATG7	-0.0222893	-0.0043847	0.982217	0.996157	-0.698629	-0.132678	0.484784	0.726574	0.558306	0.117826	0.576635	0.736162
ENSG00000198925.11	ATG9A	2.48728	0.343078	0.0128726	0.214098	2.12082	0.276387	0.0339366	0.169174	2.52273	0.370086	0.0116449	0.0584576
ENSG00000181652.19	ATG9B	2.5564	1.84838	0.0105762	0.19442	0.633568	0.459739	0.526363	0.755414	1.77027	1.36796	0.0766825	0.208758
ENSG00000142102.15	ATHL1	0.142359	0.0224435	0.886797	0.972845	-2.02248	-0.317366	0.0431272	0.196479	-3.44185	-0.667066	0.00057775	0.00681609
ENSG00000138363.14	ATIC	-1.63529	-0.151443	0.101988	0.50171	-2.42947	-0.221834	0.0151209	0.102385	-1.80852	-0.181619	0.0705249	0.19881
ENSG00000198513.11	ATL1	-0.428487	-0.155068	0.668297	0.90648	-0.592739	-0.212109	0.553356	0.774092	0.921731	0.348432	0.356669	0.552862
ENSG00000119787.13	ATL2	-0.0246152	-0.0020511	0.980362	0.99565	-1.40366	-0.11552	0.160421	0.414229	-1.08866	-0.0977873	0.276304	0.472925
ENSG00000184743.12	ATL3	-2.10945	-0.227847	0.0349054	0.335758	-2.27871	-0.238037	0.0226845	0.132577	-4.17864	-0.557387	2.93e-05	0.00076595
ENSG00000149311.18	ATM	-1.26598	-0.170718	0.20552	0.639559	-3.29573	-0.471205	0.00098165	0.0170204	-3.57579	-0.575953	0.00034918	0.00472859
ENSG00000166454.9	ATMIN	-0.643841	-0.0438463	0.519679	0.85199	-0.306356	-0.0199967	0.759333	0.894578	-1.23864	-0.0904899	0.215479	0.405019
ENSG00000111676.14	ATN1	-0.0170954	-0.0033465	0.986361	0.998049	-0.0041116	-0.0007684	0.996719	0.998722	-1.17582	-0.252006	0.239665	0.431953
ENSG00000168874.12	ATOH8	-0.753752	-0.403887	0.450998	0.820249	-0.0962696	-0.0477058	0.923306	0.970796	0.518831	0.281099	0.603878	0.756896
ENSG00000177556.11	ATOX1	-0.27863	-0.0462047	0.780529	0.942027	0.502261	0.0789305	0.615484	0.813979	0.799698	0.141166	0.423886	0.616958
ENSG00000206190.11	ATP10A	2.18413	0.574683	0.028953	0.312189	2.33501	0.590727	0.0195431	0.12058	1.29821	0.358538	0.194215	0.379156
ENSG00000145246.13	ATP10D	-0.345901	-0.0271147	0.729417	0.926319	2.10437	0.163238	0.0353462	0.17312	3.09367	0.276299	0.00197695	0.0168524
ENSG00000068650.18	ATP11A	-0.640891	-0.0979147	0.521594	0.852595	0.358966	0.0523313	0.71962	0.87262	-0.312964	-0.0515254	0.754308	0.860354
ENSG00000058063.15	ATP11B	-1.0515	-0.102824	0.293031	0.715769	-1.02354	-0.0958125	0.306054	0.583324	-1.41285	-0.148946	0.157699	0.33337
ENSG00000101974.14	ATP11C	-1.80702	-0.218017	0.0707593	0.43907	-0.871842	-0.0973262	0.383295	0.652386	-1.12539	-0.141761	0.260423	0.456597
ENSG00000075673.11	ATP12A	-1.7663	-1.46189	0.0773454	0.456814	0.189871	0.127399	0.84941	0.939209	-0.627207	-0.484283	0.530524	0.702269
ENSG00000105726.16	ATP13A1	2.56154	0.189007	0.0104208	0.19286	3.3938	0.251944	0.00068929	0.013113	1.92287	0.149246	0.0544967	0.169113
ENSG00000159363.17	ATP13A2	-0.482884	-0.178347	0.629178	0.891953	-0.708255	-0.253046	0.478787	0.721717	-0.345683	-0.133701	0.729581	0.844215
ENSG00000133657.15	ATP13A3	-1.37083	-0.14578	0.170428	0.601594	2.6658	0.286434	0.00768048	0.0672783	2.72897	0.3316	0.00635321	0.0380698
ENSG00000127249.14	ATP13A4	-0.228321	-0.164818	0.819397	0.954638	-0.587016	-0.411451	0.557193	0.775992	-0.600333	-0.479069	0.548285	0.714917
ENSG00000163399.15	ATP1A1	-1.9922	-0.103428	0.0463487	0.37475	-0.780878	-0.0374981	0.434874	0.689818	-0.505602	-0.0274452	0.613136	0.763168
ENSG00000105409.17	ATP1A3	2.92395	1.99526	0.00345618	0.107694	1.74486	1.1629	0.0810096	0.286765	2.96544	2.14027	0.00302253	0.0226543
ENSG00000132681.16	ATP1A4	0.152444	0.128779	0.878837	0.971877	-0.617265	-0.529102	0.53706	0.763125	-0.289271	-0.266754	0.772374	0.872122
ENSG00000143153.12	ATP1B1	1.29933	0.323152	0.19383	0.623425	1.53754	0.368157	0.124161	0.363876	3.1236	0.908094	0.00178656	0.0157949
ENSG00000129244.8	ATP1B2	3.0678	1.95565	0.00215641	0.0791995	1.86904	1.15028	0.0616176	0.244873	1.74237	1.18991	0.0814434	0.217289
ENSG00000069849.10	ATP1B3	-0.284531	-0.027261	0.776004	0.941666	-0.648706	-0.059563	0.516528	0.748217	0.77539	0.0807544	0.438109	0.627747
ENSG00000166896.7	ATP23	-0.43784	-0.0594215	0.661502	0.904564	0.649619	0.0828036	0.515939	0.747891	-0.260416	-0.0375506	0.794543	0.885462
ENSG00000196296.13	ATP2A1	0.668007	0.235203	0.504129	0.8439	0.941888	0.312228	0.34625	0.620283	-0.292839	-0.112872	0.769645	0.870688
ENSG00000174437.16	ATP2A2	-1.10848	-0.072074	0.267653	0.69476	0.488929	0.030112	0.624892	0.820341	2.21349	0.161885	0.0268636	0.106149
ENSG00000074370.17	ATP2A3	0.179531	0.0592492	0.85752	0.964525	1.10837	0.35519	0.2677	0.544478	-0.117825	-0.0420024	0.906206	0.951471
ENSG00000070961.15	ATP2B1	-0.730175	-0.0987042	0.465283	0.826504	-4.23567	-0.660135	2.28e-05	0.00112262	-4.83543	-0.901218	1.33e-06	6.55e-05
ENSG00000157087.18	ATP2B2	2.83922	2.13078	0.00452236	0.125702	1.93341	1.43444	0.0531858	0.223598	2.01504	1.59115	0.0439002	0.147127
ENSG00000067842.17	ATP2B3	2.67138	1.386	0.00755409	0.167091	2.24233	1.14155	0.0249402	0.140394	1.48167	0.815366	0.138429	0.305348
ENSG00000058668.14	ATP2B4	-0.828178	-0.137062	0.40757	0.796076	-1.49512	-0.24162	0.134883	0.379121	-2.95207	-0.568073	0.00315655	0.0232577
ENSG00000017260.19	ATP2C1	-0.701703	-0.0835906	0.482864	0.834706	-0.109145	-0.0124035	0.913088	0.967608	2.53699	0.343765	0.0111811	0.056919
ENSG00000152234.15	ATP5A1	0.40041	0.0355517	0.688855	0.91431	-0.295016	-0.0249933	0.767982	0.899505	0.726186	0.0700681	0.467725	0.653191
ENSG00000110955.8	ATP5B	0.559442	0.0449543	0.57586	0.87452	1.17891	0.0914963	0.238434	0.512951	2.72625	0.255288	0.00640592	0.0382614
ENSG00000165629.19	ATP5C1	-0.0042573	-0.0003286	0.996603	0.999596	0.412521	0.0304554	0.679958	0.851164	2.55895	0.228099	0.010499	0.0544458
ENSG00000099624.7	ATP5D	1.72781	0.213451	0.0840229	0.470574	2.08688	0.249524	0.036899	0.17798	0.84359	0.109914	0.398898	0.593874
ENSG00000124172.9	ATP5E	0.815441	0.0724349	0.41482	0.800076	0.0905014	0.00766124	0.927889	0.97281	0.287281	0.0272491	0.773897	0.872815
ENSG00000116459.10	ATP5F1	-0.580879	-0.0532581	0.561322	0.866894	-0.489677	-0.0428728	0.624362	0.819952	0.176177	0.0174025	0.860155	0.924265
ENSG00000159199.13	ATP5G1	0.482452	0.072889	0.629485	0.891953	1.35569	0.196632	0.175198	0.43564	2.53297	0.430323	0.0113099	0.0573403
ENSG00000135390.17	ATP5G2	1.12716	0.113689	0.259676	0.689662	-1.09893	-0.105978	0.2718	0.54924	-1.1261	-0.12224	0.260122	0.456275
ENSG00000154518.9	ATP5G3	0.217801	0.0278955	0.827584	0.958104	0.837281	0.103169	0.402434	0.667549	2.32581	0.339636	0.0200285	0.085647
ENSG00000167863.11	ATP5H	0.262563	0.0308076	0.792888	0.944859	1.07536	0.122564	0.282212	0.558835	1.41857	0.179838	0.156024	0.331306
ENSG00000169020.9	ATP5I	-1.06917	-0.244808	0.284994	0.708204	0.129018	0.0272332	0.897343	0.961053	-0.202117	-0.0471294	0.839826	0.913135
ENSG00000154723.12	ATP5J	0.12531	0.016953	0.900278	0.975613	0.112791	0.0146013	0.910196	0.966953	2.0134	0.296003	0.0440722	0.147565
ENSG00000241468.7	ATP5J2	3.07927	0.458904	0.00207508	0.0774063	2.63242	0.366237	0.00847784	0.0714183	3.24142	0.520614	0.00118936	0.0116706
ENSG00000167283.7	ATP5L	0.0791694	0.0145999	0.936898	0.984533	0.0645267	0.0114158	0.948551	0.980996	0.693725	0.135873	0.487855	0.669169
ENSG00000241837.6	ATP5O	1.03876	0.367828	0.298918	0.720128	1.1603	0.395903	0.245927	0.521144	1.02692	0.380187	0.304456	0.500664
ENSG00000125375.14	ATP5S	-1.61501	-0.216842	0.106308	0.509501	-2.39668	-0.320159	0.0165446	0.108432	-3.51036	-0.574572	0.00044749	0.00559837
ENSG00000105341.18	ATP5SL	0.0672815	0.00500325	0.946358	0.987961	-1.0366	-0.0743488	0.299925	0.577886	-0.71613	-0.0578437	0.473911	0.658315
ENSG00000071553.16	ATP6AP1	0.410318	0.0642142	0.681573	0.910927	0.767336	0.115862	0.442882	0.695267	1.50954	0.25936	0.131161	0.294932
ENSG00000205464.12	ATP6AP1L	0.608879	0.249732	0.542605	0.85969	-0.394666	-0.15975	0.693089	0.857889	-0.656157	-0.301542	0.511723	0.686994
ENSG00000182220.14	ATP6AP2	-1.10998	-0.100572	0.267006	0.694248	1.44404	0.126447	0.148729	0.398815	2.63713	0.274135	0.00836116	0.0465715
ENSG00000033627.16	ATP6V0A1	1.47976	0.142772	0.138938	0.556649	0.559602	0.0511888	0.575751	0.789117	2.17273	0.228462	0.0298003	0.114114
ENSG00000185344.13	ATP6V0A2	-0.509657	-0.0393487	0.610292	0.886206	-0.511165	-0.0378571	0.609236	0.809179	-0.760073	-0.0624255	0.447211	0.635544
ENSG00000117410.13	ATP6V0B	1.31483	0.106775	0.188569	0.617269	1.26688	0.0982923	0.205198	0.472772	2.14643	0.193636	0.0318384	0.119296
ENSG00000185883.11	ATP6V0C	0.559424	0.169272	0.575872	0.87452	1.11436	0.312906	0.265125	0.54174	0.405862	0.130443	0.684844	0.813732
ENSG00000159720.11	ATP6V0D1	0.480991	0.0622433	0.630523	0.891953	1.38691	0.175137	0.165468	0.422451	2.45933	0.363362	0.0139198	0.0661395
ENSG00000147614.3	ATP6V0D2	0.734557	0.446379	0.462609	0.82575	1.88908	1.06093	0.0588811	0.238417	3.12532	1.93385	0.00177611	0.0157429
ENSG00000113732.8	ATP6V0E1	-0.439299	-0.0364672	0.660445	0.904349	0.111668	0.00884328	0.911087	0.966953	0.00077129	6.92e-05	0.999385	0.999734
ENSG00000171130.17	ATP6V0E2	1.1312	0.179225	0.257971	0.688261	0.016199	0.00246172	0.987076	0.994235	1.00619	0.169716	0.314325	0.510711
ENSG00000114573.9	ATP6V1A	-0.128387	-0.0151669	0.897843	0.974827	1.04488	0.119354	0.29608	0.574118	2.35693	0.316401	0.0184267	0.0807555
ENSG00000147416.10	ATP6V1B2	0.0788671	0.0056333	0.937138	0.984622	0.0813876	0.00555497	0.935134	0.976379	2.95078	0.24888	0.00316971	0.0233191
ENSG00000155097.11	ATP6V1C1	-0.323999	-0.0518992	0.745939	0.931665	-0.0566497	-0.0087158	0.954824	0.982931	1.75603	0.307145	0.0790836	0.21345
ENSG00000143882.10	ATP6V1C2	0.161091	0.112737	0.872022	0.969573	0.496622	0.312761	0.619456	0.817043	-0.184308	-0.143146	0.853772	0.921163
ENSG00000100554.11	ATP6V1D	0.48168	0.0704299	0.630033	0.891953	0.0464965	0.00651145	0.962915	0.985611	2.15979	0.349429	0.0307892	0.116685
ENSG00000131100.12	ATP6V1E1	-0.561626	-0.0531116	0.574371	0.873633	-0.577406	-0.0523173	0.563665	0.780652	1.46751	0.151634	0.142236	0.310818
ENSG00000250565.6	ATP6V1E2	0.0982654	0.0197144	0.921722	0.981117	0.538396	0.105147	0.590304	0.797658	-1.86233	-0.419661	0.0625569	0.184888
ENSG00000128524.4	ATP6V1F	1.32146	0.29139	0.186346	0.615819	-0.0454252	-0.009427	0.963768	0.985784	0.716942	0.168439	0.47341	0.657922
ENSG00000136888.6	ATP6V1G1	0.410087	0.0295879	0.681742	0.910927	1.58718	0.112051	0.112471	0.34357	3.87094	0.34858	0.00010842	0.00198327
ENSG00000213760.10	ATP6V1G2	2.62163	0.972566	0.00875115	0.178708	0.4303	0.157722	0.666977	0.843715	0.690189	0.275981	0.490075	0.671047
ENSG00000047249.17	ATP6V1H	-0.0870295	-0.0086276	0.930648	0.982865	1.12548	0.107709	0.260388	0.536263	2.72827	0.31054	0.00636684	0.0381076
ENSG00000165240.19	ATP7A	-1.18321	-0.148795	0.236724	0.669347	0.140084	0.0164306	0.888593	0.956911	1.98346	0.269962	0.0473162	0.154304
ENSG00000123191.14	ATP7B	0.178747	0.0372363	0.858136	0.964878	-0.64504	-0.132997	0.518901	0.749979	0.950491	0.209359	0.341863	0.537907
ENSG00000124406.16	ATP8A1	-0.0920537	-0.0117906	0.926655	0.9823	-2.87982	-0.397438	0.00397907	0.0441147	-3.72972	-0.609719	0.00019169	0.0030669
ENSG00000132932.16	ATP8A2	0.880024	0.341191	0.378846	0.778452	2.93725	1.12695	0.00331137	0.0393918	3.12483	1.25748	0.00177909	0.0157582
ENSG00000081923.12	ATP8B1	-0.824132	-1.0252	0.409865	0.79754	0.523161	0.535689	0.600862	0.803799	0.509756	0.574626	0.610222	0.761086
ENSG00000143515.16	ATP8B2	-0.696973	-0.131325	0.48582	0.834745	-0.548136	-0.0984755	0.583599	0.793765	-1.14467	-0.233233	0.252345	0.446642
ENSG00000130270.16	ATP8B3	-1.0928	-0.278992	0.274481	0.699279	-2.31994	-0.609309	0.0203444	0.123781	-2.62171	-0.799941	0.00874905	0.0480206
ENSG00000104043.14	ATP8B4	-0.612681	-0.0658855	0.540087	0.859172	0.295675	0.0304655	0.767478	0.899136	-0.135837	-0.0156111	0.89195	0.944227
ENSG00000054793.13	ATP9A	0.565253	0.352943	0.571902	0.871647	0.766068	0.464435	0.443636	0.695577	1.73977	1.13799	0.0818989	0.218205
ENSG00000166377.20	ATP9B	-1.05476	-0.109472	0.291534	0.715169	-1.11715	-0.110734	0.263928	0.539912	-0.845821	-0.0938276	0.397653	0.592875
ENSG00000123472.12	ATPAF1	0.779547	0.0630678	0.435658	0.812336	1.76786	0.139624	0.0770843	0.279106	3.1446	0.296664	0.00166311	0.0150101
ENSG00000171953.15	ATPAF2	0.758509	0.0724204	0.448146	0.819028	1.71484	0.159178	0.0863754	0.297375	1.29166	0.133847	0.196474	0.382324
ENSG00000130770.17	ATPIF1	1.21596	0.113416	0.224001	0.656876	1.93504	0.176189	0.0529851	0.223536	2.72495	0.291287	0.00643103	0.038345
ENSG00000175054.14	ATR	-1.5556	-0.17924	0.119802	0.530733	-0.119015	-0.0126521	0.905264	0.965043	-0.176632	-0.0211129	0.859798	0.92402
ENSG00000138085.16	ATRAID	0.147982	0.0132798	0.882357	0.972119	0.299028	0.0256379	0.764918	0.897799	0.799765	0.0771492	0.423847	0.616958
ENSG00000164053.20	ATRIP	0.495736	0.0666576	0.620081	0.889111	1.72812	0.223294	0.0839668	0.293068	-1.76305	-0.266624	0.0778923	0.211287
ENSG00000088812.17	ATRN	0.647781	0.051737	0.517126	0.851231	1.9544	0.154281	0.0506537	0.216999	3.63283	0.355152	0.00028033	0.00405063
ENSG00000107518.16	ATRNL1	1.72752	1.96664	0.0840748	0.470681	2.19742	2.35953	0.0279907	0.150058	3.54188	4.0723	0.00039729	0.00519314
ENSG00000085224.21	ATRX	-1.98462	-0.195086	0.0471872	0.377539	-2.19654	-0.208993	0.0280532	0.15026	-1.89119	-0.198527	0.0585987	0.1779
ENSG00000124788.18	ATXN1	-0.0989951	-0.0115295	0.921142	0.981117	-0.20116	-0.0225327	0.840574	0.934769	0.747455	0.0928392	0.454789	0.641863
ENSG00000130638.16	ATXN10	-1.20681	-0.194027	0.227506	0.66082	-1.16841	-0.180868	0.242642	0.518311	-1.10047	-0.187319	0.271129	0.467772
ENSG00000224470.7	ATXN1L	-2.54314	-0.243002	0.0109862	0.198683	-0.817968	-0.0706876	0.413375	0.675164	-1.39438	-0.136232	0.163204	0.340046
ENSG00000204842.15	ATXN2	1.0459	0.150263	0.295607	0.717279	1.5632	0.217049	0.118006	0.353004	1.14874	0.175152	0.250664	0.444709
ENSG00000168488.18	ATXN2L	0.841861	0.100924	0.399866	0.79004	0.410446	0.0468464	0.681479	0.851767	-0.0551424	-0.0070796	0.956025	0.976949
ENSG00000066427.22	ATXN3	-0.0546921	-0.0054422	0.956384	0.990826	-0.0275804	-0.0026123	0.977997	0.989968	0.104586	0.0111038	0.916704	0.957548
ENSG00000163635.18	ATXN7	-0.1782	-0.0638441	0.858566	0.964878	0.168375	0.0571635	0.866288	0.945288	-1.39841	-0.563951	0.16199	0.338404
ENSG00000146776.14	ATXN7L1	-0.909976	-0.131532	0.362835	0.767046	-1.33862	-0.1887	0.180695	0.44175	-1.88741	-0.299448	0.0591058	0.178718
ENSG00000162650.16	ATXN7L2	0.642224	0.0790913	0.520728	0.852461	-0.807816	-0.0954545	0.419197	0.679463	-1.56329	-0.216242	0.117984	0.276211
ENSG00000087152.15	ATXN7L3	0.0619399	0.00400979	0.950611	0.988815	-0.636406	-0.0396891	0.524512	0.754121	-2.11754	-0.15301	0.0342144	0.125339
ENSG00000253719.3	ATXN7L3B	-0.35148	-0.0196295	0.725228	0.924521	0.614915	0.0329718	0.538611	0.764641	0.693426	0.0417536	0.488042	0.669261
ENSG00000148090.11	AUH	-0.321401	-0.0362614	0.747906	0.93221	-1.62292	-0.181717	0.104606	0.331156	-3.09716	-0.422586	0.00195381	0.016725
ENSG00000127423.10	AUNIP	-1.52929	-0.318805	0.126193	0.539179	-0.659408	-0.123803	0.509634	0.743125	-2.76954	-0.672822	0.00561355	0.0350558
ENSG00000115307.16	AUP1	0.365166	0.0214702	0.714988	0.922141	-0.705832	-0.0397024	0.480293	0.72312	-0.083132	-0.0052781	0.933747	0.965663
ENSG00000087586.17	AURKA	-0.339634	-0.0587523	0.734132	0.928272	0.637545	0.103505	0.52377	0.753558	-0.151312	-0.0279152	0.879729	0.93709
ENSG00000175756.13	AURKAIP1	2.02593	0.180136	0.0427718	0.363739	2.76365	0.242847	0.00571594	0.0558575	2.42916	0.236548	0.0151337	0.0702726
ENSG00000178999.12	AURKB	-0.743228	-0.270589	0.457344	0.823755	-0.0535193	-0.0176852	0.957318	0.9835	-1.61967	-0.659004	0.105304	0.257088
ENSG00000105146.12	AURKC	1.34214	0.475193	0.179552	0.609578	0.95417	0.322356	0.339998	0.612998	0.957378	0.366662	0.338377	0.534613
ENSG00000158321.16	AUTS2	0.463642	0.361315	0.642905	0.89772	1.75909	1.25568	0.078563	0.282159	2.52105	1.94817	0.0117005	0.058631
ENSG00000169857.7	AVEN	1.38763	0.196669	0.165249	0.594275	1.04737	0.141034	0.294928	0.572194	-0.339782	-0.0516653	0.734021	0.846883
ENSG00000135407.10	AVIL	1.38734	0.316618	0.165339	0.594275	1.70892	0.371033	0.0874652	0.299524	2.13348	0.522187	0.0328856	0.121877
ENSG00000105778.18	AVL9	-2.39603	-0.186196	0.0165736	0.240393	-1.08993	-0.07733	0.275746	0.553519	-0.466031	-0.0364163	0.641193	0.783202
ENSG00000119986.6	AVPI1	1.32228	0.246253	0.186075	0.615819	-1.25347	-0.237528	0.210034	0.479234	-1.82506	-0.403185	0.0679916	0.194552
ENSG00000126895.14	AVPR2	1.35722	0.470992	0.174713	0.604654	3.34974	1.14208	0.00080888	0.0147405	4.00441	1.51928	6.22e-05	0.00131057
ENSG00000103126.14	AXIN1	-0.44603	-0.0231862	0.655576	0.902419	-2.58641	-0.137663	0.00969818	0.0781929	-4.41645	-0.303564	1e-05	0.00032506
ENSG00000168646.12	AXIN2	1.52588	0.568961	0.12704	0.540135	-0.526721	-0.199458	0.598388	0.801632	-1.81839	-0.83595	0.0690049	0.19596
ENSG00000167601.11	AXL	-0.0198481	-0.0026943	0.984165	0.997168	-0.173787	-0.0225831	0.862033	0.944178	-1.12361	-0.166111	0.26118	0.457393
ENSG00000163512.13	AZI2	-2.70131	-0.285306	0.00690672	0.160973	-0.487794	-0.0449114	0.625696	0.820497	0.29499	0.0298393	0.768002	0.869311
ENSG00000155096.13	AZIN1	-2.3805	-0.184967	0.0172893	0.24549	-2.28394	-0.169173	0.0223753	0.132152	-0.4901	-0.0389042	0.624063	0.769915
ENSG00000142920.16	AZIN2	-0.20413	-0.106181	0.838252	0.959771	-2.03489	-1.2851	0.0418618	0.192805	-1.31764	-0.83286	0.187623	0.371313
ENSG00000172232.9	AZU1	0.495586	0.248519	0.620186	0.889111	0.534269	0.254998	0.593156	0.799021	1.20678	0.643433	0.227517	0.4191
ENSG00000166710.17	B2M	-0.925607	-0.0952563	0.35465	0.761243	-0.705334	-0.0691432	0.480602	0.723308	1.53918	0.174278	0.123761	0.284365
ENSG00000169255.14	B3GALNT1	0.145042	0.018519	0.884678	0.972798	-0.0372084	-0.004552	0.970319	0.987817	1.84551	0.251796	0.0649639	0.188531
ENSG00000162885.12	B3GALNT2	-0.542284	-0.0711207	0.587623	0.880032	0.272705	0.0338548	0.78508	0.908179	-0.623266	-0.086747	0.53311	0.704127
ENSG00000162630.5	B3GALT2	0.252017	0.440404	0.801028	0.947324	0.219776	0.382221	0.826045	0.927547	1.32089	2.26922	0.186538	0.370169
ENSG00000235863.3	B3GALT4	1.37085	0.177017	0.170421	0.601594	-0.078729	-0.0097492	0.937248	0.977192	-1.02935	-0.144203	0.303316	0.499652
ENSG00000176022.4	B3GALT6	1.87653	0.205764	0.0605832	0.411077	2.24322	0.238312	0.0248823	0.140291	1.14858	0.132767	0.250729	0.444768
ENSG00000109956.12	B3GAT1	5.63944	3.80204	1.71e-08	4e-06	5.43123	3.57882	5.6e-08	9e-06	5.57736	3.81953	2.44e-08	2.93e-06
ENSG00000112309.10	B3GAT2	2.25507	1.22722	0.0241289	0.283495	1.77407	0.921345	0.0760512	0.277203	1.61945	0.937346	0.10535	0.257156
ENSG00000149541.9	B3GAT3	2.88011	0.266901	0.00397541	0.117033	3.63	0.337238	0.00028342	0.00690985	4.25081	0.461447	2.13e-05	0.00060021
ENSG00000187676.7	B3GLCT	-0.503819	-0.094624	0.614389	0.887805	1.54685	0.270344	0.1219	0.359559	2.00702	0.388506	0.0447471	0.14923
ENSG00000170340.10	B3GNT2	-0.0965194	-0.0187378	0.923108	0.981498	-1.52221	-0.291633	0.127956	0.369464	-0.705453	-0.149345	0.480528	0.663828
ENSG00000176383.8	B3GNT4	-0.142806	-0.0963103	0.886443	0.972845	-0.0488316	-0.0315585	0.961054	0.985188	1.4502	0.988095	0.147002	0.317733
ENSG00000176597.11	B3GNT5	-1.6981	-0.303588	0.0894884	0.479999	-1.56484	-0.266763	0.117619	0.352388	-2.9215	-0.593635	0.00348352	0.0249413
ENSG00000156966.6	B3GNT7	-0.327667	-0.15368	0.743163	0.931535	3.28999	1.49525	0.00100192	0.0173112	3.00967	1.48886	0.00261532	0.0204628
ENSG00000177191.2	B3GNT8	1.10865	0.333405	0.267583	0.694754	4.34344	1.35258	1.4e-05	0.00078356	4.82631	1.69579	1.39e-06	6.83e-05
ENSG00000237172.3	B3GNT9	0.207787	0.0797301	0.835395	0.95964	1.02191	0.36718	0.306823	0.583856	2.47349	0.984095	0.0133799	0.0644718
ENSG00000175711.8	B3GNTL1	0.798031	0.101588	0.424853	0.805023	2.85717	0.36007	0.00427438	0.0459846	3.66712	0.536404	0.0002453	0.00366641
ENSG00000135454.13	B4GALNT1	1.96351	2.08402	0.0495867	0.384398	1.91501	1.97692	0.0554907	0.229463	2.49427	2.77006	0.0126215	0.0618684
ENSG00000139044.10	B4GALNT3	-1.15898	-0.784884	0.246465	0.677957	1.14111	0.650227	0.253824	0.529601	0.99522	0.616277	0.319629	0.516056
ENSG00000182272.11	B4GALNT4	3.35118	2.97628	0.00080469	0.037694	2.52256	2.19394	0.0116503	0.0871334	3.23342	2.9582	0.00122317	0.0119043
ENSG00000086062.12	B4GALT1	-0.388207	-0.0454199	0.697863	0.917269	-1.79793	-0.207741	0.0721885	0.269043	-3.42015	-0.47638	0.00062586	0.00721681
ENSG00000117411.16	B4GALT2	0.0756366	0.0374991	0.939708	0.986253	-0.0472172	-0.0229248	0.96234	0.985517	0.14311	0.0758981	0.886203	0.940963
ENSG00000158850.14	B4GALT3	1.41887	0.131121	0.155937	0.581615	-0.383471	-0.0337986	0.701371	0.862125	-0.309101	-0.0301343	0.757244	0.862256
ENSG00000121578.12	B4GALT4	0.603364	0.0536626	0.546266	0.860575	0.321666	0.0273779	0.747706	0.888847	0.435078	0.0412324	0.663506	0.797822
ENSG00000158470.5	B4GALT5	-0.528964	-0.0458388	0.596831	0.881947	-0.0270053	-0.0022132	0.978456	0.989991	-1.30317	-0.123214	0.192516	0.377325
ENSG00000118276.11	B4GALT6	-2.22812	-0.604515	0.0258723	0.294349	0.199381	0.0457095	0.841965	0.935157	-0.648644	-0.168394	0.516568	0.690901
ENSG00000027847.13	B4GALT7	1.67268	0.131896	0.0943895	0.490201	1.01999	0.0757753	0.307731	0.584986	1.37455	0.115002	0.169272	0.34837
ENSG00000174684.6	B4GAT1	1.46275	0.20899	0.143536	0.564463	0.484111	0.065374	0.628307	0.822503	1.27489	0.195058	0.202349	0.38886
ENSG00000108641.15	B9D1	0.711306	0.604622	0.476895	0.830932	0.787111	0.666665	0.431217	0.686822	1.80943	1.59618	0.070384	0.198613
ENSG00000123810.7	B9D2	-0.509982	-0.0803331	0.610064	0.886206	2.04264	0.303279	0.0410881	0.190717	0.379532	0.0623776	0.704293	0.827126
ENSG00000164929.16	BAALC	3.15811	1.44964	0.00158796	0.0635496	2.28056	0.996087	0.0225745	0.13238	4.34911	2.17686	1.37e-05	0.00041997
ENSG00000105393.15	BABAM1	1.30935	0.197378	0.190416	0.620264	-0.0280909	-0.004117	0.97759	0.989923	-0.452217	-0.072789	0.651112	0.790083
ENSG00000186318.16	BACE1	1.27788	0.139808	0.201293	0.634107	1.94983	0.207976	0.0511966	0.218799	3.12927	0.395554	0.00175242	0.015609
ENSG00000182240.15	BACE2	0.0892203	0.0399452	0.928907	0.98284	1.54624	0.648428	0.122048	0.359821	2.509	1.16477	0.0121075	0.0598546
ENSG00000156273.15	BACH1	-3.39708	-0.302658	0.00068108	0.0342807	-4.96464	-0.489914	6.88e-07	6.97e-05	-4.44428	-0.462662	8.82e-06	0.00029349
ENSG00000112182.14	BACH2	-0.439146	-0.210297	0.660556	0.904395	-2.23229	-1.30959	0.025596	0.142625	-1.33817	-0.781101	0.180841	0.363678
ENSG00000002330.13	BAD	-0.0861955	-0.0199501	0.931311	0.983005	0.660722	0.143545	0.50879	0.742789	-0.222402	-0.0541398	0.824001	0.903152
ENSG00000107262.20	BAG1	1.26888	0.125208	0.204482	0.638286	1.37447	0.12996	0.169295	0.427712	1.62701	0.175258	0.103734	0.254517
ENSG00000112208.11	BAG2	-0.412288	-0.0645679	0.680129	0.910858	0.705666	0.103996	0.480396	0.72315	1.15129	0.18687	0.249613	0.44367
ENSG00000151929.9	BAG3	1.41122	0.121662	0.158179	0.584371	1.24134	0.102452	0.214479	0.483547	2.52701	0.239851	0.0115037	0.0579523
ENSG00000156735.10	BAG4	-0.667523	-0.0574291	0.504438	0.8439	0.0811166	0.0065723	0.935349	0.976379	-0.652106	-0.0599131	0.514333	0.689332
ENSG00000166170.9	BAG5	-0.882267	-0.0736659	0.377633	0.777931	-0.824968	-0.0656948	0.40939	0.672061	1.36768	0.123615	0.171411	0.350996
ENSG00000204463.12	BAG6	0.418354	0.0377893	0.675688	0.908703	1.2057	0.105719	0.227934	0.500075	0.924492	0.0906034	0.35523	0.551477
ENSG00000266074.8	BAHCC1	1.8173	1.05693	0.0691706	0.434774	2.76312	1.56277	0.00572518	0.0559095	3.40054	2.14028	0.00067252	0.00763286
ENSG00000140320.11	BAHD1	0.637723	0.039614	0.523654	0.854339	-0.0977656	-0.0058275	0.922118	0.970221	-1.85132	-0.126287	0.0641234	0.186889
ENSG00000175866.15	BAIAP2	0.70233	0.102954	0.482474	0.834629	0.54459	0.0760625	0.586035	0.795278	-0.189322	-0.0298712	0.84984	0.919127
ENSG00000006453.13	BAIAP2L1	-0.23616	-0.145986	0.813309	0.951881	0.451127	0.262065	0.651898	0.835156	1.0967	0.669554	0.272772	0.469472
ENSG00000128298.16	BAIAP2L2	2.01183	0.782489	0.0442377	0.367529	1.00937	0.366507	0.312797	0.589457	-0.261346	-0.114743	0.793826	0.885078
ENSG00000007516.13	BAIAP3	2.55399	0.769056	0.0106496	0.195065	2.68563	0.787981	0.00723933	0.0652245	3.10514	0.994956	0.00190187	0.0163916
ENSG00000030110.12	BAK1	0.38806	0.0377752	0.697972	0.917296	2.48449	0.242747	0.0129737	0.0928165	3.32377	0.380088	0.00088808	0.00941945
ENSG00000095739.10	BAMBI	1.17606	1.61381	0.239573	0.672187	1.23018	1.67831	0.218628	0.487814	1.79382	2.53713	0.072842	0.202943
ENSG00000175334.7	BANF1	-0.374463	-0.0324392	0.70806	0.920059	-0.0376713	-0.0031142	0.96995	0.987817	-0.546312	-0.0512089	0.584851	0.742273
ENSG00000153064.11	BANK1	-1.18862	-0.346294	0.23459	0.667948	1.2003	0.318148	0.230023	0.50196	-0.206102	-0.0610061	0.836711	0.911135
ENSG00000172530.20	BANP	0.899944	0.0797671	0.36815	0.772077	0.0365008	0.0030529	0.970883	0.987817	0.539544	0.0512845	0.589511	0.746142
ENSG00000163930.9	BAP1	-1.26749	-0.104612	0.204979	0.638998	-1.13682	-0.0901353	0.255614	0.531348	-1.70806	-0.152031	0.0876251	0.227968
ENSG00000138376.10	BARD1	-2.35577	-0.540412	0.0184842	0.252229	-1.34375	-0.273387	0.179028	0.439562	-2.41246	-0.586553	0.0158451	0.0724415
ENSG00000176788.8	BASP1	-0.70834	-0.104708	0.478734	0.831976	1.35906	0.194735	0.174128	0.434536	-0.85174	-0.136238	0.394359	0.589732
ENSG00000156127.6	BATF	1.87562	0.821078	0.0607076	0.411447	1.6906	0.694297	0.0909129	0.306691	3.11342	1.46599	0.0018493	0.0161695
ENSG00000168062.9	BATF2	2.41711	0.813073	0.0156441	0.23282	3.84239	1.26436	0.00012184	0.00386832	3.87746	1.44315	0.00010555	0.00194332
ENSG00000123685.8	BATF3	2.10767	0.493892	0.0350593	0.336068	-0.214276	-0.0485066	0.830332	0.929876	-3.15956	-0.985588	0.00158006	0.0144337
ENSG00000087088.19	BAX	3.07303	0.278277	0.00211894	0.0788367	3.20107	0.279607	0.00136917	0.0212162	1.7658	0.162081	0.0774301	0.210312
ENSG00000198604.10	BAZ1A	-0.692732	-0.0769417	0.488478	0.835995	-1.37607	-0.150123	0.168798	0.426987	-2.4812	-0.309777	0.0130942	0.0636098
ENSG00000009954.10	BAZ1B	0.135927	0.0090731	0.891879	0.974157	2.18413	0.145971	0.0289526	0.153395	1.65346	0.122444	0.0982364	0.245196
ENSG00000076108.11	BAZ2A	-0.532889	-0.057838	0.59411	0.881032	0.0132486	0.00137546	0.989429	0.995421	-0.967931	-0.113505	0.333079	0.529568
ENSG00000123636.17	BAZ2B	-1.22681	-0.113044	0.219896	0.652742	-1.29885	-0.115057	0.193994	0.459787	-2.32921	-0.238571	0.019848	0.0850535
ENSG00000105327.17	BBC3	2.59235	0.542306	0.00953233	0.18605	1.80688	0.351852	0.0707803	0.266115	0.325018	0.070529	0.745167	0.854362
ENSG00000214413.7	BBIP1	0.0735894	0.0108751	0.941337	0.986307	1.34845	0.190586	0.177513	0.438472	2.15277	0.335614	0.0313367	0.118035
ENSG00000119636.15	BBOF1	2.05203	0.673106	0.0401669	0.355748	0.924994	0.291062	0.354969	0.628121	0.629525	0.225055	0.529005	0.701157
ENSG00000129151.8	BBOX1	-0.702533	-0.727864	0.482347	0.834629	-1.06105	-1.08161	0.288668	0.565364	-0.704512	-0.778007	0.481114	0.664251
ENSG00000174483.19	BBS1	0.473038	0.199122	0.636186	0.895064	0.750093	0.296187	0.453199	0.701957	-1.77057	-0.892782	0.076633	0.208663
ENSG00000179941.6	BBS10	0.999587	0.125289	0.317511	0.734025	-2.28685	-0.29406	0.0222046	0.131525	-2.00235	-0.286236	0.0452468	0.150282
ENSG00000181004.9	BBS12	0.743764	0.144314	0.457019	0.823592	0.405054	0.0767052	0.685438	0.854004	0.183653	0.0374555	0.854286	0.921413
ENSG00000125124.11	BBS2	-0.196852	-0.0189299	0.843943	0.960385	-2.37712	-0.234313	0.0174482	0.112441	-1.18168	-0.124743	0.237332	0.429513
ENSG00000140463.13	BBS4	-0.4208	-0.0462706	0.673901	0.908304	0.646237	0.0673635	0.518126	0.749203	2.33718	0.28341	0.0194299	0.0837643
ENSG00000163093.11	BBS5	0.984151	0.311865	0.325041	0.741123	0.710358	0.215507	0.477482	0.720282	2.4045	0.817196	0.0161945	0.0735054
ENSG00000138686.9	BBS7	0.996705	0.148562	0.318908	0.735351	-0.203361	-0.0293165	0.838853	0.933751	1.66754	0.266619	0.0954066	0.240868
ENSG00000122507.20	BBS9	0.342698	0.0413088	0.731826	0.927079	-0.874239	-0.103095	0.381988	0.651093	-1.90105	-0.261	0.0572955	0.175206
ENSG00000114439.18	BBX	-2.47832	-0.21653	0.0132002	0.217521	-2.63095	-0.221456	0.00851463	0.0715159	-2.22616	-0.206421	0.0260036	0.103746
ENSG00000187244.11	BCAM	-0.0764526	-0.0268141	0.939059	0.985966	1.81869	0.585983	0.0689589	0.261781	2.91105	1.07209	0.00360219	0.0255281
ENSG00000132692.18	BCAN	1.25673	0.684317	0.208852	0.642106	1.67515	0.855095	0.0939043	0.311713	2.49901	1.45227	0.0124542	0.0612524
ENSG00000075790.10	BCAP29	-2.12155	-0.173962	0.0338755	0.331947	-2.80067	-0.22847	0.0050997	0.0516002	-1.7084	-0.147552	0.0875628	0.227936
ENSG00000185825.16	BCAP31	1.95131	0.14516	0.0510199	0.387526	3.99619	0.322271	6.44e-05	0.00242383	5.02463	0.507678	5.04e-07	3.19e-05
ENSG00000050820.16	BCAR1	0.119314	0.138875	0.905027	0.97689	0.769258	0.838942	0.44174	0.694666	1.37475	1.55171	0.169209	0.348292
ENSG00000137936.16	BCAR3	-0.184975	-0.0319502	0.853249	0.963767	-1.08577	-0.183263	0.277579	0.554964	-3.01791	-0.632963	0.00254525	0.0200574
ENSG00000064787.13	BCAS1	0.121685	0.0864407	0.903148	0.976412	-0.913324	-0.701691	0.361072	0.633661	-0.30174	-0.235166	0.76285	0.86591
ENSG00000116752.5	BCAS2	-1.68205	-0.147973	0.0925594	0.487789	-1.05251	-0.0867987	0.292567	0.569735	-0.631336	-0.0576193	0.527821	0.700455
ENSG00000141376.22	BCAS3	-0.0017551	-0.000187	0.9986	0.999596	-2.63987	-0.295341	0.00829388	0.0705263	-1.92933	-0.233141	0.0536901	0.167629
ENSG00000124243.17	BCAS4	0.0420793	0.0166833	0.966435	0.993295	-0.425252	-0.165181	0.670653	0.845835	1.29193	0.534685	0.196382	0.382205
ENSG00000060982.14	BCAT1	-1.84961	-0.377311	0.0643691	0.422629	-3.40432	-0.737555	0.00066329	0.0128582	-3.86114	-0.979548	0.00011286	0.00204105
ENSG00000105552.14	BCAT2	0.0594883	0.0084361	0.952563	0.989474	-0.634725	-0.087004	0.525608	0.754785	-1.6039	-0.251878	0.108737	0.262641
ENSG00000107949.16	BCCIP	-1.2399	-0.11987	0.215013	0.648625	-1.64769	-0.155218	0.0994155	0.321886	-1.66152	-0.173395	0.0966093	0.242747
ENSG00000186666.5	BCDIN3D	0.839919	0.19032	0.400954	0.790669	0.364594	0.0805884	0.715415	0.870715	0.259404	0.0622733	0.795323	0.88578
ENSG00000114200.9	BCHE	0.529763	0.720278	0.596276	0.881849	0.914797	1.20428	0.360298	0.633081	2.16257	2.99093	0.030574	0.116111
ENSG00000248098.11	BCKDHA	-0.0509157	-0.0240379	0.959393	0.991145	1.01436	0.440305	0.31041	0.587774	0.623547	0.310667	0.532925	0.70404
ENSG00000083123.14	BCKDHB	-2.05806	-0.207457	0.0395842	0.353462	-2.80372	-0.282253	0.00505161	0.0512588	-2.47113	-0.271656	0.0134687	0.0648561
ENSG00000103507.13	BCKDK	2.044	0.110629	0.0409539	0.357003	-0.216834	-0.0107484	0.828338	0.928963	-2.35822	-0.140599	0.0183627	0.080549
ENSG00000142867.12	BCL10	-0.434934	-0.0549144	0.663611	0.904565	-0.514292	-0.0617962	0.607048	0.807909	-0.221427	-0.029725	0.82476	0.903609
ENSG00000119866.21	BCL11A	0.133584	0.0519278	0.893731	0.974417	-0.466581	-0.181409	0.640799	0.829496	-0.657644	-0.297021	0.510767	0.686355
ENSG00000127152.17	BCL11B	-3.96838	-1.54705	7.24e-05	0.00604592	-3.79947	-1.3386	0.00014501	0.00436719	-2.03228	-0.67896	0.0421255	0.143326
ENSG00000171791.12	BCL2	-0.594658	-0.131959	0.552072	0.863571	-0.17034	-0.0355314	0.864743	0.945025	-0.855732	-0.204229	0.392146	0.587952
ENSG00000140379.7	BCL2A1	-0.333139	-0.126266	0.73903	0.930348	-4.0869	-2.80128	4.37e-05	0.00182631	-3.74662	-2.66017	0.00017924	0.0029299
ENSG00000171552.12	BCL2L1	0.206107	0.0241657	0.836707	0.959771	0.0986512	0.0110212	0.921415	0.970221	2.35985	0.313334	0.0182823	0.0803047
ENSG00000153094.22	BCL2L11	0.946294	0.160549	0.343998	0.754488	2.09466	0.347442	0.0362014	0.176041	2.17382	0.402513	0.0297188	0.113984
ENSG00000126453.9	BCL2L12	0.517498	0.0624031	0.604808	0.884331	1.05872	0.123332	0.289728	0.56649	-0.942464	-0.122535	0.345955	0.541733
ENSG00000099968.17	BCL2L13	-0.278459	-0.0193788	0.78066	0.942027	-2.56961	-0.182631	0.0101814	0.080812	-4.13033	-0.365838	3.62e-05	0.00090246
ENSG00000188761.11	BCL2L15	-1.06579	-0.835771	0.286516	0.709117	0.178265	0.128054	0.858515	0.942391	-0.968851	-0.783424	0.332619	0.529191
ENSG00000129473.9	BCL2L2	0.049253	0.00529053	0.960718	0.991373	-1.2344	-0.128458	0.217056	0.486254	-0.439704	-0.0510634	0.660152	0.795646
ENSG00000258643.5	BCL2L2-PABPN1	-0.840081	-0.324083	0.400863	0.790669	-0.740584	-0.26656	0.458946	0.705732	1.6458	0.643106	0.0998046	0.247726
ENSG00000069399.14	BCL3	-0.0877466	-0.025658	0.930078	0.982865	0.39108	0.10943	0.695738	0.858772	-0.654029	-0.20617	0.513093	0.688125
ENSG00000113916.17	BCL6	-2.09186	-0.40462	0.0364512	0.340571	-4.46058	-0.992224	8.17e-06	0.00050995	-4.43442	-1.10474	9.23e-06	0.00030245
ENSG00000110987.8	BCL7A	-0.969642	-0.125427	0.332225	0.745637	-3.12053	-0.430749	0.00180525	0.0256377	-4.41494	-0.78747	1.01e-05	0.0003258
ENSG00000106635.7	BCL7B	-0.650487	-0.0748073	0.515378	0.850748	-1.14684	-0.127937	0.251448	0.527317	-1.44979	-0.180515	0.147116	0.317836
ENSG00000099385.11	BCL7C	1.58164	0.157822	0.113731	0.521515	0.593132	0.0567328	0.553093	0.773985	-1.07236	-0.114443	0.28356	0.481086
ENSG00000116128.10	BCL9	-1.41504	-0.283473	0.157057	0.582672	-0.610984	-0.113276	0.541211	0.766103	-0.835406	-0.173421	0.403489	0.59753
ENSG00000186174.12	BCL9L	1.00848	0.165795	0.313225	0.730818	0.634373	0.0999616	0.525837	0.755039	0.799341	0.139482	0.424093	0.617051
ENSG00000029363.16	BCLAF1	-2.49193	-0.210209	0.0127052	0.212993	-3.46993	-0.298162	0.0005206	0.0107482	-2.96084	-0.273309	0.00306801	0.0228057
ENSG00000197580.11	BCO2	-0.0376508	-0.0129994	0.969966	0.994212	-0.648365	-0.218358	0.516749	0.74825	-1.93584	-0.796446	0.0528867	0.166101
ENSG00000183337.16	BCOR	-1.06422	-0.110876	0.287229	0.710095	-0.269279	-0.0265124	0.787715	0.909311	-0.0806669	-0.0089572	0.935707	0.966829
ENSG00000085185.15	BCORL1	0.845147	0.18073	0.398029	0.79004	0.431839	0.0870128	0.665859	0.842885	-0.896614	-0.214087	0.369925	0.565419
ENSG00000186716.20	BCR	3.27859	0.215117	0.00104328	0.0464342	4.80329	0.342173	1.56e-06	0.00013353	3.33656	0.237203	0.00084821	0.00911153
ENSG00000074582.13	BCS1L	0.63091	0.0570751	0.528099	0.854698	0.469585	0.0401232	0.638652	0.82852	-0.216858	-0.0210995	0.828319	0.905981
ENSG00000161267.11	BDH1	0.700693	0.0936371	0.483495	0.834706	-0.936622	-0.120152	0.348953	0.622411	-1.72267	-0.257796	0.0849489	0.222936
ENSG00000164039.14	BDH2	-0.909582	-0.18253	0.363043	0.767051	-0.557967	-0.105514	0.576867	0.789738	-0.473367	-0.100355	0.635951	0.779425
ENSG00000176697.18	BDNF	0.195238	0.352939	0.845207	0.960607	1.59029	2.53454	0.111768	0.342513	1.36099	2.36592	0.173518	0.353897
ENSG00000145734.18	BDP1	-2.95953	-0.421711	0.00308112	0.0998802	-1.67492	-0.212861	0.0939497	0.311791	-2.59258	-0.38355	0.00952578	0.0508385
ENSG00000166546.13	BEAN1	-3.10815	-0.915222	0.00188263	0.072695	-3.75545	-1.14551	0.00017303	0.00495412	-4.39418	-1.63202	1.11e-05	0.0003499
ENSG00000126581.12	BECN1	-0.779384	-0.0382526	0.435754	0.812336	-1.97708	-0.0960899	0.048033	0.21057	-2.0429	-0.111155	0.0410624	0.141227
ENSG00000178409.13	BEND3	-0.268455	-0.0536118	0.788349	0.943891	-0.314143	-0.0607949	0.753412	0.89184	-0.185777	-0.0389637	0.852619	0.9206
ENSG00000162373.12	BEND5	1.08991	0.882512	0.275755	0.700393	-0.899869	-0.787849	0.36819	0.640567	0.115343	0.103287	0.908173	0.952369
ENSG00000151917.17	BEND6	1.11915	0.294899	0.263078	0.69051	1.96676	0.495023	0.0492108	0.2137	3.29469	0.950689	0.0009853	0.01012
ENSG00000165626.16	BEND7	0.285969	0.333006	0.774902	0.941666	0.46814	0.542536	0.639684	0.8291	1.51919	1.77524	0.128715	0.292157
ENSG00000167995.15	BEST1	0.475339	0.0738734	0.634545	0.894559	-1.45089	-0.221699	0.14681	0.396242	-0.631323	-0.106678	0.527829	0.700455
ENSG00000105829.11	BET1	-0.272341	-0.0386678	0.78536	0.943052	-0.506664	-0.0688714	0.612391	0.81109	1.09281	0.164823	0.274475	0.470873
ENSG00000177951.17	BET1L	0.0711195	0.00477764	0.943303	0.987169	0.727514	0.0470898	0.466911	0.711734	1.27381	0.0917321	0.202729	0.389484
ENSG00000133169.5	BEX1	3.09377	2.33533	0.00197628	0.0748941	3.45906	2.56505	0.00054206	0.0111111	4.83965	4.12237	1.3e-06	6.47e-05
ENSG00000133134.11	BEX2	-1.37318	-0.516164	0.169697	0.601157	0.325435	0.103223	0.744852	0.886882	1.94464	0.697277	0.0518177	0.163929
ENSG00000166681.13	BEX3	-0.514504	-0.11593	0.606899	0.885375	0.937579	0.199853	0.348461	0.622041	2.08161	0.511942	0.0373781	0.132151
ENSG00000102409.9	BEX4	-1.1225	-0.0775803	0.261649	0.690477	-0.789787	-0.0517911	0.429652	0.686466	1.50769	0.113714	0.131633	0.295652
ENSG00000184515.10	BEX5	-1.56933	-1.26221	0.116571	0.526377	-0.0198979	-0.0140542	0.984125	0.992618	-1.07012	-0.882105	0.284564	0.481987
ENSG00000103429.10	BFAR	-0.0442738	-0.0035742	0.964686	0.992561	-1.76612	-0.141333	0.0773758	0.279592	-1.32745	-0.117207	0.18436	0.367563
ENSG00000125864.13	BFSP1	-1.62313	-1.30309	0.104561	0.504885	-1.14488	-0.840908	0.252258	0.527982	-1.93447	-1.76647	0.0530555	0.166411
ENSG00000170819.4	BFSP2	0.621842	0.486889	0.534046	0.856533	-0.430138	-0.341946	0.667095	0.843715	-0.978837	-0.902481	0.32766	0.524631
ENSG00000182492.15	BGN	-0.10141	-0.252262	0.919225	0.981117	1.37309	2.85726	0.169723	0.428189	1.48155	3.1789	0.138461	0.30536
ENSG00000198908.11	BHLHB9	2.24022	0.543307	0.0250768	0.290282	2.7998	0.654315	0.00511342	0.0516658	3.38331	0.909682	0.00071617	0.0080313
ENSG00000134107.4	BHLHE40	-2.38336	-0.664269	0.0171553	0.244609	-0.060281	-0.0148999	0.951932	0.98218	-1.80093	-0.520756	0.0717142	0.200859
ENSG00000123095.5	BHLHE41	-0.508417	-0.0995816	0.611161	0.886206	1.77863	0.344783	0.0752997	0.276273	-1.31937	-0.282204	0.187046	0.370612
ENSG00000145692.14	BHMT	-2.86264	-1.09569	0.00420128	0.121015	-3.13519	-1.18448	0.00171741	0.0248598	-4.11329	-2.05094	3.9e-05	0.00094485
ENSG00000122870.11	BICC1	-1.66074	-1.66801	0.0967647	0.493918	-1.49307	-1.46233	0.135418	0.379984	-1.79279	-2.25585	0.0730059	0.203241
ENSG00000151746.13	BICD1	-2.26022	-0.587844	0.0238075	0.282506	-2.63778	-0.6683	0.00834497	0.0708827	-2.96179	-0.878092	0.00305854	0.0227869
ENSG00000185963.13	BICD2	0.0962125	0.00670763	0.923352	0.981498	2.81522	0.203092	0.00487444	0.0505011	1.48645	0.11469	0.137159	0.303813
ENSG00000015475.18	BID	1.45017	0.159072	0.14701	0.570277	0.999256	0.104581	0.317671	0.593431	1.09459	0.126971	0.273695	0.470274
ENSG00000100290.2	BIK	1.39105	0.703051	0.164211	0.592893	1.93474	0.935382	0.0530227	0.223536	1.96716	1.04085	0.0491652	0.15799
ENSG00000136717.14	BIN1	1.53335	0.2356	0.125189	0.538445	-2.62155	-0.403089	0.00875312	0.0729189	-2.96109	-0.511021	0.00306555	0.0227993
ENSG00000110934.10	BIN2	0.610624	0.0613819	0.541448	0.85969	-0.530071	-0.0508843	0.596063	0.80007	-1.80334	-0.20071	0.0713344	0.200188
ENSG00000147439.12	BIN3	-0.373078	-0.0371709	0.70909	0.920954	1.66108	0.160609	0.0966964	0.316785	2.41204	0.263071	0.0158634	0.0724962
ENSG00000110330.8	BIRC2	-1.13769	-0.0775631	0.255248	0.685479	-2.32616	-0.158237	0.0200099	0.122453	-1.42732	-0.105904	0.153487	0.32744
ENSG00000023445.13	BIRC3	1.06961	0.410081	0.284794	0.708079	-2.64819	-1.33353	0.00809241	0.0694809	-2.63488	-1.36813	0.00841682	0.0467721
ENSG00000089685.14	BIRC5	-1.04427	-0.408784	0.29636	0.718009	-0.673921	-0.241733	0.500361	0.737279	-1.60348	-0.68893	0.108829	0.262767
ENSG00000115760.13	BIRC6	-1.37534	-0.249945	0.169027	0.599823	-0.735954	-0.126069	0.461759	0.707773	-0.661639	-0.127377	0.508203	0.684615
ENSG00000101197.12	BIRC7	0.440723	0.385144	0.659414	0.903782	0.0841829	0.0728301	0.932911	0.975275	0.128633	0.128217	0.897648	0.947311
ENSG00000134897.13	BIVM	-1.82936	-0.169076	0.0673453	0.429921	-3.56934	-0.354495	0.00035788	0.00820709	-1.94044	-0.191103	0.0523264	0.164957
ENSG00000166619.12	BLCAP	1.59845	0.066792	0.109943	0.515175	3.5353	0.156144	0.00040731	0.00898035	4.8776	0.275443	1.07e-06	5.66e-05
ENSG00000197299.10	BLM	-1.01476	-0.275199	0.310221	0.72749	0.110192	0.0270645	0.912257	0.96725	-1.11267	-0.320782	0.26585	0.462349
ENSG00000108578.14	BLMH	-0.0889129	-0.0113609	0.929151	0.982848	-3.12121	-0.430705	0.00180109	0.0256042	-2.67501	-0.406494	0.00747262	0.0427706
ENSG00000095585.16	BLNK	0.670008	0.0608371	0.502853	0.843683	-1.45301	-0.128673	0.146221	0.39543	-2.02709	-0.204875	0.042653	0.144391
ENSG00000135441.7	BLOC1S1	1.42548	0.421087	0.154018	0.578538	1.8219	0.516149	0.0684699	0.26107	1.84916	0.573327	0.064435	0.187339
ENSG00000196072.11	BLOC1S2	-0.599367	-0.0620053	0.548928	0.861912	-0.18251	-0.0179711	0.855182	0.941366	0.97334	0.108982	0.330384	0.52722
ENSG00000189114.6	BLOC1S3	0.676292	0.0623919	0.498855	0.841412	-0.586089	-0.0518069	0.557816	0.776302	-0.551984	-0.0548028	0.580959	0.73937
ENSG00000186222.4	BLOC1S4	3.452	0.445322	0.00055644	0.0296638	4.39298	0.582163	1.12e-05	0.00065737	2.70174	0.357643	0.00689784	0.0404187
ENSG00000188428.19	BLOC1S5	-0.0632411	-0.0077623	0.949575	0.988439	-0.0459789	-0.0054012	0.963327	0.985784	-0.322429	-0.0419353	0.747128	0.855787
ENSG00000104164.10	BLOC1S6	-1.78823	-0.199785	0.0737389	0.446591	-2.68505	-0.299653	0.00725186	0.0652643	-3.47046	-0.45426	0.00051958	0.00630688
ENSG00000106605.10	BLVRA	0.753838	0.287739	0.450947	0.820249	1.4438	0.522979	0.148796	0.398915	2.75185	1.12526	0.00592598	0.0364462
ENSG00000090013.10	BLVRB	0.807232	0.15118	0.419533	0.802177	2.56199	0.48492	0.0104074	0.0817433	4.20213	0.994182	2.64e-05	0.00070743
ENSG00000117475.13	BLZF1	-1.76842	-0.179324	0.0769915	0.455666	-0.51183	-0.0473344	0.60877	0.808843	1.35733	0.140286	0.174675	0.355497
ENSG00000104081.13	BMF	-0.151512	-0.0169774	0.879572	0.971877	-0.410255	-0.0443392	0.681619	0.851799	-2.04627	-0.252843	0.04073	0.140235
ENSG00000168283.13	BMI1	0.242365	0.0410946	0.808497	0.949762	1.70675	0.279719	0.087869	0.300531	1.2879	0.2327	0.197781	0.383717
ENSG00000168487.17	BMP1	-0.32715	-0.180475	0.743555	0.931535	-0.254524	-0.137698	0.799091	0.914793	0.490055	0.281398	0.624095	0.769915
ENSG00000125845.6	BMP2	1.21994	1.09743	0.222486	0.655625	3.7917	3.17622	0.00014962	0.00445708	5.33426	5.45653	9.59e-08	8.79e-06
ENSG00000138756.17	BMP2K	-0.964995	-0.139559	0.334547	0.746358	-1.4372	-0.20169	0.150662	0.401931	-1.52701	-0.240688	0.126758	0.288927
ENSG00000125378.15	BMP4	1.73598	1.76495	0.0825672	0.467668	1.92391	1.89484	0.0543658	0.226527	2.6234	2.72942	0.00870566	0.047922
ENSG00000153162.8	BMP6	1.37248	0.818317	0.169914	0.601268	0.66384	0.402666	0.506792	0.741783	0.663392	0.423255	0.507079	0.684038
ENSG00000183682.7	BMP8A	0.773473	0.394278	0.439243	0.813921	2.75937	1.34432	0.00579126	0.0564391	1.56767	0.841799	0.116959	0.274563
ENSG00000116985.11	BMP8B	-1.25077	-0.476173	0.211019	0.644882	1.9012	0.645424	0.0572757	0.234134	0.486031	0.182086	0.626945	0.771904
ENSG00000107779.13	BMPR1A	-0.91525	-0.0658082	0.36006	0.765568	-2.04123	-0.145672	0.041228	0.191086	-3.56403	-0.311716	0.0003652	0.00488642
ENSG00000204217.13	BMPR2	-1.53855	-0.190162	0.123913	0.537547	-1.53919	-0.182469	0.123759	0.363069	-1.43401	-0.189111	0.151568	0.324261
ENSG00000165733.7	BMS1	-2.72928	-0.179095	0.00634735	0.154494	-2.21083	-0.134653	0.0270475	0.14735	-0.506981	-0.0332273	0.612168	0.762581
ENSG00000173068.17	BNC2	-1.35435	-0.171316	0.175624	0.605819	-1.10698	-0.133345	0.268303	0.545184	-0.926194	-0.122543	0.354345	0.550602
ENSG00000113734.17	BNIP1	-0.329462	-0.0565665	0.741806	0.931054	-1.16961	-0.197369	0.242156	0.517641	-0.14115	-0.0255488	0.887751	0.942085
ENSG00000140299.11	BNIP2	-1.1691	-0.151863	0.242362	0.674202	-1.22014	-0.152855	0.222413	0.493198	-0.554995	-0.0760486	0.578898	0.737865
ENSG00000176171.11	BNIP3	2.17732	0.451917	0.0294567	0.31477	5.31539	1.26805	1.06e-07	1.6e-05	6.39116	1.85522	1.65e-10	4.9e-08
ENSG00000104765.15	BNIP3L	-0.566604	-0.0539387	0.570983	0.87088	-1.18081	-0.108489	0.23768	0.511713	-0.314228	-0.0322974	0.753348	0.85967
ENSG00000163141.18	BNIPL	1.31998	0.581872	0.186842	0.615974	-0.0420671	-0.0180434	0.966445	0.986257	2.10773	0.988845	0.035054	0.127369
ENSG00000144857.14	BOC	-1.13941	-0.895147	0.254534	0.684436	3.64752	2.53023	0.00026478	0.00655619	3.75879	2.77924	0.00017073	0.00282652
ENSG00000145919.10	BOD1	-0.407439	-0.0340481	0.683686	0.911943	-1.0522	-0.0853032	0.292709	0.569804	-0.0286105	-0.0025471	0.977175	0.986915
ENSG00000038219.12	BOD1L1	-0.969168	-0.132808	0.332461	0.745663	-0.89104	-0.117374	0.372908	0.644252	-1.49591	-0.221288	0.134677	0.300522
ENSG00000176720.5	BOK	-0.538173	-0.342999	0.590457	0.880865	0.677908	0.398064	0.49783	0.736283	0.146351	0.0935333	0.883644	0.939053
ENSG00000178096.8	BOLA1	2.40165	0.391853	0.0163211	0.238425	1.17253	0.181622	0.240985	0.516726	0.661602	0.112114	0.508226	0.684615
ENSG00000169627.7	BOLA2B	1.83558	1.08634	0.0664192	0.427132	1.2585	0.731118	0.208211	0.476651	0.420351	0.266914	0.674229	0.805971
ENSG00000163170.11	BOLA3	0.550581	0.147952	0.581921	0.878058	0.923935	0.237298	0.35552	0.628784	2.23907	0.634	0.0251516	0.101166
ENSG00000261236.7	BOP1	1.32402	0.134982	0.185497	0.615322	2.4235	0.244539	0.0153717	0.103362	1.93276	0.216988	0.0532657	0.166778
ENSG00000136122.15	BORA	-2.19958	-0.368741	0.0278367	0.306197	-1.72704	-0.269184	0.0841603	0.293268	-1.14991	-0.191266	0.250182	0.444295
ENSG00000165714.10	BORCS5	0.53953	0.071545	0.589521	0.880836	-0.834967	-0.108529	0.403736	0.667845	-2.17558	-0.334935	0.0295863	0.113537
ENSG00000196544.7	BORCS6	2.65979	0.390317	0.00781884	0.170027	1.74725	0.240706	0.0805937	0.28576	-1.07457	-0.167675	0.282569	0.47986
ENSG00000166275.15	BORCS7	-1.94296	-0.372218	0.0520213	0.390131	-1.77484	-0.32298	0.0759249	0.277002	-1.46765	-0.289371	0.1422	0.310818
ENSG00000254901.7	BORCS8	0.311452	0.0419455	0.755457	0.935936	0.331274	0.041962	0.740438	0.8838	-0.167986	-0.0240353	0.866594	0.928557
ENSG00000172331.11	BPGM	-1.35811	-0.208057	0.17443	0.604077	1.02343	0.144367	0.306104	0.583341	0.538679	0.0828351	0.590109	0.74669
ENSG00000137274.12	BPHL	0.647387	0.119103	0.517382	0.851397	0.311752	0.0550409	0.755229	0.892607	0.866364	0.168211	0.386291	0.582068
ENSG00000162813.17	BPNT1	-0.642515	-0.0621076	0.520539	0.852461	0.020792	0.00188614	0.983412	0.992461	0.476792	0.0489665	0.63351	0.77704
ENSG00000171634.17	BPTF	-1.31523	-0.180855	0.188431	0.617269	-0.558203	-0.0725529	0.576706	0.789668	-1.51397	-0.224063	0.130034	0.29326
ENSG00000157764.13	BRAF	0.495895	0.0441046	0.619968	0.889111	0.244368	0.0207954	0.806946	0.919032	0.308857	0.0293535	0.75743	0.862263
ENSG00000089234.15	BRAP	-1.8164	-0.102047	0.0693086	0.43478	-1.66402	-0.0894109	0.0961078	0.315556	-2.14296	-0.129163	0.0321166	0.119992
ENSG00000106009.15	BRAT1	2.14926	0.142486	0.0316135	0.322385	1.21017	0.0743383	0.226213	0.497599	-0.901217	-0.0622275	0.367473	0.563314
ENSG00000012048.21	BRCA1	-2.40483	-0.553198	0.0161802	0.237468	-0.574977	-0.112749	0.565307	0.781777	-1.03076	-0.229338	0.302653	0.499076
ENSG00000139618.14	BRCA2	-1.5642	-0.380329	0.11777	0.52795	-0.786942	-0.178213	0.431316	0.686904	-1.91966	-0.506691	0.0549005	0.169923
ENSG00000185515.14	BRCC3	-2.40381	-0.213223	0.0162253	0.237511	-2.38079	-0.200884	0.0172754	0.111832	-0.499517	-0.0447367	0.617415	0.766645
ENSG00000100425.18	BRD1	-0.0416936	-0.0026602	0.966743	0.993301	-1.0238	-0.0635698	0.305932	0.583213	-2.14677	-0.151988	0.0318116	0.119258
ENSG00000204256.12	BRD2	-0.772708	-0.0549009	0.439695	0.814354	-1.18326	-0.0809303	0.236705	0.510461	-2.3633	-0.190546	0.0181131	0.0798216
ENSG00000169925.16	BRD3	1.29814	0.167167	0.194238	0.62392	0.538237	0.0660167	0.590413	0.797658	-1.45143	-0.202022	0.14666	0.317234
ENSG00000141867.17	BRD4	-0.328942	-0.0384641	0.7422	0.93122	-0.591062	-0.0662629	0.554479	0.774505	-2.22642	-0.293863	0.0259858	0.103704
ENSG00000166164.15	BRD7	-0.434317	-0.0258185	0.664058	0.904565	-1.74892	-0.102803	0.0803052	0.28519	-1.44822	-0.0937309	0.147556	0.318498
ENSG00000112983.17	BRD8	1.29963	0.131494	0.193727	0.623361	0.962543	0.0927209	0.335777	0.609483	0.309293	0.0330665	0.757099	0.862207
ENSG00000028310.17	BRD9	-0.588479	-0.0446018	0.556211	0.864814	-1.38276	-0.101487	0.16674	0.423859	-1.5294	-0.127429	0.126165	0.288251
ENSG00000158019.20	BRE	1.81996	0.267656	0.0687653	0.433875	1.09496	0.152726	0.273533	0.551414	1.64382	0.255978	0.100213	0.248207
ENSG00000185024.16	BRF1	0.329654	0.016934	0.741662	0.931054	-0.381924	-0.0187112	0.702517	0.862867	-1.22192	-0.0687325	0.221738	0.411993
ENSG00000104221.12	BRF2	0.560743	0.0739975	0.574973	0.873992	1.33145	0.168045	0.183041	0.44539	0.904182	0.126927	0.365899	0.561564
ENSG00000164713.9	BRI3	2.36325	0.438619	0.0181156	0.249103	3.9364	0.777202	8.27e-05	0.00288119	3.42027	0.724707	0.0006256	0.00721681
ENSG00000184992.10	BRI3BP	0.939457	0.0949206	0.347496	0.756337	2.55869	0.259704	0.0105067	0.0821618	-0.279011	-0.0302878	0.780237	0.8767
ENSG00000182685.7	BRICD5	-0.641799	-0.107972	0.521004	0.852461	1.64708	0.256231	0.0995409	0.322043	-0.301868	-0.0533443	0.762753	0.865908
ENSG00000078725.12	BRINP1	4.63787	3.91191	3.52e-06	0.00042262	4.236	3.44951	2.28e-05	0.00112262	4.79529	4.30462	1.62e-06	7.71e-05
ENSG00000198797.6	BRINP2	1.58103	1.34109	0.113871	0.521515	1.76841	1.43006	0.0769918	0.279106	0.331285	0.312547	0.740429	0.851316
ENSG00000136492.8	BRIP1	-2.13457	-0.605716	0.032796	0.326233	-0.683547	-0.16737	0.494261	0.733565	-2.8658	-0.912504	0.00415962	0.0282589
ENSG00000113460.12	BRIX1	-2.29632	-0.500631	0.0216573	0.271908	-1.64086	-0.328693	0.100827	0.324734	-1.22024	-0.260858	0.222376	0.412715
ENSG00000254999.3	BRK1	-0.446245	-0.0800536	0.65542	0.902419	-0.262477	-0.0453606	0.792953	0.911726	-0.458956	-0.0877687	0.646266	0.787004
ENSG00000174744.13	BRMS1	0.540834	0.0297598	0.588622	0.88059	0.384083	0.0200943	0.700917	0.861913	0.510354	0.0302747	0.609803	0.760844
ENSG00000100916.13	BRMS1L	0.1824	0.0281444	0.855269	0.963767	-0.239986	-0.0357809	0.810341	0.92033	1.17414	0.191416	0.240341	0.43268
ENSG00000162819.11	BROX	-1.32866	-0.111381	0.183961	0.613804	-2.85767	-0.245207	0.0042676	0.0459467	-3.585	-0.363657	0.00033708	0.00460401
ENSG00000156983.15	BRPF1	-0.620235	-0.0748988	0.535103	0.856766	-0.806022	-0.0935203	0.42023	0.680124	-1.28489	-0.16859	0.19883	0.385178
ENSG00000096070.19	BRPF3	-0.897727	-0.0998176	0.369331	0.772464	-0.131439	-0.0138687	0.895428	0.960217	0.730958	0.0846656	0.464805	0.650472
ENSG00000160469.16	BRSK1	3.01713	1.32948	0.00255178	0.0877547	2.28076	0.960872	0.0225624	0.13238	3.82989	1.83561	0.0001282	0.0022528
ENSG00000174672.15	BRSK2	3.89841	1.0215	9.68e-05	0.00751813	3.99692	1.00922	6.42e-05	0.00242383	4.36704	1.23191	1.26e-05	0.00038974
ENSG00000185658.13	BRWD1	-0.782046	-0.0839421	0.434187	0.811623	-1.07228	-0.111144	0.283592	0.559515	-1.82104	-0.215567	0.0686002	0.195261
ENSG00000165288.10	BRWD3	-1.5731	-0.20336	0.115697	0.524507	-1.57412	-0.195512	0.115459	0.348599	-0.807263	-0.107746	0.419515	0.612781
ENSG00000168000.14	BSCL2	-0.501554	-0.104999	0.615981	0.888425	-0.236932	-0.046633	0.812709	0.920864	-2.27218	-0.552632	0.0230754	0.0953379
ENSG00000160058.18	BSDC1	2.21939	0.152264	0.02646	0.298134	1.07461	0.0683595	0.282548	0.558851	1.61166	0.115532	0.107036	0.259674
ENSG00000172270.19	BSG	2.47453	0.199796	0.0133413	0.219089	3.8452	0.324974	0.00012046	0.00384143	4.90546	0.519485	9.32e-07	5.08e-05
ENSG00000164061.4	BSN	1.32258	0.47389	0.185973	0.61576	2.16279	0.74276	0.0305576	0.158237	2.29846	0.867183	0.0215357	0.0904144
ENSG00000109743.10	BST1	-0.619586	-0.334977	0.535531	0.856766	0.785418	0.377183	0.432209	0.687864	1.86646	0.97026	0.0619767	0.183973
ENSG00000130303.12	BST2	0.833996	0.107331	0.404283	0.793188	1.86654	0.237377	0.0619663	0.245579	2.13631	0.303264	0.0326542	0.121398
ENSG00000095564.13	BTAF1	-0.840832	-0.0946663	0.400442	0.790483	-1.12197	-0.121147	0.261876	0.538024	-2.27691	-0.289815	0.0227914	0.0943554
ENSG00000064726.9	BTBD1	-1.23183	-0.0765704	0.218014	0.650492	0.776426	0.0460966	0.437498	0.691791	0.686082	0.0450133	0.492661	0.673297
ENSG00000148925.10	BTBD10	0.769593	0.0597308	0.441541	0.816362	1.16435	0.0869098	0.244284	0.519717	3.1355	0.280499	0.00171563	0.0153657
ENSG00000222009.8	BTBD19	0.765645	0.139379	0.443887	0.817772	0.476659	0.0817044	0.633605	0.825188	-0.568145	-0.112291	0.569937	0.731795
ENSG00000133243.8	BTBD2	2.6298	0.200624	0.00854349	0.176388	-0.97653	-0.0679195	0.328802	0.602986	-2.03505	-0.161736	0.0418459	0.14289
ENSG00000132640.14	BTBD3	-1.58903	-0.190119	0.112053	0.518347	-1.67804	-0.19426	0.0933395	0.310631	-1.47349	-0.184972	0.14062	0.308513
ENSG00000184887.13	BTBD6	0.773497	0.0655486	0.439228	0.813921	-1.77523	-0.149867	0.0758607	0.276909	-2.32901	-0.22479	0.0198583	0.0850721
ENSG00000011114.14	BTBD7	-1.5846	-0.148395	0.113058	0.520211	-0.958717	-0.084832	0.337701	0.610942	-2.16815	-0.221074	0.0301475	0.11495
ENSG00000189195.12	BTBD8	-0.423402	-0.0879614	0.672002	0.907509	-1.32458	-0.276205	0.185312	0.448355	-2.21089	-0.539159	0.0270433	0.106643
ENSG00000183826.16	BTBD9	-1.57301	-0.14006	0.115717	0.524507	0.435446	0.0359766	0.663239	0.84185	0.84171	0.0775818	0.39995	0.594477
ENSG00000169814.13	BTD	-0.406494	-0.0454501	0.68438	0.91212	0.691158	0.0735576	0.489466	0.730348	0.0630947	0.00740542	0.949691	0.973052
ENSG00000145741.15	BTF3	-0.980641	-0.0888936	0.32677	0.742101	-3.55071	-0.345206	0.0003842	0.00861698	-3.47717	-0.375785	0.00050674	0.00618298
ENSG00000134717.17	BTF3L4	-1.7439	-0.168	0.081177	0.46556	-1.54067	-0.142038	0.123397	0.362378	0.055914	0.00553944	0.95541	0.976863
ENSG00000133639.4	BTG1	0.759858	0.111381	0.44734	0.818731	-1.61359	-0.234842	0.106616	0.334334	-2.29927	-0.379855	0.0214897	0.0902744
ENSG00000159388.5	BTG2	-0.438887	-0.0583415	0.660743	0.904469	-3.65434	-0.526803	0.00025785	0.00642909	-5.21848	-0.980768	1.8e-07	1.38e-05
ENSG00000154640.14	BTG3	-0.531347	-0.150561	0.595178	0.881625	1.67428	0.442031	0.0940753	0.311948	1.12033	0.317002	0.262573	0.458739
ENSG00000010671.15	BTK	-1.73158	-0.168105	0.0833484	0.468863	-2.17605	-0.206613	0.0295517	0.15559	-2.56903	-0.27413	0.0101985	0.0532939
ENSG00000124557.12	BTN1A1	1.03413	0.755562	0.301076	0.722095	0.241024	0.171582	0.809537	0.920074	0.547941	0.444916	0.583733	0.741315
ENSG00000112763.15	BTN2A1	-0.497406	-0.0424872	0.618903	0.889111	-0.464304	-0.0377765	0.64243	0.829687	-1.78918	-0.169756	0.0735851	0.204005
ENSG00000124508.16	BTN2A2	-2.89705	-0.733622	0.00376684	0.114263	-5.40001	-2.05127	6.66e-08	1.05e-05	-5.71017	-2.71236	1.13e-08	1.57e-06
ENSG00000026950.16	BTN3A1	-0.73472	-0.0926435	0.46251	0.825676	-4.1185	-0.618577	3.81e-05	0.00164832	-4.08115	-0.687168	4.48e-05	0.00104755
ENSG00000186470.13	BTN3A2	-1.17272	-0.184383	0.24091	0.672636	-4.30186	-0.804781	1.69e-05	0.0009029	-4.4403	-0.960327	8.98e-06	0.00029709
ENSG00000111801.15	BTN3A3	-1.41661	-0.382162	0.156596	0.582143	-2.87522	-0.854673	0.00403744	0.044371	-3.11925	-1.06426	0.00181314	0.0159313
ENSG00000165810.16	BTNL9	2.78784	1.7023	0.00530613	0.138454	2.28718	1.3153	0.0221851	0.131518	1.91906	1.27012	0.0549771	0.170086
ENSG00000166167.17	BTRC	-0.383183	-0.0377235	0.701584	0.918007	0.401806	0.0375075	0.687827	0.855432	0.905104	0.0954302	0.36541	0.561055
ENSG00000169679.14	BUB1	-1.79676	-0.424199	0.0723731	0.442749	-0.854372	-0.181896	0.392899	0.660818	-1.80879	-0.453307	0.070483	0.19881
ENSG00000156970.12	BUB1B	-1.7851	-0.396959	0.0742446	0.446895	-0.354679	-0.0698356	0.72283	0.874953	-1.72416	-0.407718	0.0846783	0.222553
ENSG00000154473.17	BUB3	-2.51109	-0.189302	0.0120358	0.207482	-1.34373	-0.0926545	0.179035	0.439562	-2.60607	-0.211875	0.00915874	0.0496232
ENSG00000137656.11	BUD13	-1.09565	-0.0996336	0.27323	0.69795	-1.0577	-0.0911284	0.29019	0.566851	-0.638534	-0.0616045	0.523126	0.696748
ENSG00000106245.10	BUD31	-1.64335	-0.130591	0.100312	0.500535	-1.55334	-0.117897	0.120342	0.357078	0.186749	0.0152913	0.851858	0.920194
ENSG00000112276.13	BVES	-0.21	-0.0220345	0.833668	0.95964	-2.08411	-0.221141	0.0371499	0.178749	-2.8269	-0.346272	0.00470013	0.0308881
ENSG00000112578.9	BYSL	-1.41641	-0.246922	0.156657	0.582143	0.290329	0.0457166	0.771565	0.90159	0.574075	0.102466	0.565917	0.728533
ENSG00000005379.15	BZRAP1	0.480545	0.192262	0.63084	0.891953	1.23777	0.473599	0.215802	0.485078	1.22202	0.513143	0.221701	0.411993
ENSG00000082153.17	BZW1	-2.12748	-0.226793	0.03338	0.32867	-1.45364	-0.145155	0.146046	0.395182	-1.18122	-0.131193	0.237515	0.429704
ENSG00000136261.14	BZW2	-0.364297	-0.0529187	0.715636	0.922354	-1.06682	-0.150316	0.286051	0.562148	-0.630037	-0.0985307	0.528671	0.701033
ENSG00000165507.8	C10orf10	0.0988707	0.0358159	0.921241	0.981117	0.233509	0.080821	0.815366	0.92212	1.05501	0.390229	0.291422	0.489368
ENSG00000148655.14	C10orf11	1.66824	0.221257	0.0952675	0.490842	0.399553	0.0500882	0.689486	0.856194	1.40334	0.198021	0.160515	0.336504
ENSG00000204161.13	C10orf128	0.761812	0.24447	0.446172	0.818659	2.05312	0.626524	0.0400611	0.18778	2.10246	0.723795	0.0355129	0.128384
ENSG00000171224.8	C10orf35	1.3724	0.27406	0.169939	0.601268	2.559	0.496924	0.0104974	0.0821618	3.31467	0.736332	0.0009175	0.00964611
ENSG00000120029.12	C10orf76	-1.41189	-0.115987	0.157983	0.584371	-1.09244	-0.0853738	0.27464	0.552567	-0.307316	-0.026445	0.758603	0.863117
ENSG00000119965.12	C10orf88	0.420012	0.049512	0.674476	0.9086	0.119984	0.0136287	0.904496	0.964793	-0.287282	-0.0359657	0.773896	0.872815
ENSG00000154493.18	C10orf90	0.668681	0.471657	0.503699	0.843815	3.04262	2.00418	0.00234525	0.03074	4.08828	3.08259	4.35e-05	0.00102797
ENSG00000120055.7	C10orf95	-0.0384939	-0.0240898	0.969294	0.994091	1.02628	0.583625	0.304758	0.582419	1.86373	1.15403	0.0623592	0.184585
ENSG00000137720.7	C11orf1	-0.757046	-0.135805	0.449022	0.819622	-1.9878	-0.362403	0.0468336	0.207002	-2.16904	-0.449148	0.0300795	0.114769
ENSG00000176029.13	C11orf16	-0.666402	-0.531895	0.505154	0.844307	0.479795	0.350844	0.631373	0.823882	0.670156	0.518975	0.502758	0.680973
ENSG00000110665.11	C11orf21	-0.11134	-0.0314595	0.911346	0.979567	-0.215625	-0.0584442	0.82928	0.929322	-0.443346	-0.135614	0.657515	0.794143
ENSG00000171067.10	C11orf24	1.85754	0.224768	0.0632342	0.419613	2.49529	0.297474	0.0125855	0.0913624	2.53525	0.332016	0.0112366	0.0571061
ENSG00000211450.9	C11orf31	0.916532	0.112656	0.359388	0.765099	1.02166	0.120162	0.306942	0.584003	0.23571	0.0310282	0.813658	0.8972
ENSG00000180878.2	C11orf42	-1.84817	-1.38713	0.0645777	0.423386	-0.474991	-0.314912	0.634793	0.826179	-0.350948	-0.244922	0.725627	0.841549
ENSG00000174370.9	C11orf45	0.970195	0.238962	0.331949	0.745334	-2.36839	-0.641956	0.0178659	0.114233	-1.14467	-0.325427	0.252348	0.446642
ENSG00000149179.13	C11orf49	0.236569	0.0261565	0.812991	0.951832	-1.41949	-0.156457	0.155757	0.408624	-0.742812	-0.0891924	0.457596	0.644359
ENSG00000182919.14	C11orf54	-1.36421	-0.24827	0.172501	0.603144	-0.66013	-0.111652	0.509171	0.742789	-0.459414	-0.0859404	0.645937	0.786945
ENSG00000150776.17	C11orf57	-2.14562	-0.173513	0.0319034	0.322971	-3.33057	-0.276722	0.00086667	0.0154831	-3.45957	-0.325319	0.00054104	0.00649564
ENSG00000110696.9	C11orf58	-2.0924	-0.142096	0.0364027	0.340571	-2.68081	-0.179155	0.00734451	0.0654487	-1.40595	-0.100578	0.159739	0.335369
ENSG00000109944.10	C11orf63	-1.38233	-0.223857	0.16687	0.596318	1.12534	0.164967	0.260447	0.536263	-0.0556732	-0.0090994	0.955602	0.976863
ENSG00000166323.12	C11orf65	3.02919	1.43098	0.00245214	0.0858391	1.75039	0.773711	0.0800513	0.284642	1.2147	0.618554	0.22448	0.415433
ENSG00000175573.6	C11orf68	3.46565	0.278623	0.00052896	0.0290663	1.08027	0.0764446	0.280022	0.55712	1.28996	0.101256	0.197064	0.382952
ENSG00000180425.11	C11orf71	1.8256	0.426631	0.0679109	0.431987	-0.545983	-0.127529	0.585077	0.794539	-0.247288	-0.0628614	0.804685	0.891757
ENSG00000149196.15	C11orf73	1.5858	0.156779	0.112785	0.519292	0.326871	0.0307889	0.743765	0.886179	1.5632	0.163263	0.118006	0.276211
ENSG00000173715.16	C11orf80	-1.22657	-0.308572	0.219986	0.652866	-0.487859	-0.113032	0.62565	0.820497	-1.34244	-0.357203	0.179453	0.36141
ENSG00000204922.4	C11orf83	2.22964	0.534661	0.0257716	0.294323	1.75593	0.401697	0.0791003	0.282865	0.607515	0.153896	0.543509	0.711199
ENSG00000168005.8	C11orf84	3.04585	0.27024	0.00232024	0.0830808	3.34335	0.28734	0.00082774	0.0150075	0.619233	0.0546826	0.535763	0.705999
ENSG00000234776.4	C11orf94	1.35926	0.840164	0.174066	0.604077	0.533656	0.330311	0.59358	0.799366	0.774762	0.510472	0.43848	0.62809
ENSG00000188070.9	C11orf95	0.748977	0.113958	0.453871	0.821797	0.249482	0.0363385	0.802988	0.916756	-1.98813	-0.340604	0.0467971	0.153206
ENSG00000139637.13	C12orf10	0.738287	0.0576495	0.46034	0.824665	-0.977969	-0.0742568	0.32809	0.602806	-3.10633	-0.289635	0.00189424	0.0163622
ENSG00000133641.17	C12orf29	-1.39973	-0.203313	0.161594	0.589004	0.608084	0.0802187	0.543132	0.767681	-0.070613	-0.0103603	0.943706	0.970625
ENSG00000047621.11	C12orf4	-0.0904574	-0.0134991	0.927924	0.982583	0.273907	0.0386897	0.784156	0.907806	1.73131	0.28013	0.083397	0.220524
ENSG00000157895.11	C12orf43	-0.425213	-0.0402293	0.670681	0.907342	-1.33625	-0.124285	0.181469	0.442884	-2.59433	-0.281776	0.00947753	0.0506378
ENSG00000151131.10	C12orf45	-0.0068914	-0.0012646	0.994502	0.999432	-0.949984	-0.172827	0.34212	0.615438	-1.99289	-0.419949	0.046273	0.152118
ENSG00000185480.11	C12orf48	-1.27288	-0.337714	0.20306	0.636349	-0.225056	-0.0537956	0.821936	0.924791	-0.492611	-0.133874	0.622288	0.769261
ENSG00000111412.5	C12orf49	-0.998428	-0.11794	0.318072	0.734728	-0.097901	-0.0109667	0.922011	0.970221	0.281917	0.0354636	0.778008	0.875021
ENSG00000111678.10	C12orf57	0.223097	0.0719606	0.82346	0.956539	-0.162447	-0.0510906	0.870953	0.947794	-0.535125	-0.18771	0.592563	0.748436
ENSG00000182993.3	C12orf60	-0.121902	-0.0502558	0.902976	0.97638	-0.26323	-0.104318	0.792373	0.911725	0.661384	0.286616	0.508366	0.684662
ENSG00000130921.7	C12orf65	-0.822574	-0.0729165	0.41075	0.797878	-2.80271	-0.261378	0.00506754	0.0513592	-3.71176	-0.409171	0.00020583	0.00322794
ENSG00000174206.12	C12orf66	0.37628	0.0580553	0.706709	0.919443	-1.04364	-0.159371	0.296653	0.574442	-1.67408	-0.294934	0.0941149	0.238365
ENSG00000139160.13	C12orf72	-0.81131	-0.160395	0.417187	0.800897	-0.479231	-0.0901406	0.631774	0.823882	-2.13324	-0.476515	0.0329048	0.121903
ENSG00000204954.9	C12orf73	1.11014	0.164961	0.266941	0.694248	-0.747533	-0.109116	0.454742	0.703115	1.6676	0.264315	0.0953953	0.240868
ENSG00000235162.8	C12orf75	-0.739897	-0.171306	0.459362	0.824665	-1.31129	-0.296459	0.189761	0.454147	-1.22525	-0.306319	0.220482	0.410909
ENSG00000174456.13	C12orf76	1.96018	0.370418	0.0499752	0.384954	0.830694	0.149011	0.406147	0.669507	-0.194564	-0.0394722	0.845734	0.916838
ENSG00000133935.6	C14orf1	-0.693027	-0.132677	0.488293	0.835995	0.864093	0.153956	0.387537	0.656089	0.917583	0.187335	0.358837	0.555037
ENSG00000179933.5	C14orf119	0.0406263	0.00389609	0.967594	0.993604	-0.0439835	-0.0040504	0.964918	0.98621	0.492163	0.0500675	0.622604	0.769343
ENSG00000227051.6	C14orf132	3.51437	2.99351	0.00044079	0.0249906	3.12351	2.61965	0.0017871	0.0255181	4.0241	3.59547	5.72e-05	0.00123433
ENSG00000170270.4	C14orf142	-0.542464	-0.107951	0.587499	0.880032	-0.452549	-0.0854715	0.650873	0.834436	0.443871	0.0918254	0.657136	0.793957
ENSG00000100629.16	C14orf145	-0.137214	-0.0220936	0.890861	0.973998	0.88794	0.13477	0.374573	0.645298	-0.641022	-0.110753	0.521508	0.695361
ENSG00000119705.9	C14orf156	-0.19859	-0.036509	0.842583	0.959951	0.687934	0.119457	0.491494	0.731892	1.39108	0.267145	0.1642	0.341523
ENSG00000133943.20	C14orf159	1.90438	0.16297	0.056861	0.403737	3.25948	0.285285	0.00111616	0.0184567	3.34214	0.325001	0.00083134	0.008998
ENSG00000087302.8	C14orf166	0.039723	0.00269957	0.968314	0.993629	-1.98154	-0.134485	0.0475313	0.208931	-0.641181	-0.0469551	0.521405	0.695353
ENSG00000119650.12	C14orf179	-0.0387976	-0.004483	0.969052	0.99401	-0.595747	-0.0666382	0.551345	0.773246	-0.788811	-0.0992114	0.430223	0.62159
ENSG00000156411.9	C14orf2	0.220356	0.024984	0.825594	0.957438	0.933043	0.101703	0.350798	0.62414	1.81076	0.22521	0.0701784	0.198228
ENSG00000179476.7	C14orf28	0.122403	0.0198033	0.90258	0.976356	-0.920252	-0.146166	0.357441	0.631003	-1.20937	-0.215826	0.22652	0.417855
ENSG00000139971.15	C14orf37	0.477262	0.393122	0.633175	0.893273	0.38041	0.306164	0.703641	0.863653	0.612242	0.544377	0.540378	0.709007
ENSG00000140104.13	C14orf79	0.914353	0.241845	0.360531	0.765568	-0.690294	-0.18462	0.49001	0.730693	-0.903572	-0.269464	0.366222	0.561939
ENSG00000185347.17	C14orf80	-0.838069	-0.214174	0.401992	0.791518	1.44066	0.332305	0.14968	0.400288	-0.875273	-0.235046	0.381426	0.577053
ENSG00000100802.14	C14orf93	0.685663	0.10604	0.492926	0.839398	-0.745599	-0.11259	0.45591	0.704049	-1.31547	-0.226897	0.188351	0.372196
ENSG00000167173.18	C15orf39	-1.4347	-0.426806	0.151373	0.574644	-1.42242	-0.405846	0.154903	0.407494	-1.74004	-0.563013	0.0818515	0.218174
ENSG00000169609.13	C15orf40	0.760908	0.0523625	0.446712	0.818659	0.100022	0.00660274	0.920327	0.970221	-1.49446	-0.112102	0.135056	0.300926
ENSG00000186073.12	C15orf41	0.885145	0.112391	0.376078	0.776898	-1.17592	-0.147919	0.239627	0.514665	0.0600187	0.00813978	0.952141	0.974619
ENSG00000166920.12	C15orf48	0.494188	0.388342	0.621174	0.889695	-0.0772564	-0.0604505	0.93842	0.977613	-0.146421	-0.126294	0.883589	0.939053
ENSG00000188549.12	C15orf52	-1.2051	-0.680321	0.228163	0.661472	-0.559704	-0.289845	0.575681	0.789117	0.508895	0.279027	0.610826	0.761707
ENSG00000128891.15	C15orf57	0.364918	0.0504857	0.715173	0.922186	-0.994815	-0.135599	0.319826	0.594891	-0.106153	-0.0157636	0.915461	0.956944
ENSG00000183208.12	C15orf58	1.29353	0.278374	0.195826	0.625325	0.668124	0.137809	0.504054	0.739544	-0.296549	-0.0695822	0.766811	0.868788
ENSG00000205363.5	C15orf59	1.70416	1.3547	0.0883514	0.47752	1.58516	1.25699	0.11293	0.344017	2.31604	1.94038	0.0205562	0.0874329
ENSG00000189227.5	C15orf61	1.5266	0.353845	0.126859	0.540063	2.20869	0.49836	0.0271962	0.147682	2.0558	0.500592	0.0398017	0.138122
ENSG00000188277.9	C15orf62	1.91608	0.477634	0.0553545	0.400248	1.17036	0.271891	0.241855	0.517641	1.19438	0.316785	0.232331	0.423953
ENSG00000130731.15	C16orf13	-0.0103722	-0.0010651	0.991724	0.999164	1.73883	0.172754	0.0820639	0.289279	-0.724471	-0.0803326	0.468777	0.654236
ENSG00000166780.10	C16orf45	-0.18529	-0.0754744	0.853002	0.963767	-0.0220197	-0.0087557	0.982432	0.991838	1.407	0.600217	0.159428	0.335274
ENSG00000185716.11	C16orf52	1.45368	0.249092	0.146035	0.568655	1.03461	0.170841	0.300849	0.578887	1.2413	0.222486	0.214497	0.403704
ENSG00000185905.3	C16orf54	-0.218084	-0.0291007	0.827364	0.95806	-0.880637	-0.112204	0.378514	0.64811	-3.72975	-0.648062	0.00019167	0.0030669
ENSG00000140688.16	C16orf58	0.566044	0.0522807	0.571364	0.871193	-0.149936	-0.0133011	0.880815	0.952774	0.675168	0.0663035	0.499569	0.679152
ENSG00000162062.14	C16orf59	-0.502358	-0.12709	0.615416	0.888387	1.25044	0.289491	0.211138	0.480414	0.00114323	0.00029941	0.999088	0.999658
ENSG00000103544.14	C16orf62	-1.09887	-0.0646013	0.271826	0.696687	0.928112	0.0521145	0.353349	0.626185	0.799332	0.0500822	0.424098	0.617051
ENSG00000125149.11	C16orf70	-0.558519	-0.0648742	0.57649	0.874529	-1.73256	-0.198182	0.083174	0.291792	-0.845817	-0.105872	0.397655	0.592875
ENSG00000166246.13	C16orf71	1.06694	0.615286	0.285999	0.708704	0.331264	0.187599	0.740445	0.8838	0.537154	0.333398	0.591162	0.747625
ENSG00000182831.11	C16orf72	-1.0555	-0.0970881	0.291197	0.714587	0.0230312	0.00199946	0.981625	0.99148	-1.32037	-0.131306	0.186713	0.370376
ENSG00000159761.14	C16orf86	0.669218	0.151878	0.503356	0.84377	-1.88653	-0.446968	0.0592236	0.239066	-2.40974	-0.692092	0.0159638	0.0727976
ENSG00000155330.9	C16orf87	-0.934284	-0.092156	0.350158	0.758011	0.429088	0.0398898	0.667859	0.844144	-0.0058001	-0.0005911	0.995372	0.997117
ENSG00000103550.13	C16orf88	-1.54538	-0.18575	0.122255	0.534887	-1.63459	-0.186294	0.102136	0.326692	0.167383	0.0204885	0.867069	0.9289
ENSG00000153446.15	C16orf89	0.205306	0.0863717	0.837333	0.959771	0.868042	0.339925	0.385371	0.654287	2.62028	1.14969	0.00878586	0.0481638
ENSG00000174109.4	C16orf91	-0.288315	-0.0493525	0.773106	0.941235	-0.632299	-0.104833	0.527192	0.756223	-0.894584	-0.165575	0.37101	0.566305
ENSG00000260456.6	C16orf95	0.678057	0.415517	0.497736	0.840959	0.782038	0.460351	0.434192	0.689256	1.00427	0.639983	0.315249	0.511407
ENSG00000205832.7	C16orf96	0.943902	0.299893	0.34522	0.755076	-0.0432714	-0.0132389	0.965485	0.986257	-0.846822	-0.307665	0.397095	0.592696
ENSG00000256806.5	C17orf100	-0.26951	-0.166497	0.787537	0.943767	-0.11177	-0.065892	0.911006	0.966953	0.19338	0.123777	0.846662	0.917453
ENSG00000181396.12	C17orf101	-1.29069	-0.0960448	0.196811	0.626942	0.750311	0.0521227	0.453068	0.701852	-0.943588	-0.0749423	0.34538	0.541352
ENSG00000205710.3	C17orf107	0.227518	0.150655	0.820021	0.954926	-0.992055	-0.69179	0.321171	0.596253	-1.28977	-1.02019	0.19713	0.382952
ENSG00000258315.5	C17orf49	0.337994	0.135596	0.735367	0.928601	-1.34204	-0.561543	0.179584	0.440255	-1.92417	-0.917519	0.0543335	0.168772
ENSG00000270806.1	C17orf50	-1.02973	-0.731802	0.303136	0.723429	0.286074	0.173576	0.774822	0.902853	1.77662	1.19748	0.0756315	0.207057
ENSG00000212719.10	C17orf51	-0.0707837	-0.0086748	0.94357	0.987169	1.93302	0.226692	0.0532335	0.223598	2.25705	0.294538	0.0240049	0.0979881
ENSG00000125319.14	C17orf53	-0.94408	-0.32198	0.345129	0.755076	-0.378979	-0.118394	0.704704	0.864141	-1.31062	-0.483231	0.189987	0.374857
ENSG00000186665.9	C17orf58	-2.52397	-0.38458	0.0116037	0.203915	-2.66004	-0.388921	0.00781305	0.0678985	-2.4662	-0.399188	0.0136557	0.0653627
ENSG00000178927.17	C17orf62	1.38971	0.0925357	0.164618	0.592928	1.94207	0.125782	0.0521287	0.221261	-0.08226	-0.0058189	0.93444	0.966156
ENSG00000173065.13	C17orf63	2.03369	0.193572	0.0419833	0.3609	1.86565	0.169749	0.0620903	0.245906	3.05872	0.320502	0.00222283	0.0181888
ENSG00000214226.8	C17orf67	-0.815067	-0.113975	0.415034	0.800076	2.49551	0.334758	0.0125776	0.0913624	-0.128405	-0.018634	0.897829	0.947418
ENSG00000108666.9	C17orf75	-0.83575	-0.0898411	0.403296	0.792665	0.742553	0.0746024	0.457753	0.704812	0.937554	0.104918	0.348473	0.543935
ENSG00000141219.15	C17orf80	1.13594	0.117437	0.255983	0.685971	0.51583	0.0506921	0.605973	0.807456	1.15459	0.127028	0.248259	0.442156
ENSG00000224877.3	C17orf89	-0.273966	-0.0507956	0.784111	0.942545	1.65843	0.2967	0.0972308	0.317771	0.825047	0.16055	0.409345	0.603105
ENSG00000187624.8	C17orf97	1.98238	1.10801	0.0474368	0.378197	2.43046	1.31038	0.0150797	0.102374	2.83735	1.69944	0.00454901	0.0301317
ENSG00000141428.16	C18orf21	1.62573	0.268003	0.104007	0.50416	-0.525272	-0.0857708	0.599394	0.802732	0.23267	0.0405548	0.816018	0.898634
ENSG00000152242.10	C18orf25	-0.470781	-0.0464655	0.637797	0.895637	0.367207	0.0346059	0.713465	0.869548	0.873099	0.0906165	0.382609	0.578387
ENSG00000177576.11	C18orf32	0.552939	0.121168	0.580305	0.877274	0.61254	0.128801	0.54018	0.765631	1.27631	0.292997	0.201846	0.388478
ENSG00000166845.13	C18orf54	-0.943967	-0.211068	0.345186	0.755076	-2.32235	-0.547277	0.0202141	0.123313	-2.57794	-0.668006	0.00993905	0.0524102
ENSG00000141452.9	C18orf8	0.390793	0.0311043	0.69595	0.916409	-2.22063	-0.179879	0.0263763	0.145161	-1.71417	-0.151716	0.086498	0.225747
ENSG00000074842.7	C19orf10	0.187627	0.0162269	0.851169	0.96293	1.27218	0.106788	0.203308	0.470695	2.2396	0.220508	0.0251167	0.101111
ENSG00000131943.17	C19orf12	0.0544862	0.00486773	0.956548	0.990826	-0.401784	-0.0343674	0.687843	0.855432	1.60555	0.156294	0.108372	0.262159
ENSG00000177025.3	C19orf18	1.49311	0.823799	0.135408	0.552206	-1.64873	-1.04113	0.0992034	0.321606	0.188305	0.119011	0.850637	0.919688
ENSG00000228300.13	C19orf24	2.82845	0.280007	0.00467739	0.12801	1.91237	0.172866	0.0558292	0.230396	2.32322	0.24217	0.0201671	0.0861369
ENSG00000119559.15	C19orf25	0.80367	0.0385117	0.421587	0.803632	4.54024	0.251802	5.62e-06	0.00037867	3.57351	0.206342	0.00035223	0.0047475
ENSG00000188305.5	C19orf35	1.61541	0.167244	0.106221	0.509317	3.61771	0.386009	0.00029722	0.00712486	3.29568	0.390071	0.00098183	0.0100989
ENSG00000214212.8	C19orf38	0.283106	0.070597	0.777096	0.941666	-0.42343	-0.102658	0.671981	0.846593	-0.827467	-0.228034	0.407973	0.601884
ENSG00000131944.9	C19orf40	-0.0105943	-0.001821	0.991547	0.999164	-1.14405	-0.194432	0.252602	0.528213	-1.54471	-0.296152	0.122415	0.282773
ENSG00000123144.10	C19orf43	1.35217	0.0914444	0.17632	0.606318	-0.247821	-0.0157512	0.804273	0.917185	-1.85833	-0.137512	0.0631224	0.185607
ENSG00000105072.8	C19orf44	-0.338431	-0.103183	0.735039	0.928423	-1.73855	-0.550127	0.0821146	0.289315	-0.698475	-0.229333	0.48488	0.667388
ENSG00000160392.13	C19orf47	-0.522108	-0.0713	0.601595	0.883332	1.16642	0.15148	0.243447	0.5192	0.394842	0.0563349	0.692959	0.81963
ENSG00000142444.6	C19orf52	1.21809	0.136354	0.22319	0.655657	0.631481	0.0671986	0.527726	0.756535	0.409625	0.0485256	0.682081	0.811466
ENSG00000104979.8	C19orf53	0.797595	0.0734819	0.425105	0.805265	0.411187	0.0360867	0.680935	0.85143	0.651053	0.0643807	0.515013	0.689778
ENSG00000188493.14	C19orf54	0.979034	0.0941558	0.327563	0.742755	-1.41148	-0.131987	0.158103	0.411045	-2.25343	-0.247941	0.0242322	0.098578
ENSG00000132016.11	C19orf57	0.261898	0.10558	0.7934	0.944903	0.369926	0.143217	0.711438	0.868447	-1.73782	-0.824913	0.0822418	0.218521
ENSG00000183019.7	C19orf59	-2.38912	-1.98359	0.0168889	0.242018	-0.238628	-0.150487	0.811394	0.920339	-0.248166	-0.172782	0.804006	0.891212
ENSG00000006015.17	C19orf60	1.09313	0.107992	0.274339	0.699279	1.49328	0.143036	0.135363	0.379984	0.149017	0.0155584	0.88154	0.937933
ENSG00000130813.17	C19orf66	-0.455357	-0.0579514	0.648852	0.899471	-1.62207	-0.204857	0.104789	0.331222	-1.43387	-0.199737	0.151611	0.324261
ENSG00000185453.12	C19orf68	-0.450677	-0.0457188	0.652223	0.901518	0.0530844	0.00507489	0.957665	0.983751	-1.74445	-0.196276	0.0810802	0.216562
ENSG00000174917.8	C19orf70	0.913111	0.107301	0.361184	0.765679	2.16566	0.248952	0.0303374	0.157742	2.0848	0.271199	0.0370873	0.131726
ENSG00000183397.5	C19orf71	1.79567	0.240033	0.0725473	0.443219	2.90315	0.382319	0.00369435	0.0421912	3.5479	0.536636	0.00038831	0.00510576
ENSG00000221916.3	C19orf73	0.311035	0.112576	0.755774	0.936004	0.973741	0.334341	0.330185	0.604338	1.43185	0.534878	0.152186	0.325247
ENSG00000224420.3	C19orf76	-0.159135	-0.0485284	0.873563	0.970369	0.177649	0.0502831	0.858998	0.942589	-0.345497	-0.114775	0.729721	0.84423
ENSG00000229833.9	C19orf79	0.770711	0.203211	0.440878	0.815383	-0.513572	-0.132051	0.607551	0.808237	0.594865	0.168563	0.551933	0.717905
ENSG00000235034.6	C19orf81	1.2352	0.406705	0.216757	0.65005	1.62036	0.504942	0.105155	0.331791	2.16343	0.761525	0.0305084	0.115985
ENSG00000262874.1	C19orf84	-1.42709	-1.03315	0.153553	0.577338	-2.67355	-1.97746	0.0075054	0.066273	0.252761	0.175489	0.800453	0.889067
ENSG00000197223.11	C1D	-2.65226	-0.271305	0.00799541	0.173076	-3.09919	-0.311353	0.00194051	0.0268293	-0.0745692	-0.0074941	0.940557	0.969464
ENSG00000106392.10	C1GALT1	-0.674018	-0.0612106	0.5003	0.842914	-0.604914	-0.0524994	0.545236	0.769362	-0.311569	-0.0301475	0.755368	0.861156
ENSG00000171155.7	C1GALT1C1	-0.398569	-0.0598177	0.690211	0.914854	0.773109	0.110392	0.439458	0.693116	1.49812	0.235565	0.134102	0.299784
ENSG00000179397.17	C1orf101	0.315401	0.101433	0.752457	0.934565	-1.26925	-0.414941	0.204352	0.47173	0.095449	0.0336471	0.923958	0.961623
ENSG00000163362.10	C1orf106	0.927514	0.591705	0.35366	0.760793	1.58289	0.947391	0.113447	0.344812	1.9989	1.33847	0.0456197	0.151082
ENSG00000116922.14	C1orf109	0.676584	0.0663354	0.49867	0.841412	0.947836	0.088689	0.343213	0.616735	1.10551	0.115639	0.268939	0.465483
ENSG00000000460.16	C1orf112	0.842423	0.131637	0.399551	0.79004	-0.177345	-0.0265876	0.859238	0.942632	0.560519	0.0937292	0.575126	0.73502
ENSG00000162817.6	C1orf115	-0.561935	-0.199162	0.57416	0.873522	0.330433	0.111609	0.741073	0.884299	-1.59393	-0.622355	0.110951	0.265386
ENSG00000197982.13	C1orf122	1.34215	0.20218	0.179547	0.609578	1.72964	0.252357	0.0836943	0.292357	1.96937	0.319834	0.0489102	0.157418
ENSG00000162384.13	C1orf123	1.02077	0.0855234	0.307362	0.726145	-1.08412	-0.0881549	0.27831	0.555626	-0.8376	-0.0756762	0.402255	0.596642
ENSG00000175262.14	C1orf127	1.32044	0.25101	0.186687	0.615819	3.55502	0.687897	0.00037795	0.00854401	3.3703	0.725016	0.00075085	0.00834169
ENSG00000143633.12	C1orf131	-0.629422	-0.0697283	0.529073	0.854698	-0.599522	-0.0637694	0.548825	0.772097	-0.0243059	-0.0028114	0.980609	0.988566
ENSG00000131591.17	C1orf159	2.49126	0.232458	0.012729	0.212993	3.37409	0.312662	0.00074061	0.0137955	2.09142	0.204699	0.0364902	0.13053
ENSG00000143110.11	C1orf162	0.461547	0.230103	0.644406	0.898031	-0.798165	-0.402081	0.424774	0.683803	-0.635731	-0.346591	0.524952	0.698583
ENSG00000198912.10	C1orf174	-0.773921	-0.0749013	0.438978	0.813921	-0.873584	-0.0812808	0.382345	0.651235	-0.947116	-0.0975415	0.34358	0.539242
ENSG00000263961.7	C1orf186	-1.63343	-1.49179	0.102378	0.501722	-0.785255	-0.648749	0.432304	0.687864	-1.80773	-1.76839	0.0706486	0.19881
ENSG00000119280.16	C1orf198	-1.00988	-0.387388	0.312552	0.729893	-0.291821	-0.104898	0.770424	0.901035	0.0723817	0.0287361	0.942298	0.970352
ENSG00000116667.12	C1orf21	0.0275318	0.0193593	0.978036	0.994979	0.439634	0.288624	0.660203	0.839757	1.34334	0.948757	0.179162	0.361173
ENSG00000142686.7	C1orf216	-1.59845	-0.113684	0.109944	0.515175	-4.36121	-0.356648	1.29e-05	0.00073832	-2.59136	-0.207592	0.00955974	0.0509707
ENSG00000239887.4	C1orf226	-0.684759	-0.592047	0.493496	0.839751	-0.546118	-0.450206	0.584985	0.794539	-0.049705	-0.0433286	0.960357	0.978855
ENSG00000198520.10	C1orf228	0.747963	0.38011	0.454482	0.821797	-0.945531	-0.495619	0.344388	0.618014	-1.2222	-0.733129	0.221631	0.411993
ENSG00000228594.3	C1orf233	2.77476	0.293469	0.00552429	0.141698	2.23894	0.220841	0.02516	0.140965	-0.570369	-0.0613707	0.568427	0.730645
ENSG00000157181.15	C1orf27	-0.880309	-0.0740174	0.378692	0.778359	0.881013	0.0701329	0.378311	0.64811	3.0768	0.291076	0.00209233	0.0174916
ENSG00000143793.12	C1orf35	0.806595	0.0728087	0.4199	0.802341	0.517068	0.0444167	0.605109	0.806976	-2.13292	-0.217693	0.0329315	0.121921
ENSG00000143612.19	C1orf43	1.29265	0.0877197	0.196131	0.625752	0.0024543	0.0001564	0.998042	0.999096	2.30437	0.175445	0.0212018	0.089433
ENSG00000164008.15	C1orf50	-1.48784	-0.266367	0.136793	0.553123	-0.436184	-0.0709139	0.662703	0.841603	-0.0291285	-0.0052362	0.976762	0.986707
ENSG00000162642.13	C1orf52	-1.88501	-0.16921	0.059429	0.407665	1.11738	0.091492	0.263831	0.539868	0.156394	0.0140567	0.875722	0.934388
ENSG00000203724.10	C1orf53	0.561803	0.180932	0.57425	0.873543	1.60427	0.493256	0.108654	0.337538	0.290534	0.0984875	0.771408	0.871785
ENSG00000118292.8	C1orf54	0.193442	0.0331608	0.846613	0.960662	-0.787396	-0.131963	0.43105	0.686822	0.844739	0.154821	0.398257	0.593377
ENSG00000143443.9	C1orf56	1.4341	0.225743	0.151545	0.574761	-0.669607	-0.103794	0.503108	0.739117	-1.5734	-0.278419	0.115626	0.272573
ENSG00000125462.16	C1orf61	-0.298414	-0.219084	0.765387	0.938758	-1.07648	-0.799175	0.281712	0.55828	-0.14299	-0.109637	0.886298	0.940963
ENSG00000162757.4	C1orf74	0.897717	0.131045	0.369337	0.772464	-0.0869931	-0.0123881	0.930677	0.974452	-0.160324	-0.0249305	0.872626	0.932757
ENSG00000203685.9	C1orf95	1.37018	1.58827	0.170629	0.601594	-0.0122012	-0.0147786	0.990265	0.995734	-0.0693667	-0.104996	0.944698	0.970999
ENSG00000173372.16	C1QA	2.47005	0.43995	0.0135093	0.220365	2.98644	0.526455	0.00282244	0.0352135	3.61068	0.737224	0.00030539	0.00428176
ENSG00000173369.15	C1QB	2.3637	0.441579	0.0180933	0.249036	2.7181	0.496012	0.00656577	0.0611503	3.07427	0.642719	0.00211017	0.0175688
ENSG00000108561.8	C1QBP	-0.000915	-0.0001244	0.99927	0.999648	-0.236723	-0.0307517	0.812871	0.920902	0.0465565	0.0068381	0.962867	0.980574
ENSG00000159189.11	C1QC	2.08412	0.215798	0.0371489	0.342879	3.38665	0.361522	0.00070753	0.0133976	3.74327	0.461882	0.00018164	0.00295564
ENSG00000165985.9	C1QL3	0.240445	0.123809	0.809986	0.950416	0.670641	0.320166	0.50245	0.738604	2.38805	1.27519	0.016938	0.0757765
ENSG00000184163.3	C1QTNF12	1.44111	0.468553	0.149554	0.57337	0.75897	0.239664	0.44787	0.698339	2.64952	0.915469	0.00806066	0.0454254
ENSG00000082196.20	C1QTNF3	2.4678	0.996129	0.0135946	0.221054	0.248267	0.0971004	0.803928	0.917048	-0.361227	-0.162101	0.71793	0.836259
ENSG00000172247.3	C1QTNF4	1.65142	1.37448	0.0986525	0.49681	2.60482	2.06245	0.00919225	0.0756507	2.24807	1.94079	0.0245717	0.0995494
ENSG00000133466.13	C1QTNF6	-0.108067	-0.0371281	0.913942	0.979618	-1.22146	-0.42517	0.221914	0.49277	-1.19686	-0.474868	0.231363	0.422966
ENSG00000159403.15	C1R	-0.137862	-0.0667222	0.89035	0.973985	-0.273531	-0.128826	0.784445	0.907846	-1.48009	-0.818326	0.138849	0.30585
ENSG00000139178.10	C1RL	0.576638	0.118788	0.564184	0.868214	2.24967	0.458535	0.0244698	0.138763	1.47488	0.329413	0.140244	0.307878
ENSG00000182326.14	C1S	-0.187266	-0.216502	0.851452	0.963049	1.16313	1.19823	0.244777	0.520396	1.00704	1.12952	0.313914	0.510498
ENSG00000166278.14	C2	0.960639	0.547666	0.336734	0.74785	0.46076	0.25869	0.644971	0.830922	0.337472	0.217374	0.735761	0.848343
ENSG00000124191.17	C20orf100	0.131398	0.0627692	0.89546	0.974417	1.36571	0.6196	0.172032	0.431509	1.21889	0.614795	0.222888	0.413397
ENSG00000149609.5	C20orf144	0.897469	0.537334	0.369469	0.772464	1.03148	0.591501	0.302317	0.580491	-0.40133	-0.27047	0.688177	0.816143
ENSG00000088854.12	C20orf194	0.320968	0.0354701	0.748235	0.93221	0.564072	0.0600824	0.572705	0.787235	2.22778	0.268358	0.0258955	0.103473
ENSG00000171984.14	C20orf196	-1.04287	-0.159959	0.297009	0.718241	-0.723945	-0.103425	0.469099	0.712981	-1.12034	-0.185197	0.262571	0.458739
ENSG00000198547.8	C20orf203	2.04291	1.39147	0.0410617	0.357495	1.51635	0.957667	0.12943	0.371395	1.03668	0.773011	0.299885	0.49642
ENSG00000101084.17	C20orf24	1.52911	0.231504	0.126237	0.539179	3.85796	0.618937	0.00011434	0.00369585	3.20286	0.547957	0.0013607	0.0128743
ENSG00000101220.17	C20orf27	0.300641	0.0407151	0.763688	0.938163	0.0293742	0.00382909	0.976566	0.989588	0.289786	0.0418264	0.77198	0.872122
ENSG00000196476.11	C20orf96	1.79527	0.242299	0.0726106	0.443219	0.444232	0.055937	0.656875	0.837776	0.669368	0.0951611	0.503261	0.68117
ENSG00000160226.15	C21orf2	1.82215	0.229279	0.0684324	0.433319	1.98698	0.238584	0.0469242	0.207235	1.82517	0.24469	0.0679761	0.194546
ENSG00000160221.17	C21orf33	0.687207	0.0884882	0.491952	0.838926	0.2826	0.0344128	0.777484	0.904111	-0.767668	-0.108362	0.442684	0.631705
ENSG00000160298.17	C21orf58	-0.533348	-0.11108	0.593793	0.881032	0.174593	0.0339745	0.861399	0.943762	-1.56108	-0.358469	0.118505	0.276963
ENSG00000159079.18	C21orf59	2.18242	0.388132	0.0290783	0.312597	2.52142	0.43662	0.0116882	0.0871616	1.24277	0.229524	0.213952	0.403069
ENSG00000154642.10	C21orf91	-1.53148	-0.286286	0.125652	0.538822	-1.37313	-0.239716	0.16971	0.428189	-2.39834	-0.509141	0.0164698	0.0742752
ENSG00000169314.14	C22orf15	0.564667	0.323975	0.5723	0.871969	0.437788	0.241054	0.66154	0.840799	-0.940283	-0.622123	0.347072	0.542521
ENSG00000128346.10	C22orf23	-0.802359	-0.314142	0.422345	0.804218	0.356235	0.130732	0.721664	0.874209	-1.20009	-0.506205	0.230104	0.421744
ENSG00000215012.8	C22orf29	0.0112166	0.00133709	0.991051	0.999164	1.47671	0.169002	0.139754	0.385923	1.30453	0.164124	0.192055	0.376854
ENSG00000242259.8	C22orf39	1.13593	0.115732	0.255987	0.685971	0.803643	0.0780152	0.421603	0.681077	-0.0884557	-0.0095751	0.929515	0.963914
ENSG00000205856.3	C22orf42	0.235199	0.146791	0.814054	0.952145	-0.590038	-0.373932	0.555165	0.774531	-0.668814	-0.480453	0.503614	0.681293
ENSG00000184208.10	C22orf46	-0.378347	-0.0299902	0.705173	0.919164	3.31095	0.272638	0.00092979	0.0163193	2.84746	0.258233	0.00440693	0.0294627
ENSG00000157617.16	C2CD2	0.535127	0.0872581	0.592562	0.880876	4.79389	0.876951	1.64e-06	0.00013828	4.51178	0.889258	6.43e-06	0.00023019
ENSG00000172375.12	C2CD2L	1.76018	0.189932	0.0783778	0.460248	1.02211	0.103379	0.306731	0.583757	2.40677	0.286542	0.0160944	0.0731952
ENSG00000168014.16	C2CD3	-0.218142	-0.0271798	0.827319	0.95806	-0.863597	-0.103984	0.387809	0.656395	1.1998	0.160231	0.230216	0.421841
ENSG00000183186.7	C2CD4C	1.75891	1.38425	0.0785924	0.461054	0.662203	0.538903	0.507841	0.742404	2.17884	1.78378	0.0293436	0.112849
ENSG00000225556.1	C2CD4D	-0.642005	-0.373979	0.52087	0.852461	-1.15775	-0.693528	0.246968	0.522343	-0.852754	-0.533127	0.393795	0.589471
ENSG00000111731.12	C2CD5	0.311808	0.0224098	0.755186	0.935788	0.193325	0.013246	0.846705	0.937596	1.46515	0.115659	0.14288	0.311653
ENSG00000273045.5	C2orf15	-0.607557	-0.273348	0.543482	0.85969	-1.91937	-0.918068	0.0549372	0.2279	-0.281443	-0.133434	0.778371	0.875292
ENSG00000221843.4	C2orf16	2.03395	0.80547	0.0419562	0.360884	1.65781	0.614644	0.0973567	0.317928	1.68292	0.71222	0.0923898	0.235878
ENSG00000115998.7	C2orf42	0.297759	0.0379364	0.765887	0.938758	-0.317031	-0.0389991	0.75122	0.890826	0.674638	0.091154	0.499906	0.679155
ENSG00000163026.11	C2orf44	-0.0487515	-0.0088974	0.961117	0.991438	1.05688	0.180369	0.290568	0.567124	1.39734	0.268313	0.16231	0.338908
ENSG00000162972.10	C2orf47	-0.113608	-0.0218892	0.909548	0.978834	0.261746	0.0479655	0.793517	0.911726	0.9518	0.189861	0.341199	0.537224
ENSG00000135974.9	C2orf49	-0.501968	-0.0419363	0.61569	0.888425	-0.724324	-0.0580184	0.468867	0.712703	-0.232345	-0.0206203	0.81627	0.898682
ENSG00000168887.10	C2orf68	-0.420191	-0.0455177	0.674346	0.9086	-0.856993	-0.0896506	0.391449	0.659846	-2.90097	-0.365419	0.00372012	0.026092
ENSG00000178074.5	C2orf69	-2.73116	-0.331454	0.0063111	0.154494	-2.53002	-0.289891	0.0114055	0.0861718	-1.84906	-0.22576	0.0644494	0.187343
ENSG00000237651.6	C2orf74	1.34558	0.474303	0.178438	0.608899	0.586088	0.200716	0.557816	0.776302	1.80292	0.671364	0.0714003	0.200215
ENSG00000186132.14	C2orf76	0.913238	0.173441	0.361118	0.765679	-1.18299	-0.22696	0.236812	0.510616	-0.508788	-0.105706	0.610901	0.761733
ENSG00000284308.1	C2orf81	0.632133	0.342422	0.5273	0.854698	0.150824	0.0807138	0.880114	0.952479	-0.968603	-0.599388	0.332744	0.52927
ENSG00000182600.9	C2orf82	1.01634	0.414982	0.309467	0.727454	1.47147	0.572105	0.141163	0.387845	1.94139	0.828442	0.052211	0.164739
ENSG00000187699.10	C2orf88	1.10273	0.854668	0.270143	0.696039	1.08388	0.795927	0.278416	0.555626	-0.0292661	-0.0258353	0.976652	0.986666
ENSG00000205086.6	C2orf91	-1.65537	-0.733532	0.0978497	0.495841	2.52017	0.898002	0.0117298	0.0872765	1.8211	0.724528	0.0685921	0.195261
ENSG00000125730.16	C3	-0.792037	-0.0915112	0.428339	0.807239	1.25665	0.140226	0.20888	0.47768	-1.95779	-0.251893	0.0502545	0.160463
ENSG00000171860.4	C3AR1	0.54032	0.0593833	0.588976	0.880752	-0.023169	-0.002429	0.981515	0.991478	0.328163	0.0388747	0.742789	0.852867
ENSG00000114405.10	C3orf14	-0.236631	-0.0371875	0.812943	0.951832	0.77792	0.113959	0.436616	0.691184	2.40222	0.402835	0.016296	0.0737942
ENSG00000163608.14	C3orf17	-0.583628	-0.0641079	0.559471	0.866373	-1.60844	-0.173492	0.107739	0.335791	-1.66839	-0.202198	0.0952385	0.240571
ENSG00000088543.14	C3orf18	-1.00095	-0.123916	0.316851	0.733817	-2.48964	-0.31629	0.0127872	0.0921748	-2.70336	-0.385137	0.00686423	0.0403245
ENSG00000131379.9	C3orf20	1.35053	1.06063	0.176846	0.607078	1.51649	1.15607	0.129396	0.371369	1.67275	1.36393	0.0943755	0.238941
ENSG00000174928.15	C3orf33	0.763201	0.486074	0.445343	0.818659	-0.0736344	-0.0462514	0.941301	0.978348	-0.63282	-0.465882	0.526851	0.699926
ENSG00000179021.9	C3orf38	0.0143942	0.00133487	0.988515	0.998786	-0.84757	-0.076154	0.396678	0.663224	-0.47052	-0.0468141	0.637984	0.780918
ENSG00000114529.12	C3orf52	1.95953	1.62395	0.050051	0.385161	1.48462	1.20183	0.137644	0.383112	1.94831	1.7373	0.0513774	0.163041
ENSG00000181744.8	C3orf58	-0.556577	-0.0428088	0.577816	0.875704	1.55779	0.116263	0.119282	0.355365	2.03929	0.173568	0.0414214	0.141916
ENSG00000188315.7	C3orf62	1.12764	0.126082	0.259472	0.68956	-0.0440025	-0.0046996	0.964902	0.98621	0.660962	0.0785476	0.508636	0.684903
ENSG00000163689.20	C3orf67	-1.02638	-0.524738	0.304712	0.723973	-1.56524	-0.815094	0.117527	0.352235	-0.342063	-0.178121	0.732303	0.84617
ENSG00000187068.2	C3orf70	1.80063	0.499894	0.0717608	0.441156	2.95889	0.807065	0.00308746	0.0373818	4.24389	1.32059	2.2e-05	0.00060825
ENSG00000244731.7	C4A	-0.0909628	-0.040084	0.927522	0.982583	1.29438	0.520317	0.195534	0.461752	1.2881	0.578486	0.197712	0.383717
ENSG00000154274.14	C4orf19	0.0328644	0.0255795	0.973783	0.99442	2.52243	1.76704	0.0116548	0.0871334	2.46803	1.91518	0.0135858	0.0652218
ENSG00000174792.10	C4orf26	1.37685	2.86168	0.16856	0.599059	0.286579	0.655968	0.774435	0.902696	1.00058	2.24816	0.317032	0.513172
ENSG00000056050.6	C4orf27	-0.748345	-0.0966655	0.454252	0.821797	0.764777	0.0921329	0.444404	0.696262	0.404441	0.0542934	0.685888	0.814759
ENSG00000164096.12	C4orf3	-0.978806	-0.116164	0.327676	0.742755	-2.07938	-0.244464	0.0375829	0.179883	-2.34695	-0.314344	0.0189279	0.0821988
ENSG00000174749.5	C4orf32	-2.69222	-0.466729	0.00709776	0.162791	-3.24899	-0.572034	0.00115814	0.0189999	-3.58582	-0.708723	0.00033603	0.00459511
ENSG00000151470.12	C4orf33	-1.78274	-0.187572	0.0746291	0.447806	-2.10536	-0.215577	0.0352602	0.172972	-0.604404	-0.0646008	0.545575	0.712696
ENSG00000205208.4	C4orf46	-0.760439	-0.129497	0.446992	0.818731	-0.461591	-0.0746234	0.644374	0.830807	-1.45482	-0.268168	0.14572	0.31611
ENSG00000243449.6	C4orf48	2.28425	0.466267	0.0223569	0.276308	2.82542	0.562866	0.00472193	0.0493145	2.64719	0.578713	0.00811642	0.0456353
ENSG00000106804.7	C5	-1.84698	-0.352399	0.0647503	0.423386	-1.30177	-0.230193	0.192994	0.458504	-2.67086	-0.572557	0.00756561	0.0431497
ENSG00000197405.7	C5AR1	1.75807	0.241168	0.078736	0.461214	-1.07215	-0.137349	0.283654	0.559515	-0.805319	-0.116542	0.420636	0.613853
ENSG00000113583.7	C5orf15	-1.47511	-0.132829	0.140184	0.558941	0.868053	0.0736935	0.385365	0.654287	2.20966	0.213627	0.0271289	0.106892
ENSG00000082213.17	C5orf22	-1.11605	-0.0710732	0.264401	0.691554	1.12587	0.0677996	0.260221	0.536263	3.17856	0.232314	0.00148007	0.0137399
ENSG00000181904.8	C5orf24	-0.680388	-0.0601398	0.496259	0.840523	1.15866	0.0979338	0.246595	0.521788	1.46516	0.138544	0.142877	0.311653
ENSG00000151881.14	C5orf28	-1.52284	-0.207729	0.127798	0.541473	-0.589993	-0.0744132	0.555195	0.774531	0.0381658	0.00529557	0.969556	0.984185
ENSG00000181751.9	C5orf30	-0.200867	-0.0582249	0.840803	0.959771	-0.285467	-0.0797385	0.775286	0.903173	0.603446	0.180733	0.546212	0.713125
ENSG00000172244.8	C5orf34	-0.349879	-0.124824	0.72643	0.925139	-1.10832	-0.399397	0.267723	0.544478	-1.07788	-0.418256	0.281087	0.478197
ENSG00000186493.11	C5orf38	1.80217	1.38831	0.0715193	0.440987	2.05573	1.53249	0.039809	0.186966	2.96956	2.38237	0.00298224	0.0224131
ENSG00000197603.13	C5orf42	-0.825897	-0.141549	0.408863	0.797041	-1.61963	-0.276026	0.105311	0.332026	-2.59605	-0.514464	0.00943019	0.0504792
ENSG00000161010.14	C5orf45	1.46725	0.246186	0.142307	0.56288	-0.240458	-0.0380885	0.809975	0.920321	-0.940281	-0.170961	0.347074	0.542521
ENSG00000205765.8	C5orf51	1.02896	0.105321	0.3035	0.723429	-0.195341	-0.0189856	0.845126	0.936692	-0.23409	-0.0256667	0.814915	0.898078
ENSG00000234511.9	C5orf58	-1.21272	-0.786966	0.225236	0.658433	-0.759111	-0.440474	0.447786	0.698339	0.156665	0.0983602	0.875509	0.934369
ENSG00000186577.12	C6orf1	1.61221	0.238359	0.106916	0.509769	-0.521296	-0.0730528	0.602161	0.804853	0.145777	0.0227995	0.884098	0.939395
ENSG00000196821.9	C6orf106	0.213646	0.0162815	0.830823	0.958905	-0.577889	-0.0423423	0.563339	0.780575	1.02739	0.0848776	0.304239	0.500595
ENSG00000185127.6	C6orf120	-1.09045	-0.0666763	0.275513	0.700146	0.665893	0.0384413	0.505479	0.740843	1.11551	0.0731754	0.26463	0.461013
ENSG00000188112.8	C6orf132	-0.46874	-0.783161	0.639255	0.895962	-0.0306386	-0.0482572	0.975558	0.989489	0.289315	0.48982	0.77234	0.872122
ENSG00000204564.11	C6orf136	2.66489	0.346781	0.00770133	0.169015	2.11177	0.256081	0.0347064	0.171732	1.98556	0.269657	0.047082	0.153786
ENSG00000203872.6	C6orf163	-1.25543	-0.850841	0.209323	0.642316	0.126536	0.0718213	0.899308	0.961995	-0.0682341	-0.0449808	0.945599	0.971494
ENSG00000130349.9	C6orf203	0.0611185	0.00636012	0.951265	0.989063	-0.202618	-0.0203539	0.839434	0.9341	0.918429	0.100283	0.358395	0.554694
ENSG00000221821.3	C6orf226	2.16457	0.33359	0.0304206	0.319338	0.396875	0.0577527	0.69146	0.857294	-1.67661	-0.290952	0.0936179	0.237697
ENSG00000204439.3	C6orf47	1.43017	0.112725	0.152667	0.576509	1.54994	0.117136	0.121156	0.358896	2.18048	0.187866	0.0292218	0.112653
ENSG00000204387.12	C6orf48	-0.0950058	-0.0115055	0.92431	0.981976	-1.40079	-0.16532	0.161277	0.415313	-1.68254	-0.225151	0.0924636	0.23594
ENSG00000137434.11	C6orf52	-0.295175	-0.228587	0.76786	0.939665	0.876533	0.617351	0.38074	0.650428	0.788245	0.618123	0.430553	0.621785
ENSG00000112308.12	C6orf62	0.878771	0.0596121	0.379525	0.779175	-1.03133	-0.0671162	0.302386	0.580514	-1.69557	-0.126164	0.0899671	0.231805
ENSG00000198663.16	C6orf89	-1.65796	-0.105879	0.0973256	0.494661	-0.0836601	-0.005029	0.933327	0.975308	1.23657	0.0833147	0.216247	0.406079
ENSG00000136197.12	C7orf25	1.71319	1.07362	0.0866767	0.475412	1.25455	0.771086	0.209642	0.478766	0.232572	0.161292	0.816094	0.898634
ENSG00000146576.12	C7orf26	-0.0243515	-0.001635	0.980572	0.995673	0.562989	0.0360765	0.573442	0.787918	-2.07331	-0.15689	0.0381432	0.134291
ENSG00000153790.11	C7orf31	-1.42124	-0.166835	0.155247	0.580328	-2.14098	-0.249041	0.0322756	0.163765	-3.6143	-0.525776	0.00030116	0.00425167
ENSG00000146826.16	C7orf43	2.93369	0.299275	0.00334963	0.106347	1.56724	0.14348	0.117059	0.351519	0.0765457	0.0077835	0.938985	0.968822
ENSG00000122783.16	C7orf49	0.503286	0.0543898	0.614763	0.887918	-0.136326	-0.0142201	0.891563	0.958172	-1.95205	-0.234797	0.0509325	0.161885
ENSG00000146540.14	C7orf50	0.620919	0.173607	0.534653	0.856632	-0.534565	-0.145787	0.592951	0.798895	1.01785	0.309304	0.308749	0.50557
ENSG00000164898.12	C7orf55	-0.747159	-0.415094	0.454968	0.821864	0.511354	0.259336	0.609103	0.809136	0.753667	0.415132	0.451049	0.638602
ENSG00000164603.11	C7orf60	-1.42484	-0.191779	0.154204	0.578854	-0.96044	-0.121366	0.336834	0.610467	-0.21571	-0.0302036	0.829214	0.906719
ENSG00000185955.4	C7orf61	0.269325	0.242949	0.78768	0.943855	-0.193999	-0.170468	0.846176	0.937447	-0.128338	-0.124646	0.897882	0.947418
ENSG00000243317.7	C7orf73	-0.994026	-0.112857	0.32021	0.736609	-0.93693	-0.101872	0.348795	0.622411	-0.707881	-0.0845497	0.479019	0.662508
ENSG00000275356.3	C7orf77	1.71868	1.2823	0.0856721	0.474468	1.35269	0.981658	0.176154	0.436699	-0.267251	-0.229786	0.789276	0.882622
ENSG00000176919.11	C8G	0.265525	0.0870749	0.790605	0.944116	0.376641	0.117778	0.70644	0.865153	0.032662	0.0114021	0.973944	0.985603
ENSG00000182307.12	C8orf33	-0.61082	-0.0600172	0.541319	0.85969	0.618199	0.0580609	0.536444	0.762841	0.687937	0.0712738	0.491492	0.672279
ENSG00000156172.5	C8orf37	-0.462838	-0.0787561	0.64348	0.897917	-0.902811	-0.149536	0.366626	0.638991	-0.650419	-0.118106	0.515422	0.690053
ENSG00000129696.12	C8orf41	1.10941	0.122264	0.267255	0.694358	-0.360744	-0.0385008	0.718291	0.872162	0.354624	0.0411962	0.722871	0.839556
ENSG00000213865.7	C8orf44	-0.18456	-0.0570532	0.853574	0.963767	-0.682804	-0.206893	0.49473	0.73375	-0.545079	-0.181295	0.585699	0.743218
ENSG00000169085.11	C8orf46	1.00745	1.00855	0.313719	0.730818	0.940975	0.895679	0.346717	0.620664	1.54148	1.61455	0.1232	0.283707
ENSG00000164743.4	C8orf48	-0.0763051	-0.0468935	0.939176	0.985966	-0.845979	-0.533259	0.397565	0.66394	0.75411	0.476604	0.450783	0.638353
ENSG00000241852.9	C8orf58	-1.46132	-0.1688	0.143928	0.565228	-0.832816	-0.089599	0.404949	0.668226	-1.51816	-0.187149	0.128975	0.292201
ENSG00000176731.11	C8orf59	0.224856	0.0352292	0.822091	0.956062	-0.210893	-0.0315739	0.832971	0.931121	-0.791238	-0.134987	0.428805	0.620913
ENSG00000189376.11	C8orf76	0.443767	0.141408	0.657211	0.902846	-0.047926	-0.0149302	0.961775	0.985292	0.561921	0.18821	0.57417	0.734398
ENSG00000213563.6	C8orf82	1.80156	0.167197	0.0716141	0.441153	1.48076	0.129786	0.138671	0.384548	-0.549482	-0.0537175	0.582674	0.740365
ENSG00000253250.2	C8orf88	-1.0263	-1.0218	0.304751	0.723973	0.851576	0.749231	0.394449	0.661909	0.49409	0.499646	0.621242	0.768814
ENSG00000198917.12	C9orf114	1.49906	0.127981	0.133857	0.549921	-0.799914	-0.0646264	0.423761	0.683326	-2.29379	-0.220626	0.0218027	0.0911337
ENSG00000160345.12	C9orf116	1.27885	0.42425	0.200949	0.633906	-0.611492	-0.204327	0.540874	0.765805	-0.798046	-0.30183	0.424844	0.617534
ENSG00000148362.10	C9orf142	0.566551	0.0686611	0.571019	0.87088	-0.735782	-0.0860379	0.461863	0.707788	-2.79786	-0.402288	0.00514431	0.0330043
ENSG00000171159.4	C9orf16	1.9435	0.239659	0.0519552	0.390131	0.255416	0.0294216	0.798402	0.914565	0.943235	0.121774	0.345561	0.541423
ENSG00000232434.2	C9orf172	1.89578	0.484227	0.0579895	0.405902	2.68262	0.667641	0.00730478	0.0653663	2.99966	0.821562	0.00270285	0.0209846
ENSG00000197768.10	C9orf173	1.7344	0.805225	0.082847	0.467931	1.26846	0.560079	0.204633	0.472157	-0.24839	-0.130752	0.803833	0.891212
ENSG00000164972.12	C9orf24	0.801112	0.695765	0.423067	0.8043	-0.0474867	-0.04064	0.962125	0.985461	0.449002	0.423474	0.653431	0.791485
ENSG00000148120.16	C9orf3	-0.487898	-0.256312	0.625622	0.891074	0.175883	0.0846908	0.860386	0.94331	1.16136	0.595634	0.245497	0.439195
ENSG00000135045.6	C9orf40	1.70615	0.246987	0.08798	0.477249	0.325168	0.0443756	0.745054	0.886901	-0.0800251	-0.0123211	0.936217	0.967084
ENSG00000157653.11	C9orf43	0.493619	0.36174	0.621576	0.889899	-0.40454	-0.302241	0.685816	0.854176	-0.988957	-0.850915	0.322684	0.518931
ENSG00000183784.6	C9orf66	0.845015	0.206715	0.398102	0.79004	0.509595	0.121412	0.610335	0.809569	-1.78044	-0.504918	0.0750034	0.206032
ENSG00000238227.7	C9orf69	3.41104	0.292746	0.00064716	0.0331397	3.8545	0.326472	0.00011597	0.00373156	3.61743	0.340176	0.00029754	0.00422981
ENSG00000147894.15	C9orf72	-1.78515	-0.209967	0.0742374	0.446895	-4.27379	-0.585641	1.92e-05	0.00097774	-5.37789	-0.960023	7.54e-08	7.23e-06
ENSG00000136819.15	C9orf78	-0.921878	-0.0710412	0.356592	0.76262	-1.621	-0.122451	0.105018	0.331507	-1.28111	-0.105905	0.200154	0.386477
ENSG00000155621.14	C9orf85	0.965721	0.120031	0.334184	0.746288	-1.08808	-0.133071	0.276561	0.55448	-1.41323	-0.196091	0.157589	0.333255
ENSG00000165698.15	C9orf9	-0.162311	-0.0494677	0.871061	0.969074	-1.23563	-0.381914	0.216594	0.485714	-0.846409	-0.28345	0.397325	0.592875
ENSG00000157693.14	C9orf91	1.01167	0.135879	0.311698	0.729222	0.908192	0.116099	0.363777	0.636405	0.631907	0.0909845	0.527448	0.700307
ENSG00000063180.8	CA11	-0.562094	-0.0933437	0.574052	0.87352	-1.08832	-0.17489	0.276454	0.554477	-2.07436	-0.390087	0.0380455	0.134046
ENSG00000185015.7	CA13	1.41469	0.500695	0.157159	0.582748	1.72217	0.593278	0.0850388	0.294962	1.57691	0.578538	0.114817	0.271408
ENSG00000118298.10	CA14	0.874237	0.406572	0.381989	0.779467	0.30137	0.138824	0.763132	0.8965	0.688878	0.342024	0.4909	0.671791
ENSG00000104267.9	CA2	-0.726368	-0.246148	0.467613	0.827066	1.9452	0.59046	0.0517507	0.220463	2.71266	0.930892	0.00667463	0.0394214
ENSG00000169239.12	CA5B	-1.34888	-0.267395	0.177377	0.607877	-1.49183	-0.286704	0.135743	0.380341	-0.777384	-0.158355	0.436932	0.627004
ENSG00000178538.9	CA8	0.631071	0.430405	0.527994	0.854698	0.249856	0.168305	0.802698	0.91661	0.375569	0.286123	0.707237	0.828327
ENSG00000120159.11	CAAP1	-0.912765	-0.0972752	0.361366	0.765679	0.299525	0.0299339	0.764539	0.897555	1.26947	0.142735	0.204272	0.391526
ENSG00000135932.10	CAB39	-0.435543	-0.0476146	0.663168	0.904565	1.4678	0.156511	0.142159	0.389459	1.94543	0.237565	0.0517231	0.163839
ENSG00000102547.18	CAB39L	-0.451472	-0.066792	0.651649	0.90127	1.9918	0.280763	0.0463925	0.206354	2.66172	0.424632	0.00777429	0.0441109
ENSG00000099991.17	CABIN1	-1.31673	-0.110464	0.18793	0.616716	-2.90769	-0.249366	0.00364113	0.0417503	-4.37746	-0.475699	1.2e-05	0.00037456
ENSG00000134508.12	CABLES1	2.10898	0.423752	0.0349459	0.335758	5.1616	1.23558	2.45e-07	2.92e-05	5.6134	1.57671	1.98e-08	2.46e-06
ENSG00000149679.11	CABLES2	-1.27507	-0.182462	0.202283	0.635308	1.04573	0.136849	0.295687	0.573433	0.46419	0.06812	0.642511	0.784109
ENSG00000175544.13	CABP4	-0.0505813	-0.0128106	0.959659	0.991145	-2.31099	-0.635683	0.0208336	0.125696	-1.41788	-0.408583	0.156226	0.33155
ENSG00000154040.20	CABYR	1.49675	0.266229	0.134459	0.550744	0.478105	0.0821637	0.632576	0.824502	0.230656	0.0438519	0.817582	0.89945
ENSG00000160325.14	CACFD1	0.143858	0.0143803	0.885612	0.972845	0.594653	0.0566089	0.552075	0.773588	0.291567	0.031182	0.770618	0.87131
ENSG00000158966.13	CACHD1	-0.0226151	-0.0176338	0.981957	0.996027	1.78737	1.22968	0.073877	0.273228	1.49584	1.14085	0.134695	0.300522
ENSG00000141837.19	CACNA1A	3.14936	1.97753	0.00163626	0.0651178	1.46971	0.907896	0.141641	0.388784	2.38379	1.55529	0.0171353	0.0764559
ENSG00000148408.12	CACNA1B	4.11824	3.3239	3.82e-05	0.00340908	3.75488	2.98546	0.00017343	0.00495551	4.45412	3.77875	8.42e-06	0.00028252
ENSG00000151067.21	CACNA1C	0.387318	0.143145	0.698521	0.917633	-0.370966	-0.135159	0.710663	0.867872	-0.56527	-0.230895	0.57189	0.732647
ENSG00000157388.16	CACNA1D	0.294153	0.100885	0.768641	0.939814	-1.12662	-0.396578	0.259905	0.535978	-0.700811	-0.278756	0.483421	0.666342
ENSG00000198216.11	CACNA1E	6.18621	3.93298	6.16e-10	1.96e-07	4.74531	2.71687	2.08e-06	0.00016433	5.31024	3.30916	1.09e-07	9.48e-06
ENSG00000102001.12	CACNA1F	1.19041	0.605795	0.233887	0.667505	0.245736	0.123262	0.805887	0.918432	0.760382	0.418281	0.447027	0.635409
ENSG00000006283.17	CACNA1G	0.676366	0.651312	0.498808	0.841412	1.70368	1.53557	0.08844	0.301434	2.31941	2.26905	0.0203729	0.0867806
ENSG00000196557.12	CACNA1H	1.96139	2.19495	0.0498331	0.384798	2.5558	2.80235	0.0105945	0.0826669	3.1642	3.69232	0.00155509	0.0142695
ENSG00000100346.17	CACNA1I	0.0418634	0.0258563	0.966608	0.993295	-0.117756	-0.0708767	0.906261	0.965176	0.778087	0.493306	0.436518	0.626637
ENSG00000153956.15	CACNA2D1	2.40425	2.64951	0.0162057	0.237468	2.29188	2.51988	0.0219125	0.130579	3.08156	3.55832	0.00205917	0.0173055
ENSG00000007402.11	CACNA2D2	3.46098	1.46504	0.00053822	0.0293161	2.53485	1.00698	0.0112496	0.0857194	3.51994	1.59097	0.00043165	0.00548667
ENSG00000157445.14	CACNA2D3	-0.429263	-0.175644	0.667732	0.906058	2.08906	0.766631	0.0367025	0.177512	-1.54612	-0.756988	0.122075	0.282169
ENSG00000151062.14	CACNA2D4	1.1417	0.312894	0.253577	0.683558	1.34483	0.353862	0.17868	0.439085	0.0793562	0.0232826	0.936749	0.967343
ENSG00000067191.15	CACNB1	0.616443	0.242598	0.537602	0.857607	-0.0906643	-0.0348887	0.927759	0.97281	-0.121268	-0.0528611	0.903479	0.950096
ENSG00000165995.19	CACNB2	1.62091	0.940535	0.105036	0.506122	1.50045	0.839739	0.133498	0.377071	1.48405	0.916304	0.137794	0.304559
ENSG00000167535.7	CACNB3	0.352718	0.0911572	0.7243	0.924086	-0.154649	-0.0391034	0.877098	0.95091	0.215137	0.0591073	0.829661	0.906964
ENSG00000182389.19	CACNB4	1.02951	0.158193	0.303238	0.723429	0.597129	0.0883624	0.550421	0.772862	2.86176	0.488668	0.00421291	0.0285395
ENSG00000075461.5	CACNG4	2.62256	1.83654	0.00872725	0.178634	2.42051	1.67743	0.015499	0.103862	2.4849	1.81587	0.0129588	0.0631669
ENSG00000105605.7	CACNG7	6.48179	3.9398	9.06e-11	3.81e-08	6.34875	3.7681	2.17e-10	1.03e-07	7.09124	4.72038	1.33e-12	9.99e-10
ENSG00000142408.4	CACNG8	5.17569	2.54368	2.27e-07	3.53e-05	4.00235	1.80093	6.27e-05	0.00239578	5.2359	2.73312	1.64e-07	1.3e-05
ENSG00000105298.13	CACTIN	-0.635222	-0.0627111	0.525283	0.854698	0.474942	0.0443668	0.634828	0.826179	-1.41825	-0.152529	0.156118	0.33142
ENSG00000151893.14	CACUL1	-0.256823	-0.0204574	0.797315	0.946982	-2.07744	-0.165224	0.0377612	0.180433	-1.92777	-0.172206	0.0538839	0.167977
ENSG00000116161.17	CACYBP	-1.00033	-0.0795623	0.31715	0.733954	1.59121	0.122341	0.111562	0.342257	2.28245	0.203199	0.0224627	0.0932377
ENSG00000084774.13	CAD	-0.618896	-0.0825906	0.535985	0.856974	-1.48333	-0.192919	0.137986	0.383692	-2.28533	-0.344763	0.0222938	0.0927252
ENSG00000182985.17	CADM1	0.0335723	0.00408663	0.973218	0.99442	1.55398	0.185093	0.12019	0.356849	1.82435	0.248498	0.0680997	0.194671
ENSG00000175161.13	CADM2	3.88888	3.10992	0.00010071	0.00765331	2.88783	2.24071	0.00387904	0.043672	3.831	3.18418	0.00012763	0.00224655
ENSG00000162706.12	CADM3	1.9566	2.05366	0.0503941	0.386159	1.81863	1.90541	0.0689679	0.261781	1.78077	1.95294	0.0749502	0.205987
ENSG00000105767.2	CADM4	0.0981351	0.071954	0.921825	0.981117	0.823627	0.559013	0.410152	0.672926	2.05357	1.47849	0.0400178	0.138549
ENSG00000163618.17	CADPS	5.21404	4.34074	1.85e-07	2.93e-05	4.54041	3.60014	5.61e-06	0.00037867	5.84548	5.26278	5.05e-09	8.39e-07
ENSG00000081803.15	CADPS2	0.772567	0.637669	0.439779	0.814403	1.74242	1.30756	0.0814351	0.287772	2.70948	2.30741	0.00673883	0.0397349
ENSG00000104327.7	CALB1	0.923148	0.57213	0.35593	0.762052	0.923038	0.564278	0.355988	0.629221	-0.27585	-0.189393	0.782663	0.878256
ENSG00000012822.15	CALCOCO1	0.401221	0.0708209	0.688258	0.914218	-0.959189	-0.16285	0.337464	0.6109	-1.49616	-0.290837	0.134613	0.300522
ENSG00000136436.14	CALCOCO2	-0.156838	-0.0347421	0.875372	0.971153	2.51581	0.553468	0.0118758	0.0880483	2.82105	0.702154	0.00478668	0.0312639
ENSG00000004948.13	CALCR	-1.14045	-0.678185	0.254099	0.684215	-0.710761	-0.393052	0.477232	0.720057	-0.0237921	-0.0142513	0.981018	0.9887
ENSG00000064989.12	CALCRL	-2.01428	-0.67797	0.0439803	0.367214	0.337842	0.0945638	0.735482	0.882087	0.743563	0.230982	0.457141	0.644036
ENSG00000122786.19	CALD1	0.41641	0.723705	0.67711	0.908912	1.15172	1.85847	0.249435	0.525268	1.3216	2.25023	0.186302	0.370141
ENSG00000185933.6	CALHM1	0.28238	0.159021	0.777652	0.941666	0.436383	0.23418	0.662559	0.84156	1.15819	0.675382	0.246788	0.440409
ENSG00000138172.10	CALHM2	5.03745	0.906635	4.72e-07	7.09e-05	3.32435	0.490279	0.00088625	0.0156513	-0.815494	-0.124649	0.41479	0.607984
ENSG00000198668.10	CALM1	-1.70841	-0.150147	0.0875612	0.476729	-4.04733	-0.389929	5.18e-05	0.00209081	-3.73272	-0.390483	0.00018942	0.00304075
ENSG00000143933.16	CALM2	-1.60166	-0.287747	0.10923	0.513946	-0.162602	-0.0274094	0.870832	0.947794	0.313596	0.0592967	0.753828	0.860012
ENSG00000160014.16	CALM3	1.26102	0.16677	0.207301	0.641061	1.79068	0.230317	0.073344	0.272088	3.03949	0.469076	0.00236979	0.0190102
ENSG00000129007.14	CALML4	1.41641	0.848398	0.156656	0.582143	0.130695	0.0763744	0.896017	0.960515	1.9725	1.2757	0.0485522	0.156796
ENSG00000169885.9	CALML6	0.724002	0.395106	0.469064	0.827757	-0.111545	-0.0587733	0.911184	0.966953	0.23644	0.139995	0.813091	0.896899
ENSG00000179218.13	CALR	-0.555852	-0.0556511	0.578312	0.876019	2.52479	0.258067	0.0115769	0.086942	3.80025	0.477427	0.00014455	0.00247924
ENSG00000128595.16	CALU	-1.11925	-0.23084	0.263031	0.69051	-0.0670894	-0.0130887	0.946511	0.98016	1.69355	0.381986	0.0903499	0.232414
ENSG00000130643.8	CALY	2.42192	1.72041	0.0154386	0.231207	2.28396	1.54276	0.0223737	0.132152	2.95191	2.22719	0.00315811	0.0232577
ENSG00000134072.10	CAMK1	0.730149	0.14549	0.465299	0.826504	3.39898	0.705892	0.00067637	0.0130099	3.5023	0.822622	0.00046127	0.00574051
ENSG00000183049.12	CAMK1D	-2.34273	-0.202756	0.0191434	0.256568	-1.21858	-0.0972232	0.223003	0.493782	-2.95807	-0.284124	0.00309575	0.0229404
ENSG00000058404.19	CAMK2B	0.65942	0.319313	0.509626	0.847124	-0.382182	-0.181834	0.702326	0.86278	0.568455	0.319668	0.569726	0.731795
ENSG00000145349.16	CAMK2D	-0.118943	-0.0100346	0.90532	0.977059	1.08763	0.0886466	0.27676	0.554489	2.12549	0.198445	0.0335455	0.123363
ENSG00000148660.20	CAMK2G	1.32697	0.0959963	0.184517	0.614194	1.63642	0.113614	0.101751	0.326059	1.75058	0.137706	0.0800183	0.215134
ENSG00000162545.5	CAMK2N1	1.82441	1.36455	0.0680903	0.43255	1.30902	0.963458	0.190527	0.455346	1.78065	1.40113	0.0749704	0.205987
ENSG00000163888.3	CAMK2N2	1.08248	0.968594	0.279041	0.703611	1.31289	1.13384	0.18922	0.453283	1.4104	1.30873	0.158421	0.334223
ENSG00000152495.10	CAMK4	-1.83494	-1.27888	0.0665142	0.427132	-1.98859	-1.32644	0.0467467	0.206931	0.728226	0.4547	0.466475	0.651916
ENSG00000004660.14	CAMKK1	0.331927	0.0972121	0.739944	0.930756	-0.732767	-0.207471	0.4637	0.709455	-1.33126	-0.457411	0.183104	0.366091
ENSG00000110931.18	CAMKK2	-0.49424	-0.0349527	0.621137	0.889695	-2.59031	-0.188201	0.00958885	0.0777502	-3.57664	-0.309338	0.00034804	0.00471774
ENSG00000143919.14	CAMKMT	2.69966	0.440388	0.00694105	0.160985	1.94223	0.300211	0.0521087	0.221241	1.44802	0.242351	0.147613	0.318571
ENSG00000164076.16	CAMKV	5.24025	3.91663	1.6e-07	2.66e-05	5.21743	3.82747	1.81e-07	2.34e-05	4.90577	3.72307	9.31e-07	5.08e-05
ENSG00000164615.4	CAMLG	0.14849	0.0123365	0.881956	0.972088	-1.35696	-0.110594	0.174794	0.435527	-1.20576	-0.108591	0.227911	0.419471
ENSG00000164047.4	CAMP	-1.31426	-1.10571	0.188759	0.617539	0.237196	0.181851	0.812505	0.920838	0.0310606	0.0265224	0.975221	0.986122
ENSG00000130559.18	CAMSAP1	-0.615124	-0.0605467	0.538473	0.858229	-2.4946	-0.252142	0.0126098	0.0914501	-2.1734	-0.240395	0.0297501	0.114043
ENSG00000118200.14	CAMSAP2	-2.05153	-0.220847	0.0402149	0.355748	-1.19511	-0.119354	0.232045	0.504294	-1.35268	-0.15172	0.176158	0.357238
ENSG00000076826.9	CAMSAP3	-0.0796281	-0.030779	0.936533	0.984533	1.89058	0.680301	0.0586806	0.238038	2.02847	0.802363	0.0425118	0.144165
ENSG00000171735.18	CAMTA1	1.11128	0.0898399	0.266449	0.693594	0.379898	0.0294583	0.704021	0.863897	0.424005	0.0360476	0.671562	0.804175
ENSG00000108509.20	CAMTA2	0.475602	0.0515507	0.634358	0.894559	-0.446271	-0.0462007	0.655401	0.836978	-1.05213	-0.124418	0.292741	0.490379
ENSG00000111530.12	CAND1	-2.52933	-0.174108	0.011428	0.20232	-0.590565	-0.0366194	0.554812	0.774505	0.0496334	0.00346048	0.960415	0.978855
ENSG00000144712.11	CAND2	-1.46191	-1.01944	0.143766	0.565056	-0.346846	-0.207124	0.728707	0.878316	0.369686	0.237301	0.711617	0.830833
ENSG00000171302.16	CANT1	0.267519	0.0121397	0.78907	0.943891	1.6822	0.0748609	0.0925294	0.309253	1.88863	0.0959211	0.0589418	0.178577
ENSG00000127022.14	CANX	-1.8164	-0.122397	0.0693093	0.43478	1.18011	0.0748277	0.237958	0.512158	2.75309	0.210062	0.00590359	0.0363993
ENSG00000131236.16	CAP1	-1.72583	-0.208825	0.0843771	0.471818	-0.665566	-0.0753272	0.505688	0.740843	-0.072377	-0.0092163	0.942302	0.970352
ENSG00000112186.11	CAP2	0.359119	0.67332	0.719506	0.923031	1.11889	1.96195	0.263187	0.539134	1.17052	2.25157	0.241793	0.434328
ENSG00000042493.15	CAPG	-0.544573	-0.0473797	0.586047	0.879361	0.392196	0.0325868	0.694914	0.858769	1.14789	0.10962	0.251016	0.444903
ENSG00000014216.15	CAPN1	0.193915	0.0143119	0.846242	0.960648	0.169075	0.0119173	0.865738	0.945252	0.165568	0.0132242	0.868497	0.929611
ENSG00000142330.19	CAPN10	2.03694	0.138395	0.0416563	0.359161	2.22153	0.145309	0.0263149	0.145047	1.86025	0.134885	0.0628503	0.18534
ENSG00000137225.12	CAPN11	1.83867	1.35919	0.0659631	0.426625	-0.544425	-0.449503	0.586149	0.795292	-0.182803	-0.164991	0.854952	0.921586
ENSG00000182472.8	CAPN12	-0.535541	-0.511799	0.592276	0.880876	0.135856	0.117835	0.891935	0.958414	-1.51039	-1.57695	0.130945	0.294615
ENSG00000103326.11	CAPN15	0.859205	0.0704825	0.390228	0.786012	1.37251	0.109135	0.169906	0.4285	-0.150301	-0.0131659	0.880527	0.937553
ENSG00000162909.17	CAPN2	-0.0449257	-0.0458422	0.964167	0.992442	0.56645	0.546459	0.571088	0.785551	1.15453	1.16029	0.248282	0.442156
ENSG00000092529.23	CAPN3	1.25817	0.362525	0.208329	0.641879	0.749518	0.204021	0.453545	0.702347	0.686828	0.21119	0.492191	0.672977
ENSG00000149260.15	CAPN5	-0.25489	-0.0648264	0.798808	0.947281	-0.394781	-0.0962364	0.693005	0.857889	0.284525	0.0770804	0.776008	0.873666
ENSG00000077274.8	CAPN6	1.58806	3.64033	0.112272	0.518601	0.79641	1.94489	0.425794	0.68468	1.69048	4.03357	0.0909369	0.233188
ENSG00000131375.9	CAPN7	0.673873	0.0380161	0.500392	0.842914	1.12572	0.0609472	0.260284	0.536263	3.12211	0.205161	0.00179561	0.0158183
ENSG00000126247.10	CAPNS1	0.206123	0.0165359	0.836695	0.959771	0.652875	0.050312	0.513837	0.746647	0.783208	0.0682073	0.433505	0.624311
ENSG00000256812.1	CAPNS2	-1.0763	-0.693617	0.281793	0.706311	-0.918292	-0.56925	0.358466	0.631337	-0.16276	-0.104348	0.870707	0.931528
ENSG00000135387.20	CAPRIN1	-1.09201	-0.0586415	0.27483	0.69949	-0.0181195	-0.0009203	0.985544	0.99312	1.40682	0.082229	0.159482	0.335274
ENSG00000110888.17	CAPRIN2	-0.450109	-0.0548579	0.652632	0.901581	-0.475295	-0.0550499	0.634577	0.826179	0.824125	0.106768	0.409869	0.603637
ENSG00000105519.15	CAPS	1.23411	0.161164	0.217161	0.65005	0.339787	0.0414084	0.734017	0.881178	-2.10864	-0.316456	0.034976	0.127183
ENSG00000180881.19	CAPS2	2.16065	0.850108	0.0307228	0.320157	0.511916	0.199564	0.60871	0.808839	1.30007	0.544159	0.193577	0.378388
ENSG00000116489.12	CAPZA1	-2.2064	-0.221497	0.0273562	0.304002	-1.52328	-0.143963	0.127688	0.369123	-0.85821	-0.0885038	0.390777	0.586575
ENSG00000198898.13	CAPZA2	-0.982868	-0.104781	0.325672	0.741404	-1.25873	-0.129932	0.208128	0.476604	-0.200279	-0.0225954	0.841262	0.913868
ENSG00000077549.17	CAPZB	1.95576	0.150214	0.0504937	0.386398	-0.950292	-0.0675088	0.341964	0.615397	0.853607	0.0687612	0.393323	0.589222
ENSG00000100065.14	CARD10	-0.643334	-0.795208	0.520008	0.85199	-0.384652	-0.457575	0.700496	0.861568	0.655574	0.795337	0.512098	0.687303
ENSG00000198286.9	CARD11	-0.880757	-0.106905	0.37845	0.77822	1.42901	0.16778	0.153001	0.404828	-1.75174	-0.235641	0.079818	0.214828
ENSG00000141527.16	CARD14	1.57457	0.684645	0.115356	0.523972	2.57543	1.06214	0.0100116	0.0799593	2.79495	1.28768	0.00519071	0.0331218
ENSG00000204397.7	CARD16	0.213906	0.0358688	0.83062	0.958905	1.50636	0.242342	0.131976	0.375336	2.05877	0.374987	0.0395159	0.137665
ENSG00000165233.17	CARD19	-0.145803	-0.0179578	0.884077	0.972609	0.88767	0.105443	0.374718	0.645298	2.21465	0.303146	0.0267843	0.105952
ENSG00000132357.13	CARD6	-0.146079	-0.0134196	0.883859	0.972483	-0.306366	-0.0268947	0.759326	0.894578	0.987809	0.0979699	0.323246	0.519543
ENSG00000105483.17	CARD8	3.36135	0.461338	0.00077562	0.0371855	1.46039	0.174837	0.144184	0.392822	2.30481	0.322019	0.021177	0.0893549
ENSG00000187796.14	CARD9	0.642346	0.136789	0.520649	0.852461	0.922376	0.1887	0.356332	0.629441	-0.123727	-0.0283604	0.901532	0.949122
ENSG00000138380.17	CARF	1.51667	0.204662	0.129351	0.544181	-0.469841	-0.0607185	0.638468	0.82852	-1.39012	-0.208342	0.164491	0.341821
ENSG00000153048.10	CARHSP1	-0.19202	-0.024158	0.847727	0.961294	0.137502	0.0163889	0.890634	0.957778	-1.33811	-0.185053	0.180859	0.363678
ENSG00000142453.11	CARM1	0.289786	0.0228199	0.77198	0.941064	1.81731	0.141172	0.0691703	0.262038	0.448278	0.0375603	0.653952	0.791848
ENSG00000156017.12	CARNMT1	-1.44132	-0.12554	0.149495	0.57337	-2.0108	-0.169755	0.0443464	0.200437	-0.668912	-0.061435	0.503552	0.681293
ENSG00000172508.10	CARNS1	1.85137	0.614634	0.064117	0.422138	0.472836	0.153236	0.63633	0.827154	1.11171	0.39156	0.266262	0.462684
ENSG00000110619.17	CARS	-0.199074	-0.0178462	0.842205	0.959951	-0.893429	-0.0777808	0.371627	0.643015	-0.622346	-0.0595605	0.533714	0.704565
ENSG00000134905.16	CARS2	0.136257	0.00932253	0.891618	0.974157	0.91341	0.0598858	0.361027	0.633661	0.223237	0.016355	0.823351	0.902641
ENSG00000204682.5	CASC10	0.199285	0.298574	0.84204	0.959951	1.13862	1.57651	0.254863	0.530649	0.983778	1.46118	0.325225	0.521725
ENSG00000108349.16	CASC3	-0.316308	-0.0197108	0.751769	0.934365	0.464507	0.0277925	0.642284	0.829687	0.533363	0.0357457	0.593782	0.749091
ENSG00000166734.18	CASC4	-1.82051	-0.130958	0.0686813	0.433853	0.248527	0.0165045	0.803727	0.917048	0.902696	0.0678177	0.366687	0.562532
ENSG00000137812.19	CASC5	-1.39878	-0.431011	0.161878	0.589236	-0.391826	-0.110845	0.695187	0.858772	-1.39674	-0.455705	0.162491	0.339154
ENSG00000127995.16	CASD1	-0.278786	-0.032281	0.780409	0.942027	-0.492384	-0.0545403	0.622448	0.819081	0.492932	0.0605555	0.622061	0.769204
ENSG00000147044.21	CASK	-0.842201	-0.0840102	0.399675	0.79004	0.788324	0.0745648	0.430507	0.686611	0.914821	0.0947648	0.360286	0.556115
ENSG00000167971.15	CASKIN1	2.81292	0.734647	0.00490944	0.131844	2.93283	0.740087	0.00335884	0.0397229	3.35147	0.949465	0.00080385	0.00878027
ENSG00000177303.9	CASKIN2	0.509297	0.180235	0.610544	0.886206	1.37041	0.467122	0.17056	0.42932	1.80929	0.670913	0.0704066	0.198637
ENSG00000137752.23	CASP1	-0.281354	-0.0287545	0.778439	0.941666	2.11554	0.217465	0.034384	0.17063	2.90778	0.342776	0.00364008	0.0256819
ENSG00000003400.14	CASP10	0.736801	0.101979	0.461244	0.824905	-1.09881	-0.150113	0.271851	0.54924	-0.521995	-0.0794979	0.601673	0.755104
ENSG00000106144.19	CASP2	-1.06683	-0.103853	0.286051	0.708704	0.330184	0.0299715	0.741261	0.884375	-1.09849	-0.114453	0.271989	0.468519
ENSG00000164305.18	CASP3	-0.957796	-0.0922643	0.338166	0.749399	-1.96576	-0.187106	0.0493265	0.213983	-0.113255	-0.011586	0.909828	0.953334
ENSG00000196954.13	CASP4	-0.132114	-0.0133884	0.894894	0.974417	-1.70522	-0.171276	0.0881532	0.300943	-0.658565	-0.0719182	0.510175	0.685947
ENSG00000137757.10	CASP5	0.472488	0.183366	0.636578	0.895069	0.297897	0.112982	0.765781	0.898289	2.23277	0.89308	0.0255641	0.102536
ENSG00000138794.9	CASP6	-0.786902	-0.0882207	0.431339	0.809188	0.455164	0.0481488	0.648991	0.833076	-0.289027	-0.0338619	0.77256	0.872122
ENSG00000165806.19	CASP7	-1.67638	-0.221132	0.093663	0.489452	-1.65882	-0.207831	0.0971514	0.317621	-1.44744	-0.200676	0.147774	0.318871
ENSG00000064012.21	CASP8	-0.50327	-0.0397318	0.614775	0.887918	-1.30006	-0.0993583	0.193581	0.459567	-2.14417	-0.19097	0.0320191	0.119722
ENSG00000118412.12	CASP8AP2	-1.6539	-0.222287	0.0981473	0.496365	-1.12488	-0.141726	0.260641	0.536567	-1.27042	-0.177911	0.203935	0.390984
ENSG00000132906.17	CASP9	0.588289	0.0430983	0.556338	0.864897	1.18181	0.0830864	0.23728	0.511161	-1.28973	-0.103467	0.197145	0.382952
ENSG00000087589.16	CASS4	0.448979	0.083371	0.653447	0.901995	0.293813	0.0519395	0.768901	0.899991	-0.491442	-0.0992008	0.623114	0.769707
ENSG00000153113.23	CAST	-1.90793	-0.205436	0.0564006	0.403308	-2.26045	-0.236106	0.0237933	0.13663	-1.55336	-0.177455	0.120338	0.279874
ENSG00000130940.14	CASZ1	0.852713	0.445371	0.393818	0.787141	0.112183	0.0575136	0.910678	0.966953	0.103415	0.0592691	0.917633	0.95786
ENSG00000121691.4	CAT	-0.974375	-0.191635	0.32987	0.743984	-0.725205	-0.134024	0.468326	0.712496	-7.21638	-4.10355	5.34e-13	4.92e-10
ENSG00000158428.3	CATIP	1.71524	1.01697	0.0863016	0.474754	1.54843	0.876376	0.121518	0.359449	0.187716	0.125409	0.851099	0.919862
ENSG00000175294.5	CATSPER1	0.353001	0.161461	0.724088	0.924	-1.02051	-0.475654	0.307487	0.58473	0.567067	0.278634	0.570669	0.73213
ENSG00000166762.17	CATSPER2	0.39821	0.106728	0.690475	0.914934	-1.70076	-0.475563	0.0889879	0.302347	-1.62333	-0.513289	0.104519	0.25576
ENSG00000152705.7	CATSPER3	-0.247973	-0.182667	0.804155	0.948362	0.383929	0.261026	0.701031	0.86193	0.656304	0.484369	0.511629	0.686931
ENSG00000099338.22	CATSPERG	0.376837	0.0652016	0.706295	0.919412	-0.618625	-0.103284	0.536164	0.762737	-1.28801	-0.249133	0.197744	0.383717
ENSG00000105974.11	CAV1	-0.202425	-0.493345	0.839584	0.959771	1.52004	2.86291	0.128501	0.37015	1.35855	2.72	0.174288	0.354962
ENSG00000105971.14	CAV2	0.631702	1.21087	0.527581	0.854698	1.65921	2.9319	0.097073	0.317582	1.36936	2.62757	0.170886	0.350581
ENSG00000099625.12	CBARP	2.87032	0.815053	0.00410055	0.119805	0.650628	0.176975	0.515287	0.747401	2.1694	0.64316	0.0300523	0.11474
ENSG00000078699.21	CBFA2T2	1.18905	0.117273	0.234418	0.667948	1.62408	0.155121	0.104359	0.330739	0.515993	0.0536146	0.60586	0.757828
ENSG00000129993.14	CBFA2T3	-0.968288	-0.367247	0.3329	0.746288	-1.5138	-0.57212	0.130076	0.372351	-2.13537	-0.951341	0.0327312	0.121526
ENSG00000067955.13	CBFB	-0.616853	-0.0388695	0.537332	0.857607	1.09832	0.066521	0.272065	0.549539	-0.0479644	-0.0032551	0.961745	0.979711
ENSG00000110395.6	CBL	-1.05569	-0.120778	0.291111	0.714587	0.456026	0.0498935	0.648371	0.832804	-1.00851	-0.122876	0.313211	0.509722
ENSG00000114423.19	CBLB	0.207794	0.0392605	0.83539	0.95964	-0.888176	-0.164942	0.374446	0.645298	1.00428	0.200134	0.315243	0.511407
ENSG00000105879.11	CBLL1	-0.320647	-0.0338251	0.748478	0.93221	-1.09037	-0.111902	0.275548	0.553519	-2.11084	-0.250526	0.0347862	0.126783
ENSG00000102924.11	CBLN1	5.36542	3.66618	8.08e-08	1.48e-05	3.62535	2.26419	0.00028857	0.00699026	5.71634	4.17957	1.09e-08	1.52e-06
ENSG00000139899.10	CBLN3	0.199558	0.0916543	0.841826	0.959951	-0.382215	-0.165614	0.702302	0.86278	-0.128926	-0.0626216	0.897416	0.947295
ENSG00000159228.12	CBR1	0.548309	0.097657	0.58348	0.878149	0.528802	0.0900291	0.596943	0.80095	-1.21678	-0.239973	0.22369	0.414454
ENSG00000159231.5	CBR3	0.136655	0.0919545	0.891304	0.973998	0.399614	0.25465	0.689441	0.856194	-2.3908	-1.91761	0.0168118	0.075413
ENSG00000145439.11	CBR4	1.0634	0.110447	0.287602	0.710526	-1.62e-05	-1.6e-06	0.999987	0.999987	-0.0362261	-0.0040161	0.971102	0.98468
ENSG00000160200.17	CBS	0.372179	0.387544	0.70976	0.92098	1.75409	1.64242	0.0794147	0.283154	2.32203	2.33307	0.0202311	0.0863585
ENSG00000172785.18	CBWD1	-1.04453	-0.136638	0.296238	0.71793	-1.24582	-0.157742	0.212832	0.482196	-1.18555	-0.164785	0.235799	0.427574
ENSG00000136682.14	CBWD2	-1.66928	-0.198068	0.0950621	0.490842	-2.21807	-0.257413	0.0265501	0.145725	-1.44064	-0.181221	0.149685	0.321442
ENSG00000196873.15	CBWD3	0.0801092	0.0156386	0.93615	0.984533	-2.64918	-0.569397	0.00806877	0.0693613	-3.42566	-0.886129	0.00061331	0.00712141
ENSG00000147996.16	CBWD5	-0.66679	-0.083071	0.504906	0.84406	-2.16818	-0.273053	0.0301447	0.157642	-2.08988	-0.294406	0.0366286	0.130817
ENSG00000215126.10	CBWD6	-0.51107	-0.154369	0.609302	0.886034	-1.15364	-0.344436	0.248646	0.524418	-1.70937	-0.589119	0.0873827	0.227568
ENSG00000108468.14	CBX1	-2.24828	-0.128161	0.0245583	0.286186	1.84183	0.0988621	0.0655006	0.25376	3.43707	0.226159	0.00058804	0.00690336
ENSG00000173894.10	CBX2	-0.310775	-0.193846	0.755972	0.936168	0.964167	0.538445	0.334962	0.608778	0.906991	0.561423	0.364411	0.560099
ENSG00000122565.18	CBX3	-2.17968	-0.221982	0.0292814	0.313836	-3.62875	-0.385518	0.0002848	0.0069318	-3.91529	-0.475094	9.03e-05	0.00174566
ENSG00000141582.14	CBX4	1.52788	0.17451	0.126542	0.539673	2.3676	0.2681	0.017904	0.114347	-0.525028	-0.0629927	0.599564	0.753383
ENSG00000094916.15	CBX5	-1.641	-0.182072	0.100797	0.500667	0.467115	0.0480767	0.640417	0.829496	-0.659735	-0.077029	0.509424	0.685517
ENSG00000183741.11	CBX6	1.37535	0.124984	0.169022	0.599823	1.21072	0.10561	0.226003	0.49752	-0.531198	-0.0507163	0.595281	0.749915
ENSG00000100307.12	CBX7	0.926844	0.138445	0.354008	0.7609	-0.329034	-0.0471337	0.74213	0.885043	-1.92721	-0.327483	0.053953	0.168156
ENSG00000141570.10	CBX8	0.82771	0.140156	0.407835	0.796328	-1.03636	-0.174424	0.300035	0.577942	-1.55005	-0.297068	0.121129	0.281166
ENSG00000100211.10	CBY1	0.918492	0.22622	0.358362	0.763839	0.989725	0.235408	0.322308	0.597201	1.78243	0.462419	0.0746784	0.205693
ENSG00000132024.17	CC2D1A	1.95761	0.118273	0.0502762	0.385559	1.31845	0.0743637	0.187352	0.450775	0.281188	0.0177179	0.778566	0.875443
ENSG00000154222.14	CC2D1B	0.369061	0.033161	0.712082	0.92098	-0.386669	-0.033313	0.699001	0.860545	-1.3259	-0.130085	0.184873	0.368367
ENSG00000048342.15	CC2D2A	0.446037	0.0496118	0.65557	0.902419	0.170105	0.0180384	0.864928	0.945025	0.720118	0.0859314	0.471453	0.656311
ENSG00000188649.13	CC2D2B	-0.586235	-0.202115	0.557717	0.86544	-1.10286	-0.37695	0.270086	0.547256	-2.09455	-0.854569	0.0362113	0.129857
ENSG00000060339.13	CCAR1	-0.630448	-0.0475227	0.528401	0.854698	-1.07988	-0.0782443	0.280197	0.557157	-0.916399	-0.0749206	0.359458	0.555437
ENSG00000171097.13	CCBL1	1.29125	0.163701	0.196615	0.626717	1.51571	0.184593	0.129591	0.371697	1.8268	0.245273	0.0677302	0.194037
ENSG00000137944.17	CCBL2	-0.857198	-0.0917639	0.391335	0.786176	-2.87973	-0.323548	0.00398011	0.0441147	-3.04356	-0.381593	0.00233798	0.0188716
ENSG00000135736.5	CCDC102A	2.34705	0.427374	0.0189226	0.255527	1.37955	0.237057	0.167726	0.425328	-0.378011	-0.0722696	0.705422	0.82752
ENSG00000150636.17	CCDC102B	-1.72381	-0.596483	0.084743	0.472293	-1.37757	-0.445612	0.168335	0.426238	-1.14171	-0.402081	0.253575	0.448148
ENSG00000173581.7	CCDC106	1.41273	0.140091	0.157734	0.58382	1.36994	0.129925	0.170706	0.429606	1.32137	0.139903	0.186379	0.370141
ENSG00000159884.11	CCDC107	0.277205	0.0638622	0.781623	0.942206	2.4299	0.537275	0.0151029	0.102374	1.41012	0.334691	0.158503	0.334303
ENSG00000005059.15	CCDC109B	-0.838723	-0.0905795	0.401625	0.791103	-1.99214	-0.214852	0.0463555	0.206254	-1.55319	-0.181025	0.120378	0.279921
ENSG00000164221.12	CCDC112	0.562415	0.0917735	0.573833	0.873435	1.49736	0.235511	0.134301	0.378096	1.60343	0.277649	0.108839	0.262767
ENSG00000103021.9	CCDC113	-0.470794	-0.204774	0.637788	0.895637	-0.43131	-0.178007	0.666243	0.843026	1.35004	0.604333	0.177004	0.358398
ENSG00000105479.15	CCDC114	1.31487	0.769349	0.188555	0.617269	1.19811	0.667658	0.230872	0.502433	0.525904	0.333159	0.598955	0.753043
ENSG00000136710.9	CCDC115	1.84781	0.104524	0.0646299	0.423386	3.37237	0.19665	0.00074525	0.0138638	3.15595	0.203246	0.00159975	0.0145513
ENSG00000161180.10	CCDC116	-0.213399	-0.166809	0.831016	0.958905	0.138609	0.10271	0.889759	0.957733	-0.619243	-0.513106	0.535756	0.705999
ENSG00000159873.9	CCDC117	0.915753	0.12767	0.359797	0.765398	0.599485	0.0805179	0.54885	0.772097	0.418474	0.0616715	0.675601	0.806792
ENSG00000160799.11	CCDC12	-0.791488	-0.0913884	0.42866	0.807311	-1.40081	-0.156955	0.161272	0.415313	-2.60119	-0.344804	0.00929	0.0500854
ENSG00000147144.12	CCDC120	2.34958	0.301048	0.0187944	0.255	0.637536	0.0754893	0.523776	0.753558	0.0381337	0.00510251	0.969581	0.984185
ENSG00000176714.9	CCDC121	0.0327768	0.0114173	0.973853	0.99442	-0.398264	-0.136957	0.690435	0.856718	-1.22105	-0.483925	0.222068	0.412359
ENSG00000151773.12	CCDC122	0.411594	0.122492	0.680637	0.910901	1.87005	0.528323	0.0614769	0.244521	1.89221	0.57903	0.0584625	0.177562
ENSG00000007080.10	CCDC124	0.413909	0.0384417	0.678941	0.910288	0.32306	0.0286011	0.74665	0.888061	0.752583	0.0758627	0.4517	0.63917
ENSG00000183323.12	CCDC125	1.77296	0.312543	0.0762352	0.453066	1.51972	0.255087	0.128581	0.37015	1.1341	0.211632	0.256751	0.452251
ENSG00000169193.11	CCDC126	-0.902084	-0.146002	0.367012	0.771672	1.55295	0.234036	0.120436	0.357207	1.19328	0.19779	0.232759	0.424378
ENSG00000164366.3	CCDC127	1.33	0.171022	0.18352	0.613804	1.16261	0.143194	0.24499	0.520671	1.93822	0.267513	0.0525966	0.165444
ENSG00000244607.5	CCDC13	1.78086	0.871376	0.0749357	0.448949	1.91787	0.909599	0.0551272	0.228489	-0.0528025	-0.0281517	0.957889	0.977596
ENSG00000104957.13	CCDC130	0.793023	0.0733236	0.427765	0.80719	0.18491	0.0161566	0.8533	0.94038	-1.98154	-0.205878	0.0475306	0.154555
ENSG00000100147.13	CCDC134	0.0791472	0.0168367	0.936916	0.984533	0.5936	0.11921	0.552779	0.773985	0.435915	0.0973307	0.662898	0.79761
ENSG00000128596.16	CCDC136	1.08067	0.219496	0.279842	0.704387	1.02869	0.197211	0.303625	0.581565	1.36765	0.297085	0.171422	0.350996
ENSG00000185298.12	CCDC137	-0.271369	-0.020915	0.786108	0.94336	0.407958	0.0298324	0.683304	0.852468	1.48484	0.124444	0.137586	0.304158
ENSG00000163006.11	CCDC138	-2.07961	-0.433487	0.0375614	0.344518	-2.96525	-0.632807	0.00302436	0.0368363	-3.0797	-0.735904	0.00207208	0.0173528
ENSG00000175455.14	CCDC14	-1.17905	-0.140234	0.23838	0.671211	-0.511478	-0.0567636	0.609017	0.809096	-1.31356	-0.167392	0.188995	0.37326
ENSG00000135637.13	CCDC142	1.75479	0.189176	0.0792952	0.462285	-0.259412	-0.0260358	0.795317	0.91274	-1.7957	-0.215536	0.0725421	0.202305
ENSG00000205212.3	CCDC144NL	0.72117	0.45932	0.470805	0.828571	0.399488	0.247587	0.689534	0.856194	-0.758623	-0.572501	0.448078	0.636478
ENSG00000135205.14	CCDC146	1.19747	0.213066	0.231125	0.664491	1.5796	0.267233	0.114198	0.34618	0.245481	0.0468709	0.806084	0.892546
ENSG00000181982.18	CCDC149	0.934337	0.332379	0.35013	0.758011	1.20924	0.413863	0.226571	0.497927	2.61236	1.0009	0.00899205	0.0490341
ENSG00000149548.14	CCDC15	-0.598204	-0.209403	0.549704	0.862319	-0.221024	-0.073332	0.825074	0.92697	-0.924334	-0.34622	0.355313	0.551478
ENSG00000144395.17	CCDC150	-1.09222	-0.277926	0.274735	0.69947	-0.795134	-0.185853	0.426535	0.685084	-2.0564	-0.582297	0.0397444	0.138076
ENSG00000198003.11	CCDC151	-0.0847266	-0.0768715	0.932479	0.983034	0.0660546	0.0568315	0.947334	0.980552	0.791698	0.734578	0.428537	0.620881
ENSG00000198865.9	CCDC152	1.41339	0.734996	0.157542	0.583692	0.977426	0.502383	0.328358	0.602983	1.80725	1.01699	0.0707232	0.19898
ENSG00000248712.7	CCDC153	-0.642196	-0.190933	0.520746	0.852461	1.97416	0.535143	0.0483633	0.211499	-0.579127	-0.180566	0.562503	0.725944
ENSG00000197599.12	CCDC154	2.33249	0.764966	0.019675	0.260757	2.19131	0.684382	0.0284292	0.151273	2.00781	0.704292	0.0446631	0.149019
ENSG00000187860.10	CCDC157	1.7303	0.372251	0.083577	0.469579	1.96221	0.405865	0.0497379	0.214879	1.3405	0.302757	0.180081	0.362471
ENSG00000183401.11	CCDC159	-0.123364	-0.0236058	0.901819	0.976322	-0.470184	-0.085675	0.638224	0.828485	-1.25273	-0.26639	0.210302	0.399273
ENSG00000280670.2	CCDC163P	-0.291958	-0.0978197	0.770319	0.940752	0.645968	0.201686	0.5183	0.749262	-0.407368	-0.144258	0.683738	0.812557
ENSG00000198937.8	CCDC167	-0.933171	-0.135346	0.350732	0.758538	0.134069	0.0180229	0.893348	0.959139	1.04598	0.156439	0.295568	0.49297
ENSG00000175820.3	CCDC168	0.459549	0.395657	0.64584	0.898278	0.625746	0.525481	0.531481	0.758645	0.702073	0.612606	0.482634	0.665578
ENSG00000242715.7	CCDC169	0.537013	0.506399	0.591259	0.880865	-1.28882	-1.24632	0.197459	0.464455	2.05058	1.96317	0.0403083	0.139338
ENSG00000159588.14	CCDC17	-0.857028	-0.210127	0.39143	0.786176	-0.164087	-0.0370021	0.869663	0.947234	-0.407429	-0.103944	0.683693	0.812557
ENSG00000120262.9	CCDC170	0.569173	0.172548	0.569239	0.869926	1.02671	0.299994	0.304555	0.582369	0.714846	0.227738	0.474704	0.659096
ENSG00000164989.16	CCDC171	-1.05849	-0.268558	0.289832	0.712461	-2.964	-0.832637	0.00303666	0.0369546	-1.85511	-0.53044	0.0635801	0.186217
ENSG00000154781.15	CCDC174	-1.4894	-0.112245	0.136383	0.552924	-2.56522	-0.193924	0.010311	0.0813411	-1.37729	-0.110753	0.168424	0.347232
ENSG00000122483.17	CCDC18	-0.794865	-0.123489	0.426692	0.806534	-1.1824	-0.176938	0.237049	0.510894	-1.43964	-0.243956	0.149969	0.321822
ENSG00000197816.13	CCDC180	0.834979	0.348508	0.40373	0.792864	-1.29212	-0.580385	0.196316	0.463146	-1.68065	-0.865667	0.0928312	0.236456
ENSG00000213213.13	CCDC183	0.261931	0.0776022	0.793375	0.944903	0.111908	0.0312678	0.910896	0.966953	-1.7882	-0.630329	0.073744	0.204217
ENSG00000177875.4	CCDC184	4.76826	4.03938	1.86e-06	0.00023289	3.76772	3.02936	0.00016475	0.00478406	4.18348	3.56599	2.87e-05	0.00075533
ENSG00000165813.18	CCDC186	-1.48158	-0.162488	0.138451	0.556327	-0.711726	-0.0733189	0.476635	0.719307	-0.0756162	-0.0084874	0.939724	0.969165
ENSG00000260220.6	CCDC187	1.21929	0.830832	0.222734	0.655625	-0.479302	-0.366779	0.631724	0.823882	-0.723281	-0.60439	0.469507	0.65468
ENSG00000234409.6	CCDC188	0.61386	0.260351	0.539308	0.858493	-0.389115	-0.161714	0.697191	0.859724	0.0759027	0.0353178	0.939496	0.96907
ENSG00000196118.11	CCDC189	1.89322	0.327927	0.058329	0.406019	3.0768	0.523184	0.00209238	0.0283622	1.20182	0.219965	0.229432	0.420945
ENSG00000163617.10	CCDC191	-0.0877772	-0.0241608	0.930054	0.982865	-1.57808	-0.447855	0.114548	0.346725	-2.05711	-0.675807	0.0396757	0.137953
ENSG00000230561.4	CCDC192	0.622231	0.573673	0.53379	0.856533	1.47799	1.2618	0.13941	0.38555	1.00756	0.949263	0.313664	0.510274
ENSG00000101997.12	CCDC22	1.56838	0.14004	0.116793	0.52688	1.59298	0.136286	0.111165	0.341722	0.611889	0.0574514	0.540611	0.709118
ENSG00000159214.12	CCDC24	1.40348	0.316494	0.160474	0.588627	-1.07245	-0.240479	0.283519	0.559515	-0.439783	-0.109672	0.660095	0.795644
ENSG00000147419.17	CCDC25	-1.23545	-0.0711727	0.216661	0.65005	-2.63026	-0.15336	0.00853206	0.0715355	-1.18716	-0.0733331	0.235163	0.427054
ENSG00000024862.17	CCDC28A	1.85879	0.24313	0.0630574	0.418829	0.244666	0.0300063	0.806715	0.918882	-0.817616	-0.114677	0.413576	0.606774
ENSG00000160050.14	CCDC28B	-1.56023	-0.394845	0.118707	0.529491	-1.93761	-0.477692	0.0526714	0.222705	-1.89577	-0.520612	0.0579909	0.176621
ENSG00000186409.15	CCDC30	0.745247	0.282057	0.456122	0.822745	1.05326	0.377947	0.292221	0.569494	-0.817665	-0.346432	0.413549	0.606774
ENSG00000140481.14	CCDC33	-1.22633	-0.479663	0.220074	0.652866	-0.600598	-0.212321	0.548108	0.771567	-0.137888	-0.0538959	0.890329	0.9437
ENSG00000109881.16	CCDC34	-0.834117	-0.232069	0.404215	0.793163	-1.46935	-0.407796	0.141737	0.388913	-2.13446	-0.680347	0.0328055	0.121738
ENSG00000284862.1	CCDC39	0.38118	0.243332	0.703069	0.918629	0.50018	0.290643	0.616949	0.815278	2.05432	1.34358	0.0399444	0.138415
ENSG00000141519.14	CCDC40	2.45454	0.537129	0.0141065	0.224181	1.83019	0.371469	0.0672222	0.258034	1.49267	0.344626	0.135523	0.301498
ENSG00000173588.14	CCDC41	0.744385	0.0883694	0.456643	0.823122	-0.481263	-0.0553769	0.63033	0.823592	-0.258452	-0.0330795	0.796058	0.885907
ENSG00000180329.13	CCDC43	-0.17615	-0.0272582	0.860176	0.965308	0.469056	0.0690508	0.63903	0.828703	1.08829	0.175387	0.276469	0.473044
ENSG00000108588.13	CCDC47	-1.72057	-0.111383	0.0853282	0.474136	1.11266	0.0676279	0.265853	0.542641	2.03527	0.14433	0.0418236	0.14289
ENSG00000152492.14	CCDC50	-0.532122	-0.080885	0.594642	0.881171	-2.05961	-0.312228	0.0394362	0.185736	-2.89561	-0.509097	0.00378421	0.0264225
ENSG00000164051.13	CCDC51	1.81924	0.214588	0.0688754	0.434064	2.1752	0.247449	0.029615	0.155784	2.28942	0.292125	0.0220552	0.0920008
ENSG00000183978.7	CCDC56	1.7423	0.161709	0.0814565	0.46556	0.649999	0.056515	0.515693	0.747822	1.72299	0.171551	0.0848908	0.222866
ENSG00000176155.18	CCDC57	0.209839	0.0229002	0.833793	0.95964	-1.63899	-0.176571	0.101215	0.325102	-3.29345	-0.438149	0.00098967	0.0101576
ENSG00000160124.9	CCDC58	-1.90622	-0.293002	0.0566222	0.403308	-1.53756	-0.221199	0.124155	0.363876	-2.28679	-0.381203	0.0222083	0.0924506
ENSG00000133773.11	CCDC59	-1.44243	-0.188289	0.149181	0.573096	-2.05345	-0.264735	0.0400292	0.187753	-2.42568	-0.353297	0.0152798	0.0707169
ENSG00000108091.10	CCDC6	-2.25533	-0.158677	0.0241126	0.283495	-5.20867	-0.445997	1.9e-07	2.38e-05	-6.48514	-0.755876	8.86e-11	2.81e-08
ENSG00000104983.8	CCDC61	2.06427	0.199576	0.0389921	0.350586	-0.23861	-0.0215332	0.811408	0.920339	-1.70983	-0.181149	0.0872972	0.227428
ENSG00000130783.13	CCDC62	1.41287	0.459872	0.157695	0.58382	-1.23127	-0.419542	0.218221	0.487525	-1.85996	-0.731979	0.0628912	0.18534
ENSG00000135127.11	CCDC64	-0.529773	-0.127651	0.59627	0.881849	1.32421	0.301591	0.185435	0.448355	2.2233	0.556364	0.0261959	0.104259
ENSG00000139537.10	CCDC65	0.0667796	0.0195542	0.946757	0.988116	0.446916	0.123215	0.654936	0.836947	-0.923985	-0.298008	0.355494	0.55153
ENSG00000180376.16	CCDC66	0.534899	0.0749107	0.592719	0.880876	-0.0584387	-0.0078292	0.953399	0.98263	0.806832	0.120661	0.419764	0.613081
ENSG00000166510.13	CCDC68	-0.0032613	-0.0023389	0.997398	0.999596	0.792128	0.538532	0.428286	0.685901	1.55254	1.10704	0.120534	0.280155
ENSG00000198624.12	CCDC69	-1.09525	-0.110739	0.273408	0.698014	-1.33846	-0.130484	0.180747	0.441803	-2.98262	-0.347927	0.00285794	0.0217043
ENSG00000216937.13	CCDC7	0.759061	0.19313	0.447816	0.818933	0.496514	0.119834	0.619532	0.817064	0.1018	0.0280994	0.918916	0.958498
ENSG00000177352.9	CCDC71	-0.436124	-0.0245429	0.662747	0.904565	-2.67634	-0.15438	0.00744312	0.0660267	-3.39554	-0.232647	0.00068493	0.00772951
ENSG00000253276.2	CCDC71L	2.18767	0.224804	0.028694	0.311277	1.59316	0.155444	0.111124	0.341722	2.12707	0.23123	0.0334144	0.123071
ENSG00000163040.14	CCDC74A	1.15897	0.496514	0.246467	0.677957	-0.136468	-0.0575206	0.891451	0.958172	-0.131984	-0.0649292	0.894997	0.945981
ENSG00000152076.18	CCDC74B	1.94435	1.00446	0.0518528	0.390131	-0.100639	-0.0530972	0.919837	0.970221	0.309587	0.179854	0.756875	0.862207
ENSG00000120647.9	CCDC77	-1.32618	-0.206362	0.184779	0.61451	0.108679	0.0155391	0.913457	0.967614	-1.0384	-0.167788	0.299082	0.495782
ENSG00000162004.16	CCDC78	1.3338	0.349278	0.182268	0.612203	2.36721	0.595274	0.0179229	0.114417	2.81352	0.779839	0.00490023	0.0318226
ENSG00000169515.5	CCDC8	-0.786875	-0.376187	0.431355	0.809188	-1.40293	-0.691868	0.160639	0.414492	-0.603167	-0.324037	0.546397	0.713172
ENSG00000091986.15	CCDC80	0.276953	0.583242	0.781816	0.942206	1.16576	2.2686	0.243712	0.519579	1.36003	2.73316	0.173819	0.354178
ENSG00000149201.9	CCDC81	-1.49595	-1.41963	0.134666	0.550744	-0.307849	-0.241121	0.758197	0.893833	-0.588135	-0.543531	0.556442	0.721013
ENSG00000149231.12	CCDC82	-1.11935	-0.0979484	0.26299	0.69051	-2.16462	-0.188552	0.0304171	0.157862	-0.460456	-0.0424268	0.645189	0.786234
ENSG00000186166.8	CCDC84	-0.324689	-0.0528686	0.745416	0.931648	-0.917879	-0.145213	0.358682	0.631577	-0.803524	-0.139944	0.421672	0.6148
ENSG00000055813.5	CCDC85A	0.760978	0.775841	0.44667	0.818659	-0.395566	-0.419571	0.692425	0.857586	1.23596	1.31662	0.216474	0.406226
ENSG00000175602.3	CCDC85B	1.21419	0.187461	0.224674	0.658041	0.0610602	0.00898004	0.951311	0.982098	-0.603677	-0.0995676	0.546058	0.71299
ENSG00000205476.8	CCDC85C	-0.605868	-0.146052	0.544603	0.860281	-0.544067	-0.124993	0.586396	0.795427	-1.53135	-0.410351	0.125684	0.287423
ENSG00000110104.11	CCDC86	0.465506	0.068973	0.641569	0.897405	-0.286847	-0.0406335	0.774229	0.902688	-2.46525	-0.42839	0.0136919	0.0654803
ENSG00000115355.16	CCDC88A	-2.7683	-0.233162	0.00563494	0.143356	-1.36912	-0.10402	0.170962	0.429947	-3.16328	-0.294752	0.00156001	0.0142963
ENSG00000168071.21	CCDC88B	0.344013	0.0607779	0.730836	0.926642	1.00058	0.170643	0.317028	0.593136	-1.19243	-0.230595	0.233093	0.42463
ENSG00000015133.18	CCDC88C	1.32508	0.340316	0.185144	0.615122	3.81007	1.00224	0.00013893	0.00425889	4.93861	1.54439	7.87e-07	4.52e-05
ENSG00000105321.13	CCDC9	-1.03786	-0.141258	0.299337	0.720213	-0.766001	-0.0988259	0.443676	0.695577	-1.19404	-0.174646	0.232462	0.423999
ENSG00000137500.9	CCDC90B	-0.109627	-0.0121412	0.912705	0.979618	-1.71706	-0.190434	0.085969	0.296681	1.18653	0.141166	0.235413	0.427323
ENSG00000123106.10	CCDC91	-0.691103	-0.0708126	0.489501	0.836323	-0.603023	-0.0591945	0.546494	0.770375	0.661985	0.071174	0.507981	0.684615
ENSG00000119242.8	CCDC92	2.18346	0.311423	0.0290017	0.312244	-1.46645	-0.201277	0.142526	0.390165	-1.87608	-0.289799	0.0606445	0.181133
ENSG00000125633.10	CCDC93	-0.578647	-0.0559032	0.562827	0.867383	0.178872	0.0164427	0.858038	0.942018	1.33651	0.138739	0.181383	0.364219
ENSG00000105248.15	CCDC94	-1.14309	-0.142688	0.253002	0.683248	-1.09988	-0.131059	0.271384	0.548644	-2.16141	-0.30003	0.0306633	0.116327
ENSG00000173013.5	CCDC96	-0.504555	-0.135095	0.613871	0.8876	-1.22688	-0.323458	0.219869	0.489752	-0.900532	-0.261651	0.367837	0.563441
ENSG00000142039.3	CCDC97	-0.386386	-0.0321874	0.699211	0.917995	-1.5245	-0.124117	0.127385	0.368858	-2.64523	-0.253765	0.00816355	0.0458462
ENSG00000262484.1	CCER2	-0.48764	-0.276201	0.625805	0.891074	-1.38565	-0.788016	0.165855	0.422716	0.57476	0.340301	0.565454	0.728255
ENSG00000204536.13	CCHCR1	1.00382	0.0865441	0.315465	0.732497	-0.83542	-0.0694008	0.403481	0.667655	-2.0042	-0.1941	0.0450484	0.14992
ENSG00000108691.9	CCL2	-0.678895	-0.339416	0.497204	0.840769	-0.702405	-0.326544	0.482427	0.724909	0.130641	0.0664166	0.89606	0.946563
ENSG00000115009.12	CCL20	-1.54148	-0.255438	0.1232	0.537123	1.30531	0.191523	0.191787	0.457058	2.73999	0.474175	0.0061441	0.0372584
ENSG00000102962.4	CCL22	1.28401	0.617162	0.19914	0.630351	-2.66421	-1.48788	0.00771692	0.0674322	-3.69837	-2.84333	0.00021699	0.00336234
ENSG00000274736.4	CCL23	1.38309	1.33134	0.166639	0.596064	0.186489	0.177881	0.852061	0.940168	1.76745	1.78686	0.0771528	0.209799
ENSG00000106178.6	CCL24	1.54764	0.806847	0.12171	0.534406	-0.269011	-0.152923	0.787921	0.909365	-1.95878	-1.4331	0.0501387	0.160325
ENSG00000277632.1	CCL3	-0.242649	-0.0602398	0.808277	0.949762	-2.53038	-0.709216	0.0113939	0.0861427	-2.25967	-0.68747	0.0238416	0.0975445
ENSG00000276085.1	CCL3L3	-0.762126	-0.203131	0.445985	0.818659	-3.64224	-1.18187	0.00027028	0.00665767	-3.71951	-1.42989	0.00019961	0.00316169
ENSG00000275302.1	CCL4	-0.789406	-0.230038	0.429875	0.808427	-2.82856	-0.889487	0.00467584	0.0488974	-2.59635	-0.907557	0.00942195	0.050454
ENSG00000276070.4	CCL4L2	-0.242958	-0.0817686	0.808038	0.949762	-2.30047	-0.833115	0.0214216	0.128269	-2.18408	-0.901761	0.0289562	0.112022
ENSG00000271503.5	CCL5	1.17316	0.230116	0.240733	0.672636	-3.94897	-0.989744	7.85e-05	0.00277569	-2.57359	-0.630452	0.0100649	0.0527888
ENSG00000136280.15	CCM2	1.91042	0.117641	0.0560792	0.403074	1.92261	0.114108	0.0545286	0.22693	-0.117203	-0.0074538	0.906699	0.951566
ENSG00000145386.9	CCNA2	-1.01855	-0.358121	0.308417	0.727061	-0.35903	-0.115385	0.719572	0.87262	-1.26589	-0.48052	0.205551	0.393186
ENSG00000134057.14	CCNB1	-1.33285	-0.273603	0.18258	0.61276	-0.498437	-0.0943286	0.618176	0.816033	-1.99694	-0.452575	0.045832	0.151422
ENSG00000100814.17	CCNB1IP1	-0.977784	-0.102793	0.328181	0.742999	-3.50626	-0.401817	0.00045446	0.00979308	-4.48571	-0.631262	7.27e-06	0.00025323
ENSG00000157456.7	CCNB2	-1.59403	-0.354614	0.11093	0.516666	-2.03182	-0.443555	0.0421717	0.193736	-3.03391	-0.80469	0.00241405	0.0192754
ENSG00000147082.17	CCNB3	-1.37365	-0.524828	0.16955	0.601157	-1.82877	-0.697086	0.0674344	0.25864	-1.13296	-0.449408	0.257229	0.452869
ENSG00000112237.12	CCNC	-0.523415	-0.0676888	0.600686	0.88307	-1.41836	-0.180641	0.156085	0.409022	-0.750315	-0.103457	0.453065	0.640188
ENSG00000110092.3	CCND1	-0.275789	-0.112937	0.78271	0.942229	1.16462	0.464868	0.244175	0.519717	1.72904	0.784801	0.0838024	0.221155
ENSG00000118971.7	CCND2	1.15873	0.638409	0.246566	0.677957	2.32694	1.23216	0.0199682	0.122335	2.84871	1.68028	0.0043897	0.0293768
ENSG00000112576.12	CCND3	-0.522884	-0.198939	0.601055	0.88307	1.55724	0.574693	0.119413	0.355483	1.18636	0.491541	0.235481	0.427323
ENSG00000166946.13	CCNDBP1	-0.0836851	-0.0081162	0.933307	0.983586	-1.12243	-0.106179	0.261681	0.537868	-2.67905	-0.29791	0.00738317	0.0423458
ENSG00000105173.13	CCNE1	1.73803	0.357503	0.082206	0.46682	2.34298	0.45884	0.0191305	0.118937	2.20214	0.484746	0.0276555	0.108244
ENSG00000175305.17	CCNE2	-0.457443	-0.171557	0.647353	0.898458	0.181743	0.0622214	0.855785	0.941549	0.5531	0.209221	0.580195	0.738923
ENSG00000162063.12	CCNF	-0.548031	-0.127426	0.583671	0.878149	-0.11761	-0.0254169	0.906377	0.965176	-1.36652	-0.34875	0.171775	0.351345
ENSG00000113328.18	CCNG1	0.410138	0.053038	0.681705	0.910927	-1.20556	-0.151941	0.227987	0.500097	-1.25163	-0.175543	0.210705	0.399302
ENSG00000138764.14	CCNG2	1.231	0.179025	0.218322	0.65088	-0.23033	-0.031868	0.817836	0.922972	-1.79183	-0.281873	0.0731603	0.203513
ENSG00000134480.14	CCNH	-1.60282	-0.160108	0.108974	0.513946	-2.11844	-0.208	0.0341382	0.169823	-0.882472	-0.0909463	0.377522	0.57294
ENSG00000118816.9	CCNI	-0.946546	-0.0722596	0.34387	0.754482	-2.64335	-0.204839	0.00820908	0.0700312	-3.61912	-0.336434	0.0002956	0.00420644
ENSG00000107443.15	CCNJ	-1.0975	-0.139849	0.272423	0.697386	-0.628202	-0.0743878	0.529871	0.757482	-1.33337	-0.183172	0.182409	0.365411
ENSG00000135083.15	CCNJL	-0.0091336	-0.012413	0.992713	0.999164	0.332638	0.419926	0.739408	0.883418	1.53967	1.96916	0.12364	0.284223
ENSG00000090061.17	CCNK	-1.06966	-0.231634	0.284772	0.708079	-0.463558	-0.0941243	0.642964	0.829756	-0.502236	-0.113224	0.615501	0.765066
ENSG00000163660.11	CCNL1	-1.13931	-0.093399	0.254574	0.684436	-2.42448	-0.19849	0.0153302	0.103312	-3.62601	-0.362729	0.00028784	0.00413716
ENSG00000221978.11	CCNL2	1.32448	0.116348	0.185344	0.615122	-0.274578	-0.0226311	0.783641	0.907717	-2.12478	-0.207447	0.0336047	0.123549
ENSG00000129315.10	CCNT1	-0.441847	-0.0374772	0.6586	0.903327	-0.5417	-0.0440002	0.588025	0.796465	-0.0365961	-0.0032994	0.970807	0.984485
ENSG00000082258.12	CCNT2	-2.04455	-0.18366	0.0408992	0.357003	-1.20327	-0.0997346	0.228873	0.500983	-1.57261	-0.148503	0.11581	0.272763
ENSG00000108100.17	CCNY	-1.05442	-0.0731551	0.291692	0.715214	-0.277969	-0.0182373	0.781036	0.90603	-1.42408	-0.107735	0.154424	0.328749
ENSG00000163249.11	CCNYL1	-1.54838	-0.182267	0.121531	0.534251	-0.881334	-0.0971538	0.378137	0.64811	-0.589161	-0.0722985	0.555753	0.720774
ENSG00000103540.16	CCP110	0.419962	0.0470315	0.674513	0.9086	0.208139	0.0222904	0.835121	0.931847	0.681701	0.081586	0.495428	0.675721
ENSG00000260916.7	CCPG1	-0.524549	-0.0917943	0.599897	0.883066	-0.724379	-0.123084	0.468833	0.712703	0.671938	0.122834	0.501623	0.68021
ENSG00000163823.3	CCR1	0.773612	0.11684	0.43916	0.813921	1.00656	0.14603	0.314145	0.590374	2.73647	0.477129	0.00621021	0.0375001
ENSG00000121807.5	CCR2	-0.487631	-0.217774	0.625811	0.891074	1.48931	0.600899	0.136407	0.380932	-1.59971	-0.825438	0.109663	0.263541
[truncated: 12,288 more rows]

## Sheet: DGEA_column_info
Column	Description
Gene_ID	gene identifier (Ensembl)
Gene_Symbol	gene symbol
z.std	P-value transformed into a signed Z-score
logFC	log2(fold-change) corresponding to the effect or contrast
P.Value	P-value of differential gene expression test (two-sided t.test)
adj.P.Val	FDR-adjusted P-value

## Sheet: GSEA_40KO-WT
NAME	SIZE	ES	NES	NOM p-val	FDR q-val
GOCC_INTRINSIC_COMPONENT_OF_SYNAPTIC_MEMBRANE	141	0.607189	2.66087	0	0
GOCC_SYNAPTIC_MEMBRANE	333	0.549418	2.61192	0	0
GOCC_PRESYNAPTIC_MEMBRANE	133	0.592915	2.54516	0	0
GOBP_SYNAPSE_ASSEMBLY	160	0.574513	2.51159	0	0
GOMF_VOLTAGE_GATED_CATION_CHANNEL_ACTIVITY	120	0.579962	2.4593	0	0
GOCC_POSTSYNAPTIC_MEMBRANE	239	0.531296	2.4405	0	0
GOCC_INTRINSIC_COMPONENT_OF_PRESYNAPTIC_MEMBRANE	66	0.629881	2.4331	0	0
GOCC_INTRINSIC_COMPONENT_OF_POSTSYNAPTIC_MEMBRANE	109	0.577315	2.41472	0	0
GOCC_NEUROTRANSMITTER_RECEPTOR_COMPLEX	38	0.699522	2.41247	0	0
GOCC_AMPA_GLUTAMATE_RECEPTOR_COMPLEX	25	0.765685	2.41117	0	0
GOCC_POSTSYNAPTIC_DENSITY_MEMBRANE	80	0.602362	2.39231	0	0
GOBP_CALCIUM_ION_REGULATED_EXOCYTOSIS_OF_NEUROTRANSMITTER	17	0.816342	2.38068	0	0
GOCC_INTRINSIC_COMPONENT_OF_POSTSYNAPTIC_SPECIALIZATION_MEMBRANE	71	0.605178	2.36625	0	0
GOBP_CATECHOLAMINE_SECRETION	47	0.649226	2.36211	0	0
GOMF_CATION_CHANNEL_ACTIVITY	264	0.502742	2.35261	0	0
GOBP_NEUROTRANSMITTER_SECRETION	138	0.542368	2.35178	0	0
GOMF_GATED_CHANNEL_ACTIVITY	276	0.494234	2.35013	0	0
GOMF_VOLTAGE_GATED_CALCIUM_CHANNEL_ACTIVITY	38	0.683742	2.34977	0	0
GOCC_POSTSYNAPTIC_SPECIALIZATION_MEMBRANE	105	0.562566	2.3452	0	0
GOBP_SYNAPTIC_VESICLE_EXOCYTOSIS	101	0.559416	2.3331	0	0
GOMF_VOLTAGE_GATED_CHANNEL_ACTIVITY	171	0.514848	2.32983	0	0
GOMF_LIGAND_GATED_ION_CHANNEL_ACTIVITY	114	0.549611	2.31224	0	0
GOCC_CATION_CHANNEL_COMPLEX	177	0.514063	2.30786	0	0
GOBP_AMINE_TRANSPORT	79	0.577405	2.3039	0	0
GOCC_INTRINSIC_COMPONENT_OF_POSTSYNAPTIC_DENSITY_MEMBRANE	47	0.638084	2.30279	0	0
GOCC_DISTAL_AXON	247	0.494633	2.2983	0	0
GOCC_DENSE_CORE_GRANULE	26	0.711735	2.28971	0	0
REACTOME_THE_ROLE_OF_GTSE1_IN_G2_M_PROGRESSION_AFTER_G2_CHECKPOINT	72	-0.549253	-2.41237	0	0
REACTOME_DEGRADATION_OF_BETA_CATENIN_BY_THE_DESTRUCTION_COMPLEX	82	-0.526007	-2.41427	0	0
REACTOME_CHROMOSOME_MAINTENANCE	88	-0.529382	-2.41813	0	0
GOCC_SMALL_SUBUNIT_PROCESSOME	37	-0.635237	-2.41899	0	0
REACTOME_DOWNSTREAM_SIGNALING_EVENTS_OF_B_CELL_RECEPTOR_BCR	79	-0.541108	-2.41938	0	0
GOCC_MHC_CLASS_II_PROTEIN_COMPLEX	15	-0.822636	-2.42137	0	0
REACTOME_REGULATION_OF_EXPRESSION_OF_SLITS_AND_ROBOS	166	-0.479165	-2.42331	0	0
GOCC_ORGANELLAR_RIBOSOME	80	-0.540089	-2.42586	0	0
REACTOME_MRNA_SPLICING_MINOR_PATHWAY	52	-0.572103	-2.4307	0	0
REACTOME_RHO_GTPASES_ACTIVATE_PKNS	32	-0.646726	-2.43202	0	0
GOBP_CHROMOSOME_SEGREGATION	306	-0.441584	-2.43931	0	0
GOCC_CHROMOSOMAL_REGION	315	-0.438869	-2.44038	0	0
REACTOME_REGULATION_OF_RUNX3_EXPRESSION_AND_ACTIVITY	55	-0.578446	-2.4481	0	0
REACTOME_RHO_GTPASES_ACTIVATE_FORMINS	132	-0.496069	-2.45201	0	0
GOMF_SNORNA_BINDING	31	-0.660213	-2.46122	0	0
KEGG_PROTEIN_EXPORT	23	-0.73417	-2.47398	0	0
REACTOME_DNA_STRAND_ELONGATION	32	-0.669762	-2.47899	0	0
GOBP_MITOTIC_METAPHASE_PLATE_CONGRESSION	52	-0.589071	-2.47912	0	0
REACTOME_DECTIN_1_MEDIATED_NONCANONICAL_NF_KB_SIGNALING	59	-0.587651	-2.4835	0	0
GOBP_NCRNA_PROCESSING	355	-0.442065	-2.48984	0	0
GOBP_PEPTIDE_ANTIGEN_ASSEMBLY_WITH_MHC_PROTEIN_COMPLEX	18	-0.791391	-2.49135	0	0
REACTOME_HOST_INTERACTIONS_OF_HIV_FACTORS	127	-0.50622	-2.49335	0	0
GOMF_MHC_CLASS_II_PROTEIN_COMPLEX_BINDING	24	-0.728814	-2.49952	0	0
REACTOME_ACTIVATION_OF_THE_MRNA_UPON_BINDING_OF_THE_CAP_BINDING_COMPLEX_AND_EIFS_AND_SUBSEQUENT_BINDING_TO_43S	59	-0.590402	-2.49952	0	0
REACTOME_G2_M_DNA_DAMAGE_CHECKPOINT	58	-0.579225	-2.50138	0	0
GOCC_U2_TYPE_CATALYTIC_STEP_2_SPLICEOSOME	30	-0.678767	-2.50718	0	0
GOBP_MATURATION_OF_LSU_RRNA	28	-0.719542	-2.50932	0	0
REACTOME_GENERATION_OF_SECOND_MESSENGER_MOLECULES	32	-0.684583	-2.51289	0	0
GOCC_CYTOSOLIC_LARGE_RIBOSOMAL_SUBUNIT	55	-0.588455	-2.51601	0	0
KEGG_PROTEASOME	41	-0.649773	-2.51676	0	0
GOBP_REGULATION_OF_CHROMOSOME_SEPARATION	68	-0.571331	-2.51797	0	0
GOCC_PROTEASOME_COMPLEX	56	-0.578258	-2.51822	0	0
REACTOME_ACTIVATION_OF_THE_PRE_REPLICATIVE_COMPLEX	33	-0.680795	-2.51931	0	0
GOBP_REGULATION_OF_CHROMOSOME_SEGREGATION	83	-0.559109	-2.5256	0	0
REACTOME_SELENOAMINO_ACID_METABOLISM	107	-0.540003	-2.53137	0	0
REACTOME_NEGATIVE_REGULATION_OF_NOTCH4_SIGNALING	54	-0.613825	-2.53257	0	0
GOBP_MITOTIC_SISTER_CHROMATID_SEGREGATION	164	-0.509904	-2.5455	0	0
REACTOME_STABILIZATION_OF_P53	54	-0.607177	-2.54686	0	0
REACTOME_APC_C_CDH1_MEDIATED_DEGRADATION_OF_CDC20_AND_OTHER_APC_C_CDH1_TARGETED_PROTEINS_IN_LATE_MITOSIS_EARLY_G1	72	-0.582693	-2.54704	0	0
GOBP_MATURATION_OF_SSU_RRNA	47	-0.616518	-2.54941	0	0
GOMF_TRANSLATION_INITIATION_FACTOR_ACTIVITY	49	-0.623225	-2.5497	0	0
GOCC_CONDENSED_CHROMOSOME_CENTROMERIC_REGION	146	-0.513175	-2.55782	0	0
REACTOME_AUF1_HNRNP_D0_BINDS_AND_DESTABILIZES_MRNA	53	-0.622395	-2.55883	0	0
REACTOME_MITOTIC_G2_G2_M_PHASES	191	-0.490663	-2.5769	0	0
GOCC_U2_TYPE_SPLICEOSOMAL_COMPLEX	88	-0.556532	-2.58345	0	0
REACTOME_PROCESSING_OF_CAPPED_INTRON_CONTAINING_PRE_MRNA	237	-0.488882	-2.58562	0	0
REACTOME_MITOTIC_G1_PHASE_AND_G1_S_TRANSITION	148	-0.520347	-2.58999	0	0
GOCC_MITOCHONDRIAL_SMALL_RIBOSOMAL_SUBUNIT	26	-0.726828	-2.5995	0	0
REACTOME_DEFECTIVE_CFTR_CAUSES_CYSTIC_FIBROSIS	59	-0.60329	-2.60007	0	0
GOBP_CYTOPLASMIC_TRANSLATION	142	-0.520469	-2.60618	0	0
REACTOME_ACTIVATION_OF_ATR_IN_RESPONSE_TO_REPLICATION_STRESS	37	-0.672845	-2.61346	0	0
GOBP_SISTER_CHROMATID_SEGREGATION	188	-0.502899	-2.61827	0	0
GOCC_CYTOSOLIC_SMALL_RIBOSOMAL_SUBUNIT	40	-0.662483	-2.62107	0	0
REACTOME_RRNA_MODIFICATION_IN_THE_NUCLEUS_AND_CYTOSOL	58	-0.620641	-2.62969	0	0
REACTOME_ORC1_REMOVAL_FROM_CHROMATIN	69	-0.600461	-2.63327	0	0
GOBP_RIBOSOMAL_LARGE_SUBUNIT_BIOGENESIS	68	-0.61518	-2.64141	0	0
REACTOME_SWITCHING_OF_ORIGINS_TO_A_POST_REPLICATIVE_STATE	89	-0.571529	-2.64176	0	0
REACTOME_MRNA_SPLICING	187	-0.506745	-2.64485	0	0
KEGG_SPLICEOSOME	126	-0.538002	-2.65205	0	0
REACTOME_CDT1_ASSOCIATION_WITH_THE_CDC6_ORC_ORIGIN_COMPLEX	57	-0.628545	-2.6528	0	0
GOCC_CHROMOSOME_CENTROMERIC_REGION	197	-0.511965	-2.65304	0	0
GOBP_RIBOSOMAL_SMALL_SUBUNIT_BIOGENESIS	69	-0.599637	-2.66757	0	0
REACTOME_MITOCHONDRIAL_TRANSLATION	93	-0.558516	-2.67404	0	0
GOCC_PRECATALYTIC_SPLICEOSOME	52	-0.652633	-2.67657	0	0
REACTOME_TCR_SIGNALING	115	-0.55996	-2.6789	0	0
GOCC_SPLICEOSOMAL_COMPLEX	181	-0.511107	-2.68028	0	0
GOBP_RIBONUCLEOPROTEIN_COMPLEX_BIOGENESIS	397	-0.474524	-2.68734	0	0
REACTOME_APC_C_MEDIATED_DEGRADATION_OF_CELL_CYCLE_PROTEINS	86	-0.593224	-2.69007	0	0
GOBP_RRNA_METABOLIC_PROCESS	240	-0.513107	-2.70256	0	0
GOCC_CATALYTIC_STEP_2_SPLICEOSOME	84	-0.596016	-2.70401	0	0
REACTOME_S_PHASE	160	-0.536488	-2.70413	0	0
GOCC_LARGE_RIBOSOMAL_SUBUNIT	108	-0.560671	-2.70493	0	0
REACTOME_EUKARYOTIC_TRANSLATION_ELONGATION	91	-0.584434	-2.71661	0	0
REACTOME_RESOLUTION_OF_SISTER_CHROMATID_COHESION	119	-0.571679	-2.73491	0	0
GOCC_PRERIBOSOME	74	-0.624165	-2.75238	0	0
REACTOME_MITOTIC_PROMETAPHASE	195	-0.522485	-2.78372	0	0
REACTOME_INFLUENZA_INFECTION	152	-0.555914	-2.7859	0	0
REACTOME_RESPONSE_OF_EIF2AK4_GCN2_TO_AMINO_ACID_DEFICIENCY	100	-0.587484	-2.80085	0	0
REACTOME_M_PHASE	344	-0.500298	-2.81803	0	0
GOBP_RIBOSOME_BIOGENESIS	283	-0.520599	-2.82829	0	0
REACTOME_NONSENSE_MEDIATED_DECAY_NMD	114	-0.586329	-2.83421	0	0
KEGG_RIBOSOME	86	-0.628516	-2.83545	0	0
GOCC_CYTOSOLIC_RIBOSOME	96	-0.611004	-2.84831	0	0
REACTOME_CELL_CYCLE_MITOTIC	487	-0.48873	-2.86068	0	0
GOCC_SMALL_RIBOSOMAL_SUBUNIT	66	-0.656492	-2.87622	0	0
REACTOME_SYNTHESIS_OF_DNA	118	-0.591574	-2.89774	0	0
REACTOME_MITOTIC_SPINDLE_CHECKPOINT	109	-0.613416	-2.91151	0	0
REACTOME_EUKARYOTIC_TRANSLATION_INITIATION	118	-0.60562	-2.91482	0	0
REACTOME_DNA_REPLICATION_PRE_INITIATION	86	-0.638028	-2.92313	0	0
REACTOME_DNA_REPLICATION	129	-0.589913	-2.9234	0	0
GOCC_RIBOSOME	200	-0.570203	-2.94431	0	0
REACTOME_MITOTIC_METAPHASE_AND_ANAPHASE	227	-0.561288	-2.9513	0	0
REACTOME_SRP_DEPENDENT_COTRANSLATIONAL_PROTEIN_TARGETING_TO_MEMBRANE	111	-0.623343	-2.96566	0	0
REACTOME_SEPARATION_OF_SISTER_CHROMATIDS	182	-0.57672	-2.97404	0	0
REACTOME_TRANSLATION	271	-0.544748	-2.97616	0	0
GOMF_STRUCTURAL_CONSTITUENT_OF_RIBOSOME	156	-0.599975	-3.02947	0	0
REACTOME_G2_M_CHECKPOINTS	129	-0.616712	-3.02974	0	0
GOCC_RIBOSOMAL_SUBUNIT	171	-0.591123	-3.05171	0	0
REACTOME_CELL_CYCLE_CHECKPOINTS	250	-0.575461	-3.10489	0	0
REACTOME_RRNA_PROCESSING	195	-0.605787	-3.16532	0	0
REACTOME_NEURONAL_SYSTEM	298	0.481179	2.28249	0	0
REACTOME_MITOTIC_PROMETAPHASE	191	-0.523983	-2.6422	0	0
REACTOME_RESOLUTION_OF_SISTER_CHROMATID_COHESION	115	-0.553054	-2.57452	0	0
REACTOME_M_PHASE	340	-0.470504	-2.54655	0	0
REACTOME_CELL_CYCLE	594	-0.445277	-2.5459	0	0
REACTOME_MITOTIC_METAPHASE_AND_ANAPHASE	223	-0.495044	-2.54026	0	0
REACTOME_MITOTIC_SPINDLE_CHECKPOINT	108	-0.540095	-2.53786	0	0
REACTOME_CELL_CYCLE_MITOTIC	481	-0.454645	-2.52891	0	0
REACTOME_SEPARATION_OF_SISTER_CHROMATIDS	178	-0.502852	-2.49903	0	0
REACTOME_CELL_CYCLE_CHECKPOINTS	246	-0.472552	-2.47473	0	0
REACTOME_GENERATION_OF_SECOND_MESSENGER_MOLECULES	32	-0.671344	-2.45995	0	0
REACTOME_PROCESSING_OF_CAPPED_INTRON_CONTAINING_PRE_MRNA	274	-0.446967	-2.38898	0	0
REACTOME_REGULATION_OF_PLK1_ACTIVITY_AT_G2_M_TRANSITION	86	-0.51597	-2.33834	0	0
REACTOME_TCR_SIGNALING	114	-0.487859	-2.32226	0	0
REACTOME_SIGNALING_BY_THE_B_CELL_RECEPTOR_BCR	108	-0.506427	-2.40804	0	1.27e-05
REACTOME_APC_CDC20_MEDIATED_DEGRADATION_OF_NEK2A	26	-0.656168	-2.36845	0	2.27e-05
REACTOME_TRANSCRIPTION_COUPLED_NUCLEOTIDE_EXCISION_REPAIR_TC_NER	78	-0.517321	-2.37262	0	2.29e-05
REACTOME_DEGRADATION_OF_GLI1_BY_THE_PROTEASOME	57	-0.556483	-2.37315	0	2.31e-05
KEGG_CELL_CYCLE	122	-0.489795	-2.37807	0	2.33e-05
GOBP_REGULATION_OF_DNA_REPLICATION	120	-0.485361	-2.38198	0	2.35e-05
GOBP_METAPHASE_PLATE_CONGRESSION	65	-0.543815	-2.38319	0	2.38e-05
REACTOME_NUCLEOTIDE_EXCISION_REPAIR	110	-0.495092	-2.38639	0	2.4e-05
GOBP_NUCLEAR_CHROMOSOME_SEGREGATION	250	-0.436753	-2.38692	0	2.42e-05
REACTOME_REGULATION_OF_MRNA_STABILITY_BY_PROTEINS_THAT_BIND_AU_RICH_ELEMENTS	85	-0.516845	-2.40012	0	2.45e-05
GOMF_RRNA_BINDING	60	-0.561124	-2.40106	0	2.47e-05
GOBP_CHROMOSOME_LOCALIZATION	78	-0.520205	-2.34771	0	3.24e-05
REACTOME_REGULATION_OF_PTEN_STABILITY_AND_ACTIVITY	67	-0.534743	-2.34883	0	3.27e-05
REACTOME_UCH_PROTEINASES	83	-0.508876	-2.35052	0	3.3e-05
REACTOME_DNA_REPAIR	276	-0.428166	-2.35984	0	3.33e-05
GOBP_POSTREPLICATION_REPAIR	34	-0.635008	-2.36253	0	3.36e-05
GOCC_CONDENSED_CHROMOSOME	228	-0.440646	-2.34461	0	4.28e-05
GOBP_METAPHASE_ANAPHASE_TRANSITION_OF_CELL_CYCLE	63	-0.551925	-2.33904	0	5.31e-05
REACTOME_CHOLESTEROL_BIOSYNTHESIS	24	-0.693683	-2.32743	0	7.16e-05
KEGG_DNA_REPLICATION	36	-0.614079	-2.32928	0	7.22e-05
GOCC_MHC_PROTEIN_COMPLEX	23	-0.694863	-2.33054	0	7.28e-05
REACTOME_DEGRADATION_OF_DVL	55	-0.556706	-2.33438	0	7.34e-05
GOMF_LIGAND_GATED_CATION_CHANNEL_ACTIVITY	97	0.549855	2.2449	0	8.05e-05
GOMF_NEUROTRANSMITTER_RECEPTOR_ACTIVITY	71	0.571133	2.24629	0	8.3e-05
GOMF_SODIUM_ION_TRANSMEMBRANE_TRANSPORTER_ACTIVITY	126	0.528162	2.24931	0	8.57e-05
GOBP_REGULATION_OF_NEUROTRANSMITTER_RECEPTOR_ACTIVITY	54	0.608821	2.25358	0	8.86e-05
GOBP_VESICLE_MEDIATED_TRANSPORT_IN_SYNAPSE	185	0.498126	2.25603	0	9.16e-05
REACTOME_CYCLIN_A_B1_B2_ASSOCIATED_EVENTS_DURING_G2_M_TRANSITION	24	-0.689946	-2.32152	0	9.16e-05
HP_EPILEPTIC_ENCEPHALOPATHY	101	0.543977	2.26231	0	9.49e-05
GOBP_DOPAMINE_SECRETION	33	0.676445	2.24336	0	0.000104
GOBP_TRANSLATIONAL_INITIATION	111	-0.483751	-2.30999	0	0.000108
GOBP_MATURATION_OF_5_8S_RRNA	34	-0.62251	-2.31063	0	0.000109
GOBP_RNA_SPLICING_VIA_TRANSESTERIFICATION_REACTIONS	274	-0.419155	-2.31262	0	0.00011
REACTOME_HEDGEHOG_LIGAND_BIOGENESIS	60	-0.551867	-2.31409	0	0.000111
GOCC_MITOCHONDRIAL_PROTEIN_CONTAINING_COMPLEX	248	-0.42499	-2.30068	0	0.000114
REACTOME_TRANSLESION_SYNTHESIS_BY_POLH	18	-0.711607	-2.30439	0	0.000115
GOCC_U2_SNRNP	20	-0.71053	-2.30723	0	0.000116
HP_MYELODYSPLASIA	95	-0.506982	-2.3076	0	0.000117
GOBP_NEUROTRANSMITTER_TRANSPORT	188	0.493306	2.23624	0	0.000143
GOMF_VOLTAGE_GATED_POTASSIUM_CHANNEL_ACTIVITY	74	0.568031	2.23701	0	0.000147
GOCC_ION_CHANNEL_COMPLEX	232	0.486339	2.23725	0	0.000151
GOBP_MATURATION_OF_SSU_RRNA_FROM_TRICISTRONIC_RRNA_TRANSCRIPT_SSU_RRNA_5_8S_RRNA_LSU_RRNA	34	-0.613322	-2.292	0	0.000159
GOCC_SPLICEOSOMAL_SNRNP_COMPLEX	57	-0.538704	-2.29289	0	0.000161
GOBP_REGULATION_OF_TRANS_SYNAPTIC_SIGNALING	381	0.460109	2.22315	0	0.000172
GOBP_ATTACHMENT_OF_SPINDLE_MICROTUBULES_TO_KINETOCHORE	34	-0.614388	-2.28688	0	0.000174
GOCC_TRANSLATION_PREINITIATION_COMPLEX	18	-0.714521	-2.28732	0	0.000176
GOMF_SODIUM_CHANNEL_ACTIVITY	42	0.636552	2.22538	0	0.000177
GOBP_COTRANSLATIONAL_PROTEIN_TARGETING_TO_MEMBRANE	21	-0.682152	-2.28908	0	0.000177
GOBP_REGULATION_OF_SYNAPSE_ASSEMBLY	89	0.542412	2.22592	0	0.000181
REACTOME_PD_1_SIGNALING	21	-0.697273	-2.28526	0	0.000182
GOBP_REGULATION_OF_NEUROTRANSMITTER_LEVELS	195	0.48777	2.22943	0	0.000186
REACTOME_METABOLISM_OF_POLYAMINES	57	-0.531619	-2.2707	0	0.000188
REACTOME_HIV_INFECTION	226	-0.424114	-2.27145	0	0.000189
REACTOME_POSTMITOTIC_NUCLEAR_PORE_COMPLEX_NPC_REFORMATION	27	-0.651779	-2.28299	0	0.00019
REACTOME_FCERI_MEDIATED_NF_KB_ACTIVATION	78	-0.501542	-2.27369	0	0.000191
REACTOME_INHIBITION_OF_THE_PROTEOLYTIC_ACTIVITY_OF_APC_C_REQUIRED_FOR_THE_ONSET_OF_ANAPHASE_BY_MITOTIC_SPINDLE_CHECKPOINT_COMPONENTS	21	-0.663557	-2.27413	0	0.000192
REACTOME_REGULATION_OF_HMOX1_EXPRESSION_AND_ACTIVITY	63	-0.533713	-2.27424	0	0.000193
REACTOME_G1_S_DNA_DAMAGE_CHECKPOINTS	65	-0.530224	-2.26914	0	0.000194
GOBP_MITOTIC_NUCLEAR_DIVISION	275	-0.42276	-2.26994	0	0.000195
REACTOME_GENE_AND_PROTEIN_EXPRESSION_BY_JAK_STAT_SIGNALING_AFTER_INTERLEUKIN_12_STIMULATION	34	-0.613229	-2.27701	0	0.000195
GOBP_BLASTOCYST_GROWTH	20	-0.694758	-2.28028	0	0.000196
REACTOME_CLEC7A_DECTIN_1_SIGNALING	97	-0.48548	-2.28162	0	0.000198
GOMF_DNA_REPLICATION_ORIGIN_BINDING	16	-0.741979	-2.26806	0	0.000201
REACTOME_CROSS_PRESENTATION_OF_SOLUBLE_EXOGENOUS_ANTIGENS_ENDOSOMES	48	-0.561166	-2.26698	0	0.000224
REACTOME_DUAL_INCISION_IN_TC_NER	65	-0.518742	-2.265	0	0.000231
REACTOME_PROTEIN_PROTEIN_INTERACTIONS_AT_SYNAPSES	80	0.554581	2.20717	0	0.000241
GOBP_REGULATION_OF_AXONOGENESIS	150	0.507884	2.21329	0	0.000246
GOCC_MAIN_AXON	56	0.588407	2.21589	0	0.000252
GOBP_POSITIVE_REGULATION_OF_REGULATED_SECRETORY_PATHWAY	42	0.618671	2.20275	0	0.000255
GOBP_CHROMOSOME_SEPARATION	89	-0.481879	-2.26147	0	0.000261
REACTOME_REGULATION_OF_RAS_BY_GAPS	66	-0.517014	-2.2617	0	0.000263
GOCC_VOLTAGE_GATED_CALCIUM_CHANNEL_COMPLEX	34	0.660317	2.20068	0	0.000269
GOCC_PRESYNAPSE	451	0.445837	2.19196	0	0.0003
REACTOME_DEGRADATION_OF_AXIN	53	-0.55462	-2.25874	0	0.000308
REACTOME_MRNA_SPLICING	209	-0.436409	-2.23806	0	0.000322
GOCC_SM_LIKE_PROTEIN_FAMILY_COMPLEX	77	-0.50477	-2.25157	0	0.000323
REACTOME_REGULATION_OF_CHOLESTEROL_BIOSYNTHESIS_BY_SREBP_SREBF	55	-0.547595	-2.23843	0	0.000342
REACTOME_GLOBAL_GENOME_NUCLEOTIDE_EXCISION_REPAIR_GG_NER	84	-0.497316	-2.24952	0	0.000345
GOCC_GABA_ERGIC_SYNAPSE	58	0.581446	2.18862	0	0.00035
REACTOME_TRANSLESION_SYNTHESIS_BY_Y_FAMILY_DNA_POLYMERASES_BYPASSES_LESIONS_ON_DNA_TEMPLATE	38	-0.572162	-2.24782	0	0.000358
REACTOME_RRNA_MODIFICATION_IN_THE_NUCLEUS_AND_CYTOSOL	58	-0.54375	-2.24809	0	0.000365
REACTOME_PROCESSING_OF_DNA_DOUBLE_STRAND_BREAK_ENDS	61	-0.534702	-2.24288	0	0.000372
GOBP_NCRNA_METABOLIC_PROCESS	462	-0.391536	-2.24016	0	0.000385
REACTOME_POSTMITOTIC_NUCLEAR_PORE_COMPLEX_NPC_REFORMATION	27	-0.656127	-2.2516	0	0.000391
REACTOME_PD_1_SIGNALING	21	-0.70605	-2.23193	0	0.000393
REACTOME_C_TYPE_LECTIN_RECEPTORS_CLRS	125	-0.457546	-2.23693	0	0.000399
KEGG_SPLICEOSOME	126	-0.47377	-2.23611	0	0.000414
GOBP_REGULATION_OF_MITOTIC_SISTER_CHROMATID_SEGREGATION	44	-0.559207	-2.23229	0	0.000419
GOCC_SMN_SM_PROTEIN_COMPLEX	17	-0.716078	-2.22179	0	0.000452
REACTOME_HOMOLOGY_DIRECTED_REPAIR	98	-0.476203	-2.22374	0	0.000455
REACTOME_REGULATION_OF_PLK1_ACTIVITY_AT_G2_M_TRANSITION	86	-0.479545	-2.22098	0	0.000457
REACTOME_MITOTIC_G2_G2_M_PHASES	187	-0.44195	-2.22805	0	0.000466
GOBP_SYNAPTIC_TRANSMISSION_GLUTAMATERGIC	83	0.540655	2.18058	0	0.000477
GOBP_NEUROMUSCULAR_PROCESS_CONTROLLING_BALANCE	41	0.622067	2.18127	0	0.000487
GOBP_SYNAPSE_ORGANIZATION	388	0.449961	2.17449	0	0.000527
GOBP_CELL_MIGRATION_IN_HINDBRAIN	16	0.778219	2.17897	0.00163399	0.000537
REACTOME_SCF_SKP2_MEDIATED_DEGRADATION_OF_P27_P21	60	-0.519266	-2.21327	0	0.000545
REACTOME_HOMOLOGOUS_DNA_PAIRING_AND_STRAND_EXCHANGE	40	-0.563422	-2.20668	0	0.000606
GOBP_ESTABLISHMENT_OF_PROTEIN_LOCALIZATION_TO_TELOMERE	16	-0.724	-2.20774	0	0.000609
REACTOME_G2_M_DNA_DAMAGE_CHECKPOINT	56	-0.53417	-2.2201	0	0.000621
GOBP_NEGATIVE_REGULATION_OF_METAPHASE_ANAPHASE_TRANSITION_OF_CELL_CYCLE	41	-0.566929	-2.20324	0	0.000621
REACTOME_APC_C_CDC20_MEDIATED_DEGRADATION_OF_CYCLIN_B	24	-0.63961	-2.20377	0	0.000625
GOCC_SCHAFFER_COLLATERAL_CA1_SYNAPSE	66	0.568471	2.16717	0	0.00065
GOMF_METAL_ION_TRANSMEMBRANE_TRANSPORTER_ACTIVITY	363	0.448167	2.16649	0	0.000655
GOBP_AXON_DEVELOPMENT	436	0.442922	2.16593	0	0.000659
GOBP_DNA_REPLICATION	263	-0.402944	-2.19971	0	0.000661
GOBP_RNA_SPLICING	375	-0.39379	-2.20015	0	0.000665
REACTOME_RHO_GTPASE_EFFECTORS	251	-0.411353	-2.2002	0	0.000669
GOBP_NEGATIVE_REGULATION_OF_CHROMOSOME_ORGANIZATION	80	-0.482496	-2.19732	0	0.000672
GOBP_MATURATION_OF_LSU_RRNA_FROM_TRICISTRONIC_RRNA_TRANSCRIPT_SSU_RRNA_5_8S_RRNA_LSU_RRNA	15	-0.74234	-2.19374	0	0.000718
GOBP_SPLICEOSOMAL_SNRNP_ASSEMBLY	37	-0.580969	-2.19223	0	0.000721
REACTOME_PROTEIN_PROTEIN_INTERACTIONS_AT_SYNAPSES	67	0.564806	2.18798	0	0.000726
GOCC_MITOCHONDRIAL_LARGE_RIBOSOMAL_SUBUNIT	53	-0.530388	-2.19132	0	0.000745
REACTOME_INTERACTIONS_OF_REV_WITH_HOST_CELLULAR_PROTEINS	36	-0.584589	-2.20458	0	0.000764
GOBP_REGULATION_OF_AMPA_RECEPTOR_ACTIVITY	24	0.701492	2.15647	0	0.000777
REACTOME_RUNX1_REGULATES_TRANSCRIPTION_OF_GENES_INVOLVED_IN_DIFFERENTIATION_OF_HSCS	67	-0.508783	-2.18626	0	0.000786
REACTOME_NEURONAL_SYSTEM	359	0.446637	2.15893	0	0.000789
GOBP_REGULATION_OF_SYNAPTIC_PLASTICITY	170	0.482002	2.15726	0	0.000791
GOCC_ENDOPEPTIDASE_COMPLEX	73	-0.490167	-2.18643	0	0.000791
GOBP_POSTSYNAPTIC_SPECIALIZATION_ASSEMBLY	18	0.749981	2.15068	0	0.000824
GOBP_NEURON_PROJECTION_GUIDANCE	212	0.472086	2.14993	0	0.000839
GOMF_PASSIVE_TRANSMEMBRANE_TRANSPORTER_ACTIVITY	368	0.445724	2.14876	0	0.00084
REACTOME_TRANSPORT_OF_MATURE_TRANSCRIPT_TO_CYTOPLASM	80	-0.480135	-2.18095	0	0.000865
GOMF_EXTRACELLULAR_LIGAND_GATED_ION_CHANNEL_ACTIVITY	54	0.578865	2.1455	0	0.000869
GOBP_ESTABLISHMENT_OF_PROTEIN_LOCALIZATION_TO_CHROMOSOME	22	-0.651994	-2.17554	0	0.000931
REACTOME_FORMATION_OF_TC_NER_PRE_INCISION_COMPLEX	53	-0.517486	-2.17592	0	0.000936
REACTOME_G2_M_CHECKPOINTS	127	-0.462966	-2.19355	0	0.000972
REACTOME_PHASE_0_RAPID_DEPOLARISATION	23	0.719294	2.17974	0	0.000974
GOCC_SITE_OF_POLARIZED_GROWTH	160	0.487803	2.14142	0	0.000982
GOMF_POTASSIUM_ION_TRANSMEMBRANE_TRANSPORTER_ACTIVITY	127	0.503451	2.13976	0	0.00100789
REACTOME_SIGNALING_BY_ROBO_RECEPTORS	210	-0.409916	-2.17014	0	0.00100845
GOBP_EXPORT_ACROSS_PLASMA_MEMBRANE	59	0.56051	2.13398	0	0.00104163
GOMF_TRANSMITTER_GATED_CHANNEL_ACTIVITY	45	0.587208	2.13407	0	0.00105741
REACTOME_NEUREXINS_AND_NEUROLIGINS	51	0.584941	2.13627	0	0.00106026
GOBP_SODIUM_ION_TRANSMEMBRANE_TRANSPORT	149	0.48421	2.12766	0	0.0010978
GOBP_POSITIVE_REGULATION_OF_SYNAPSE_ASSEMBLY	51	0.574758	2.12594	0	0.0011072
REACTOME_PHASE_0_RAPID_DEPOLARISATION	30	0.655936	2.12788	0	0.00111371
GOBP_REGULATION_OF_NEURON_PROJECTION_DEVELOPMENT	401	0.437449	2.12802	0	0.00113009
REACTOME_CYTOSOLIC_SENSORS_OF_PATHOGEN_ASSOCIATED_DNA	59	-0.501526	-2.15751	0	0.00124252
REACTOME_RHOBTB_GTPASE_CYCLE	35	-0.588715	-2.18078	0	0.00124896
GOCC_SPLICEOSOMAL_TRI_SNRNP_COMPLEX	32	-0.583102	-2.15682	0	0.00124958
GOBP_RIBOSOME_ASSEMBLY	57	-0.511063	-2.15594	0	0.00125637
REACTOME_CYCLIN_A_CDK2_ASSOCIATED_EVENTS_AT_S_PHASE_ENTRY	85	-0.469101	-2.15422	0	0.00127644
GOMF_TRANSLATION_FACTOR_ACTIVITY_RNA_BINDING	79	-0.475313	-2.15238	0	0.00128964
REACTOME_ACTIVATION_OF_GENE_EXPRESSION_BY_SREBF_SREBP	42	-0.567059	-2.16161	0	0.00129556
REACTOME_DEPOSITION_OF_NEW_CENPA_CONTAINING_NUCLEOSOMES_AT_THE_CENTROMERE	26	-0.613748	-2.15143	0	0.00130268
HP_EEG_WITH_MULTIFOCAL_SLOW_ACTIVITY	43	0.596855	2.11922	0	0.00132468
GOBP_SODIUM_ION_TRANSPORT	208	0.454305	2.11456	0	0.00133067
GOBP_REGULATION_OF_REGULATED_SECRETORY_PATHWAY	126	0.494813	2.11631	0	0.00133074
KEGG_NEUROACTIVE_LIGAND_RECEPTOR_INTERACTION	186	0.468368	2.11506	0	0.00133678
KEGG_CELL_CYCLE	119	-0.454783	-2.16419	0	0.00134183
REACTOME_NUCLEAR_IMPORT_OF_REV_PROTEIN	33	-0.592587	-2.16697	0	0.00139152
GOBP_DOPAMINE_TRANSPORT	45	0.5815	2.11203	0	0.00139449
KEGG_ASTHMA	20	-0.66378	-2.14475	0	0.00142137
REACTOME_RHO_GTPASES_ACTIVATE_FORMINS	128	-0.451642	-2.17217	0	0.00144504
GOBP_MONOAMINE_TRANSPORT	70	0.543417	2.1095	0	0.0014563
GOCC_EXCITATORY_SYNAPSE	45	0.599247	2.10825	0	0.00146012
REACTOME_CELLULAR_RESPONSE_TO_HYPOXIA	72	-0.486248	-2.1413	0	0.00147294
REACTOME_METABOLISM_OF_RNA	687	-0.377833	-2.17223	0	0.00150284
GOCC_PROTEASOME_ACCESSORY_COMPLEX	23	-0.627937	-2.13754	0	0.00154864
REACTOME_E2F_MEDIATED_REGULATION_OF_DNA_REPLICATION	21	-0.636395	-2.13761	0	0.00155022
REACTOME_CARDIAC_CONDUCTION	114	0.50012	2.10353	0	0.00156491
REACTOME_INTERACTION_BETWEEN_L1_AND_ANKYRINS	25	0.665915	2.11512	0	0.00157313
REACTOME_TRANSCRIPTIONAL_REGULATION_BY_RUNX3	95	-0.455385	-2.13562	0	0.00157344
REACTOME_RECRUITMENT_OF_MITOTIC_CENTROSOME_PROTEINS_AND_COMPLEXES	80	-0.486618	-2.15158	0	0.00157733
REACTOME_INTERLEUKIN_12_SIGNALING	42	-0.535938	-2.13466	0	0.00158483
REACTOME_S_PHASE	160	-0.43646	-2.13951	0	0.00159143
GOCC_PRERIBOSOME_LARGE_SUBUNIT_PRECURSOR	23	-0.631444	-2.13118	0	0.00162009
HP_MALIGNANT_GENITOURINARY_TRACT_TUMOR	26	-0.60435	-2.13125	0	0.0016284
REACTOME_AURKA_ACTIVATION_BY_TPX2	71	-0.494453	-2.15678	0	0.00162991
REACTOME_INTERLEUKIN_1_FAMILY_SIGNALING	128	-0.428475	-2.13056	0	0.00163748
GOBP_POSTSYNAPTIC_MEMBRANE_ORGANIZATION	35	0.628654	2.10015	0	0.00165557
REACTOME_SIGNALING_BY_NOTCH4	81	-0.472738	-2.12745	0	0.00168584
GOMF_IONOTROPIC_GLUTAMATE_RECEPTOR_ACTIVITY	18	0.720398	2.09881	0	0.00168969
GOBP_BEHAVIOR	498	0.429955	2.09733	0	0.00170142
GOBP_NEGATIVE_REGULATION_OF_SYNAPTIC_TRANSMISSION	62	0.547551	2.09545	0	0.0017129
REACTOME_TRANSMISSION_ACROSS_CHEMICAL_SYNAPSES	205	0.471148	2.13025	0	0.00171816
REACTOME_SNRNP_ASSEMBLY	53	-0.517856	-2.12561	0	0.00172143
REACTOME_INTERACTION_BETWEEN_L1_AND_ANKYRINS	30	0.635223	2.09271	0	0.00174508
GOBP_COGNITION	262	0.447251	2.09061	0	0.00177656
REACTOME_RNA_POLYMERASE_I_TRANSCRIPTION_TERMINATION	27	-0.594319	-2.12142	0	0.0017917
GOMF_RIBONUCLEOPROTEIN_COMPLEX_BINDING	140	-0.434113	-2.12178	0	0.00179429
HP_PERSISTENCE_OF_HEMOGLOBIN_F	28	-0.597579	-2.12024	0	0.00180143
GOBP_NEGATIVE_REGULATION_OF_AXONOGENESIS	61	0.54699	2.08754	0	0.00183799
REACTOME_TRANSLESION_SYNTHESIS_BY_POLK	17	-0.678212	-2.11644	0	0.00187264
GOBP_TRANSMISSION_OF_NERVE_IMPULSE	60	0.547932	2.08465	0	0.00195876
REACTOME_DNA_DAMAGE_BYPASS	47	-0.520365	-2.11071	0	0.00200914
GOBP_RNA_LOCALIZATION	184	-0.406638	-2.11198	0	0.00201023
GOMF_MHC_PROTEIN_COMPLEX_BINDING	30	-0.578233	-2.10968	0	0.00201162
REACTOME_TELOMERE_MAINTENANCE	63	-0.501086	-2.11088	0	0.00201277
REACTOME_TRANSPORT_OF_THE_SLBP_DEPENDANT_MATURE_MRNA	35	-0.569124	-2.10474	0	0.00205193
REACTOME_NS1_MEDIATED_EFFECTS_ON_HOST_PATHWAYS	39	-0.556532	-2.10133	0	0.00209666
REACTOME_SUMOYLATION_OF_DNA_DAMAGE_RESPONSE_AND_REPAIR_PROTEINS	75	-0.4911	-2.10829	0	0.00211228
GOCC_CELL_BODY_MEMBRANE	28	0.641306	2.07724	0	0.00211282
GOBP_LONG_TERM_SYNAPTIC_DEPRESSION	28	0.647286	2.07777	0	0.00211669
REACTOME_NUCLEAR_ENVELOPE_NE_REASSEMBLY	71	-0.476243	-2.10439	0	0.00213609
GOCC_FICOLIN_1_RICH_GRANULE_LUMEN	122	-0.439112	-2.10466	0	0.00214029
REACTOME_EXPORT_OF_VIRAL_RIBONUCLEOPROTEINS_FROM_NUCLEUS	32	-0.591817	-2.1015	0	0.00215491
HP_ABNORMALITY_OF_MALE_INTERNAL_GENITALIA	52	-0.503761	-2.10227	0	0.00216774
GOBP_ESTABLISHMENT_OF_PROTEIN_LOCALIZATION_TO_ENDOPLASMIC_RETICULUM	38	-0.535527	-2.10136	0	0.00217519
REACTOME_SUMOYLATION	161	-0.429535	-2.11085	0	0.00217629
GOBP_HOMOPHILIC_CELL_ADHESION_VIA_PLASMA_MEMBRANE_ADHESION_MOLECULES	148	0.474415	2.07405	0	0.0022071
GOBP_REGULATION_OF_SYNAPTIC_TRANSMISSION_GLUTAMATERGIC	62	0.547431	2.07249	0	0.00223162
REACTOME_TRANSPORT_OF_MATURE_TRANSCRIPT_TO_CYTOPLASM	78	-0.470593	-2.08979	0	0.00226506
GOBP_POSITIVE_REGULATION_OF_AXONOGENESIS	75	0.52283	2.07122	0	0.00227441
REACTOME_COSTIMULATION_BY_THE_CD28_FAMILY	65	-0.490225	-2.09258	0	0.00228807
REACTOME_HDR_THROUGH_HOMOLOGOUS_RECOMBINATION_HRR	63	-0.499894	-2.09815	0	0.00230027
GOBP_POSITIVE_REGULATION_OF_CALCIUM_ION_DEPENDENT_EXOCYTOSIS	16	0.735151	2.06892	0	0.00230651
REACTOME_INTERLEUKIN_12_FAMILY_SIGNALING	48	-0.514644	-2.09071	0	0.00232314
GOBP_CALCIUM_ION_REGULATED_EXOCYTOSIS	59	0.553903	2.06683	0	0.00232625
GOMF_GLUTAMATE_RECEPTOR_ACTIVITY	23	0.681922	2.06725	0	0.00233223
GOMF_G_PROTEIN_COUPLED_AMINE_RECEPTOR_ACTIVITY	23	0.668951	2.06797	0	0.00233823
GOCC_NEURON_TO_NEURON_SYNAPSE	330	0.43	2.06428	0	0.00239303
REACTOME_HEDGEHOG_ON_STATE	80	-0.453466	-2.09358	0	0.00240795
REACTOME_PHOSPHORYLATION_OF_THE_APC_C	20	-0.649306	-2.09248	0.0027027	0.00240844
GOBP_PROTEIN_LOCALIZATION_TO_CHROMOSOME_TELOMERIC_REGION	27	-0.588675	-2.09367	0	0.00241341
REACTOME_INTERLEUKIN_1_SIGNALING	100	-0.45284	-2.09074	0	0.00244423
REACTOME_CELLULAR_RESPONSE_TO_STARVATION	149	-0.418088	-2.09142	0	0.00245555
REACTOME_TRANSPORT_OF_MATURE_MRNAS_DERIVED_FROM_INTRONLESS_TRANSCRIPTS	42	-0.54643	-2.07408	0	0.00251575
GOBP_REGULATION_OF_CHROMOSOME_ORGANIZATION	197	-0.402067	-2.08849	0	0.00251892
REACTOME_ANCHORING_OF_THE_BASAL_BODY_TO_THE_PLASMA_MEMBRANE	94	-0.46558	-2.07939	0	0.00252698
GOBP_CRANIAL_NERVE_MORPHOGENESIS	25	0.652403	2.0573	0	0.00258397
REACTOME_RNA_POLYMERASE_I_PROMOTER_ESCAPE	28	-0.57116	-2.08353	0	0.00267948
REACTOME_ISG15_ANTIVIRAL_MECHANISM	72	-0.478071	-2.06363	0	0.00269643
REACTOME_ANCHORING_OF_THE_BASAL_BODY_TO_THE_PLASMA_MEMBRANE	94	-0.446756	-2.08147	0	0.00275816
REACTOME_RECRUITMENT_OF_NUMA_TO_MITOTIC_CENTROSOMES	86	-0.467868	-2.06604	0	0.00275914
GOBP_GLUTAMATE_RECEPTOR_SIGNALING_PATHWAY	46	0.579639	2.05256	0	0.0027986
GOCC_LUMENAL_SIDE_OF_ENDOPLASMIC_RETICULUM_MEMBRANE	25	-0.599421	-2.07782	0	0.00290459
GOBP_MITOTIC_SPINDLE_ORGANIZATION	121	-0.430052	-2.07567	0	0.00294002
REACTOME_FORMATION_OF_RNA_POL_II_ELONGATION_COMPLEX	57	-0.49039	-2.07635	0	0.00294208
REACTOME_TP53_REGULATES_TRANSCRIPTION_OF_DNA_REPAIR_GENES	61	-0.486292	-2.07377	0	0.00298227
GOBP_SYNAPTIC_MEMBRANE_ADHESION	24	0.651707	2.04726	0	0.00299175
HP_PYRIDOXINE_RESPONSIVE_SIDEROBLASTIC_ANEMIA	22	-0.63073	-2.07232	0	0.00301358
HP_PURE_RED_CELL_APLASIA	25	-0.592411	-2.07171	0	0.0030169
GOBP_REGULATION_OF_POSTSYNAPTIC_NEUROTRANSMITTER_RECEPTOR_ACTIVITY	17	0.720742	2.04438	0	0.00310203
GOCC_ANCHORED_COMPONENT_OF_MEMBRANE	119	0.481624	2.0428	0	0.00314063
GOBP_POSTSYNAPSE_ASSEMBLY	27	0.641039	2.04104	0	0.00316159
GOBP_RNA_EXPORT_FROM_NUCLEUS	77	-0.465537	-2.0677	0	0.00316607
REACTOME_RNA_POLYMERASE_II_TRANSCRIPTION_TERMINATION	65	-0.489294	-2.06799	0	0.00317449
REACTOME_RHO_GTPASE_EFFECTORS	245	-0.391786	-2.04276	0	0.0032184
GOBP_IMMUNOGLOBULIN_PRODUCTION_INVOLVED_IN_IMMUNOGLOBULIN_MEDIATED_IMMUNE_RESPONSE	64	-0.471413	-2.06565	0	0.00322242
GOCC_REPLICATION_FORK	55	-0.498351	-2.066	0	0.00323644
GOBP_ATTACHMENT_OF_MITOTIC_SPINDLE_MICROTUBULES_TO_KINETOCHORE	15	-0.677648	-2.06615	0	0.00323967
GOCC_EUKARYOTIC_TRANSLATION_INITIATION_FACTOR_3_COMPLEX	15	-0.697995	-2.06523	0.00257069	0.00325222
REACTOME_TERMINATION_OF_TRANSLESION_DNA_SYNTHESIS	32	-0.555656	-2.06333	0	0.00327238
GOCC_PROTEASOME_REGULATORY_PARTICLE	19	-0.641635	-2.06384	0	0.00328106
GOBP_LIGAND_GATED_ION_CHANNEL_SIGNALING_PATHWAY	20	0.689471	2.03692	0	0.0033355
GOCC_POLYSOMAL_RIBOSOME	30	-0.573235	-2.06077	0	0.00337006
GOCC_U12_TYPE_SPLICEOSOMAL_COMPLEX	26	-0.598167	-2.06021	0	0.00337704
GOBP_REGULATION_OF_SHORT_TERM_NEURONAL_SYNAPTIC_PLASTICITY	15	0.744786	2.03596	0	0.00337932
GOBP_CLATHRIN_DEPENDENT_ENDOCYTOSIS	46	0.569735	2.03553	0	0.00338075
REACTOME_MRNA_CAPPING	29	-0.582165	-2.05733	0	0.00347886
GOMF_CATION_CATION_ANTIPORTER_ACTIVITY	24	0.65224	2.0319	0	0.00351404
REACTOME_ACTIVATION_OF_GENE_EXPRESSION_BY_SREBF_SREBP	42	-0.529054	-2.05467	0	0.00352851
GOBP_DNA_DEPENDENT_DNA_REPLICATION	149	-0.415247	-2.05523	0	0.00353803
GOBP_REGULATION_OF_FATTY_ACID_OXIDATION	29	0.614189	2.03014	0	0.00353878
GOMF_ANTIPORTER_ACTIVITY	76	0.509908	2.03037	0	0.00355521
GOBP_MITOTIC_SPINDLE_ASSEMBLY	67	-0.470672	-2.05298	0	0.00356086
REACTOME_FC_EPSILON_RECEPTOR_FCERI_SIGNALING	128	-0.416563	-2.05277	0	0.00356667
REACTOME_TRANSMISSION_ACROSS_CHEMICAL_SYNAPSES	239	0.437252	2.02752	0	0.00359431
GOBP_POSTSYNAPTIC_SPECIALIZATION_ORGANIZATION	31	0.61083	2.02668	0	0.00360155
REACTOME_RHOBTB_GTPASE_CYCLE	35	-0.537431	-2.05147	0	0.00361419
GOCC_CELL_BODY	495	0.411613	2.02763	0	0.00361904
REACTOME_CHROMOSOME_MAINTENANCE	85	-0.452635	-2.03453	0	0.00363816
GOMF_POTASSIUM_CHANNEL_ACTIVITY	99	0.494757	2.02545	0	0.00366331
REACTOME_TRANSCRIPTIONAL_REGULATION_BY_SMALL_RNAS	46	-0.511259	-2.0293	0	0.00367868
GOBP_NEGATIVE_REGULATION_OF_DEVELOPMENTAL_GROWTH	96	0.491361	2.02451	0	0.00368528
GOBP_POSITIVE_REGULATION_OF_ANTIGEN_RECEPTOR_MEDIATED_SIGNALING_PATHWAY	24	-0.594434	-2.04913	0	0.00370199
REACTOME_INTERLEUKIN_12_FAMILY_SIGNALING	51	-0.496232	-2.0468	0	0.00377391
GOBP_EXCITATORY_SYNAPSE_ASSEMBLY	23	0.670956	2.02277	0	0.00377599
REACTOME_GENE_AND_PROTEIN_EXPRESSION_BY_JAK_STAT_SIGNALING_AFTER_INTERLEUKIN_12_STIMULATION	33	-0.567245	-2.0278	0	0.00380327
REACTOME_ASYMMETRIC_LOCALIZATION_OF_PCP_PROTEINS	62	-0.488539	-2.04451	0	0.00386529
GOBP_CRANIAL_NERVE_DEVELOPMENT	46	0.563449	2.02029	0	0.00391839
GOBP_DNA_STRAND_ELONGATION	35	-0.540201	-2.04322	0	0.00392622
REACTOME_AMINE_LIGAND_BINDING_RECEPTORS	25	0.64778	2.01997	0	0.00393032
GOBP_REGULATION_OF_CALCIUM_ION_DEPENDENT_EXOCYTOSIS	38	0.591202	2.01812	0	0.00394606
REACTOME_RHOC_GTPASE_CYCLE	69	-0.465083	-2.0219	0	0.00395612
GOBP_NEURON_MIGRATION	143	0.463408	2.0186	0	0.00395693
GOBP_NEUROTRANSMITTER_RECEPTOR_INTERNALIZATION	16	0.723478	2.01497	0	0.00398979
REACTOME_DISEASES_OF_DNA_REPAIR	49	-0.512073	-2.02118	0	0.00399018
GOBP_REGULATED_EXOCYTOSIS	213	0.437097	2.01543	0	0.00400092
GOCC_SYNAPTIC_VESICLE_MEMBRANE	97	0.482023	2.01179	0	0.00400328
HP_EEG_WITH_ABNORMALLY_SLOW_FREQUENCIES	73	0.512435	2.01231	0	0.00400695
GOBP_REGULATION_OF_POSTSYNAPTIC_MEMBRANE_POTENTIAL	111	0.478238	2.01668	0	0.00400878
GOCC_TRANSPORTER_COMPLEX	334	0.417295	2.01117	0	0.0040135
REACTOME_SNRNP_ASSEMBLY	53	-0.495341	-2.01619	0	0.00401708
GOBP_NEGATIVE_REGULATION_OF_NEURON_PROJECTION_DEVELOPMENT	126	0.471627	2.01562	0	0.00401942
GOMF_CALCIUM_ION_TRANSMEMBRANE_TRANSPORTER_ACTIVITY	117	0.479421	2.01324	0	0.00402883
GOCC_GLUTAMATERGIC_SYNAPSE	297	0.426111	2.01253	0	0.00403194
GOBP_RIBOSOMAL_SMALL_SUBUNIT_ASSEMBLY	17	-0.664496	-2.03965	0	0.00407222
REACTOME_NUCLEAR_PORE_COMPLEX_NPC_DISASSEMBLY	35	-0.534713	-2.01711	0	0.00409585
GOMF_SOLUTE_CATION_ANTIPORTER_ACTIVITY	31	0.607078	2.00906	0	0.00411891
GOCC_AXON_INITIAL_SEGMENT	19	0.678068	2.00795	0	0.00417547
GOBP_OUTFLOW_TRACT_SEPTUM_MORPHOGENESIS	25	0.630894	2.00671	0.00159236	0.00421239
GOBP_SRP_DEPENDENT_COTRANSLATIONAL_PROTEIN_TARGETING_TO_MEMBRANE	15	-0.668282	-2.03739	0.00259067	0.00421642
GOBP_ANTIGEN_PROCESSING_AND_PRESENTATION_OF_EXOGENOUS_PEPTIDE_ANTIGEN_VIA_MHC_CLASS_II	27	-0.568691	-2.03622	0	0.00423453
GOCC_SYNAPTIC_CLEFT	18	0.693806	2.00715	0	0.00424454
GOBP_TELOMERASE_RNA_LOCALIZATION	19	-0.629184	-2.03411	0	0.0043227
GOBP_PROTEIN_LOCALIZATION_TO_CHROMOSOME	83	-0.448811	-2.03161	0	0.00440476
GOBP_RESPONSE_TO_MAGNESIUM_ION	16	0.712372	2.00255	0	0.00445906
GOBP_MICROTUBULE_CYTOSKELETON_ORGANIZATION_INVOLVED_IN_MITOSIS	147	-0.405486	-2.03004	0	0.00447642
GOCC_PEPTIDASE_COMPLEX	102	-0.42044	-2.02862	0	0.00451348
REACTOME_SUMOYLATION_OF_SUMOYLATION_PROTEINS	34	-0.557613	-2.00553	0	0.0045153
GOBP_POSITIVE_REGULATION_OF_TELOMERASE_RNA_LOCALIZATION_TO_CAJAL_BODY	15	-0.674836	-2.02628	0.00246305	0.00456864
GOBP_CLEAVAGE_INVOLVED_IN_RRNA_PROCESSING	27	-0.574221	-2.02641	0	0.00458655
REACTOME_SUMOYLATION_OF_DNA_REPLICATION_PROTEINS	45	-0.510797	-2.02585	0	0.00459432
REACTOME_DNA_DOUBLE_STRAND_BREAK_REPAIR	127	-0.417696	-2.02655	0	0.0045998
REACTOME_CYCLIN_A_B1_B2_ASSOCIATED_EVENTS_DURING_G2_M_TRANSITION	23	-0.60581	-1.99884	0	0.00474403
GOBP_MATURATION_OF_5_8S_RRNA_FROM_TRICISTRONIC_RRNA_TRANSCRIPT_SSU_RRNA_5_8S_RRNA_LSU_RRNA	24	-0.583984	-2.02235	0	0.0047799
REACTOME_RHOV_GTPASE_CYCLE	36	-0.535353	-1.99359	0	0.00478016
REACTOME_ANTIVIRAL_MECHANISM_BY_IFN_STIMULATED_GENES	138	-0.409038	-1.99396	0	0.00483076
REACTOME_DISEASES_OF_DNA_REPAIR	32	-0.549076	-2.01879	0	0.00488811
GOBP_DNA_GEOMETRIC_CHANGE	89	-0.432393	-2.01933	0	0.00489694
REACTOME_HIV_TRANSCRIPTION_ELONGATION	42	-0.519792	-2.01894	0	0.00489746
REACTOME_SUMOYLATION_OF_SUMOYLATION_PROTEINS	34	-0.546746	-2.01779	0	0.00492179
GOCC_90S_PRERIBOSOME	26	-0.579335	-2.01679	0	0.00493609
HP_ABNORMAL_PROSTATE_MORPHOLOGY	38	-0.514859	-2.01449	0	0.00506879
REACTOME_MAPK6_MAPK4_SIGNALING	86	-0.446339	-2.01378	0	0.00507784
GOBP_RNA_5_END_PROCESSING	22	-0.601958	-2.0116	0	0.00508606
REACTOME_RHOBTB2_GTPASE_CYCLE	23	-0.6033	-2.01205	0	0.00509116
GOCC_NUCLEAR_PORE	88	-0.435573	-2.01211	0	0.0051103
GOBP_DNA_STRAND_ELONGATION_INVOLVED_IN_DNA_REPLICATION	15	-0.665698	-2.01004	0	0.00511296
GOBP_SPINDLE_ORGANIZATION	191	-0.389607	-2.01073	0	0.00511356
REACTOME_RHOBTB2_GTPASE_CYCLE	23	-0.598221	-1.9853	0.00241546	0.00518339
REACTOME_HOST_INTERACTIONS_OF_HIV_FACTORS	126	-0.420977	-1.98465	0	0.00519412
REACTOME_LAGGING_STRAND_SYNTHESIS	20	-0.629988	-2.00714	0	0.00528722
REACTOME_DNA_REPAIR	271	-0.376576	-1.98022	0	0.00535716
GOBP_PURINE_NUCLEOBASE_METABOLIC_PROCESS	17	-0.653485	-2.00476	0	0.00536733
REACTOME_ABC_TRANSPORTER_DISORDERS	75	-0.458747	-2.00442	0	0.0053708
REACTOME_POLYMERASE_SWITCHING_ON_THE_C_STRAND_OF_THE_TELOMERE	25	-0.585361	-2.00494	0	0.00538245
GOBP_BIOLOGICAL_PROCESS_INVOLVED_IN_INTRASPECIES_INTERACTION_BETWEEN_ORGANISMS	43	0.558608	1.98899	0	0.00542596
REACTOME_GAP_FILLING_DNA_REPAIR_SYNTHESIS_AND_LIGATION_IN_GG_NER	25	-0.590363	-2.00301	0.0026455	0.00543293
HP_LIMB_MYOCLONUS	28	0.616564	1.98756	0	0.00543588
GOBP_REGULATION_OF_SYNAPSE_STRUCTURE_OR_ACTIVITY	193	0.439409	1.98949	0	0.0054402
GOBP_CENTRAL_NERVOUS_SYSTEM_NEURON_DEVELOPMENT	72	0.501427	1.98774	0	0.00544332
GOBP_MODULATION_OF_EXCITATORY_POSTSYNAPTIC_POTENTIAL	37	0.568483	1.98814	0	0.00545735
REACTOME_SUMOYLATION_OF_DNA_REPLICATION_PROTEINS	45	-0.490721	-1.97435	0	0.00547238
GOCC_ANCHORED_COMPONENT_OF_PLASMA_MEMBRANE	47	0.550276	1.98657	0	0.00550442
HP_ERYTHROID_HYPOPLASIA	25	-0.588163	-2.00027	0	0.00555912
REACTOME_RHOBTB1_GTPASE_CYCLE	23	-0.592181	-1.9745	0.002457	0.00556064
GOBP_ARF_PROTEIN_SIGNAL_TRANSDUCTION	20	0.686635	1.98552	0	0.00556567
GOBP_DOUBLE_STRAND_BREAK_REPAIR	240	-0.3663	-1.99984	0	0.00557055
REACTOME_ORGANELLE_BIOGENESIS_AND_MAINTENANCE	250	-0.377259	-1.9755	0	0.00559001
GOBP_DNA_DEALKYLATION	26	-0.56778	-1.99815	0.00277778	0.00568087
REACTOME_SARS_COV_2_ACTIVATES_MODULATES_INNATE_AND_ADAPTIVE_IMMUNE_RESPONSES	105	-0.424556	-1.97572	0	0.00568318
REACTOME_FORMATION_OF_INCISION_COMPLEX_IN_GG_NER	43	-0.497331	-1.9957	0	0.00579973
GOBP_MRNA_CIS_SPLICING_VIA_SPLICEOSOME	23	-0.589972	-1.99414	0	0.0059088
HP_ATYPICAL_ABSENCE_SEIZURE	26	0.621523	1.97772	0	0.00615935
GOMF_TRNA_BINDING	57	-0.472349	-1.99025	0	0.00619491
REACTOME_APC_C_MEDIATED_DEGRADATION_OF_CELL_CYCLE_PROTEINS	85	-0.436176	-1.96571	0	0.00620735
GOBP_CHEMICAL_SYNAPTIC_TRANSMISSION_POSTSYNAPTIC	90	0.485024	1.97637	0	0.00627773
GOMF_MRNA_5_UTR_BINDING	26	-0.56711	-1.98831	0	0.00630101
REACTOME_NONHOMOLOGOUS_END_JOINING_NHEJ	32	-0.542366	-1.98798	0	0.00631406
REACTOME_HIV_LIFE_CYCLE	147	-0.389616	-1.98682	0	0.00634451
REACTOME_RHOH_GTPASE_CYCLE	35	-0.534517	-1.96134	0	0.00637094
REACTOME_MITOCHONDRIAL_PROTEIN_IMPORT	56	-0.473416	-1.98569	0	0.00637917
GOCC_TERMINAL_BOUTON	41	0.568204	1.97463	0	0.00640664
GOBP_VIRAL_TRANSLATION	17	-0.639792	-1.98487	0.00257069	0.00641333
GOCC_RESPIRASOME	92	-0.427339	-1.98496	0	0.0064268
GOBP_LEARNING	129	0.455393	1.97402	0	0.00642953
REACTOME_REGULATION_OF_CHOLESTEROL_BIOSYNTHESIS_BY_SREBP_SREBF	55	-0.478768	-1.98364	0	0.00646939
GOBP_NEGATIVE_REGULATION_OF_NUCLEAR_DIVISION	53	-0.476864	-1.98274	0	0.00652478
GOBP_ANTIGEN_PROCESSING_AND_PRESENTATION_OF_PEPTIDE_OR_POLYSACCHARIDE_ANTIGEN_VIA_MHC_CLASS_II	31	-0.542803	-1.98115	0	0.00661872
GOMF_VOLTAGE_GATED_SODIUM_CHANNEL_ACTIVITY	24	0.623874	1.97085	0	0.00664727
GOBP_MITOCHONDRIAL_TRANSLATION	67	-0.452961	-1.97997	0	0.00669028
REACTOME_RESOLUTION_OF_ABASIC_SITES_AP_SITES	37	-0.512911	-1.9792	0	0.00671876
REACTOME_COSTIMULATION_BY_THE_CD28_FAMILY	67	-0.445863	-1.97741	0	0.00679178
GOBP_POSITIVE_REGULATION_OF_SYNAPTIC_TRANSMISSION	134	0.45521	1.96922	0	0.006795
REACTOME_DEPOSITION_OF_NEW_CENPA_CONTAINING_NUCLEOSOMES_AT_THE_CENTROMERE	25	-0.571281	-1.95348	0	0.00681108
GOBP_RESPONSE_TO_X_RAY	30	-0.555459	-1.97745	0	0.00681497
GOBP_NEURON_PROJECTION_EXTENSION_INVOLVED_IN_NEURON_PROJECTION_GUIDANCE	36	0.570903	1.96829	0	0.00682675
REACTOME_RHO_GTPASES_ACTIVATE_PKNS	31	-0.553319	-1.95383	0	0.00685748
GOMF_NEUROTRANSMITTER_BINDING	17	0.69603	1.96503	0	0.00692637
GOMF_POSTSYNAPTIC_NEUROTRANSMITTER_RECEPTOR_ACTIVITY	51	0.539372	1.96535	0	0.00696069
REACTOME_RHOD_GTPASE_CYCLE	52	-0.485015	-1.95405	0	0.00696138
GOBP_NEGATIVE_REGULATION_OF_UBIQUITIN_DEPENDENT_PROTEIN_CATABOLIC_PROCESS	44	-0.501001	-1.9747	0	0.00700204
GOBP_POSITIVE_REGULATION_OF_SYNAPTIC_TRANSMISSION_GLUTAMATERGIC	27	0.624984	1.96536	0	0.00700741
REACTOME_NCAM1_INTERACTIONS	39	0.564577	1.96588	0.00155039	0.00701294
GOCC_LYSOSOMAL_LUMEN	88	0.482624	1.96167	0	0.00714716
GOBP_NEGATIVE_CHEMOTAXIS	45	0.544754	1.96175	0	0.00718828
GOBP_DNA_UNWINDING_INVOLVED_IN_DNA_REPLICATION	21	-0.601719	-1.97111	0	0.00720623
REACTOME_HOMOLOGOUS_DNA_PAIRING_AND_STRAND_EXCHANGE	41	-0.49974	-1.94285	0	0.0072933
GOBP_POSTSYNAPSE_ORGANIZATION	152	0.442957	1.95953	0	0.00732399
REACTOME_MITOTIC_G1_PHASE_AND_G1_S_TRANSITION	146	-0.399871	-1.94559	0	0.00733667
REACTOME_INTERFERON_SIGNALING	233	-0.372425	-1.94049	0	0.00735012
REACTOME_HCMV_EARLY_EVENTS	67	-0.454201	-1.94309	0	0.00739748
GOBP_REGULATION_OF_NUCLEASE_ACTIVITY	21	-0.593086	-1.96774	0.00252525	0.00740582
GOMF_TRANSLATION_REGULATOR_ACTIVITY_NUCLEIC_ACID_BINDING	96	-0.416173	-1.96794	0	0.00740971
GOBP_POSITIVE_REGULATION_OF_CHROMOSOME_SEPARATION	18	-0.610154	-1.968	0	0.00742629
REACTOME_INTERLEUKIN_12_SIGNALING	39	-0.521488	-1.93638	0	0.00742678
REACTOME_DNA_REPLICATION	124	-0.40723	-1.9367	0	0.00747875
GOBP_RIBONUCLEOPROTEIN_COMPLEX_SUBUNIT_ORGANIZATION	172	-0.377918	-1.96652	0	0.00748151
REACTOME_EXTENSION_OF_TELOMERES	49	-0.479125	-1.96672	0	0.00748969
KEGG_NEUROACTIVE_LIGAND_RECEPTOR_INTERACTION	130	0.467308	2.00949	0	0.00752342
GOBP_MRNA_PROCESSING	428	-0.349131	-1.96534	0	0.00754382
REACTOME_DISEASES_OF_PROGRAMMED_CELL_DEATH	41	-0.505786	-1.96478	0	0.00756032
GOCC_NEURON_PROJECTION_MEMBRANE	50	0.523776	1.95721	0	0.00758409
REACTOME_APOPTOSIS	164	-0.380943	-1.96244	0	0.00770875
REACTOME_ANTIGEN_PROCESSING_CROSS_PRESENTATION	104	-0.413335	-1.96208	0	0.0077411
GOBP_DNA_REPAIR	473	-0.342055	-1.96087	0	0.00781032
GOCC_PROTEASOME_CORE_COMPLEX	18	-0.639484	-1.96061	0	0.00781329
REACTOME_SIGNALING_BY_CSF1_M_CSF_IN_MYELOID_CELLS	30	-0.552657	-1.93063	0	0.00786394
GOBP_LONG_TERM_SYNAPTIC_POTENTIATION	77	0.495193	1.95397	0	0.00786982
GOBP_RETINAL_GANGLION_CELL_AXON_GUIDANCE	21	0.652814	1.9531	0	0.00787095
GOBP_REGULATION_OF_SYNAPTIC_VESICLE_EXOCYTOSIS	52	0.534257	1.95367	0	0.0078759
REACTOME_REGULATION_OF_GLUCOKINASE_BY_GLUCOKINASE_REGULATORY_PROTEIN	30	-0.548391	-1.93116	0	0.00789452
KEGG_PYRIMIDINE_METABOLISM	95	-0.424814	-1.95908	0	0.00790575
REACTOME_INTERACTIONS_OF_VPR_WITH_HOST_CELLULAR_PROTEINS	35	-0.519639	-1.93179	0	0.00792438
GOBP_MOTOR_NEURON_AXON_GUIDANCE	28	0.601923	1.95081	0	0.00806611
REACTOME_SUMOYLATION_OF_RNA_BINDING_PROTEINS	46	-0.500533	-1.92345	0.00265252	0.00817393
GOCC_INNER_MITOCHONDRIAL_MEMBRANE_PROTEIN_COMPLEX	125	-0.403904	-1.9553	0	0.00819714
REACTOME_SIGNALING_BY_ALK_IN_CANCER	52	-0.480031	-1.91855	0	0.00838773
KEGG_ASTHMA	19	-0.615846	-1.91502	0	0.0084961
REACTOME_INTERACTIONS_OF_REV_WITH_HOST_CELLULAR_PROTEINS	36	-0.521377	-1.95016	0	0.00854307
GOBP_VESICLE_FUSION_TO_PLASMA_MEMBRANE	20	0.661796	1.94612	0	0.00854627
GOBP_MEMBRANE_DEPOLARIZATION	75	0.491179	1.94624	0	0.00857216
REACTOME_SIGNALING_BY_THE_B_CELL_RECEPTOR_BCR	106	-0.415548	-1.91242	0	0.00858092
REACTOME_PROGRAMMED_CELL_DEATH	192	-0.375798	-1.94883	0	0.0086123
GOCC_SODIUM_CHANNEL_COMPLEX	23	0.628807	1.94456	0	0.00864632
KEGG_RNA_DEGRADATION	53	-0.476806	-1.9468	0	0.00874932
GOBP_REGULATION_OF_MEMBRANE_POTENTIAL	357	0.407056	1.94279	0	0.00881493
GOMF_PRENYLTRANSFERASE_ACTIVITY	17	-0.613313	-1.94327	0.00269542	0.00905677
GOBP_REGULATION_OF_DNA_DEPENDENT_DNA_REPLICATION	48	-0.474652	-1.94345	0	0.00907767
GOCC_ENDOPLASMIC_RETICULUM_PROTEIN_CONTAINING_COMPLEX	114	-0.399594	-1.9415	0	0.00918957
REACTOME_INTERFERON_SIGNALING	176	-0.376915	-1.94185	0	0.00919471
REACTOME_CELLULAR_RESPONSE_TO_CHEMICAL_STRESS	151	-0.382638	-1.94039	0	0.00926798
GOBP_TELOMERE_MAINTENANCE	121	-0.405479	-1.93967	0	0.00930187
GOBP_SEROTONIN_RECEPTOR_SIGNALING_PATHWAY	16	0.699794	1.93667	0.00168067	0.0095637
KEGG_PROTEIN_EXPORT	23	-0.575341	-1.90064	0	0.00956627
GOBP_THYMIC_T_CELL_SELECTION	20	-0.600893	-1.93698	0.00248139	0.00957509
HP_FOCAL_CLONIC_SEIZURE	22	0.633857	1.93709	0	0.00960586
REACTOME_PTEN_REGULATION	136	-0.390272	-1.93557	0	0.00963125
GOCC_DNA_REPAIR_COMPLEX	38	-0.502249	-1.9358	0	0.00964953
GOBP_PROTEIN_LOCALIZATION_TO_CONDENSED_CHROMOSOME	17	-0.61732	-1.93585	0	0.00967569
REACTOME_AURKA_ACTIVATION_BY_TPX2	71	-0.447728	-1.93608	0	0.00969024
HP_APLASIA_HYPOPLASIA_OF_THE_UVULA	25	-0.565864	-1.93457	0.0027027	0.00971732
GOBP_POSITIVE_REGULATION_OF_DEFENSE_RESPONSE_TO_VIRUS_BY_HOST	26	-0.548066	-1.93412	0.00261097	0.00974185
GOCC_INTRINSIC_COMPONENT_OF_PRESYNAPTIC_ACTIVE_ZONE_MEMBRANE	16	0.690864	1.93459	0.00167785	0.00978225
REACTOME_CARDIAC_CONDUCTION	90	0.483151	1.94388	0	0.00990843
REACTOME_TRAFFICKING_OF_AMPA_RECEPTORS	26	0.6234	1.95903	0.00167504	0.0100248
REACTOME_POTASSIUM_CHANNELS	67	0.505813	1.95237	0	0.0100649
REACTOME_NUCLEAR_ENVELOPE_NE_REASSEMBLY	68	-0.437817	-1.89352	0	0.0101121
HP_CLUBBING_OF_TOES	28	-0.54631	-1.93061	0	0.0101146
REACTOME_SIGNALING_BY_RHO_GTPASES_MIRO_GTPASES_AND_RHOBTB3	618	-0.332212	-1.89415	0	0.0101189
GOBP_MITOCHONDRIAL_GENE_EXPRESSION	96	-0.41301	-1.92975	0	0.0101332
REACTOME_CYTOPROTECTION_BY_HMOX1	120	-0.402671	-1.92985	0	0.0101412
REACTOME_HIV_INFECTION	222	-0.365701	-1.89485	0	0.010149
REACTOME_NEUROTRANSMITTER_RELEASE_CYCLE	41	0.564845	1.96642	0	0.0101728
REACTOME_CILIUM_ASSEMBLY	178	-0.37691	-1.89073	0	0.0102214
REACTOME_VIRAL_MESSENGER_RNA_SYNTHESIS	43	-0.484563	-1.89497	0	0.0102472
REACTOME_L1CAM_INTERACTIONS	102	0.472988	1.9755	0	0.0103005
REACTOME_MITOTIC_PROPHASE	80	-0.430234	-1.89076	0	0.0103389
GOBP_REGULATION_OF_EXOCYTOSIS	184	0.425742	1.93009	0	0.0103685
REACTOME_PROCESSING_OF_DNA_DOUBLE_STRAND_BREAK_ENDS	59	-0.452133	-1.8828	0	0.0103832
REACTOME_RHO_GTPASES_ACTIVATE_ROCKS	19	-0.602755	-1.92603	0.00262467	0.0104559
REACTOME_SUMOYLATION_OF_CHROMATIN_ORGANIZATION_PROTEINS	55	-0.470038	-1.88338	0	0.0104741
GOBP_ESTABLISHMENT_OF_RNA_LOCALIZATION	149	-0.384911	-1.92621	0	0.0104761
REACTOME_RNA_POLYMERASE_II_TRANSCRIPTION_TERMINATION	64	-0.45	-1.88665	0	0.0104862
REACTOME_MEIOSIS	47	-0.465247	-1.88015	0.00277778	0.0105509
REACTOME_DISEASES_OF_PROGRAMMED_CELL_DEATH	43	-0.499362	-1.88362	0.00266667	0.0105691
REACTOME_RHOF_GTPASE_CYCLE	42	-0.485185	-1.88369	0	0.0106865
REACTOME_ACTIVATION_OF_BH3_ONLY_PROTEINS	28	-0.527084	-1.87807	0	0.0107011
GOMF_TRANSLATION_INITIATION_FACTOR_BINDING	31	-0.524426	-1.92352	0.00576369	0.0107079
GOBP_NEGATIVE_REGULATION_OF_PROTEASOMAL_UBIQUITIN_DEPENDENT_PROTEIN_CATABOLIC_PROCESS	31	-0.525896	-1.92219	0	0.0107693
HP_INTESTINAL_PSEUDO_OBSTRUCTION	25	-0.569138	-1.92268	0.00249377	0.0107814
HP_ADENOCARCINOMA_OF_THE_COLON	30	-0.545211	-1.92229	0	0.0107867
GOCC_MITOTIC_SPINDLE_POLE	35	-0.503544	-1.92149	0	0.0108161
GOCC_NEURON_PROJECTION_TERMINUS	111	0.45929	1.92636	0	0.0108271
GOBP_ISOPRENOID_BIOSYNTHETIC_PROCESS	26	-0.551452	-1.91981	0.0027248	0.0109148
GOBP_POSITIVE_REGULATION_OF_CELL_CYCLE_PROCESS	205	-0.369442	-1.92002	0	0.0109286
REACTOME_VOLTAGE_GATED_POTASSIUM_CHANNELS	35	0.564441	1.92437	0	0.0110189
REACTOME_TRANSCRIPTIONAL_REGULATION_BY_SMALL_RNAS	46	-0.479237	-1.91809	0	0.0110351
GOBP_REGULATION_OF_RRNA_PROCESSING	15	-0.640013	-1.91824	0	0.0110492
GOBP_CELL_CELL_ADHESION_VIA_PLASMA_MEMBRANE_ADHESION_MOLECULES	231	0.415098	1.92288	0	0.0110525
GOBP_REGULATION_OF_EXTENT_OF_CELL_GROWTH	102	0.462296	1.92365	0	0.0110634
HP_INCREASED_MEAN_CORPUSCULAR_VOLUME	38	-0.490944	-1.91716	0	0.0110946
GOBP_SYNAPTIC_VESICLE_MEMBRANE_ORGANIZATION	25	0.609313	1.9229	0	0.0111069
GOMF_SEROTONIN_RECEPTOR_ACTIVITY	15	0.689244	1.92077	0.0017331	0.0112844
KEGG_RNA_POLYMERASE	28	-0.541642	-1.91432	0.00280112	0.0113603
REACTOME_NEUROTRANSMITTER_RECEPTORS_AND_POSTSYNAPTIC_SIGNAL_TRANSMISSION	153	0.437195	1.92297	0	0.0113681
GOBP_CYCLIC_NUCLEOTIDE_MEDIATED_SIGNALING	65	0.495628	1.91993	0	0.0113819
GOBP_MRNA_EXPORT_FROM_NUCLEUS	58	-0.448398	-1.91365	0	0.0113928
GOCC_EXOCYTIC_VESICLE	200	0.425774	1.91932	0	0.0114025
GOBP_REGULATION_OF_TRANSLATIONAL_INITIATION	75	-0.42637	-1.91305	0	0.0114107
REACTOME_L1CAM_INTERACTIONS	112	0.453796	1.91875	0	0.0114231
REACTOME_DOPAMINE_NEUROTRANSMITTER_RELEASE_CYCLE	21	0.647157	1.92851	0.00172117	0.0115375
REACTOME_NEUREXINS_AND_NEUROLIGINS	44	0.538546	1.91643	0	0.011601
GOBP_REGULATION_OF_DENDRITE_EXTENSION	22	0.633191	1.91722	0.00156006	0.0116124
GOBP_PYRIMIDINE_CONTAINING_COMPOUND_BIOSYNTHETIC_PROCESS	34	-0.511541	-1.91049	0.00277008	0.0116656
GOBP_CELL_JUNCTION_ASSEMBLY	368	0.397997	1.91486	0	0.0119389
REACTOME_DNA_REPLICATION_PRE_INITIATION	99	-0.405405	-1.86493	0	0.0119791
GOBP_CELL_CYCLE_DNA_REPLICATION	40	-0.490725	-1.90694	0.0027027	0.0120518
REACTOME_DUAL_INCISION_IN_GG_NER	41	-0.488337	-1.90614	0	0.0121001
REACTOME_RECRUITMENT_OF_MITOTIC_CENTROSOME_PROTEINS_AND_COMPLEXES	80	-0.421058	-1.90588	0	0.0121012
GOBP_CENTRAL_NERVOUS_SYSTEM_NEURON_DIFFERENTIATION	142	0.443628	1.91333	0	0.0121486
REACTOME_E2F_MEDIATED_REGULATION_OF_DNA_REPLICATION	21	-0.578047	-1.86178	0.00238095	0.0122528
REACTOME_TP53_REGULATES_TRANSCRIPTION_OF_DNA_REPAIR_GENES	60	-0.443284	-1.86032	0	0.0122624
KEGG_AMYOTROPHIC_LATERAL_SCLEROSIS_ALS	44	0.534089	1.90658	0	0.0122859
GOBP_PYRIMIDINE_NUCLEOSIDE_TRIPHOSPHATE_BIOSYNTHETIC_PROCESS	18	-0.599843	-1.90354	0.00247525	0.0123289
GOCC_NUCLEAR_CHROMOSOME	181	-0.370155	-1.90277	0	0.0123726
GOCC_SEX_CHROMOSOME	24	-0.553329	-1.90014	0	0.0125986
GOBP_ORGANELLE_FISSION	430	-0.332158	-1.90016	0	0.0126346
REACTOME_BASE_EXCISION_REPAIR	44	-0.481847	-1.89891	0	0.0127008
GOBP_REGULATION_OF_MITOTIC_NUCLEAR_DIVISION	104	-0.399488	-1.89869	0	0.012711
GOBP_RECOMBINATIONAL_REPAIR	142	-0.382683	-1.89896	0	0.0127369
GOCC_NADH_DEHYDROGENASE_COMPLEX	48	-0.469409	-1.89707	0	0.0127871
HP_DUPLICATION_OF_THUMB_PHALANX	52	-0.457714	-1.8975	0	0.0128018
GOBP_POSITIVE_REGULATION_OF_TRANSLATION	121	-0.387116	-1.89605	0	0.012802
GOCC_SPINDLE_MICROTUBULE	81	-0.414351	-1.89655	0	0.012807
REACTOME_NUCLEAR_IMPORT_OF_REV_PROTEIN	33	-0.511081	-1.89612	0.00271003	0.0128308
HP_DUODENAL_STENOSIS	27	-0.54893	-1.89325	0	0.0131171
GOBP_TELOMERE_ORGANIZATION	125	-0.386046	-1.89189	0	0.0131428
HP_TRIPHALANGEAL_THUMB	63	-0.442488	-1.89143	0	0.0131513
HP_NORMOCHROMIC_ANEMIA	33	-0.517095	-1.89248	0	0.013174
REACTOME_COOPERATION_OF_PREFOLDIN_AND_TRIC_CCT_IN_ACTIN_AND_TUBULIN_FOLDING	29	-0.530789	-1.89193	0	0.0131791
GOBP_SPINDLE_ASSEMBLY	126	-0.390778	-1.89023	0	0.0132572
GOCC_PERIKARYON	134	0.437718	1.90574	0	0.013262
GOBP_NEURON_CELL_CELL_ADHESION	16	0.673881	1.9061	0	0.0132719
GOBP_POTASSIUM_ION_TRANSPORT	196	0.419455	1.90648	0	0.013277
REACTOME_ANTIVIRAL_MECHANISM_BY_IFN_STIMULATED_GENES	80	-0.418755	-1.89032	0	0.0132831
GOCC_PRESYNAPTIC_ACTIVE_ZONE	72	0.482989	1.90495	0	0.0133194
REACTOME_DNA_STRAND_ELONGATION	32	-0.509371	-1.84929	0	0.0134104
REACTOME_NONHOMOLOGOUS_END_JOINING_NHEJ	30	-0.504673	-1.85022	0.00240964	0.0134895
KEGG_PROTEASOME	41	-0.485819	-1.84966	0	0.0135063
GOBP_MEMORY	107	0.456055	1.90248	0	0.0135338
HP_STATUS_EPILEPTICUS	185	0.420186	1.90278	0	0.013569
HP_CHRONIC_ORAL_CANDIDIASIS	17	-0.603308	-1.88734	0	0.0136127
HP_ABNORMALITY_OF_CHROMOSOME_STABILITY	47	-0.46229	-1.88618	0	0.0136607
REACTOME_RECRUITMENT_OF_NUMA_TO_MITOTIC_CENTROSOMES	89	-0.406004	-1.88642	0	0.0136742
GOBP_POTASSIUM_ION_EXPORT_ACROSS_PLASMA_MEMBRANE	17	0.668441	1.90113	0.00331675	0.0137223
GOBP_PROTEIN_PEPTIDYL_PROLYL_ISOMERIZATION	33	-0.499345	-1.8841	0	0.0138985
GOCC_POLYSOME	62	-0.439083	-1.88322	0	0.0139344
KEGG_MISMATCH_REPAIR	23	-0.561246	-1.88323	0	0.0139686
REACTOME_PCNA_DEPENDENT_LONG_PATCH_BASE_EXCISION_REPAIR	21	-0.569307	-1.88179	0.00505051	0.0141515
GOBP_POSITIVE_REGULATION_OF_DNA_BIOSYNTHETIC_PROCESS	72	-0.418453	-1.8806	0	0.0142803
GOBP_SIGNAL_RELEASE	395	0.388781	1.89818	0	0.0143047
REACTOME_SUMOYLATION_OF_RNA_BINDING_PROTEINS	46	-0.462362	-1.87937	0	0.014369
REACTOME_RESOLUTION_OF_D_LOOP_STRUCTURES_THROUGH_SYNTHESIS_DEPENDENT_STRAND_ANNEALING_SDSA	24	-0.53702	-1.87885	0	0.0144207
GOBP_DNA_REPLICATION_INITIATION	36	-0.486628	-1.87828	0	0.0144209
REACTOME_VIRAL_MESSENGER_RNA_SYNTHESIS	43	-0.467575	-1.8785	0.00318471	0.0144325
HP_ABSENT_TESTIS	24	-0.54647	-1.87732	0.00530504	0.0145085
HP_ABSENT_THUMB	48	-0.462675	-1.87698	0	0.0145165
GOBP_ADULT_BEHAVIOR	113	0.447982	1.89641	0	0.0145623
HP_UNILATERAL_RENAL_AGENESIS	59	-0.436517	-1.87603	0.00324675	0.0146165
GOBP_REGULATION_OF_DEFENSE_RESPONSE_TO_VIRUS	64	-0.430557	-1.87554	0	0.0146251
GOCC_RNA_POLYMERASE_COMPLEX	96	-0.405675	-1.87559	0	0.0146634
REACTOME_REGULATION_OF_RUNX2_EXPRESSION_AND_ACTIVITY	70	-0.427538	-1.87402	0	0.0148185
GOBP_POSITIVE_REGULATION_OF_EXOCYTOSIS	74	0.477099	1.89466	0	0.0148214
GOBP_SISTER_CHROMATID_COHESION	50	-0.456821	-1.87292	0	0.0149065
GOBP_POSITIVE_REGULATION_OF_CHROMOSOME_ORGANIZATION	83	-0.41602	-1.86974	0	0.0153157
GOBP_REGULATION_OF_POSTSYNAPTIC_MEMBRANE_NEUROTRANSMITTER_RECEPTOR_LEVELS	51	0.51091	1.89091	0	0.015505
GOBP_INORGANIC_ION_IMPORT_ACROSS_PLASMA_MEMBRANE	86	0.470662	1.88993	0	0.0156041
HP_ABNORMAL_NUMBER_OF_ERYTHROID_PRECURSORS	39	-0.473806	-1.86703	0.00294985	0.0156835
GOBP_POSITIVE_REGULATION_OF_CELL_CYCLE_PHASE_TRANSITION	106	-0.386611	-1.86617	0	0.0157279
REACTOME_RNA_POLYMERASE_I_TRANSCRIPTION	47	-0.458974	-1.86588	0.00293255	0.0157326
GOBP_PROTEIN_LOCALIZATION_TO_CHROMOSOME_CENTROMERIC_REGION	23	-0.551551	-1.86627	0.00854701	0.0157588
GOBP_REGULATION_OF_NEUROTRANSMITTER_TRANSPORT	91	0.460342	1.88833	0	0.015763
GOBP_MEMBRANE_DEPOLARIZATION_DURING_ACTION_POTENTIAL	33	0.574201	1.88857	0.0014881	0.0157854
GOBP_DEVELOPMENTAL_GROWTH_INVOLVED_IN_MORPHOGENESIS	218	0.41027	1.88587	0	0.0160906
GOCC_VOLTAGE_GATED_SODIUM_CHANNEL_COMPLEX	16	0.672158	1.88458	0.00353357	0.0161694
REACTOME_UNBLOCKING_OF_NMDA_RECEPTORS_GLUTAMATE_BINDING_AND_ACTIVATION	21	0.627657	1.88588	0.0015625	0.0161735
REACTOME_NEUROTRANSMITTER_RECEPTORS_AND_POSTSYNAPTIC_SIGNAL_TRANSMISSION	180	0.42284	1.88411	0	0.0161814
GOBP_NEGATIVE_REGULATION_OF_CELL_PROJECTION_ORGANIZATION	171	0.419766	1.88469	0	0.0162294
GOBP_ANTIGEN_PROCESSING_AND_PRESENTATION_OF_PEPTIDE_ANTIGEN	55	-0.443489	-1.86244	0.00309598	0.0162623
GOMF_CLATHRIN_BINDING	64	0.493428	1.88266	0	0.0164019
HP_CEREBRAL_HYPOPLASIA	43	-0.469449	-1.86045	0	0.0165079
GOBP_REGULATION_OF_NUCLEAR_DIVISION	123	-0.386225	-1.85908	0	0.0166686
HP_PROSTATE_NEOPLASM	30	-0.511195	-1.8585	0	0.0166928
REACTOME_FORMATION_OF_THE_EARLY_ELONGATION_COMPLEX	33	-0.508134	-1.85909	0	0.016711
GOMF_SECONDARY_ACTIVE_TRANSMEMBRANE_TRANSPORTER_ACTIVITY	199	0.412175	1.88014	0	0.0167218
REACTOME_INITIATION_OF_NUCLEAR_ENVELOPE_NE_REFORMATION	19	-0.582925	-1.85723	0.00519481	0.0168034
GOBP_REGULATION_OF_NERVOUS_SYSTEM_PROCESS	116	0.443955	1.88014	0	0.0168054
GOCC_LUMENAL_SIDE_OF_MEMBRANE	29	-0.5137	-1.85728	0.0027027	0.0168301
GOBP_NEGATIVE_REGULATION_OF_PHAGOCYTOSIS	19	-0.569873	-1.85636	0.00539084	0.0168868
GOBP_NEGATIVE_REGULATION_OF_VIRAL_GENOME_REPLICATION	48	-0.449689	-1.85531	0	0.0168936
GOBP_NUCLEOSIDE_MONOPHOSPHATE_BIOSYNTHETIC_PROCESS	39	-0.484047	-1.85573	0.00292398	0.0168964
REACTOME_EPIGENETIC_REGULATION_OF_GENE_EXPRESSION	84	-0.401634	-1.85485	0	0.0169075
GOBP_ENDONUCLEOLYTIC_CLEAVAGE_INVOLVED_IN_RRNA_PROCESSING	15	-0.624119	-1.8559	0.00995025	0.0169167
REACTOME_RECOGNITION_OF_DNA_DAMAGE_BY_PCNA_CONTAINING_REPLICATION_COMPLEX	30	-0.513842	-1.8554	0.00564972	0.0169231
REACTOME_TRANSCRIPTIONAL_REGULATION_BY_E2F6	33	-0.499406	-1.82144	0.00503778	0.0170485
REACTOME_REGULATION_OF_INSULIN_SECRETION	71	0.483994	1.8784	0	0.0170534
GOBP_RESPONSE_TO_AUDITORY_STIMULUS	24	0.596065	1.87688	0	0.0170742
GOMF_NEUROTRANSMITTER_RECEPTOR_ACTIVITY_INVOLVED_IN_REGULATION_OF_POSTSYNAPTIC_MEMBRANE_POTENTIAL	39	0.546144	1.87716	0	0.0171107
GOBP_ACTION_POTENTIAL	127	0.43974	1.87736	0	0.0171431
GOCC_DNA_PACKAGING_COMPLEX	38	-0.482876	-1.8519	0.00316456	0.0172997
GOBP_REGULATION_OF_DEFENSE_RESPONSE_TO_VIRUS_BY_HOST	36	-0.495289	-1.8495	0	0.0176368
GOBP_POSITIVE_REGULATION_OF_INTERLEUKIN_2_PRODUCTION	33	-0.493483	-1.84907	0	0.0176919
GOBP_VESICLE_TARGETING_ROUGH_ER_TO_CIS_GOLGI	15	-0.613923	-1.84834	0.00511509	0.0177744
REACTOME_EXPORT_OF_VIRAL_RIBONUCLEOPROTEINS_FROM_NUCLEUS	32	-0.500052	-1.84767	0	0.0178171
GOBP_PROTEIN_DNA_COMPLEX_ASSEMBLY	118	-0.384684	-1.84709	0	0.0178901
KEGG_OOCYTE_MEIOSIS	101	-0.393991	-1.84664	0	0.0179376
GOBP_NEURON_PROJECTION_EXTENSION	161	0.42178	1.87226	0	0.0180063
GOBP_POSITIVE_REGULATION_OF_DNA_METABOLIC_PROCESS	209	-0.349477	-1.84529	0	0.0181429
GOBP_MULTICELLULAR_ORGANISMAL_SIGNALING	141	0.433953	1.8707	0	0.0182266
REACTOME_RESOLUTION_OF_AP_SITES_VIA_THE_MULTIPLE_NUCLEOTIDE_PATCH_REPLACEMENT_PATHWAY	24	-0.541042	-1.84402	0.0026178	0.0182935
REACTOME_GLUTAMATE_NEUROTRANSMITTER_RELEASE_CYCLE	21	0.616453	1.86018	0.00335008	0.0183695
GOBP_MATING	25	0.579064	1.86931	0.00162338	0.01847
REACTOME_NCAM1_INTERACTIONS	32	0.579285	1.86463	0.00165017	0.0185069
GOMF_DAMAGED_DNA_BINDING	66	-0.422392	-1.84177	0	0.0186257
GOBP_NUCLEOBASE_BIOSYNTHETIC_PROCESS	19	-0.57911	-1.84082	0.0075188	0.0187167
HP_BICORNUATE_UTERUS	43	-0.454998	-1.83982	0	0.0188828
GOCC_SNO_S_RNA_CONTAINING_RIBONUCLEOPROTEIN_COMPLEX	24	-0.541155	-1.83836	0.00251256	0.0191317
REACTOME_TRANSLOCATION_OF_SLC2A4_GLUT4_TO_THE_PLASMA_MEMBRANE	60	-0.428294	-1.80797	0	0.0193782
KEGG_STEROID_BIOSYNTHESIS	17	-0.590914	-1.83595	0.00263158	0.019472
GOBP_NERVE_DEVELOPMENT	72	0.47932	1.86485	0	0.0195431
GOBP_NUCLEAR_EXPORT	146	-0.371873	-1.83496	0	0.0195965
REACTOME_TRAFFICKING_OF_AMPA_RECEPTORS	30	0.566958	1.8643	0	0.0196056
HP_ABNORMAL_ERYTHROCYTE_ENZYME_LEVEL	32	-0.493712	-1.83428	0.00262467	0.0196332
GOBP_PROTEIN_LOCALIZATION_TO_SYNAPSE	63	0.485406	1.86377	0	0.0196715
REACTOME_CONVERSION_FROM_APC_C_CDC20_TO_APC_C_CDH1_IN_LATE_ANAPHASE	20	-0.555198	-1.8337	0.00733496	0.019706
GOBP_PROTEIN_LOCALIZATION_TO_MICROTUBULE_ORGANIZING_CENTER	34	-0.491941	-1.83315	0.0056338	0.0197665
REACTOME_INTERCONVERSION_OF_NUCLEOTIDE_DI_AND_TRIPHOSPHATES	29	-0.508757	-1.8328	0	0.0197996
GOMF_TRANSLATION_REGULATOR_ACTIVITY	126	-0.379841	-1.83244	0	0.0198151
GOBP_ADENYLATE_CYCLASE_ACTIVATING_G_PROTEIN_COUPLED_RECEPTOR_SIGNALING_PATHWAY	105	0.447945	1.86257	0	0.0199033
GOBP_RESPONSE_TO_INTERFERON_BETA	25	-0.523082	-1.83133	0.00540541	0.019981
REACTOME_PROTEIN_UBIQUITINATION	63	-0.426903	-1.83101	0.00322581	0.0200109
GOCC_COPI_COATED_VESICLE_MEMBRANE	17	-0.597104	-1.83055	0.00497512	0.0200432
GOBP_METAL_ION_EXPORT	47	0.525862	1.8615	0	0.0200712
HP_CLONIC_SEIZURE	41	0.519939	1.86096	0	0.0200765
GOMF_SNARE_BINDING	104	0.44586	1.86029	0	0.0201673
GOBP_SYNAPTIC_VESICLE_LOCALIZATION	51	0.510217	1.85989	0	0.0201722
GOBP_DNA_REPLICATION_CHECKPOINT_SIGNALING	17	-0.571374	-1.82963	0.0052356	0.0201722
GOBP_ADENYLATE_CYCLASE_MODULATING_G_PROTEIN_COUPLED_RECEPTOR_SIGNALING_PATHWAY	177	0.415309	1.85854	0	0.0204531
HP_HYPOPLASIA_OF_THE_FRONTAL_LOBES	30	-0.501835	-1.82664	0	0.0207072
GOBP_AXONAL_FASCICULATION	20	0.621879	1.85669	0.00161551	0.0207982
GOMF_DELAYED_RECTIFIER_POTASSIUM_CHANNEL_ACTIVITY	28	0.574112	1.8561	0.00314465	0.0208481
GOCC_RECEPTOR_COMPLEX	352	0.384309	1.8568	0	0.0208653
GOCC_FICOLIN_1_RICH_GRANULE	175	-0.352163	-1.82509	0	0.0210095
REACTOME_HDMS_DEMETHYLATE_HISTONES	23	-0.551885	-1.79834	0.00476191	0.0210142
REACTOME_SYNTHESIS_OF_DNA	118	-0.387004	-1.79734	0	0.0210473
REACTOME_TRANSLESION_SYNTHESIS_BY_POLH	18	-0.566526	-1.79304	0.00738916	0.0210768
REACTOME_TRNA_PROCESSING	103	-0.396338	-1.82307	0	0.0211486
REACTOME_RHO_GTPASES_ACTIVATE_PAKS	21	-0.546273	-1.82323	0.00518135	0.0211628
REACTOME_TRANSCRIPTIONAL_REGULATION_BY_E2F6	33	-0.487188	-1.82417	0.00286533	0.0211705
REACTOME_METABOLISM_OF_AMINO_ACIDS_AND_DERIVATIVES	328	-0.329737	-1.82387	0	0.021171
REACTOME_INTERLEUKIN_1_FAMILY_SIGNALING	136	-0.372066	-1.79336	0	0.021183
KEGG_PRIMARY_IMMUNODEFICIENCY	31	-0.485331	-1.82324	0	0.0212117
REACTOME_DOWNSTREAM_SIGNALING_EVENTS_OF_B_CELL_RECEPTOR_BCR	79	-0.412992	-1.79562	0	0.0212227
REACTOME_APC_CDC20_MEDIATED_DEGRADATION_OF_NEK2A	26	-0.519585	-1.79406	0.00496278	0.0212376
GOBP_MRNA_TRANSPORT	118	-0.371724	-1.82333	0	0.0212494
GOBP_DNA_RECOMBINATION	267	-0.334761	-1.82188	0	0.0213584
GOBP_REGULATION_OF_INTRINSIC_APOPTOTIC_SIGNALING_PATHWAY_IN_RESPONSE_TO_DNA_DAMAGE	35	-0.486424	-1.82069	0.00571429	0.0215447
REACTOME_UNBLOCKING_OF_NMDA_RECEPTORS_GLUTAMATE_BINDING_AND_ACTIVATION	17	0.665178	1.84207	0.00172414	0.0215491
REACTOME_ANTIGEN_PRESENTATION_FOLDING_ASSEMBLY_AND_PEPTIDE_LOADING_OF_CLASS_I_MHC	29	-0.504993	-1.78989	0.00255102	0.0216305
GOBP_DEVELOPMENTAL_CELL_GROWTH	205	0.404333	1.8527	0	0.0216342
REACTOME_TRANSPORT_OF_INORGANIC_CATIONS_ANIONS_AND_AMINO_ACIDS_OLIGOPEPTIDES	91	0.454433	1.85296	0.00137741	0.0216405
REACTOME_SYNTHESIS_OF_ACTIVE_UBIQUITIN_ROLES_OF_E1_AND_E2_ENZYMES	30	-0.493581	-1.81947	0	0.0217264
KEGG_THYROID_CANCER	28	-0.511437	-1.81908	0	0.0217454
REACTOME_INTERLEUKIN_1_SIGNALING	112	-0.381193	-1.7845	0	0.0222307
GOBP_NEGATIVE_REGULATION_OF_INTRINSIC_APOPTOTIC_SIGNALING_PATHWAY_IN_RESPONSE_TO_DNA_DAMAGE	28	-0.496959	-1.81605	0.008	0.0222375
GOMF_ACETYLCHOLINE_RECEPTOR_ACTIVITY	21	0.621519	1.84906	0.0015674	0.0222442
REACTOME_INHIBITION_OF_DNA_RECOMBINATION_AT_TELOMERE	20	-0.567021	-1.81614	0.0026455	0.0222737
GOBP_NEGATIVE_REGULATION_OF_AMINE_TRANSPORT	22	0.610826	1.8493	0.00332226	0.0222884
REACTOME_REGULATION_OF_MRNA_STABILITY_BY_PROTEINS_THAT_BIND_AU_RICH_ELEMENTS	85	-0.404199	-1.78482	0	0.0223091
REACTOME_DNA_DOUBLE_STRAND_BREAK_REPAIR	124	-0.371385	-1.78542	0	0.0223213
GOBP_DENDRITE_MORPHOGENESIS	134	0.431835	1.84955	0	0.0223448
REACTOME_ABC_FAMILY_PROTEINS_MEDIATED_TRANSPORT	100	-0.384378	-1.81493	0	0.0224418
HP_ABNORMALITY_OF_KREBS_CYCLE_METABOLISM	15	-0.600662	-1.81465	0.0131926	0.0224563
REACTOME_A_TETRASACCHARIDE_LINKER_SEQUENCE_IS_REQUIRED_FOR_GAG_SYNTHESIS	26	0.579016	1.83452	0.00167504	0.0224607
REACTOME_SUMOYLATION_OF_DNA_DAMAGE_RESPONSE_AND_REPAIR_PROTEINS	76	-0.409807	-1.81388	0	0.0225799
GOBP_REGULATION_OF_FATTY_ACID_BETA_OXIDATION	17	0.65269	1.84738	0.00652529	0.0226143
REACTOME_WNT_LIGAND_BIOGENESIS_AND_TRAFFICKING	22	-0.547699	-1.81211	0.00537634	0.0228719
GOBP_ANTIGEN_PROCESSING_AND_PRESENTATION_OF_EXOGENOUS_PEPTIDE_ANTIGEN	35	-0.474026	-1.81085	0	0.0230594
KEGG_T_CELL_RECEPTOR_SIGNALING_PATHWAY	98	-0.387002	-1.78029	0	0.0231258
GOBP_POSITIVE_REGULATION_OF_DNA_REPLICATION	37	-0.470919	-1.81011	0	0.0231501
REACTOME_PROCESSING_OF_INTRONLESS_PRE_MRNAS	20	-0.567063	-1.77676	0.00911162	0.0234815
REACTOME_NUCLEAR_ENVELOPE_BREAKDOWN	51	-0.435401	-1.77489	0.00543478	0.0234939
GOBP_PROTEIN_DNA_COMPLEX_SUBUNIT_ORGANIZATION	165	-0.357438	-1.80808	0	0.0234972
REACTOME_FORMATION_OF_RNA_POL_II_ELONGATION_COMPLEX	55	-0.433539	-1.773	0.00269542	0.0235113
REACTOME_REGULATED_NECROSIS	52	-0.436602	-1.80704	0.00334448	0.0236461
REACTOME_HDR_THROUGH_HOMOLOGOUS_RECOMBINATION_HRR	64	-0.415642	-1.77312	0	0.0237123
GOBP_DNA_TEMPLATED_TRANSCRIPTION_ELONGATION	75	-0.404159	-1.80622	0	0.0237882
GOBP_REGULATION_OF_TRANSMEMBRANE_TRANSPORT	466	0.37407	1.8415	0	0.0238069
GOBP_NEGATIVE_REGULATION_OF_NERVOUS_SYSTEM_DEVELOPMENT	128	0.427606	1.84187	0	0.0238142
REACTOME_CHONDROITIN_SULFATE_BIOSYNTHESIS	19	0.624421	1.84203	0.00475436	0.0238682
GOMF_LIPID_PHOSPHATASE_ACTIVITY	15	0.667453	1.8421	0	0.0239613
GOBP_REGULATION_OF_CATION_CHANNEL_ACTIVITY	143	0.420838	1.84231	0	0.0240008
GOBP_POSITIVE_REGULATION_OF_GLUCOSE_IMPORT	28	0.569197	1.83978	0.00321543	0.0241688
GOCC_U1_SNRNP	18	-0.571024	-1.804	0.00514139	0.0242688
GOBP_T_CELL_SELECTION	46	-0.438994	-1.80358	0	0.0243088
REACTOME_FC_EPSILON_RECEPTOR_FCERI_SIGNALING	128	-0.366961	-1.76614	0	0.0243209
GOBP_KINETOCHORE_ORGANIZATION	22	-0.537413	-1.8028	0.00802139	0.0244324
GOCC_GLIAL_CELL_PROJECTION	29	0.572493	1.8385	0.00153139	0.0244399
REACTOME_COPI_INDEPENDENT_GOLGI_TO_ER_RETROGRADE_TRAFFIC	44	-0.445157	-1.7664	0.0027027	0.0244469
GOBP_DEFINITIVE_HEMOPOIESIS	18	0.644474	1.83768	0.00338983	0.0245808
HP_HORSESHOE_KIDNEY	94	-0.392643	-1.80169	0	0.024588
GOCC_SPINDLE_POLE	156	-0.356146	-1.80079	0	0.0247321
REACTOME_NEGATIVE_REGULATION_OF_NOTCH4_SIGNALING	54	-0.427011	-1.76357	0.00283286	0.0247637
REACTOME_TRAFFICKING_OF_GLUR2_CONTAINING_AMPA_RECEPTORS	17	0.657915	1.83624	0.00165837	0.02484
REACTOME_TELOMERE_C_STRAND_LAGGING_STRAND_SYNTHESIS	33	-0.492625	-1.79982	0.00557103	0.0248811
HP_DISINHIBITION	187	0.407236	1.83625	0	0.0249457
REACTOME_TRNA_PROCESSING_IN_THE_NUCLEUS	56	-0.420239	-1.76202	0.00273973	0.0250135
GOCC_ER_TO_GOLGI_TRANSPORT_VESICLE_MEMBRANE	58	-0.427418	-1.7988	0	0.0250507
GOCC_MITOTIC_SPINDLE	149	-0.359362	-1.79827	0	0.0251025
GOMF_SOLUTE_ANION_ANTIPORTER_ACTIVITY	26	0.578822	1.83477	0.00642055	0.0251452
GOCC_NEURON_SPINE	165	0.417319	1.83273	0	0.0256106
GOMF_ACTIVE_ION_TRANSMEMBRANE_TRANSPORTER_ACTIVITY	224	0.395834	1.8307	0	0.0260514
REACTOME_NS1_MEDIATED_EFFECTS_ON_HOST_PATHWAYS	39	-0.462193	-1.79345	0.00561798	0.026066
GOBP_NEGATIVE_REGULATION_OF_AXON_EXTENSION	42	0.51207	1.83101	0	0.026072
REACTOME_SIGNALING_BY_EGFR	45	-0.449757	-1.75607	0.00581395	0.0260895
REACTOME_RNA_POLYMERASE_I_TRANSCRIPTION_INITIATION	44	-0.441044	-1.7935	0.00271739	0.0261117
GOBP_GLYCEROPHOSPHOLIPID_CATABOLIC_PROCESS	26	0.568429	1.83003	0.00322061	0.026185
REACTOME_MHC_CLASS_II_ANTIGEN_PRESENTATION	107	-0.3775	-1.75613	0	0.0263017
GOBP_REGULATION_OF_NEURON_MIGRATION	41	0.514086	1.82898	0	0.0263506
GOCC_CARBOXY_TERMINAL_DOMAIN_PROTEIN_KINASE_COMPLEX	18	-0.569543	-1.79105	0.00508906	0.0263597
GOBP_REGULATION_OF_TELOMERE_MAINTENANCE	74	-0.402716	-1.79195	0.00309598	0.0263632
GOBP_ANTIGEN_PROCESSING_AND_PRESENTATION_OF_ENDOGENOUS_ANTIGEN	24	-0.521787	-1.79144	0.0106667	0.0263766
GOMF_THREONINE_TYPE_PEPTIDASE_ACTIVITY	18	-0.578149	-1.79114	0.00789474	0.0263977
REACTOME_POSITIVE_EPIGENETIC_REGULATION_OF_RRNA_EXPRESSION	43	-0.450121	-1.79151	0	0.0264337
HP_HYPERVENTILATION	32	0.554658	1.82811	0.00314961	0.026536
GOBP_NEGATIVE_REGULATION_OF_PROTEOLYSIS_INVOLVED_IN_CELLULAR_PROTEIN_CATABOLIC_PROCESS	57	-0.433875	-1.78812	0	0.0268652
GOMF_RNA_POLYMERASE_II_GENERAL_TRANSCRIPTION_INITIATION_FACTOR_BINDING	23	-0.527792	-1.78833	0.00485437	0.0268744
GOBP_DNA_BIOSYNTHETIC_PROCESS	174	-0.344758	-1.78857	0	0.0268756
GOMF_PHOSPHATIDYLINOSITOL_4_5_BISPHOSPHATE_BINDING	69	0.47069	1.82581	0.00146199	0.0269284
GOBP_CAMP_MEDIATED_SIGNALING	42	0.52492	1.82619	0.00152207	0.0269338
GOMF_PHOSPHATIDYLINOSITOL_BISPHOSPHATE_BINDING	90	0.448213	1.82681	0	0.0269411
GOBP_REGULATION_OF_ION_TRANSMEMBRANE_TRANSPORT	396	0.377914	1.82643	0	0.026968
GOMF_CIS_TRANS_ISOMERASE_ACTIVITY	36	-0.464439	-1.78709	0	0.0270803
HP_OSTEOSARCOMA	33	-0.478794	-1.78657	0.0026738	0.0271239
GOCC_CHROMOSOME_TELOMERIC_REGION	129	-0.364886	-1.78585	0	0.0272311
REACTOME_NOREPINEPHRINE_NEUROTRANSMITTER_RELEASE_CYCLE	16	0.642189	1.81173	0	0.0273648
REACTOME_TRAFFICKING_OF_GLUR2_CONTAINING_AMPA_RECEPTORS	15	0.670616	1.81555	0.0016	0.0275058
GOBP_PYRIMIDINE_NUCLEOTIDE_METABOLIC_PROCESS	50	-0.432312	-1.78366	0.00296736	0.0276771
GOBP_RIBONUCLEOSIDE_MONOPHOSPHATE_BIOSYNTHETIC_PROCESS	30	-0.482434	-1.78329	0.00289017	0.0277166
GOBP_CALCIUM_DEPENDENT_CELL_CELL_ADHESION_VIA_PLASMA_MEMBRANE_CELL_ADHESION_MOLECULES	37	0.528139	1.82192	0	0.0278961
REACTOME_DOPAMINE_NEUROTRANSMITTER_RELEASE_CYCLE	22	0.595325	1.82223	0.00322581	0.0279197
GOBP_REGULATION_OF_T_CELL_RECEPTOR_SIGNALING_PATHWAY	44	-0.433443	-1.78193	0	0.0279481
GOBP_POSITIVE_REGULATION_OF_METAPHASE_ANAPHASE_TRANSITION_OF_CELL_CYCLE	16	-0.582028	-1.78144	0.0117647	0.0280106
HP_INTERICTAL_EEG_ABNORMALITY	285	0.385952	1.82085	0	0.0280462
GOBP_NEURON_RECOGNITION	45	0.515656	1.82121	0.00298507	0.0280524
GOBP_DNA_REPLICATION_INDEPENDENT_CHROMATIN_ORGANIZATION	18	-0.562919	-1.78083	0.00506329	0.0280964
GOBP_SYNAPTIC_TRANSMISSION_CHOLINERGIC	28	0.569011	1.81928	0.00321543	0.028309
GOMF_GLUTAMATE_RECEPTOR_BINDING	39	0.523251	1.81946	0.00309119	0.0283475
GOBP_REGULATION_OF_ANTIGEN_RECEPTOR_MEDIATED_SIGNALING_PATHWAY	62	-0.412309	-1.77942	0	0.0283734
GOBP_CENTRAL_NERVOUS_SYSTEM_PROJECTION_NEURON_AXONOGENESIS	25	0.577462	1.81947	0.00489396	0.028453
KEGG_NUCLEOTIDE_EXCISION_REPAIR	44	-0.454902	-1.77857	0	0.0285153
REACTOME_RHOBTB1_GTPASE_CYCLE	23	-0.52747	-1.77803	0.00578035	0.0286052
KEGG_ADHERENS_JUNCTION	70	-0.406787	-1.74402	0.00277008	0.0288819
REACTOME_METALLOPROTEASE_DUBS	17	-0.561836	-1.77554	0.0124069	0.0291786
REACTOME_TNFR2_NON_CANONICAL_NF_KB_PATHWAY	95	-0.379591	-1.77359	0	0.0294892
REACTOME_INTERACTIONS_OF_VPR_WITH_HOST_CELLULAR_PROTEINS	35	-0.467545	-1.77381	0.00274725	0.0295038
GOMF_EXCITATORY_EXTRACELLULAR_LIGAND_GATED_ION_CHANNEL_ACTIVITY	26	0.580387	1.81483	0.0015873	0.029539
REACTOME_RESOLUTION_OF_D_LOOP_STRUCTURES_THROUGH_SYNTHESIS_DEPENDENT_STRAND_ANNEALING_SDSA	25	-0.523396	-1.741	0.00516796	0.0295416
GOBP_VOCALIZATION_BEHAVIOR	17	0.641996	1.8149	0.00166667	0.029641
HP_SIMPLIFIED_GYRAL_PATTERN	64	-0.405507	-1.77267	0	0.0296537
HP_PAROXYSMAL_VENTRICULAR_TACHYCARDIA	24	0.584311	1.81264	0	0.029865
HP_DISTAL_LOWER_LIMB_AMYOTROPHY	30	0.542882	1.81294	0.00477707	0.0298714
HP_FIRST_DEGREE_ATRIOVENTRICULAR_BLOCK	32	0.536137	1.81353	0.0015625	0.0299184
GOCC_HIPPOCAMPAL_MOSSY_FIBER_TO_CA3_SYNAPSE	33	0.539349	1.81314	0.00162075	0.0299288
HP_ABNORMALITY_OF_THE_THENAR_EMINENCE	28	-0.506381	-1.77104	0.00571429	0.03004
REACTOME_HOMOLOGY_DIRECTED_REPAIR	97	-0.380835	-1.73782	0	0.0300653
REACTOME_REGULATION_OF_PTEN_STABILITY_AND_ACTIVITY	67	-0.405883	-1.73813	0.00298507	0.0301236
REACTOME_HDR_THROUGH_SINGLE_STRAND_ANNEALING_SSA	35	-0.471406	-1.73586	0.00542005	0.0302882
GOCC_TELOMERASE_HOLOENZYME_COMPLEX	20	-0.54308	-1.76961	0.00240964	0.0303653
REACTOME_TRANSLESION_SYNTHESIS_BY_POLK	17	-0.569034	-1.73404	0.00486618	0.0305328
GOBP_IMPORT_ACROSS_PLASMA_MEMBRANE	151	0.412348	1.80992	0.00126103	0.0306596
GOBP_AXON_EXTENSION	115	0.42493	1.80892	0	0.030755
REACTOME_E3_UBIQUITIN_LIGASES_UBIQUITINATE_TARGET_PROTEINS	43	-0.457443	-1.76761	0.0058651	0.0307877
REACTOME_COMPLEX_I_BIOGENESIS	57	-0.419342	-1.76734	0	0.030804
KEGG_ECM_RECEPTOR_INTERACTION	80	0.452679	1.80895	0	0.0308555
GOBP_REGULATION_OF_CELL_CYCLE_PHASE_TRANSITION	355	-0.313339	-1.7669	0	0.0308793
REACTOME_NEUROTRANSMITTER_RELEASE_CYCLE	46	0.511825	1.80725	0.00157729	0.0310352
GOBP_POSITIVE_REGULATION_OF_GLUCOSE_TRANSMEMBRANE_TRANSPORT	33	0.5414	1.8078	0.00621118	0.0310432
REACTOME_ECM_PROTEOGLYCANS	70	0.464873	1.80751	0	0.0310524
GOBP_OXIDATIVE_PHOSPHORYLATION	111	-0.368751	-1.76557	0	0.0311395
GOCC_NUCLEOID	41	-0.444088	-1.7656	0	0.0311928
REACTOME_OLFACTORY_SIGNALING_PATHWAY	16	0.646805	1.7968	0.00874126	0.0312235
REACTOME_SEROTONIN_NEUROTRANSMITTER_RELEASE_CYCLE	16	0.649385	1.79177	0.00750469	0.0316268
GOBP_REGULATION_OF_CELL_JUNCTION_ASSEMBLY	177	0.402713	1.80471	0	0.031778
GOBP_REGULATION_OF_NERVOUS_SYSTEM_DEVELOPMENT	385	0.373229	1.80407	0	0.0318863
GOBP_REGULATION_OF_NEUROGENESIS	320	0.376218	1.80343	0	0.0319483
HP_ANEMIA_OF_INADEQUATE_PRODUCTION	164	-0.344832	-1.76064	0	0.0324401
HP_APLASIA_HYPOPLASIA_OF_THE_ULNA	54	-0.417233	-1.76021	0	0.0324755
HP_SUPRAVENTRICULAR_TACHYCARDIA	39	0.529672	1.80131	0.0046083	0.0326215
KEGG_TASTE_TRANSDUCTION	19	0.61692	1.78618	0.00501672	0.0326774
REACTOME_HEDGEHOG_ON_STATE	79	-0.388801	-1.72237	0.00302115	0.0328399
REACTOME_ACTIVATION_OF_THE_PRE_REPLICATIVE_COMPLEX	32	-0.486642	-1.72416	0.00488998	0.0328928
REACTOME_SARS_COV_2_HOST_INTERACTIONS	180	-0.340133	-1.72246	0	0.0330449
GOBP_STORE_OPERATED_CALCIUM_ENTRY	15	0.650188	1.79909	0.00526316	0.0333776
GOBP_NADH_DEHYDROGENASE_COMPLEX_ASSEMBLY	54	-0.414016	-1.75553	0.00298507	0.0336639
HP_CONGENITAL_ICHTHYOSIFORM_ERYTHRODERMA	21	-0.539633	-1.75558	0.00744417	0.0337042
REACTOME_INTERLEUKIN_7_SIGNALING	20	0.612684	1.7969	0.00321543	0.0339608
HP_UNSTEADY_GAIT	156	0.409912	1.79712	0	0.0339918
HP_PRENATAL_MOVEMENT_ABNORMALITY	187	0.39714	1.79524	0	0.0341012
KEGG_CALCIUM_SIGNALING_PATHWAY	150	0.407806	1.79463	0	0.0341943
GOBP_GLUTAMATE_SECRETION	20	0.600999	1.79525	0.00316957	0.0342184
GOBP_AMELOGENESIS	20	0.611034	1.79586	0.00162866	0.0342557
GOBP_POSITIVE_REGULATION_OF_CELL_JUNCTION_ASSEMBLY	86	0.444322	1.79535	0.00142248	0.0343107
REACTOME_SUMOYLATION_OF_UBIQUITINYLATION_PROTEINS	38	-0.460665	-1.71628	0.00268097	0.0343397
GOBP_REGULATION_OF_TRANSPORTER_ACTIVITY	241	0.383629	1.79291	0	0.0347392
REACTOME_MITOTIC_PROPHASE	80	-0.393511	-1.75166	0.00677966	0.0347537
GOBP_ORGANIC_HYDROXY_COMPOUND_TRANSPORT	226	0.388047	1.79241	0	0.0348107
REACTOME_SIGNALING_BY_ERBB2	43	-0.439968	-1.71418	0	0.0348386
GOCC_DNA_POLYMERASE_COMPLEX	19	-0.548781	-1.7505	0.00507614	0.0349288
REACTOME_RNA_POLYMERASE_III_TRANSCRIPTION_INITIATION_FROM_TYPE_1_PROMOTER	28	-0.490988	-1.75011	0.00554017	0.0349846
GOBP_POSITIVE_REGULATION_OF_PROTEIN_POLYUBIQUITINATION	15	-0.574579	-1.75051	0.0181347	0.0349992
REACTOME_RHOA_GTPASE_CYCLE	137	-0.354658	-1.71259	0	0.035013
REACTOME_PKA_ACTIVATION_IN_GLUCAGON_SIGNALLING	16	0.632607	1.79115	0.0017452	0.0351741
HP_RETICULOCYTOPENIA	31	-0.475372	-1.74899	0.00837989	0.0352382
GOBP_DEOXYRIBONUCLEOTIDE_BIOSYNTHETIC_PROCESS	15	-0.584565	-1.7485	0.00488998	0.0352503
GOMF_RIBOSOMAL_SMALL_SUBUNIT_BINDING	17	-0.54995	-1.74877	0.00765306	0.0352579
GOMF_CATALYTIC_ACTIVITY_ACTING_ON_RNA	344	-0.311569	-1.747	0	0.0356075
GOBP_CENTROSOME_SEPARATION	15	-0.597306	-1.74632	0.00987654	0.0356882
GOBP_POSITIVE_REGULATION_OF_MITOTIC_CELL_CYCLE_PHASE_TRANSITION	86	-0.38243	-1.74579	0	0.0357765
GOBP_NUCLEOSOME_ASSEMBLY	46	-0.437222	-1.74491	0	0.0358676
GOBP_REGULATION_OF_DNA_BIOSYNTHETIC_PROCESS	114	-0.363628	-1.74518	0	0.0358714
KEGG_PARKINSONS_DISEASE	106	-0.367124	-1.7438	0	0.0360436
GOBP_CELL_CYCLE_CHECKPOINT_SIGNALING	160	-0.343847	-1.74384	0	0.0361048
REACTOME_TRNA_MODIFICATION_IN_THE_NUCLEUS_AND_CYTOSOL	41	-0.439895	-1.74329	0.00621118	0.0361205
GOBP_NUCLEOSIDE_METABOLIC_PROCESS	55	-0.418357	-1.7425	0	0.0363195
HP_ABNORMAL_UTERUS_MORPHOLOGY	124	-0.357075	-1.74164	0	0.0364761
REACTOME_HIV_LIFE_CYCLE	144	-0.354134	-1.70777	0	0.0365084
HP_SIDEROBLASTIC_ANEMIA	32	-0.466832	-1.74172	0.0026178	0.0365303
GOBP_REGULATION_OF_DNA_METABOLIC_PROCESS	349	-0.313439	-1.73994	0	0.0369247
GOBP_TRNA_5_END_PROCESSING	15	-0.593903	-1.73935	0.00952381	0.036999
GOBP_SENSORY_PERCEPTION_OF_PAIN	78	0.459812	1.78642	0	0.0370499
GOBP_NON_MEMBRANE_BOUNDED_ORGANELLE_ASSEMBLY	362	-0.310404	-1.73837	0	0.0372164
REACTOME_TRANSPORT_OF_MATURE_MRNAS_DERIVED_FROM_INTRONLESS_TRANSCRIPTS	42	-0.428556	-1.73765	0.00623053	0.0373414
GOBP_RHYTHMIC_BEHAVIOR	35	0.519317	1.78527	0.00461538	0.0373996
HP_NONIMMUNE_HYDROPS_FETALIS	45	-0.441395	-1.73699	0.0060423	0.0374602
REACTOME_EPIGENETIC_REGULATION_OF_GENE_EXPRESSION	121	-0.363468	-1.70374	0.00373134	0.0376087
GOCC_INTRINSIC_COMPONENT_OF_SYNAPTIC_VESICLE_MEMBRANE	38	0.515033	1.78434	0.00151057	0.0377027
HP_MACROCYTIC_ANEMIA	62	-0.408247	-1.73493	0	0.0379724
GOBP_DENDRITE_EXTENSION	32	0.531629	1.78218	0.00160772	0.0382904
GOBP_CLATHRIN_COAT_ASSEMBLY	17	0.625636	1.78245	0.00169205	0.0383226
GOBP_IMMUNOGLOBULIN_PRODUCTION	106	-0.365186	-1.73362	0.00371747	0.0383544
GOBP_RESPONSE_TO_ACETYLCHOLINE	27	0.565711	1.78162	0.0015625	0.0383939
REACTOME_INHIBITION_OF_THE_PROTEOLYTIC_ACTIVITY_OF_APC_C_REQUIRED_FOR_THE_ONSET_OF_ANAPHASE_BY_MITOTIC_SPINDLE_CHECKPOINT_COMPONENTS	21	-0.536767	-1.7007	0.0201005	0.0385528
GOBP_PROTEIN_LOCALIZATION_TO_ENDOPLASMIC_RETICULUM	65	-0.399068	-1.7324	0.00330033	0.0385769
REACTOME_GENE_SILENCING_BY_RNA	70	-0.391595	-1.69957	0.003125	0.038639
REACTOME_SUMOYLATION_OF_CHROMATIN_ORGANIZATION_PROTEINS	55	-0.40405	-1.73241	0.0056338	0.0386511
GOBP_POSITIVE_REGULATION_OF_BMP_SIGNALING_PATHWAY	34	0.520884	1.78029	0	0.0388459
GOBP_NEGATIVE_REGULATION_OF_VIRAL_PROCESS	74	-0.381724	-1.73093	0	0.0390014
GOBP_MEIOTIC_CHROMOSOME_SEGREGATION	73	-0.384459	-1.73008	0	0.0392045
REACTOME_DEFECTIVE_CFTR_CAUSES_CYSTIC_FIBROSIS	59	-0.413368	-1.69597	0	0.0392197
REACTOME_RHO_GTPASES_ACTIVATE_ROCKS	19	-0.544085	-1.69701	0.0228426	0.0392367
GOBP_REGULATION_OF_CAMP_MEDIATED_SIGNALING	24	0.561903	1.77867	0.00316957	0.0393591
GOBP_NEGATIVE_REGULATION_OF_TRANSLATIONAL_INITIATION	19	-0.531228	-1.72907	0.00737101	0.0394667
GOBP_V_D_J_RECOMBINATION	17	-0.561116	-1.72677	0.0140515	0.0400255
KEGG_TASTE_TRANSDUCTION	30	0.544356	1.7759	0.0015748	0.0402981
GOBP_ANTIGEN_RECEPTOR_MEDIATED_SIGNALING_PATHWAY	157	-0.339903	-1.72517	0.00452489	0.0403006
GOBP_ANTEROGRADE_AXONAL_TRANSPORT	49	0.493074	1.7752	0.0014881	0.0403157
REACTOME_CLEC7A_DECTIN_1_SIGNALING	97	-0.368917	-1.69147	0.0030581	0.0403245
REACTOME_PROCESSING_OF_CAPPED_INTRONLESS_PRE_MRNA	29	-0.479971	-1.69216	0.0144578	0.0403285
GOBP_REGULATION_OF_TRANSCRIPTION_BY_RNA_POLYMERASE_I	29	-0.47653	-1.72527	0.00810811	0.040344
GOBP_REGULATION_OF_SODIUM_ION_TRANSPORT	82	0.446709	1.77541	0	0.0403446
HP_ADENOCARCINOMA_OF_THE_INTESTINES	38	-0.45127	-1.72551	0	0.0403588
HP_DISTURBANCE_OF_FACIAL_EXPRESSION	29	0.555109	1.77597	0.00321543	0.0404158
GOBP_RECEPTOR_CLUSTERING	55	0.477684	1.77368	0.00140845	0.0408149
REACTOME_HCMV_INFECTION	91	-0.372973	-1.68823	0	0.0408164
REACTOME_G1_S_SPECIFIC_TRANSCRIPTION	29	-0.472401	-1.72279	0.0222841	0.0408977
REACTOME_VIRAL_INFECTION_PATHWAYS	650	-0.296532	-1.68737	0	0.0409168
GOMF_TELOMERASE_RNA_BINDING	19	-0.537771	-1.72294	0.0157068	0.0409228
REACTOME_DEGRADATION_OF_BETA_CATENIN_BY_THE_DESTRUCTION_COMPLEX	82	-0.382083	-1.6865	0	0.0409674
REACTOME_DNA_DAMAGE_BYPASS	47	-0.427455	-1.6858	0.0027933	0.0409844
REACTOME_SARS_COV_INFECTIONS	377	-0.303095	-1.68846	0	0.0409935
GOMF_INTRAMOLECULAR_TRANSFERASE_ACTIVITY	26	-0.49034	-1.72188	0.00842697	0.0409938
REACTOME_SUMOYLATION	166	-0.334546	-1.72208	0	0.0410164
REACTOME_RESOLUTION_OF_D_LOOP_STRUCTURES	30	-0.47214	-1.7186	0.0107239	0.0419959
GOBP_HOMOLOGOUS_RECOMBINATION	46	-0.420083	-1.71813	0.0116959	0.0420718
REACTOME_SEROTONIN_NEUROTRANSMITTER_RELEASE_CYCLE	17	0.618931	1.77033	0.00327869	0.0421844
GOBP_PROTEIN_K11_LINKED_UBIQUITINATION	28	-0.468941	-1.71728	0.0104987	0.0422876
REACTOME_STABILIZATION_OF_P53	54	-0.41233	-1.67794	0.00537634	0.0425251
REACTOME_RND3_GTPASE_CYCLE	39	-0.437654	-1.67838	0.00519481	0.0426935
REACTOME_CTLA4_INHIBITORY_SIGNALING	21	-0.522364	-1.67667	0.0118765	0.0428031
GOBP_SPINAL_CORD_DEVELOPMENT	81	0.443732	1.76847	0	0.0428888
REACTOME_HEDGEHOG_LIGAND_BIOGENESIS	60	-0.401765	-1.67883	0	0.0428901
GOBP_RNA_METHYLATION	73	-0.38437	-1.71506	0	0.0429463
REACTOME_VOLTAGE_GATED_POTASSIUM_CHANNELS	26	0.559739	1.75668	0.00166667	0.0429913
HP_FOCAL_IMPAIRED_AWARENESS_SEIZURE	104	0.423923	1.76729	0.00134953	0.0429927
GOCC_CALCIUM_CHANNEL_COMPLEX	53	0.477611	1.76757	0.00146413	0.0430094
GOBP_REGULATION_OF_MITOTIC_CELL_CYCLE_PHASE_TRANSITION	275	-0.313269	-1.71462	0	0.0430159
GOBP_POSITIVE_REGULATION_OF_T_CELL_RECEPTOR_SIGNALING_PATHWAY	16	-0.557714	-1.71366	0.0168269	0.0431295
GOBP_METANEPHRIC_NEPHRON_DEVELOPMENT	35	0.517038	1.7676	0.00906344	0.0431424
REACTOME_TELOMERE_MAINTENANCE	61	-0.404703	-1.67908	0.00282486	0.0431639
GOBP_NEGATIVE_REGULATION_OF_UBIQUITIN_PROTEIN_TRANSFERASE_ACTIVITY	22	-0.519432	-1.714	0.0108696	0.0431667
GOCC_RNA_POLYMERASE_II_HOLOENZYME	73	-0.389544	-1.7137	0.00310559	0.043184
GOBP_POSITIVE_REGULATION_OF_NERVOUS_SYSTEM_DEVELOPMENT	236	0.384323	1.7662	0	0.0433055
GOBP_FEEDING_BEHAVIOR	73	0.441773	1.76538	0	0.0434815
REACTOME_MHC_CLASS_II_ANTIGEN_PRESENTATION	115	-0.350656	-1.71221	0	0.0435633
KEGG_DNA_REPLICATION	34	-0.455674	-1.67237	0.0155039	0.0438663
GOCC_POTASSIUM_CHANNEL_COMPLEX	75	0.450115	1.76282	0	0.044545
GOBP_ACIDIC_AMINO_ACID_TRANSPORT	55	0.474025	1.76181	0.00145349	0.0448525
REACTOME_SARS_COV_2_INFECTION	268	-0.316487	-1.66712	0	0.0450678
REACTOME_FCERI_MEDIATED_NF_KB_ACTIVATION	78	-0.383991	-1.66778	0.00564972	0.0451261
REACTOME_AGGREPHAGY	37	-0.455823	-1.70695	0.00898204	0.0453875
GOBP_HISTONE_H2A_ACETYLATION	22	-0.498869	-1.706	0.015	0.0455544
HP_MITOCHONDRIAL_INHERITANCE	16	-0.560471	-1.70615	0.00505051	0.0455899
HP_PARTIAL_DUPLICATION_OF_THE_PHALANX_OF_HAND	38	-0.454829	-1.70558	0.00615385	0.045606
HP_ABNORMAL_SELLA_TURCICA_MORPHOLOGY	25	0.564663	1.75977	0.00797448	0.0456317
GOBP_POSITIVE_REGULATION_OF_NEURON_PROJECTION_DEVELOPMENT	137	0.405721	1.75941	0	0.0456382
REACTOME_RHO_GTPASE_CYCLE	424	-0.298887	-1.66359	0	0.045722
REACTOME_MUSCLE_CONTRACTION	171	0.39339	1.75986	0	0.0457528
HP_HAND_MUSCLE_WEAKNESS	34	0.521856	1.75878	0.00302572	0.0457658
REACTOME_HATS_ACETYLATE_HISTONES	77	-0.38166	-1.66411	0	0.045775
GOMF_SYMPORTER_ACTIVITY	121	0.412232	1.75839	0	0.045835
GOBP_REGULATION_OF_PRESYNAPSE_ORGANIZATION	30	0.534372	1.75681	0.00487013	0.0461474
GOBP_CELL_CYCLE_PHASE_TRANSITION	473	-0.297425	-1.7036	0	0.0461913
GOBP_RESPONSE_TO_AMYLOID_BETA	48	0.481539	1.75634	0.00294985	0.0461947
GOBP_PRODUCTION_OF_MOLECULAR_MEDIATOR_OF_IMMUNE_RESPONSE	188	-0.332934	-1.70367	0	0.0462483
GOMF_SYNTAXIN_BINDING	67	0.453141	1.75688	0	0.0462736
HP_HAMARTOMATOUS_POLYPOSIS	17	0.621215	1.75701	0.00344234	0.0463462
GOCC_SPINDLE	371	-0.306908	-1.7021	0	0.0464957
GOMF_TELOMERIC_DNA_BINDING	36	-0.436815	-1.7022	0.00310559	0.0465532
GOBP_REGULATION_OF_AMINO_ACID_TRANSPORT	32	0.517961	1.75497	0.00154799	0.0467207
HP_RIGIDITY	174	0.3959	1.75438	0	0.046763
GOMF_CHEMOREPELLENT_ACTIVITY	28	0.538492	1.75446	0.00325203	0.046867
GOBP_REGULATION_OF_VIRAL_ENTRY_INTO_HOST_CELL	35	-0.449157	-1.70059	0.00294985	0.0469437
REACTOME_HEME_SIGNALING	41	-0.434977	-1.6577	0.00518135	0.046999
REACTOME_DISEASES_OF_SIGNAL_TRANSDUCTION_BY_GROWTH_FACTOR_RECEPTORS_AND_SECOND_MESSENGERS	391	-0.298114	-1.65901	0	0.0470233
REACTOME_TRANSCRIPTIONAL_ACTIVATION_OF_MITOCHONDRIAL_BIOGENESIS	52	-0.40899	-1.65673	0.00263158	0.0470803
REACTOME_EXTENSION_OF_TELOMERES	47	-0.420168	-1.65802	0.0100251	0.0471405
REACTOME_METABOLISM_OF_NUCLEOTIDES	92	-0.369891	-1.69945	0	0.0473244
GOBP_ASSOCIATIVE_LEARNING	71	0.447719	1.75271	0.0027894	0.0474165
REACTOME_NEGATIVE_EPIGENETIC_REGULATION_OF_RRNA_EXPRESSION	46	-0.421687	-1.69808	0.00615385	0.0475023
GOMF_PEPTIDE_ANTIGEN_BINDING	24	-0.487247	-1.69844	0.013369	0.0475134
HP_ABNORMAL_FALLOPIAN_TUBE_MORPHOLOGY	23	-0.505683	-1.69859	0.00247525	0.0475337
GOBP_RRNA_TRANSCRIPTION	28	-0.476089	-1.69814	0.00537634	0.0475611
GOBP_PYRIMIDINE_NUCLEOSIDE_TRIPHOSPHATE_METABOLIC_PROCESS	23	-0.497683	-1.69663	0.0112994	0.0477843
GOMF_UBIQUITIN_PROTEIN_TRANSFERASE_REGULATOR_ACTIVITY	20	-0.518182	-1.69678	0.0173267	0.047832
REACTOME_PERK_REGULATES_GENE_EXPRESSION	31	-0.471141	-1.69627	0.00882353	0.0478687
GOBP_POSITIVE_REGULATION_OF_CELLULAR_AMIDE_METABOLIC_PROCESS	142	-0.335142	-1.69679	0	0.0479158
GOCC_CYCLIN_DEPENDENT_PROTEIN_KINASE_HOLOENZYME_COMPLEX	46	-0.415027	-1.69466	0.003003	0.0483323
REACTOME_RHOJ_GTPASE_CYCLE	53	-0.403763	-1.65231	0.00284091	0.0483555
GOBP_HINDBRAIN_DEVELOPMENT	132	0.40702	1.75011	0.001287	0.0483596
GOBP_PRESYNAPSE_ORGANIZATION	47	0.483682	1.75015	0.0060698	0.0484983
REACTOME_RESOLUTION_OF_D_LOOP_STRUCTURES	31	-0.46981	-1.65101	0.00952381	0.0485635
REACTOME_UCH_PROTEINASES	83	-0.371217	-1.64934	0.00306748	0.0485785
GOBP_POSITIVE_REGULATION_OF_NUCLEOCYTOPLASMIC_TRANSPORT	56	-0.399893	-1.69312	0.00307692	0.0485888
HP_RENAL_CORTICAL_CYSTS	17	-0.541971	-1.69276	0.02	0.0486203
GOBP_POSITIVE_REGULATION_OF_TELOMERE_MAINTENANCE	49	-0.417574	-1.69344	0	0.0486393
REACTOME_SIGNALING_BY_ERBB2_ECD_MUTANTS	15	-0.549242	-1.64814	0.0246637	0.0486547
HP_ABNORMAL_LOCALIZATION_OF_KIDNEY	176	-0.331768	-1.69359	0	0.0486615
HP_ABNORMAL_GRANULOCYTE_COUNT	208	-0.32334	-1.69317	0	0.0486618
GOBP_REGULATION_OF_UBIQUITIN_PROTEIN_TRANSFERASE_ACTIVITY	52	-0.4146	-1.69231	0.00564972	0.0486846
REACTOME_INTRA_GOLGI_AND_RETROGRADE_GOLGI_TO_ER_TRAFFIC	189	-0.32915	-1.64976	0	0.0487137
GOMF_ORGANIC_HYDROXY_COMPOUND_TRANSMEMBRANE_TRANSPORTER_ACTIVITY	39	0.505249	1.74905	0.00154083	0.0487308
GOBP_PURINE_NUCLEOSIDE_MONOPHOSPHATE_BIOSYNTHETIC_PROCESS	19	-0.540896	-1.6914	0.0126263	0.0489319
GOBP_MITOTIC_CELL_CYCLE_CHECKPOINT_SIGNALING	122	-0.345641	-1.6911	0	0.0489428
REACTOME_POST_TRANSLATIONAL_MODIFICATION_SYNTHESIS_OF_GPI_ANCHORED_PROTEINS	69	0.450315	1.74812	0	0.0491435
GOMF_ISOPEPTIDASE_ACTIVITY	20	-0.528688	-1.68966	0.0182292	0.0491548
GOMF_STRUCTURAL_CONSTITUENT_OF_NUCLEAR_PORE	24	-0.497463	-1.6899	0.017094	0.0491577
KEGG_CYTOSOLIC_DNA_SENSING_PATHWAY	39	-0.440943	-1.68888	0.0058309	0.04917
GOBP_NUCLEOSOME_ORGANIZATION	92	-0.360049	-1.68932	0	0.0492174
GOBP_T_CELL_RECEPTOR_SIGNALING_PATHWAY	120	-0.346011	-1.68998	0	0.0492177
GOCC_OUTER_MITOCHONDRIAL_MEMBRANE_PROTEIN_COMPLEX	20	-0.513783	-1.68894	0.0125313	0.0492363
GOBP_RESPONSE_TO_MISFOLDED_PROTEIN	23	-0.497301	-1.68849	0.0106667	0.0492421
REACTOME_REPRODUCTION	64	-0.387893	-1.64589	0	0.0492793
GOBP_REGULATION_OF_INTRINSIC_APOPTOTIC_SIGNALING_PATHWAY_IN_RESPONSE_TO_DNA_DAMAGE_BY_P53_CLASS_MEDIATOR	16	-0.572561	-1.68816	0.0152672	0.049291
REACTOME_REGULATION_OF_RAS_BY_GAPS	66	-0.390453	-1.64155	0.00276243	0.0493201
GOBP_TRANSCRIPTION_BY_RNA_POLYMERASE_I	45	-0.429516	-1.68755	0.00584795	0.0493714
KEGG_NEUROTROPHIN_SIGNALING_PATHWAY	117	-0.348189	-1.64232	0.00692042	0.0493726
REACTOME_ACTIVATION_OF_ATR_IN_RESPONSE_TO_REPLICATION_STRESS	37	-0.44496	-1.64313	0.0155039	0.0493971
GOBP_GLYCOSYL_COMPOUND_BIOSYNTHETIC_PROCESS	17	-0.547012	-1.68767	0.0102041	0.0494202
GOBP_RECEPTOR_LOCALIZATION_TO_SYNAPSE	53	0.472789	1.74712	0.00147929	0.0495563
REACTOME_TRNA_PROCESSING	103	-0.357199	-1.64328	0.003003	0.0496638
REACTOME_SWITCHING_OF_ORIGINS_TO_A_POST_REPLICATIVE_STATE	89	-0.359157	-1.64385	0.00299401	0.0497441
GOBP_DNA_CONFORMATION_CHANGE	247	-0.311674	-1.68572	0	0.0497537
KEGG_PURINE_METABOLISM	146	-0.337029	-1.6851	0	0.0497552
REACTOME_NUCLEAR_PORE_COMPLEX_NPC_DISASSEMBLY	35	-0.449542	-1.68633	0.00554017	0.0497569
GOMF_RIBOSOME_BINDING	66	-0.394263	-1.68578	0.00320513	0.0498073
REACTOME_PROCESSIVE_SYNTHESIS_ON_THE_LAGGING_STRAND	15	-0.555251	-1.68518	0.0207852	0.0498082
HP_APLASIA_HYPOPLASIA_INVOLVING_THE_CARPAL_BONES	16	-0.554318	-1.68599	0.0175439	0.0498198
HP_HEMATOLOGICAL_NEOPLASM	240	-0.313517	-1.6853	0	0.0498486
REACTOME_MEIOTIC_SYNAPSIS	27	-0.48694	-1.63927	0.0078125	0.0499653
HP_RECURRENT_STAPHYLOCOCCAL_INFECTIONS	15	-0.580229	-1.68404	0.0146342	0.0500341
HP_ABNORMAL_HEMOGLOBIN	48	-0.411737	-1.68379	0.00299401	0.0500383
GOBP_RRNA_MODIFICATION	30	-0.470199	-1.68421	0.0194986	0.0500596
REACTOME_CHROMATIN_MODIFYING_ENZYMES	198	-0.328415	-1.63831	0	0.0501665
GOBP_CENTROMERE_COMPLEX_ASSEMBLY	28	-0.475116	-1.68316	0.00287356	0.0502218
GOCC_EXORIBONUCLEASE_COMPLEX	20	-0.51571	-1.68259	0.0135135	0.0503717
GOBP_RESPONSE_TO_NICOTINE	41	0.498358	1.74485	0.00302115	0.0503806
REACTOME_NCAM_SIGNALING_FOR_NEURITE_OUT_GROWTH	60	0.464101	1.74439	0.00148368	0.050476
REACTOME_HEPARAN_SULFATE_HEPARIN_HS_GAG_METABOLISM	53	0.477168	1.74487	0.00297177	0.0505288
REACTOME_CRMPS_IN_SEMA3A_SIGNALING	16	0.61982	1.73787	0.00544465	0.0507267
KEGG_RNA_DEGRADATION	50	-0.413144	-1.63586	0.00533333	0.0508803
REACTOME_RORA_ACTIVATES_GENE_EXPRESSION	18	-0.535014	-1.63266	0.0145631	0.0510329
REACTOME_APOPTOSIS	161	-0.332147	-1.63183	0	0.0510828
REACTOME_RHO_GTPASES_ACTIVATE_PAKS	21	-0.502929	-1.6339	0.0172839	0.0511417
REACTOME_CYTOKINE_SIGNALING_IN_IMMUNE_SYSTEM	654	-0.287365	-1.63442	0	0.0511868
REACTOME_NUCLEOTIDE_EXCISION_REPAIR	109	-0.352506	-1.63294	0	0.0512426
GOBP_AMP_METABOLIC_PROCESS	21	-0.506326	-1.67955	0.0187166	0.0513416
GOMF_CYCLOSPORIN_A_BINDING	17	-0.549006	-1.6798	0.0211082	0.0513522
REACTOME_SCF_BETA_TRCP_MEDIATED_DEGRADATION_OF_EMI1	53	-0.400216	-1.63027	0.00280112	0.0514611
GOBP_REGULATION_OF_TRANSLATION_IN_RESPONSE_TO_STRESS	20	-0.510124	-1.67867	0.0184211	0.0515951
GOBP_MITOTIC_CELL_CYCLE_PHASE_TRANSITION	389	-0.297869	-1.67793	0	0.0516399
GOBP_REGULATION_OF_MITOTIC_CELL_CYCLE_SPINDLE_ASSEMBLY_CHECKPOINT	17	-0.536307	-1.67795	0.0158311	0.0517204
GOMF_SYNTAXIN_1_BINDING	20	0.580117	1.74156	0.0117057	0.0517886
REACTOME_SUMOYLATION_OF_UBIQUITINYLATION_PROTEINS	38	-0.428335	-1.67797	0.00552486	0.0518033
GOBP_POSITIVE_REGULATION_OF_CELL_CYCLE	282	-0.308373	-1.67721	0	0.0518581
GOCC_DENDRITE_MEMBRANE	33	0.523813	1.74165	0.00486224	0.0518801
REACTOME_RUNX1_REGULATES_TRANSCRIPTION_OF_GENES_INVOLVED_IN_DIFFERENTIATION_OF_HSCS	64	-0.382403	-1.62711	0.00569801	0.0520069
GOBP_NEGATIVE_REGULATION_OF_TELOMERE_MAINTENANCE_VIA_TELOMERASE	17	-0.535377	-1.6764	0.0227273	0.0520592
GOBP_NEGATIVE_REGULATION_OF_DNA_REPLICATION	27	-0.474901	-1.67656	0.0150602	0.0520855
GOBP_BASEMENT_MEMBRANE_ORGANIZATION	30	0.528624	1.74055	0.00638978	0.0521458
REACTOME_METALLOPROTEASE_DUBS	17	-0.539986	-1.62747	0.0313253	0.0521765
GOBP_ANTIGEN_PROCESSING_AND_PRESENTATION_OF_EXOGENOUS_ANTIGEN	44	-0.414588	-1.67558	0.00914634	0.0522729
REACTOME_FORMATION_OF_TC_NER_PRE_INCISION_COMPLEX	52	-0.405356	-1.62442	0	0.052485
REACTOME_SARS_COV_1_TARGETS_HOST_INTRACELLULAR_SIGNALLING_AND_REGULATORY_PATHWAYS	15	-0.539639	-1.62508	0.019656	0.0524922
GOBP_RNA_MODIFICATION	148	-0.332563	-1.67471	0	0.0525165
REACTOME_RECEPTOR_TYPE_TYROSINE_PROTEIN_PHOSPHATASES	18	0.59768	1.7391	0.0115321	0.0528425
GOMF_NUCLEOSOMAL_DNA_BINDING	24	-0.49514	-1.67137	0.0052356	0.0533543
GOBP_GAMMA_DELTA_T_CELL_ACTIVATION	18	-0.519275	-1.67139	0.026506	0.0534259
KEGG_HEMATOPOIETIC_CELL_LINEAGE	62	-0.393712	-1.6204	0	0.0534542
GOCC_GAMMA_TUBULIN_COMPLEX	16	-0.537289	-1.67156	0.0174129	0.0534563
REACTOME_APC_C_CDH1_MEDIATED_DEGRADATION_OF_CDC20_AND_OTHER_APC_C_CDH1_TARGETED_PROTEINS_IN_LATE_MITOSIS_EARLY_G1	72	-0.380819	-1.62103	0	0.0534866
GOBP_REGULATION_OF_INTRINSIC_APOPTOTIC_SIGNALING_PATHWAY_BY_P53_CLASS_MEDIATOR	27	-0.472625	-1.67169	0.0106101	0.0534994
GOMF_ATP_DEPENDENT_ACTIVITY_ACTING_ON_DNA	97	-0.354856	-1.67183	0	0.0535486
REACTOME_SIGNALING_BY_FGFR2_IIIA_TM	19	-0.505479	-1.672	0.0279898	0.0535603
REACTOME_GLYCOSAMINOGLYCAN_METABOLISM	118	0.412452	1.73737	0	0.0536097
GOMF_BASAL_TRANSCRIPTION_MACHINERY_BINDING	57	-0.386934	-1.67032	0.00298507	0.0536283
REACTOME_MITOCHONDRIAL_BIOGENESIS	72	-0.378236	-1.61861	0.00609756	0.0536416
REACTOME_TICAM1_RIP1_MEDIATED_IKK_COMPLEX_RECRUITMENT	19	-0.522478	-1.67033	0.00995025	0.0537165
REACTOME_AUF1_HNRNP_D0_BINDS_AND_DESTABILIZES_MRNA	53	-0.405776	-1.61735	0.00569801	0.0537662
REACTOME_TRANSLESION_SYNTHESIS_BY_Y_FAMILY_DNA_POLYMERASES_BYPASSES_LESIONS_ON_DNA_TEMPLATE	38	-0.438137	-1.61903	0.00527705	0.0537762
GOCC_STRIATED_MUSCLE_THIN_FILAMENT	17	-0.534783	-1.66944	0.02457	0.0539137
REACTOME_POTASSIUM_CHANNELS	88	0.429386	1.73588	0	0.054252
GOMF_SNRNA_BINDING	44	-0.410038	-1.66814	0.00530504	0.0543401
HP_ATHETOSIS	44	0.486878	1.73511	0.00629921	0.054475
REACTOME_TRANSPORT_OF_THE_SLBP_DEPENDANT_MATURE_MRNA	35	-0.437972	-1.6671	0.00884956	0.0546284
REACTOME_PCP_CE_PATHWAY	90	-0.363904	-1.66729	0	0.0546358
GOCC_CAJAL_BODY	59	-0.400177	-1.6663	0.0031746	0.0547972
GOBP_DEOXYRIBOSE_PHOSPHATE_METABOLIC_PROCESS	43	-0.431201	-1.66645	0.00271739	0.0548048
GOCC_NUCLEAR_UBIQUITIN_LIGASE_COMPLEX	41	-0.419873	-1.66608	0.00566572	0.0548057
GOBP_NEGATIVE_REGULATION_OF_PROTEIN_MODIFICATION_BY_SMALL_PROTEIN_CONJUGATION_OR_REMOVAL	86	-0.361655	-1.66528	0	0.0550216
HP_HYPSARRHYTHMIA	182	0.384576	1.73391	0	0.0550317
GOBP_MEIOTIC_CELL_CYCLE_PROCESS	160	-0.324426	-1.66493	0	0.0550766
HP_FOCAL_MOTOR_SEIZURE	101	0.424077	1.73281	0	0.0554338
REACTOME_INTEGRATION_OF_ENERGY_METABOLISM	100	0.420727	1.73217	0	0.0556245
REACTOME_RESPIRATORY_ELECTRON_TRANSPORT	103	0.413907	1.72476	0	0.0557306
REACTOME_CRMPS_IN_SEMA3A_SIGNALING	16	0.620993	1.73096	0.0115132	0.0561303
GOBP_REGULATION_OF_VESICLE_FUSION	20	0.584011	1.73053	0.00169205	0.0562209
REACTOME_GLUCAGON_TYPE_LIGAND_RECEPTORS	19	0.589776	1.72028	0.00851789	0.0564554
GOBP_NEGATIVE_REGULATION_OF_CELLULAR_PROTEIN_CATABOLIC_PROCESS	69	-0.384409	-1.66084	0.00961539	0.0566415
GOMF_ATP_DEPENDENT_ACTIVITY_ACTING_ON_RNA	74	-0.377722	-1.66097	0.00338983	0.0566702
GOBP_MITOCHONDRIAL_RESPIRATORY_CHAIN_COMPLEX_ASSEMBLY	85	-0.361387	-1.6601	0	0.0568505
HP_LEUKOPENIA	110	-0.3449	-1.65961	0	0.0569587
REACTOME_PROGRAMMED_CELL_DEATH	191	-0.318978	-1.60885	0	0.0570364
REACTOME_RHO_GTPASES_ACTIVATE_CIT	19	-0.515593	-1.65884	0.0146342	0.0571924
KEGG_MISMATCH_REPAIR	22	-0.490149	-1.60704	0.0349127	0.0574225
REACTOME_CYCLIN_A_CDK2_ASSOCIATED_EVENTS_AT_S_PHASE_ENTRY	84	-0.360499	-1.60616	0.0031348	0.0575234
REACTOME_ORC1_REMOVAL_FROM_CHROMATIN	68	-0.378759	-1.60103	0.0171429	0.0579295
REACTOME_TRNA_PROCESSING_IN_THE_NUCLEUS	56	-0.399977	-1.65704	0.00694444	0.057953
REACTOME_FCERI_MEDIATED_CA_2_MOBILIZATION	30	-0.449136	-1.60001	0.0144231	0.0579582
REACTOME_POLO_LIKE_KINASE_MEDIATED_EVENTS	16	-0.531588	-1.60203	0.0249433	0.0580628
REACTOME_DUAL_INCISION_IN_TC_NER	64	-0.383147	-1.60339	0.0027248	0.058107
GOBP_TRNA_METABOLIC_PROCESS	159	-0.325147	-1.65645	0	0.0581304
REACTOME_RHOQ_GTPASE_CYCLE	59	-0.389455	-1.60114	0.00280112	0.0581645
REACTOME_GOLGI_TO_ER_RETROGRADE_TRANSPORT	121	-0.338164	-1.60225	0	0.0582715
REACTOME_ANTIGEN_ACTIVATES_B_CELL_RECEPTOR_BCR_LEADING_TO_GENERATION_OF_SECOND_MESSENGERS	28	-0.460194	-1.60352	0.0169082	0.0583351
HP_ABNORMAL_LEUKOCYTE_COUNT	353	-0.293681	-1.65582	0	0.0583517
KEGG_CARDIAC_MUSCLE_CONTRACTION	56	0.454317	1.71303	0.00157729	0.0583796
REACTOME_FGFR2_ALTERNATIVE_SPLICING	26	-0.473287	-1.65501	0.0157068	0.0585437
HP_ST_SEGMENT_ELEVATION	24	0.550325	1.72596	0.00990099	0.0585444
GOMF_INTRACELLULAR_LIGAND_GATED_ION_CHANNEL_ACTIVITY	26	0.539012	1.7262	0.00661157	0.0585795
GOMF_PROTEIN_KINASE_C_ACTIVITY	17	-0.52413	-1.65506	0.0190736	0.0586091
GOCC_MITOCHONDRIAL_MATRIX	431	-0.290156	-1.65453	0	0.0587111
REACTOME_PROTEIN_FOLDING	92	-0.355722	-1.65406	0.00362319	0.0587255
GOBP_NUCLEOBASE_CONTAINING_COMPOUND_TRANSPORT	200	-0.311935	-1.65409	0	0.0588067
GOBP_EXOCYTOSIS	322	0.36211	1.72515	0	0.0588221
GOBP_CHROMOSOME_CONDENSATION	30	-0.451109	-1.65335	0	0.0589495
GOBP_ATP_SYNTHESIS_COUPLED_ELECTRON_TRANSPORT	82	-0.360109	-1.65241	0	0.0591786
REACTOME_RIPK1_MEDIATED_REGULATED_NECROSIS	28	-0.463367	-1.65241	0.0258621	0.0592662
REACTOME_BETA_CATENIN_INDEPENDENT_WNT_SIGNALING	142	-0.333259	-1.65189	0	0.059346
REACTOME_RHOU_GTPASE_CYCLE	40	-0.425464	-1.59401	0.00808625	0.0599174
GOCC_KINETOCHORE_MICROTUBULE	18	-0.514919	-1.6504	0.0165746	0.0599531
GOBP_NEGATIVE_REGULATION_OF_VIRAL_LIFE_CYCLE	19	-0.510543	-1.65016	0.0374065	0.0599827
REACTOME_RHOG_GTPASE_CYCLE	71	-0.371407	-1.59417	0.00645161	0.0601756
GOBP_SYNAPTIC_VESICLE_RECYCLING	72	0.436371	1.72263	0.00147275	0.0602892
KEGG_DILATED_CARDIOMYOPATHY	79	0.434754	1.72227	0.00141044	0.0603841
GOBP_CARDIAC_SEPTUM_MORPHOGENESIS	62	0.456441	1.72179	0.00294118	0.0604783
GOBP_REGULATION_OF_UBIQUITIN_PROTEIN_LIGASE_ACTIVITY	23	-0.493524	-1.64843	0.02	0.0605234
GOBP_NEGATIVE_REGULATION_OF_PROTEASOMAL_PROTEIN_CATABOLIC_PROCESS	42	-0.417454	-1.64864	0.0181818	0.0605399
HP_ABNORMALITY_OF_PAIN_SENSATION	82	0.433668	1.72081	0	0.0607119
GOBP_NEGATIVE_REGULATION_OF_AXON_EXTENSION_INVOLVED_IN_AXON_GUIDANCE	26	0.550708	1.72031	0.00163399	0.0608199
HP_AUTISM	187	0.380015	1.72083	0	0.060876
KEGG_GLYCOSAMINOGLYCAN_BIOSYNTHESIS_CHONDROITIN_SULFATE	22	0.563861	1.71992	0.0125589	0.0609297
GOBP_AXONAL_TRANSPORT	65	0.445565	1.71895	0.00289017	0.0611476
GOBP_REGULATION_OF_DENDRITE_MORPHOGENESIS	60	0.452273	1.71919	0	0.0611762
GOCC_AXON_CYTOPLASM	62	0.447576	1.71845	0	0.0612785
GOBP_SOMATIC_DIVERSIFICATION_OF_IMMUNE_RECEPTORS	70	-0.373499	-1.64579	0.00687285	0.0616141
GOBP_MEIOTIC_CELL_CYCLE	208	-0.314928	-1.64538	0	0.0616998
GOBP_OOCYTE_MATURATION	22	-0.494053	-1.64432	0.0106101	0.0621019
GOCC_IMMUNOLOGICAL_SYNAPSE	42	-0.410554	-1.64348	0.00591716	0.0622632
GOBP_PORE_COMPLEX_ASSEMBLY	20	-0.500839	-1.64356	0.010582	0.0623288
HP_STEREOTYPY	240	0.369834	1.71605	0	0.0624758
HP_SHORT_THUMB	99	-0.353536	-1.64288	0.00347222	0.0624865
GOBP_NEGATIVE_REGULATION_OF_CHEMOTAXIS	56	0.455114	1.71624	0.00445104	0.0625256
HP_ABNORMAL_CIRCULATING_CARBOHYDRATE_CONCENTRATION	62	-0.379404	-1.64203	0.00651466	0.0628106
REACTOME_INFECTIOUS_DISEASE	823	-0.270614	-1.58468	0	0.0629266
REACTOME_HSP90_CHAPERONE_CYCLE_FOR_STEROID_HORMONE_RECEPTORS_SHR_IN_THE_PRESENCE_OF_LIGAND	47	-0.402074	-1.5863	0.00257732	0.0630306
GOBP_RENAL_VESICLE_DEVELOPMENT	19	0.581867	1.71493	0.00848896	0.0630356
REACTOME_GABA_RECEPTOR_ACTIVATION	50	0.471939	1.71422	0	0.063138
HP_MOTOR_DETERIORATION	18	0.596772	1.71446	0.00981997	0.0631695
REACTOME_ACTIVATED_TAK1_MEDIATES_P38_MAPK_ACTIVATION	23	-0.476774	-1.58472	0.0246305	0.0632026
KEGG_ANTIGEN_PROCESSING_AND_PRESENTATION	56	-0.394618	-1.58198	0.00284091	0.0632646
HP_RHABDOMYOSARCOMA	21	-0.498024	-1.64046	0.016129	0.0634481
GOBP_ANATOMICAL_STRUCTURE_ARRANGEMENT	16	0.604683	1.71347	0.0114007	0.0634526
REACTOME_DNA_DOUBLE_STRAND_BREAK_RESPONSE	39	-0.424659	-1.58482	0.0210773	0.0634913
REACTOME_DECTIN_1_MEDIATED_NONCANONICAL_NF_KB_SIGNALING	59	-0.381566	-1.58213	0.0143266	0.0635022
GOBP_FOREBRAIN_CELL_MIGRATION	56	0.461604	1.71295	0.00143472	0.0636338
KEGG_THYROID_CANCER	27	-0.455832	-1.58258	0.0153846	0.0636455
REACTOME_DEADENYLATION_DEPENDENT_MRNA_DECAY	53	-0.401328	-1.63968	0.00928793	0.0637358
GOMF_WNT_ACTIVATED_RECEPTOR_ACTIVITY	15	0.624047	1.71248	0.0136286	0.0637449
GOBP_POSITIVE_REGULATION_OF_NEUROTRANSMITTER_TRANSPORT	21	0.5587	1.71123	0.00638978	0.0637939
GOBP_REGULATION_OF_INSULIN_SECRETION	126	0.398662	1.71204	0.00130378	0.0638132
REACTOME_NOREPINEPHRINE_NEUROTRANSMITTER_RELEASE_CYCLE	16	0.607879	1.71021	0.0119048	0.0638335
GOBP_POTASSIUM_ION_IMPORT_ACROSS_PLASMA_MEMBRANE	43	0.484017	1.71166	0.00906344	0.0638641
HP_PSYCHOSIS	102	0.411381	1.71135	0.00134409	0.0638779
HP_ABNORMAL_ST_SEGMENT	34	0.510282	1.71024	0.00618238	0.0639971
HP_CLUMSINESS	62	0.453457	1.70934	0	0.0640634
GOBP_VENTRICULAR_CARDIAC_MUSCLE_CELL_MEMBRANE_REPOLARIZATION	23	0.5586	1.71042	0.00631912	0.0640765
REACTOME_COMPLEX_I_BIOGENESIS	57	0.462383	1.69921	0.00316456	0.0641638
GOMF_IONOTROPIC_GLUTAMATE_RECEPTOR_BINDING	20	0.568736	1.70936	0.00991736	0.0642026
HP_SHORT_PALPEBRAL_FISSURE	95	-0.351645	-1.63813	0	0.064264
GOMF_DOUBLE_STRANDED_RNA_BINDING	73	-0.374175	-1.63816	0.00362319	0.0643515
HP_SICK_SINUS_SYNDROME	27	0.531336	1.70825	0.00806452	0.06442
GOMF_NON_MEMBRANE_SPANNING_PROTEIN_TYROSINE_KINASE_ACTIVITY	44	-0.404298	-1.63746	0.00920245	0.0644913
HP_ENCEPHALOPATHY	264	0.364046	1.70832	0	0.0645474
GOBP_NEGATIVE_REGULATION_OF_ORGANIC_ACID_TRANSPORT	18	0.58509	1.70712	0.00998336	0.0647544
GOBP_PERIPHERAL_NERVOUS_SYSTEM_DEVELOPMENT	71	0.435768	1.70733	0.00137363	0.064772
GOBP_EPITHELIAL_CELL_MORPHOGENESIS	26	-0.472358	-1.63597	0.0128866	0.065169
GOCC_ACETYLCHOLINE_GATED_CHANNEL_COMPLEX	15	0.621852	1.70601	0.00351494	0.0652891
REACTOME_DOWNSTREAM_SIGNAL_TRANSDUCTION	28	-0.451689	-1.57313	0.0220049	0.0655324
REACTOME_SIGNALING_BY_KIT_IN_DISEASE	20	-0.482089	-1.57378	0.0269608	0.0655543
GOBP_POSITIVE_REGULATION_OF_NEURON_DIFFERENTIATION	74	0.431968	1.70512	0.00141844	0.0656713
GOCC_CYTOCHROME_COMPLEX	35	-0.430312	-1.63474	0.0121212	0.0657244
GOBP_NUCLEOSOME_MOBILIZATION	21	-0.484844	-1.63435	0.00527705	0.0657847
REACTOME_SIGNALING_BY_NOTCH4	80	-0.358504	-1.57397	0.0149701	0.0657874
REACTOME_POLO_LIKE_KINASE_MEDIATED_EVENTS	16	-0.544127	-1.63383	0.0169082	0.0659671
REACTOME_C_TYPE_LECTIN_RECEPTORS_CLRS	122	-0.335114	-1.57581	0	0.0659702
GOCC_PLASMA_MEMBRANE_SIGNALING_RECEPTOR_COMPLEX	166	0.384358	1.70415	0	0.065976
REACTOME_RND1_GTPASE_CYCLE	40	-0.417543	-1.57412	0.010582	0.0660239
HP_LIMITATION_OF_NECK_MOTION	29	0.522905	1.70426	0.00473934	0.0660656
GOBP_CELLULAR_RESPONSE_TO_AMYLOID_BETA	41	0.482106	1.70372	0.00763359	0.0660703
GOBP_RNA_DEPENDENT_DNA_BIOSYNTHETIC_PROCESS	64	-0.387088	-1.63339	0.00946372	0.0661176
GOBP_REGULATION_OF_SMOOTH_MUSCLE_CELL_DIFFERENTIATION	26	0.543715	1.70338	0.00480769	0.066127
GOBP_REGULATION_OF_DNA_STRAND_ELONGATION	17	-0.515863	-1.6328	0.0269608	0.0662018
GOBP_BINDING_OF_SPERM_TO_ZONA_PELLUCIDA	23	-0.480835	-1.63252	0.0134048	0.0662209
REACTOME_APOPTOTIC_EXECUTION_PHASE	42	-0.408995	-1.57107	0.0131926	0.0662406
REACTOME_HDR_THROUGH_SINGLE_STRAND_ANNEALING_SSA	35	-0.433656	-1.6329	0.0163934	0.0662528
REACTOME_SIGNALING_BY_CTNNB1_PHOSPHO_SITE_MUTANTS	15	-0.546506	-1.5742	0.0331754	0.0663167
GOBP_REGULATION_OF_CATION_TRANSMEMBRANE_TRANSPORT	289	0.357805	1.70246	0	0.0666117
REACTOME_SIALIC_ACID_METABOLISM	29	0.531734	1.68819	0.0066778	0.0671422
KEGG_INTESTINAL_IMMUNE_NETWORK_FOR_IGA_PRODUCTION	38	-0.423406	-1.62929	0.0170455	0.0677402
GOMF_CORECEPTOR_ACTIVITY	40	0.479429	1.69981	0.0046225	0.068079
REACTOME_THE_ROLE_OF_GTSE1_IN_G2_M_PROGRESSION_AFTER_G2_CHECKPOINT	69	-0.362295	-1.5662	0.00842697	0.0681411
HP_CHROMOSOME_BREAKAGE	28	-0.459301	-1.6283	0.0137363	0.0681824
REACTOME_WNT_LIGAND_BIOGENESIS_AND_TRAFFICKING	17	-0.526254	-1.56675	0.0328639	0.0682052
REACTOME_CLASS_C_3_METABOTROPIC_GLUTAMATE_PHEROMONE_RECEPTORS	17	0.593916	1.69924	0.00822368	0.0682744
REACTOME_CHONDROITIN_SULFATE_DERMATAN_SULFATE_METABOLISM	49	0.458393	1.68965	0.00158983	0.0683784
REACTOME_AGGREPHAGY	34	-0.430331	-1.56343	0.0306905	0.0690831
REACTOME_TCF_DEPENDENT_SIGNALING_IN_RESPONSE_TO_WNT	154	-0.31901	-1.56358	0	0.0692929
GOBP_PYRIMIDINE_RIBONUCLEOTIDE_BIOSYNTHETIC_PROCESS	22	-0.487127	-1.62545	0.00828729	0.0695452
REACTOME_FORMATION_OF_INCISION_COMPLEX_IN_GG_NER	42	-0.415741	-1.55868	0.00290698	0.0695862
REACTOME_CIRCADIAN_CLOCK	65	-0.369936	-1.56157	0.00837989	0.0697428
REACTOME_DISORDERS_OF_TRANSMEMBRANE_TRANSPORTERS	135	-0.320764	-1.55897	0	0.0697522
REACTOME_INTERFERON_ALPHA_BETA_SIGNALING	62	-0.374796	-1.55929	0.0176991	0.069853
REACTOME_ADAPTIVE_IMMUNE_SYSTEM	689	-0.269749	-1.56053	0	0.0699037
REACTOME_RNA_POLYMERASE_II_TRANSCRIBES_SNRNA_GENES	73	-0.362413	-1.55959	0.00955414	0.0700043
REACTOME_HIV_ELONGATION_ARREST_AND_RECOVERY	32	-0.433614	-1.6233	0.0193906	0.0703664
REACTOME_DISORDERS_OF_TRANSMEMBRANE_TRANSPORTERS	151	-0.324382	-1.62343	0	0.0704062
GOBP_POSITIVE_REGULATION_OF_MITOTIC_CELL_CYCLE	114	-0.338379	-1.6236	0	0.0704294
GOBP_POSITIVE_REGULATION_OF_CELL_CYCLE_G2_M_PHASE_TRANSITION	30	-0.446533	-1.62283	0.0144928	0.0705073
REACTOME_DEGRADATION_OF_DVL	55	-0.379284	-1.55579	0.0161725	0.070741
HP_ANKLE_CLONUS	32	0.50995	1.69461	0.00614439	0.071103
GOBP_REGULATION_OF_DEVELOPMENTAL_GROWTH	278	0.359925	1.69487	0	0.0711068
GOBP_VIRAL_GENOME_REPLICATION	115	-0.340561	-1.62114	0	0.0713701
GOBP_CYTOPLASMIC_TRANSLATIONAL_INITIATION	26	-0.459603	-1.62018	0.0174927	0.0715472
HP_ABNORMAL_T_CELL_SUBSET_DISTRIBUTION	53	-0.388955	-1.62047	0.0100334	0.0715965
HP_UPPER_LIMB_UNDERGROWTH	76	-0.353476	-1.62021	0	0.0716372
KEGG_ABC_TRANSPORTERS	42	0.479415	1.69335	0.00772798	0.0716418
GOMF_PHOSPHATIDYLINOSITOL_PHOSPHATE_BINDING	156	0.38152	1.69358	0	0.0716653
GOCC_COPII_COATED_ER_TO_GOLGI_TRANSPORT_VESICLE	87	-0.363107	-1.61951	0.00346021	0.0717945
HP_CHRONIC_FATIGUE	20	-0.489438	-1.6189	0.0197531	0.0719911
GOBP_REGULATION_OF_ASTROCYTE_DIFFERENTIATION	26	0.535843	1.69214	0.0111643	0.0723267
GOCC_COMPLEX_OF_COLLAGEN_TRIMERS	21	0.549572	1.6912	0.0131363	0.0726563
GOBP_NEURONAL_ACTION_POTENTIAL	32	0.506647	1.69128	0.00769231	0.0727741
GOBP_CENTRAL_NERVOUS_SYSTEM_NEURON_AXONOGENESIS	33	0.501519	1.69059	0.00162075	0.0728358
REACTOME_GLOBAL_GENOME_NUCLEOTIDE_EXCISION_REPAIR_GG_NER	83	-0.347545	-1.55064	0.00299401	0.0731634
REACTOME_HATS_ACETYLATE_HISTONES	78	-0.358777	-1.6159	0.00355872	0.0734251
GOBP_REGULATION_OF_RESPONSE_TO_DNA_DAMAGE_STIMULUS	225	-0.302713	-1.61526	0	0.0734438
GOMF_METAL_CLUSTER_BINDING	62	-0.373309	-1.61487	0.00597015	0.0734614
REACTOME_RESPIRATORY_ELECTRON_TRANSPORT_ATP_SYNTHESIS_BY_CHEMIOSMOTIC_COUPLING_AND_HEAT_PRODUCTION_BY_UNCOUPLING_PROTEINS	110	-0.337591	-1.61494	0	0.0735164
GOBP_RNA_3_END_PROCESSING	98	-0.344742	-1.61549	0	0.0735336
REACTOME_PROCESSING_OF_CAPPED_INTRONLESS_PRE_MRNA	28	-0.44909	-1.61527	0.0168539	0.0735489
HP_ABNORMAL_C_REACTIVE_PROTEIN_LEVEL	40	-0.412485	-1.61405	0.0114286	0.0738508
GOMF_RNA_METHYLTRANSFERASE_ACTIVITY	59	-0.379287	-1.61377	0.00940439	0.0738672
REACTOME_ACTIVATION_OF_BAD_AND_TRANSLOCATION_TO_MITOCHONDRIA	15	-0.54447	-1.61329	0.0255754	0.0739957
GOBP_DEOXYRIBOSE_PHOSPHATE_CATABOLIC_PROCESS	28	-0.453479	-1.61283	0.0207254	0.0740369
GOBP_PENTOSE_PHOSPHATE_SHUNT	15	-0.529924	-1.61286	0.0283505	0.0741252
GOMF_CARBOXYPEPTIDASE_ACTIVITY	31	0.512008	1.68804	0.00600601	0.0742437
HP_CAVUM_SEPTUM_PELLUCIDUM	24	0.547222	1.68777	0.00970874	0.0742592
KEGG_PATHOGENIC_ESCHERICHIA_COLI_INFECTION	49	-0.378556	-1.54824	0.0112045	0.0742869
GOBP_TEMPERATURE_HOMEOSTASIS	158	0.379616	1.6882	0	0.0743282
REACTOME_NGF_STIMULATED_TRANSCRIPTION	39	0.488841	1.68724	0.00298507	0.074455
GOBP_AEROBIC_RESPIRATION	157	-0.321891	-1.61129	0	0.0747392
GOBP_T_CELL_DIFFERENTIATION	237	-0.298303	-1.61098	0	0.0748024
GOBP_DNA_TEMPLATED_TRANSCRIPTION_INITIATION	111	-0.33588	-1.61057	0	0.0749216
GOBP_WALKING_BEHAVIOR	28	0.523922	1.68634	0.00991736	0.0749271
REACTOME_TRANSCRIPTION_OF_THE_HIV_GENOME	69	-0.366061	-1.61031	0	0.0749528
REACTOME_MUSCLE_CONTRACTION	146	0.381122	1.67279	0.00140449	0.0751114
GOBP_REGULATION_OF_VIRAL_GENOME_REPLICATION	76	-0.360993	-1.6091	0	0.0755218
REACTOME_RNA_POLYMERASE_II_TRANSCRIBES_SNRNA_GENES	74	-0.356044	-1.60837	0.00701754	0.075558
GOBP_CHROMOSOME_ORGANIZATION_INVOLVED_IN_MEIOTIC_CELL_CYCLE	54	-0.385367	-1.60851	0.00615385	0.0755735
HP_ABNORMALITY_OF_THE_THYMUS	46	0.461582	1.68411	0.00857143	0.0755862
GOBP_REGULATION_OF_SIGNALING_RECEPTOR_ACTIVITY	139	0.388733	1.68481	0	0.0756335
GOBP_NEGATIVE_REGULATION_OF_I_KAPPAB_KINASE_NF_KAPPAB_SIGNALING	44	-0.398799	-1.60859	0.00824176	0.0756469
HP_PSYCHOTIC_MENTATION	21	0.549311	1.68424	0.0165289	0.0756837
GOBP_REGULATION_OF_NEURONAL_SYNAPTIC_PLASTICITY	48	0.463911	1.6845	0.00757576	0.0756943
HP_POOR_MOTOR_COORDINATION	56	0.445643	1.68497	0.00310559	0.0757
GOBP_EMBRYONIC_SKELETAL_SYSTEM_MORPHOGENESIS	73	0.42792	1.68354	0	0.0757821
GOBP_GANGLION_DEVELOPMENT	16	0.601316	1.68307	0.0118044	0.0759527
GOMF_CALCIUM_CHANNEL_REGULATOR_ACTIVITY	33	0.49849	1.68243	0.00787402	0.0762525
GOBP_METANEPHRIC_NEPHRON_MORPHOGENESIS	24	0.542177	1.68167	0.0139535	0.0764684
GOBP_POSITIVE_REGULATION_OF_EXCITATORY_POSTSYNAPTIC_POTENTIAL	24	0.542177	1.6817	0.0130719	0.0766415
HP_ALBINISM	16	0.594912	1.68101	0.0118044	0.0767209
HP_IMPAIRED_PAIN_SENSATION	57	0.44597	1.67982	0.00144718	0.0768141
GOBP_ANIMAL_ORGAN_FORMATION	53	0.456151	1.6792	0	0.0768957
GOBP_NEUROMUSCULAR_SYNAPTIC_TRANSMISSION	24	0.535267	1.67997	0.0216306	0.0769188
GOBP_DICARBOXYLIC_ACID_TRANSPORT	79	0.422584	1.6794	0.00278164	0.0769287
GOBP_NUCLEAR_TRANSCRIBED_MRNA_CATABOLIC_PROCESS_NONSENSE_MEDIATED_DECAY	39	-0.411085	-1.60544	0.0117302	0.0769878
GOBP_REGULATION_OF_HEART_RATE_BY_CARDIAC_CONDUCTION	37	0.485059	1.68012	0.00613497	0.077002
REACTOME_RRNA_PROCESSING	194	-0.303951	-1.54196	0	0.0770033
GOBP_PROTEIN_DNA_COMPLEX_DISASSEMBLY	18	-0.507641	-1.60545	0.0315534	0.0770954
GOMF_TRNA_METHYLTRANSFERASE_ACTIVITY	32	-0.432042	-1.60491	0.021164	0.0771836
GOBP_REGULATION_OF_LONG_TERM_SYNAPTIC_POTENTIATION	41	0.482467	1.68013	0.00898204	0.0771861
REACTOME_TRANSCRIPTION_OF_E2F_TARGETS_UNDER_NEGATIVE_CONTROL_BY_P107_RBL1_AND_P130_RBL2_IN_COMPLEX_WITH_HDAC1	16	-0.520817	-1.54199	0.0440529	0.0773107
REACTOME_TRANSCRIPTIONAL_REGULATION_BY_RUNX3	95	-0.342366	-1.54008	0.00626959	0.0774941
KEGG_GLYCOSAMINOGLYCAN_BIOSYNTHESIS_HEPARAN_SULFATE	23	0.549222	1.66604	0.013267	0.0775462
HP_BILATERAL_TONIC_CLONIC_SEIZURE	289	0.355321	1.67799	0	0.0776051
REACTOME_APC_C_CDC20_MEDIATED_DEGRADATION_OF_CYCLIN_B	24	-0.460233	-1.53915	0.0193237	0.0776515
REACTOME_GLUTAMATE_NEUROTRANSMITTER_RELEASE_CYCLE	22	0.55623	1.67757	0.0115321	0.0777512
GOBP_POSITIVE_REGULATION_OF_DNA_RECOMBINATION	59	-0.374444	-1.60266	0.00308642	0.078328
GOBP_POSITIVE_REGULATION_OF_NEUROTRANSMITTER_SECRETION	17	0.595675	1.6764	0.0149007	0.0783786
REACTOME_A_TETRASACCHARIDE_LINKER_SEQUENCE_IS_REQUIRED_FOR_GAG_SYNTHESIS	26	0.540513	1.67587	0.0100503	0.0785947
REACTOME_SIGNALING_BY_INTERLEUKINS	394	-0.284195	-1.60169	0	0.0787518
REACTOME_E3_UBIQUITIN_LIGASES_UBIQUITINATE_TARGET_PROTEINS	42	-0.398079	-1.53629	0.0353535	0.0788404
REACTOME_TRANSCRIPTION_COUPLED_NUCLEOTIDE_EXCISION_REPAIR_TC_NER	77	-0.353549	-1.53531	0.00573066	0.0789621
GOMF_4_IRON_4_SULFUR_CLUSTER_BINDING	39	-0.409436	-1.6006	0.0119048	0.0789775
GOBP_REGULATION_OF_CELL_CYCLE_CHECKPOINT	33	-0.440996	-1.60015	0.00928793	0.0789915
REACTOME_TCF_DEPENDENT_SIGNALING_IN_RESPONSE_TO_WNT	162	-0.316785	-1.60068	0	0.0790299
KEGG_ANTIGEN_PROCESSING_AND_PRESENTATION	59	-0.372823	-1.60101	0	0.0790516
KEGG_PENTOSE_PHOSPHATE_PATHWAY	24	-0.458153	-1.60018	0.0135135	0.0790901
GOBP_NUCLEAR_TRANSCRIBED_MRNA_CATABOLIC_PROCESS	116	-0.32894	-1.60069	0	0.0791377
REACTOME_B_WICH_COMPLEX_POSITIVELY_REGULATES_RRNA_EXPRESSION	28	-0.457681	-1.5986	0.0192308	0.0796093
HP_ABNORMAL_MEAN_CORPUSCULAR_VOLUME	47	-0.400794	-1.59874	0.00558659	0.0796248
HP_RECURRENT_INFECTION_OF_THE_GASTROINTESTINAL_TRACT	32	-0.431024	-1.59635	0.0263158	0.0799186
HP_NON_HODGKIN_LYMPHOMA	35	-0.415282	-1.59604	0.0216049	0.079977
GOCC_PLASMA_MEMBRANE_PROTEIN_COMPLEX	496	0.337852	1.673	0	0.0799958
GOBP_REGULATION_OF_PROTEIN_POLYUBIQUITINATION	26	-0.45568	-1.5964	0.0183727	0.0800009
GOMF_UNFOLDED_PROTEIN_BINDING	100	-0.334197	-1.59657	0.00371747	0.0800239
GOCC_ASTROCYTE_PROJECTION	15	0.597049	1.67345	0.0136986	0.0800285
GOBP_REGULATION_OF_TELOMERE_MAINTENANCE_VIA_TELOMERE_LENGTHENING	56	-0.380404	-1.5969	0.00332226	0.0800506
GOBP_ENAMEL_MINERALIZATION	16	0.609789	1.67365	0.0101523	0.0800556
GOBP_REGULATION_OF_MITOCHONDRIAL_GENE_EXPRESSION	25	-0.455718	-1.59721	0.029484	0.0800732
GOMF_NADH_DEHYDROGENASE_ACTIVITY	45	-0.407037	-1.59702	0.0203488	0.0800804
GOMF_ELECTRON_TRANSFER_ACTIVITY	116	-0.329108	-1.59664	0	0.0800908
REACTOME_LAGGING_STRAND_SYNTHESIS	20	-0.484614	-1.5327	0.044335	0.0801029
GOCC_SITE_OF_DNA_DAMAGE	85	-0.354125	-1.59736	0.00353357	0.0801087
GOBP_REGULATION_OF_VIRAL_PROCESS	134	-0.323036	-1.59746	0	0.0801638
GOBP_NEGATIVE_REGULATION_OF_VASCULAR_PERMEABILITY	16	0.603115	1.673	0.0121107	0.0801817
REACTOME_SYNAPTIC_ADHESION_LIKE_MOLECULES	17	0.588979	1.65889	0.010274	0.0802932
GOBP_CELL_CYCLE_G2_M_PHASE_TRANSITION	138	-0.315057	-1.59515	0	0.08035
GOMF_ABC_TYPE_TRANSPORTER_ACTIVITY	47	0.462242	1.67218	0.00443131	0.0804168
GOBP_REGULATION_OF_CELL_SIZE	170	0.377262	1.67179	0	0.0805175
REACTOME_BMAL1_CLOCK_NPAS2_ACTIVATES_CIRCADIAN_GENE_EXPRESSION	23	-0.461383	-1.53114	0.0230179	0.0805385
REACTOME_CROSS_PRESENTATION_OF_SOLUBLE_EXOGENOUS_ANTIGENS_ENDOSOMES	47	-0.384854	-1.53046	0.0206186	0.0805986
GOBP_DOUBLE_STRAND_BREAK_REPAIR_VIA_NONHOMOLOGOUS_END_JOINING	62	-0.371557	-1.59435	0.0060241	0.0806908
HP_MEDIASTINAL_LYMPHADENOPATHY	22	-0.47347	-1.594	0.0249308	0.080807
REACTOME_FLT3_SIGNALING	37	-0.405783	-1.52941	0.0230179	0.0808163
GOCC_VESICLE_LUMEN	288	-0.292261	-1.59358	0	0.0809243
GOBP_TRNA_METHYLATION	40	-0.413737	-1.59326	0.0234604	0.0810031
GOCC_U5_SNRNP	17	-0.515839	-1.59307	0.0234375	0.0810071
GOMF_PHOSPHATIDYLSERINE_BINDING	53	0.454748	1.67095	0	0.081009
GOCC_METHYLTRANSFERASE_COMPLEX	88	-0.34461	-1.59282	0.00719425	0.081027
GOBP_POSITIVE_REGULATION_OF_DNA_REPAIR	84	-0.347667	-1.59199	0.00357143	0.081386
REACTOME_TELOMERE_C_STRAND_LAGGING_STRAND_SYNTHESIS	32	-0.424591	-1.52488	0.0287958	0.0813909
REACTOME_PARASITE_INFECTION	58	-0.369264	-1.52551	0.0196078	0.081392
REACTOME_GLYCOGEN_SYNTHESIS	16	-0.525366	-1.59168	0.0386598	0.0814239
REACTOME_G1_S_SPECIFIC_TRANSCRIPTION	28	-0.43582	-1.52644	0.0287206	0.0814259
REACTOME_FCGAMMA_RECEPTOR_FCGR_DEPENDENT_PHAGOCYTOSIS	85	-0.336688	-1.52404	0.00673401	0.0814302
REACTOME_REGULATION_OF_TP53_ACTIVITY_THROUGH_ACETYLATION	28	-0.435961	-1.52699	0.0257069	0.0814442
REACTOME_IRAK4_DEFICIENCY_TLR2_4	17	-0.51153	-1.52596	0.0458937	0.0814492
REACTOME_REGULATION_OF_KIT_SIGNALING	16	-0.51626	-1.52729	0.0653266	0.0815996
GOBP_RIBONUCLEOSIDE_MONOPHOSPHATE_METABOLIC_PROCESS	55	-0.377799	-1.5905	0.00879765	0.0817617
HP_RECURRENT_SKIN_INFECTIONS	92	-0.34173	-1.59024	0.00704225	0.0818006
GOBP_POSITIVE_REGULATION_OF_TRANSCRIPTION_BY_RNA_POLYMERASE_I	22	-0.47713	-1.59057	0.0127227	0.0818313
GOMF_GENERAL_TRANSCRIPTION_INITIATION_FACTOR_BINDING	51	-0.378675	-1.59064	0.013245	0.0818992
HP_ABNORMAL_NEUTROPHIL_COUNT	177	-0.308746	-1.58985	0	0.0819242
GOBP_INSULIN_SECRETION	154	0.381817	1.66893	0	0.0823284
GOBP_POSTSYNAPTIC_SIGNAL_TRANSDUCTION	32	0.496704	1.66836	0.00796178	0.0824047
REACTOME_COOPERATION_OF_PDCL_PHLP1_AND_TRIC_CCT_IN_G_PROTEIN_BETA_FOLDING	37	-0.412025	-1.58877	0.010989	0.0824151
GOBP_POSITIVE_REGULATION_OF_AMINE_TRANSPORT	31	0.502864	1.66853	0.00623053	0.082464
HP_DECREASED_CIRCULATING_IGG_LEVEL	58	-0.369727	-1.5882	0.00560224	0.0826246
GOCC_TERTIARY_GRANULE_LUMEN	51	-0.385711	-1.58773	0.0172414	0.0827929
GOBP_NEGATIVE_REGULATION_OF_PROTEIN_SECRETION	52	0.452678	1.66533	0.00152439	0.0840428
REACTOME_ADORA2B_MEDIATED_ANTI_INFLAMMATORY_CYTOKINES_PRODUCTION	85	0.413134	1.66464	0.00276625	0.0841177
REACTOME_O_GLYCOSYLATION_OF_TSR_DOMAIN_CONTAINING_PROTEINS	28	0.508051	1.65085	0.0101695	0.0841222
HP_STATUS_EPILEPTICUS_WITHOUT_PROMINENT_MOTOR_SYMPTOMS	19	0.562297	1.66484	0.015873	0.0841452
GOBP_CGMP_MEDIATED_SIGNALING	25	0.524986	1.66537	0.0109546	0.0841947
HP_EEG_WITH_FOCAL_SPIKE_WAVES	16	0.587434	1.66568	0.0222222	0.084363
HP_WEAK_VOICE	19	0.56474	1.66539	0.015025	0.0843866
HP_ABNORMAL_T_CELL_MORPHOLOGY	68	-0.367502	-1.58447	0.0133333	0.0845736
HP_RECURRENT_URINARY_TRACT_INFECTIONS	126	-0.320452	-1.58454	0	0.084643
GOBP_NEGATIVE_REGULATION_OF_MICROTUBULE_POLYMERIZATION_OR_DEPOLYMERIZATION	38	0.479127	1.66312	0.00158228	0.0850592
HP_COMPLEX_FEBRILE_SEIZURE	15	0.602926	1.66233	0.011925	0.0850919
HP_DELAYED_FINE_MOTOR_DEVELOPMENT	19	0.569055	1.66247	0.0172956	0.085156
HP_MATERNAL_DIABETES	31	0.511279	1.66265	0.0140625	0.085243
HP_RECURRENT_BRONCHITIS	29	-0.434599	-1.583	0.0130548	0.0852851
REACTOME_ACTIVATION_OF_NMDA_RECEPTORS_AND_POSTSYNAPTIC_EVENTS	77	0.418058	1.63959	0.00305344	0.0866522
GOBP_NEUROTRANSMITTER_RECEPTOR_TRANSPORT	22	0.543114	1.65996	0.00985222	0.0866856
GOMF_CATALYTIC_ACTIVITY_ACTING_ON_A_TRNA	101	-0.333888	-1.58055	0	0.0866892
REACTOME_HIV_TRANSCRIPTION_ELONGATION	41	-0.39104	-1.51384	0.0162162	0.0867603
REACTOME_MRNA_SPLICING_MINOR_PATHWAY	50	-0.377861	-1.5144	0.0111111	0.0867976
REACTOME_ORGANELLE_BIOGENESIS_AND_MAINTENANCE	260	-0.290938	-1.57986	0	0.08686
GOBP_FIBROBLAST_APOPTOTIC_PROCESS	19	-0.489882	-1.57997	0.0287206	0.0869099
REACTOME_RESPIRATORY_ELECTRON_TRANSPORT_ATP_SYNTHESIS_BY_CHEMIOSMOTIC_COUPLING_AND_HEAT_PRODUCTION_BY_UNCOUPLING_PROTEINS	109	0.394518	1.64457	0.00144718	0.086915
KEGG_OOCYTE_MEIOSIS	98	-0.327623	-1.51315	0.00615385	0.0869293
GOBP_PURINE_NUCLEOSIDE_MONOPHOSPHATE_METABOLIC_PROCESS	41	-0.399045	-1.5788	0.0133333	0.0870592
GOMF_PROTEOGLYCAN_BINDING	31	0.504267	1.65925	0.0150376	0.0870768
GOCC_ATPASE_COMPLEX	84	-0.350177	-1.57854	0.00666667	0.087099
GOMF_OXIDOREDUCTASE_ACTIVITY_ACTING_ON_NAD_P_H_QUINONE_OR_SIMILAR_COMPOUND_AS_ACCEPTOR	55	-0.375482	-1.57912	0.0151515	0.0871048
REACTOME_RESPIRATORY_ELECTRON_TRANSPORT	103	-0.33807	-1.57927	0.00396825	0.0871245
REACTOME_TRANSCRIPTIONAL_REGULATION_BY_TP53	355	-0.278198	-1.57883	0	0.0871514
REACTOME_SIGNALING_BY_SCF_KIT	41	-0.395611	-1.51216	0.0243243	0.087245
REACTOME_AMINO_ACID_TRANSPORT_ACROSS_THE_PLASMA_MEMBRANE	24	-0.44711	-1.51123	0.0381862	0.0874124
REACTOME_SIGNALING_BY_EGFR_IN_CANCER	22	-0.458427	-1.51037	0.0460048	0.0875623
GOBP_RRNA_METHYLATION	19	-0.48513	-1.57727	0.0242131	0.0878057
KEGG_PROPANOATE_METABOLISM	30	-0.437391	-1.57661	0.0377907	0.0880901
GOBP_GLIAL_CELL_APOPTOTIC_PROCESS	16	-0.520724	-1.5762	0.02267	0.088259
REACTOME_NGF_STIMULATED_TRANSCRIPTION	35	0.482447	1.64016	0.0194805	0.0883772
GOBP_TELOMERE_MAINTENANCE_VIA_TELOMERE_LENGTHENING	71	-0.357439	-1.5752	0.0127388	0.0888064
GOBP_NEUROMUSCULAR_PROCESS	128	0.383645	1.65669	0	0.0889572
REACTOME_TICAM1_RIP1_MEDIATED_IKK_COMPLEX_RECRUITMENT	19	-0.482464	-1.50698	0.0506024	0.0891548
REACTOME_RNA_POLYMERASE_II_PRE_TRANSCRIPTION_EVENTS	76	-0.352673	-1.50626	0.0179105	0.089199
KEGG_PROPANOATE_METABOLISM	29	-0.4266	-1.50729	0.0317848	0.0893202
REACTOME_TGF_BETA_RECEPTOR_SIGNALING_IN_EMT_EPITHELIAL_TO_MESENCHYMAL_TRANSITION	16	-0.52498	-1.57385	0.032419	0.0894853
GOCC_ORGANELLE_INNER_MEMBRANE	472	-0.273541	-1.57355	0	0.0895329
GOBP_C21_STEROID_HORMONE_METABOLIC_PROCESS	30	0.506865	1.65569	0.0209003	0.0895397
GOMF_CHANNEL_REGULATOR_ACTIVITY	119	0.388518	1.65439	0.00130378	0.0900001
HP_SPONDYLOLISTHESIS	17	0.584949	1.65452	0.0152542	0.0901066
GOBP_REGULATION_OF_OSTEOBLAST_DIFFERENTIATION	110	0.397585	1.65462	0	0.0902318
GOBP_REGULATION_OF_ACTION_POTENTIAL	47	0.457927	1.65323	0.00445104	0.0905748
GOBP_NEURON_PROJECTION_REGENERATION	52	0.44014	1.65346	0.00452489	0.0905801
GOBP_T_CELL_DIFFERENTIATION_IN_THYMUS	72	-0.360055	-1.57069	0.0161812	0.0912353
REACTOME_HEDGEHOG_OFF_STATE	109	-0.328331	-1.57051	0.00393701	0.0912403
REACTOME_MRNA_DECAY_BY_3_TO_5_EXORIBONUCLEASE	16	-0.509275	-1.57028	0.0408654	0.0912509
GOBP_NUCLEAR_ENVELOPE_ORGANIZATION	55	-0.374258	-1.56981	0.00917431	0.091315
GOMF_HELICASE_ACTIVITY	148	-0.311169	-1.56994	0	0.091353
GOBP_HEART_VALVE_DEVELOPMENT	59	0.439953	1.65187	0.00730994	0.0914898
GOBP_POSITIVE_T_CELL_SELECTION	33	-0.424843	-1.569	0.0295858	0.0915057
REACTOME_PYROPTOSIS	24	-0.458275	-1.56932	0.0367232	0.0915077
GOBP_POSITIVE_REGULATION_OF_DOUBLE_STRAND_BREAK_REPAIR_VIA_HOMOLOGOUS_RECOMBINATION	33	-0.425347	-1.56873	0.0141243	0.0915504
GOMF_G_PROTEIN_COUPLED_RECEPTOR_ACTIVITY	314	0.350981	1.65129	0	0.0915609
GOBP_MITOTIC_RECOMBINATION	23	-0.471517	-1.56906	0.0237467	0.0915773
GOMF_AMYLOID_BETA_BINDING	82	0.408703	1.65081	0.0013459	0.0917041
GOBP_PROTEIN_NEDDYLATION	16	-0.507018	-1.56773	0.0364078	0.0917274
GOCC_RESPIRATORY_CHAIN_COMPLEX_IV	23	-0.45554	-1.56819	0.0384615	0.0917368
HP_SPEECH_APRAXIA	70	0.420219	1.65132	0.0014556	0.0917373
REACTOME_METABOLISM_OF_POLYAMINES	57	-0.363664	-1.50008	0.0263158	0.0917955
GOBP_REGULATION_OF_CELLULAR_AMIDE_METABOLIC_PROCESS	405	-0.271786	-1.56778	0	0.0918236
REACTOME_INTERFERON_GAMMA_SIGNALING	86	-0.335889	-1.50113	0.0120482	0.0918696
GOMF_SINGLE_STRANDED_DNA_BINDING	110	-0.327879	-1.56628	0	0.0920628
REACTOME_SEMA4D_INDUCED_CELL_MIGRATION_AND_GROWTH_CONE_COLLAPSE	20	-0.476029	-1.50017	0.0585366	0.0920842
GOBP_RIBOSOMAL_LARGE_SUBUNIT_ASSEMBLY	24	-0.461043	-1.5664	0.0243902	0.0921112
GOBP_PYRIMIDINE_DEOXYRIBONUCLEOTIDE_METABOLIC_PROCESS	24	-0.457238	-1.56652	0.0190217	0.0921465
GOBP_ANTIGEN_PROCESSING_AND_PRESENTATION_OF_ENDOGENOUS_PEPTIDE_ANTIGEN	17	-0.505973	-1.5669	0.0296496	0.0921534
REACTOME_TAK1_DEPENDENT_IKK_AND_NF_KAPPA_B_ACTIVATION	44	-0.393554	-1.4989	0.0287206	0.0921856
REACTOME_ABC_TRANSPORTER_DISORDERS	68	-0.349411	-1.49768	0.0288184	0.0922397
HP_SPRENGEL_ANOMALY	49	-0.387671	-1.56653	0.022293	0.0922608
GOBP_T_CELL_ACTIVATION_INVOLVED_IN_IMMUNE_RESPONSE	90	-0.338558	-1.56572	0.00735294	0.0923354
HP_POSTERIOR_SUBCAPSULAR_CATARACT	23	-0.468408	-1.56544	0.0192837	0.092408
REACTOME_PERK_REGULATES_GENE_EXPRESSION	31	-0.418687	-1.49781	0.0382653	0.0925273
HP_LIMITED_KNEE_EXTENSION	18	0.574396	1.649	0.0189329	0.0926122
GOBP_DIENCEPHALON_DEVELOPMENT	59	0.431195	1.64944	0.00436681	0.0926553
GOBP_PULMONARY_VALVE_MORPHOGENESIS	15	0.605219	1.649	0.015025	0.092813
REACTOME_NEUTROPHIL_DEGRANULATION	437	-0.2714	-1.564	0	0.0931661
REACTOME_MEIOTIC_RECOMBINATION	21	-0.46479	-1.49555	0.0490654	0.093295
GOCC_RNA_POLYMERASE_III_COMPLEX	18	-0.493162	-1.56329	0.0461539	0.0933589
REACTOME_GABA_B_RECEPTOR_ACTIVATION	40	0.472716	1.64707	0.00909091	0.0933902
REACTOME_REGULATION_OF_TP53_ACTIVITY_THROUGH_PHOSPHORYLATION	90	-0.338052	-1.5634	0.0145455	0.0934019
GOBP_OLFACTORY_LOBE_DEVELOPMENT	33	0.494112	1.64752	0.00924499	0.0934581
REACTOME_G_ALPHA_S_SIGNALLING_EVENTS	95	0.40056	1.64709	0.00276625	0.0935753
GOBP_ATRIOVENTRICULAR_VALVE_DEVELOPMENT	22	0.537371	1.64761	0.010989	0.0935853
GOMF_ATPASE_COUPLED_TRANSMEMBRANE_TRANSPORTER_ACTIVITY	99	0.398769	1.64606	0	0.0940166
REACTOME_TRANSCRIPTIONAL_REGULATION_BY_RUNX1	167	-0.302067	-1.56213	0	0.0940467
REACTOME_DEADENYLATION_DEPENDENT_MRNA_DECAY	50	-0.368811	-1.49358	0.0276243	0.0942156
HP_EEG_WITH_FOCAL_EPILEPTIFORM_DISCHARGES	139	0.37616	1.64546	0	0.0942619
GOBP_NEURON_FATE_SPECIFICATION	19	0.566408	1.64524	0.0116861	0.0942738
REACTOME_PROTEIN_LOCALIZATION	149	-0.306593	-1.56101	0	0.094625
GOBP_REGULATION_OF_BMP_SIGNALING_PATHWAY	87	0.410413	1.64461	0	0.0946431
GOCC_CATENIN_COMPLEX	28	0.512664	1.64352	0.0179153	0.0947255
GOMF_NADPLUS_ADP_RIBOSYLTRANSFERASE_ACTIVITY	25	0.516319	1.64329	0.0164745	0.0947575
GOMF_INWARD_RECTIFIER_POTASSIUM_CHANNEL_ACTIVITY	22	0.534886	1.64368	0.0151515	0.0947894
GOBP_FEMALE_SEX_DIFFERENTIATION	111	0.393689	1.64271	0.00263852	0.0948947
HP_BILATERAL_TONIC_CLONIC_SEIZURE_WITH_FOCAL_ONSET	26	0.520452	1.64291	0.0131147	0.0949091
GOBP_POSITIVE_REGULATION_OF_POTASSIUM_ION_TRANSMEMBRANE_TRANSPORTER_ACTIVITY	23	0.532289	1.64373	0.013289	0.0949479
GOBP_REGULATION_OF_SYSTEM_PROCESS	462	0.336468	1.64381	0	0.0950857
REACTOME_DISEASES_OF_GLYCOSYLATION	118	0.37984	1.62535	0	0.0956112
REACTOME_PHOSPHORYLATION_OF_THE_APC_C	20	-0.460275	-1.48816	0.049763	0.0959448
KEGG_NUCLEOTIDE_EXCISION_REPAIR	42	-0.391827	-1.48868	0.032345	0.0959503
REACTOME_NOTCH1_INTRACELLULAR_DOMAIN_REGULATES_TRANSCRIPTION	46	-0.369698	-1.48903	0.0191257	0.0959949
REACTOME_HCMV_LATE_EVENTS	53	-0.370725	-1.48947	0.022409	0.0961433
REACTOME_DEGRADATION_OF_AXIN	53	-0.36924	-1.48988	0.0135501	0.0962853
GOBP_REGULATION_OF_PROTEIN_MODIFICATION_BY_SMALL_PROTEIN_CONJUGATION_OR_REMOVAL	226	-0.290276	-1.55788	0	0.0965555
GOBP_MESENCHYMAL_CELL_PROLIFERATION	38	0.481468	1.63984	0.0206022	0.0966139
GOBP_NEGATIVE_REGULATION_OF_CELL_CYCLE_PHASE_TRANSITION	218	-0.294623	-1.55686	0	0.0966446
GOBP_MULTICELLULAR_ORGANISMAL_RESPONSE_TO_STRESS	63	0.423323	1.64039	0.00715308	0.0967286
GOBP_REGULATION_OF_RNA_SPLICING	143	-0.307111	-1.55727	0.004329	0.0967427
GOMF_CATALYTIC_ACTIVITY_ACTING_ON_DNA	206	-0.296849	-1.55689	0	0.0967528
HP_APLASIA_OF_THE_FINGERS	65	-0.36438	-1.55704	0.00337838	0.0967824
HP_ABNORMAL_MORPHOLOGY_OF_THE_LIMBIC_SYSTEM	64	0.424923	1.6399	0.00285307	0.0967848
GOBP_SKELETAL_SYSTEM_MORPHOGENESIS	189	0.358324	1.64008	0	0.0968184
GOBP_MITOCHONDRIAL_RNA_PROCESSING	19	-0.486817	-1.5573	0.0360825	0.0968564
GOBP_PROSTANOID_BIOSYNTHETIC_PROCESS	24	-0.449842	-1.55557	0.030303	0.0972649
GOBP_ANTIGEN_PROCESSING_AND_PRESENTATION	97	-0.334424	-1.55527	0.00689655	0.097348
REACTOME_REGULATION_OF_GLUCOKINASE_BY_GLUCOKINASE_REGULATORY_PROTEIN	30	-0.429725	-1.55561	0.0228571	0.0973543
GOBP_POSITIVE_REGULATION_OF_NON_CANONICAL_WNT_SIGNALING_PATHWAY	15	0.595703	1.63867	0.014658	0.0974859
GOBP_C21_STEROID_HORMONE_BIOSYNTHETIC_PROCESS	16	0.590471	1.63814	0.00958466	0.0977313
REACTOME_CONSTITUTIVE_SIGNALING_BY_LIGAND_RESPONSIVE_EGFR_CANCER_VARIANTS	18	-0.481515	-1.48488	0.0390244	0.0977652
GOBP_CHONDROITIN_SULFATE_PROTEOGLYCAN_BIOSYNTHETIC_PROCESS	22	0.539773	1.63785	0.0163934	0.0977862
REACTOME_ATF4_ACTIVATES_GENES_IN_RESPONSE_TO_ENDOPLASMIC_RETICULUM_STRESS	26	-0.44425	-1.55408	0.0241936	0.0980452
REACTOME_RAC1_GTPASE_CYCLE	175	-0.296101	-1.48258	0.00383142	0.0981034
REACTOME_TP53_REGULATES_TRANSCRIPTION_OF_ADDITIONAL_CELL_CYCLE_GENES_WHOSE_EXACT_ROLE_IN_THE_P53_PATHWAY_REMAIN_UNCERTAIN	20	-0.489541	-1.55356	0.0456989	0.0982872
REACTOME_NUCLEAR_ENVELOPE_BREAKDOWN	51	-0.372897	-1.55333	0.0125	0.0983085
REACTOME_MATURATION_OF_SARS_COV_2_NUCLEOPROTEIN	15	-0.499144	-1.48258	0.0693069	0.0984557
GOBP_PHOSPHOLIPID_CATABOLIC_PROCESS	43	0.461429	1.63574	0.00625	0.0986002
GOCC_ENDOLYSOSOME	26	0.508106	1.63646	0.0118443	0.09861
GOBP_POSITIVE_REGULATION_OF_ION_TRANSPORT	227	0.35248	1.63513	0	0.0986954
REACTOME_OTHER_SEMAPHORIN_INTERACTIONS	19	0.566637	1.63658	0.0208668	0.0987084
HP_HYPOPLASIA_OF_THE_PONS	59	0.436567	1.63577	0.0074184	0.0987799
REACTOME_REGULATION_OF_SIGNALING_BY_CBL	22	-0.462632	-1.48265	0.0697674	0.0987903
GOBP_REGULATION_OF_BIOLOGICAL_PROCESS_INVOLVED_IN_SYMBIOTIC_INTERACTION	46	-0.39456	-1.55204	0.00609756	0.0988048
HP_DYSDIADOCHOKINESIS	41	0.462307	1.636	0.00765697	0.0988058
REACTOME_RNA_POLYMERASE_III_TRANSCRIPTION	41	-0.399361	-1.55211	0.0202312	0.0988716
GOBP_NEGATIVE_REGULATION_OF_PEPTIDE_SECRETION	33	0.490423	1.63517	0.00634921	0.0988726
GOBP_POSITIVE_REGULATION_OF_CELL_ADHESION_MEDIATED_BY_INTEGRIN	20	-0.481075	-1.55215	0.0240642	0.0989736
REACTOME_NOD1_2_SIGNALING_PATHWAY	36	-0.411613	-1.48035	0.0454546	0.0991617
GOCC_MYOFILAMENT	21	-0.464402	-1.55128	0.0325203	0.0991627
GOBP_REGULATION_OF_MRNA_PROCESSING	131	-0.313734	-1.55109	0.00446429	0.0991877
GOMF_AMINO_ACID_BINDING	44	0.46115	1.6334	0.00726744	0.099513
GOBP_NEURAL_CREST_CELL_MIGRATION	55	0.442013	1.6338	0.00589971	0.0996296
GOBP_FOREBRAIN_DEVELOPMENT	329	0.343088	1.63275	0	0.0996924
GOBP_POSITIVE_REGULATION_OF_SODIUM_ION_TRANSPORT	33	0.491284	1.63343	0.00933126	0.0996943
GOCC_CUL3_RING_UBIQUITIN_LIGASE_COMPLEX	35	0.476837	1.63289	0.0176282	0.0997853
GOBP_NEURON_DEATH	315	0.343676	1.63383	0	0.0998063
REACTOME_ANTIGEN_PROCESSING_CROSS_PRESENTATION	102	-0.326228	-1.47792	0.00645161	0.100379
REACTOME_DEGRADATION_OF_GLI1_BY_THE_PROTEASOME	57	-0.366437	-1.47637	0.0166667	0.100758
REACTOME_PARACETAMOL_ADME	15	0.592615	1.60895	0.0246479	0.100817
HP_FOCAL_ONSET_SEIZURE	286	0.343347	1.63115	0	0.100937
GOBP_RETROGRADE_AXONAL_TRANSPORT	21	0.539533	1.62995	0.024671	0.100983
REACTOME_CHONDROITIN_SULFATE_DERMATAN_SULFATE_METABOLISM	49	0.446306	1.62966	0.00770416	0.10105
REACTOME_INITIATION_OF_NUCLEAR_ENVELOPE_NE_REFORMATION	19	-0.471065	-1.47646	0.0607595	0.101067
GOMF_ACTIVE_TRANSMEMBRANE_TRANSPORTER_ACTIVITY	353	0.339563	1.63009	0	0.101068
GOMF_SULFUR_COMPOUND_TRANSMEMBRANE_TRANSPORTER_ACTIVITY	48	0.449768	1.62916	0.00585652	0.101113
REACTOME_RET_SIGNALING	38	0.475271	1.62938	0.0121212	0.101123
HP_DIALEPTIC_SEIZURE	208	0.355571	1.63037	0	0.10119
GOBP_POSITIVE_REGULATION_OF_NEUROGENESIS	198	0.359206	1.63012	0	0.101248
REACTOME_METABOLISM_OF_STEROIDS	111	-0.314351	-1.47454	0.009375	0.101287
GOCC_INTEGRAL_COMPONENT_OF_SYNAPTIC_VESICLE_MEMBRANE	27	0.512726	1.63044	0.0173776	0.10134
GOBP_NEURON_CELLULAR_HOMEOSTASIS	29	0.504217	1.62795	0.0126382	0.101388
GOBP_POSITIVE_REGULATION_OF_CELL_PROJECTION_ORGANIZATION	314	0.341655	1.62805	0	0.101492
REACTOME_SIGNALING_BY_ERBB2_IN_CANCER	20	-0.460183	-1.47473	0.0591133	0.101509
GOBP_EXPLORATION_BEHAVIOR	20	0.534574	1.62809	0.0221843	0.101653
GOBP_PARASYMPATHETIC_NERVOUS_SYSTEM_DEVELOPMENT	16	0.58021	1.62824	0.0230906	0.101728
GOCC_ROUGH_ENDOPLASMIC_RETICULUM_MEMBRANE	23	-0.454666	-1.54638	0.0280899	0.101926
GOBP_PROTEIN_LOCALIZATION_TO_CYTOSKELETON	55	-0.369046	-1.54641	0.0121212	0.102034
GOBP_SUBSTANTIA_NIGRA_DEVELOPMENT	41	-0.392732	-1.54651	0.00566572	0.102081
REACTOME_PKA_MEDIATED_PHOSPHORYLATION_OF_CREB	19	0.554683	1.62689	0.0231023	0.102125
HP_ABNORMAL_CIRCULATING_NUCLEOBASE_CONCENTRATION	33	-0.428672	-1.54664	0.0195531	0.102134
GOMF_OXIDOREDUCTION_DRIVEN_ACTIVE_TRANSMEMBRANE_TRANSPORTER_ACTIVITY	68	-0.358587	-1.54585	0.00925926	0.102141
KEGG_PRIMARY_IMMUNODEFICIENCY	29	-0.412152	-1.47249	0.0394089	0.102216
GOBP_NEGATIVE_REGULATION_OF_CELL_CYCLE_PROCESS	257	-0.285262	-1.54469	0	0.102334
REACTOME_REGULATION_OF_INSULIN_SECRETION	65	0.417398	1.60977	0.00461538	0.102351
GOBP_FATTY_ACYL_COA_BIOSYNTHETIC_PROCESS	24	-0.439599	-1.54531	0.0473538	0.102381
REACTOME_HIV_TRANSCRIPTION_INITIATION	47	-0.378371	-1.5448	0.0151057	0.102387
REACTOME_HEPARAN_SULFATE_HEPARIN_HS_GAG_METABOLISM	52	0.442717	1.61225	0.00792393	0.102421
GOCC_RNA_POLYMERASE_II_CORE_COMPLEX	15	-0.53447	-1.54484	0.0625	0.102487
[truncated: 8,576 more rows]

## Sheet: GSEA_41KO-WT
NAME	SIZE	ES	NES	NOM p-val	FDR q-val
[truncated: 9,059 more rows]

## Sheet: GSEA_DKO-WT
NAME	SIZE	ES	NES	NOM p-val	FDR q-val
[truncated: 9,059 more rows]

[truncated: 1 more sheets: GSEA_column_info]
