# Supplementary material for: BHLHE40/41 regulate microglia and peripheral macrophage responses associated with Alzheimer’s disease and other disorders of lipid-rich tissues
Source: Nat Commun. 2024 Mar 6;15:2058. doi: 10.1038/s41467-024-46315-7 (PMC10917780; doi:10.1038/s41467-024-46315-7)
Supplement: Supplementary file 7 — Supplementary Dataset 4 [file 41467_2024_46315_MOESM7_ESM.xlsx]

## Sheet: DGEA
Gene_ID	Gene_Symbol	z.std_40KD-SCR	logFC_40KD-SCR	P.Value_40KD-SCR	adj.P.Val_40KD-SCR	z.std_41KD-SCR	logFC_41KD-SCR	P.Value_41KD-SCR	adj.P.Val_41KD-SCR	z.std_DKD-SCR	logFC_DKD-SCR	P.Value_DKD-SCR	adj.P.Val_DKD-SCR
ENSG00000121410.11	A1BG	0.980315	0.841477	0.326931	0.99994	0.524173	0.453348	0.600158	0.999997	-0.0458999	-0.0408282	0.96339	0.999925
ENSG00000175899.14	A2M	-0.214601	-0.0759953	0.830078	0.99994	-0.130638	-0.0463446	0.896061	0.999997	0.0305425	0.0108379	0.975634	0.999925
ENSG00000128274.16	A4GALT	-0.596675	-0.109527	0.550724	0.99994	-0.638012	-0.116374	0.523466	0.999997	-1.13854	-0.210394	0.254893	0.999925
ENSG00000094914.12	AAAS	0.201671	0.0285403	0.840174	0.99994	-0.522059	-0.0738263	0.60163	0.999997	0.114325	0.0160878	0.908981	0.999925
ENSG00000081760.16	AACS	1.22282	0.191227	0.221397	0.99994	0.698987	0.108039	0.48456	0.999997	0.319368	0.0494716	0.749447	0.999925
ENSG00000109576.13	AADAT	0.809464	0.289503	0.418248	0.99994	0.154919	0.0557817	0.876885	0.999997	-0.437495	-0.161131	0.661753	0.999925
ENSG00000158122.11	AAED1	-0.362557	-0.0578338	0.716936	0.99994	0.234249	0.03686	0.814791	0.999997	0.728584	0.114795	0.466256	0.999925
ENSG00000103591.12	AAGAB	0.581165	0.0912114	0.561129	0.99994	0.268342	0.0419315	0.788436	0.999997	0.386967	0.0605222	0.69878	0.999925
ENSG00000115977.18	AAK1	-0.798611	-0.156185	0.424516	0.99994	-0.548974	-0.107037	0.583023	0.999997	-0.23157	-0.045079	0.816872	0.999925
ENSG00000087884.14	AAMDC	0.873689	0.320702	0.382288	0.99994	-0.131588	-0.0490278	0.89531	0.999997	0.379773	0.138963	0.704114	0.999925
ENSG00000127837.9	AAMP	0.306401	0.054885	0.759299	0.99994	-0.0508714	-0.00909864	0.959428	0.999997	-0.567285	-0.101833	0.570521	0.999925
ENSG00000129673.9	AANAT	-1.09351	-0.801238	0.27417	0.99994	-1.12828	-0.814577	0.2592	0.999997	-0.897098	-0.645493	0.369666	0.999925
ENSG00000131043.11	AAR2	-0.960832	-0.159682	0.336637	0.99994	-0.36016	-0.0590201	0.718728	0.999997	-0.161614	-0.0264642	0.87161	0.999925
ENSG00000205002.3	AARD	-0.24193	-0.0880916	0.808835	0.99994	-0.152042	-0.054427	0.879154	0.999997	0.148454	0.0526141	0.881985	0.999925
ENSG00000090861.15	AARS	0.0141087	0.00527497	0.988743	0.99994	0.27903	0.10452	0.780222	0.999997	0.678375	0.25512	0.497534	0.999925
ENSG00000124608.4	AARS2	-0.0926966	-0.0205088	0.926145	0.99994	-0.451437	-0.0998294	0.651675	0.999997	-0.343995	-0.076064	0.73085	0.999925
ENSG00000266967.6	AARSD1	0.551741	0.472068	0.581126	0.99994	-0.0680265	-0.0591784	0.945765	0.999997	-0.437589	-0.390826	0.661684	0.999925
ENSG00000157426.13	AASDH	0.515368	0.0726502	0.606296	0.99994	0.0731449	0.0102319	0.941691	0.999997	1.08885	0.152669	0.276218	0.999925
ENSG00000149313.10	AASDHPPT	0.203094	0.0266436	0.839062	0.99994	0.83226	0.109077	0.405262	0.999997	1.02359	0.134558	0.306028	0.999925
ENSG00000008311.14	AASS	-0.841938	-0.456726	0.399823	0.99994	0.823333	0.418664	0.410318	0.999997	-0.227789	-0.119345	0.81981	0.999925
ENSG00000275700.4	AATF	0.337084	0.0390675	0.736053	0.99994	0.117614	0.0135866	0.906373	0.999997	0.0145465	0.0016819	0.988394	0.999925
ENSG00000181409.11	AATK	0.233693	0.109337	0.815223	0.99994	0.779299	0.355262	0.435804	0.999997	0.570991	0.261158	0.568005	0.999925
ENSG00000183044.11	ABAT	0.0344018	0.0131775	0.972557	0.99994	-0.28946	-0.110684	0.772229	0.999997	0.526531	0.19612	0.59852	0.999925
ENSG00000283199.2	ABC13-47488600E17.1	-0.232932	-0.18838	0.815814	0.99994	0.18663	0.14734	0.851951	0.999997	0.100316	0.0793535	0.920093	0.999925
ENSG00000277758.4	ABC7-42404400C24.1	0.0206124	0.0167264	0.983555	0.99994	0.851658	0.667399	0.394404	0.999997	0.941719	0.73791	0.346336	0.999925
ENSG00000165029.15	ABCA1	-0.699204	-0.447689	0.484425	0.99994	-0.331627	-0.211019	0.740171	0.999997	-0.2897	-0.184341	0.772046	0.999925
ENSG00000154263.17	ABCA10	-0.462144	-0.378677	0.643978	0.99994	1.75379	1.33031	0.0794657	0.999997	0.997097	0.76531	0.318717	0.999925
ENSG00000144452.14	ABCA12	0.81001	0.535008	0.417934	0.99994	2.53426	1.63016	0.0112686	0.999997	0.681899	0.4495	0.495303	0.999925
ENSG00000179869.14	ABCA13	-0.410955	-0.341084	0.681105	0.99994	-0.130978	-0.105695	0.895793	0.999997	-0.171296	-0.138773	0.863991	0.999925
ENSG00000107331.16	ABCA2	-0.43728	-0.163419	0.661908	0.99994	-0.419671	-0.156072	0.674726	0.999997	-0.206813	-0.0767763	0.836156	0.999925
ENSG00000167972.13	ABCA3	-0.967123	-0.23265	0.333482	0.99994	-0.525924	-0.124995	0.598941	0.999997	-0.693863	-0.165471	0.487768	0.999925
ENSG00000198691.11	ABCA4	0.0137497	0.00767463	0.98903	0.99994	-0.180849	-0.100301	0.856486	0.999997	-0.251059	-0.140614	0.801769	0.999925
ENSG00000154265.15	ABCA5	0.626705	0.201552	0.530853	0.99994	0.299944	0.0959919	0.76422	0.999997	0.565877	0.180248	0.571477	0.999925
ENSG00000154262.12	ABCA6	0.828259	0.588725	0.407524	0.99994	0.651783	0.462471	0.514541	0.999997	0.62992	0.446782	0.528747	0.999925
ENSG00000064687.12	ABCA7	0.901029	0.271406	0.367573	0.99994	-0.0811579	-0.024466	0.935316	0.999997	0.771496	0.230023	0.440413	0.999925
ENSG00000141338.13	ABCA8	-0.00506447	-0.0030233	0.995959	0.99994	1.4524	0.84269	0.14639	0.999997	-0.864973	-0.523801	0.387054	0.999925
ENSG00000085563.14	ABCB1	0.00291746	0.00115988	0.997672	0.99994	0.28753	0.113352	0.773707	0.999997	0.498863	0.196251	0.617876	0.999925
ENSG00000135776.4	ABCB10	0.0279106	0.00526886	0.977733	0.99994	-0.0170717	-0.00322162	0.986379	0.999997	0.185111	0.0349687	0.853142	0.999925
ENSG00000005471.16	ABCB4	0.0445752	0.0123084	0.964446	0.99994	-0.172313	-0.0474121	0.863191	0.999997	0.570189	0.156212	0.568549	0.999925
ENSG00000004846.16	ABCB5	0.0884189	0.0851273	0.929544	0.99994	0.354541	0.336542	0.722933	0.999997	-0.0325365	-0.0312761	0.974044	0.999925
ENSG00000131269.16	ABCB7	0.145926	0.0125845	0.88398	0.99994	0.229665	0.019689	0.818352	0.999997	0.841925	0.0725098	0.39983	0.999925
ENSG00000197150.12	ABCB8	1.68479	0.181481	0.0920289	0.99994	-0.0897992	-0.00948117	0.928447	0.999997	0.871061	0.0922249	0.383721	0.999925
ENSG00000150967.17	ABCB9	-0.986914	-0.193666	0.323685	0.99994	-0.142144	-0.0271026	0.886966	0.999997	0.0226179	0.0043095	0.981955	0.999925
ENSG00000103222.18	ABCC1	-0.618853	-0.164847	0.536013	0.99994	-0.428948	-0.11357	0.667961	0.999997	-0.308002	-0.0814958	0.758081	0.999925
ENSG00000124574.14	ABCC10	-0.303018	-0.0951806	0.761876	0.99994	-0.315135	-0.0984167	0.752659	0.999997	-0.221538	-0.0691742	0.824674	0.999925
ENSG00000121270.15	ABCC11	1.00572	0.789797	0.314552	0.99994	0.504395	0.399132	0.613984	0.999997	1.47497	1.13667	0.140221	0.999925
ENSG00000023839.10	ABCC2	-0.2913	-0.207718	0.770822	0.99994	0.889113	0.599809	0.373942	0.999997	-0.851377	-0.630697	0.39456	0.999925
ENSG00000108846.15	ABCC3	0.189161	0.0471705	0.849966	0.99994	0.150297	0.0375017	0.88053	0.999997	0.340725	0.0850861	0.73331	0.999925
ENSG00000125257.14	ABCC4	-0.358897	-0.0851525	0.719672	0.99994	-0.249637	-0.0587412	0.802868	0.999997	0.0431917	0.0101486	0.965549	0.999925
ENSG00000114770.16	ABCC5	-0.511094	-0.108152	0.609286	0.99994	-0.775891	-0.163615	0.437813	0.999997	-1.33455	-0.287021	0.182024	0.999925
ENSG00000091262.15	ABCC6	0.848968	0.291997	0.395899	0.99994	0.602987	0.20613	0.546517	0.999997	1.19537	0.406537	0.231943	0.999925
ENSG00000069431.11	ABCC9	-0.295156	-0.223323	0.767875	0.99994	-0.398727	-0.299555	0.690094	0.999997	0.94963	0.678446	0.3423	0.999925
ENSG00000101986.11	ABCD1	-0.581743	-0.155002	0.56074	0.99994	-0.330841	-0.087664	0.740765	0.999997	-0.491826	-0.130601	0.622842	0.999925
ENSG00000173208.3	ABCD2	0.116136	0.0986097	0.907545	0.99994	0.60453	0.489212	0.545491	0.999997	0.421435	0.352151	0.673438	0.999925
ENSG00000117528.11	ABCD3	0.0839023	0.00967248	0.933134	0.99994	0.0302395	0.00347845	0.975876	0.999997	0.580904	0.0670155	0.561305	0.999925
ENSG00000119688.20	ABCD4	1.04945	0.214632	0.293973	0.99994	0.234935	0.0476951	0.814259	0.999997	0.663418	0.134785	0.507063	0.999925
ENSG00000164163.10	ABCE1	-0.401215	-0.0575256	0.688262	0.99994	0.183409	0.0262885	0.854477	0.999997	-0.358811	-0.0514504	0.719736	0.999925
ENSG00000204574.12	ABCF1	-0.138872	-0.0224013	0.889551	0.99994	-0.235494	-0.0379116	0.813825	0.999997	-1.16422	-0.189915	0.244335	0.999925
ENSG00000033050.8	ABCF2	-0.166859	-0.0270191	0.867481	0.99994	-0.812237	-0.1318	0.416656	0.999997	-1.44921	-0.239303	0.147278	0.999925
ENSG00000161204.11	ABCF3	0.0473846	0.0040139	0.962207	0.99994	-0.513269	-0.0434675	0.607763	0.999997	-0.56943	-0.0482889	0.569064	0.999925
ENSG00000160179.18	ABCG1	-0.302154	-0.351737	0.762535	0.99994	0.0142569	0.0156994	0.988625	0.999997	0.0575419	0.0639807	0.954114	0.999925
ENSG00000118777.11	ABCG2	-0.0734809	-0.035497	0.941423	0.99994	0.374076	0.174188	0.708348	0.999997	0.398963	0.184474	0.68992	0.999925
ENSG00000172350.9	ABCG4	-0.361781	-0.289767	0.717516	0.99994	-1.78591	-1.52853	0.0741137	0.999997	0.105864	0.082459	0.91569	0.999925
ENSG00000143994.13	ABHD1	-1.63731	-1.05257	0.101565	0.99994	-1.29914	-0.807829	0.193895	0.999997	-1.09829	-0.672642	0.272078	0.999925
ENSG00000144827.8	ABHD10	0.27414	0.0400422	0.783977	0.99994	0.0272266	0.00395203	0.978279	0.999997	-0.0858493	-0.0124967	0.931586	0.999925
ENSG00000106077.18	ABHD11	0.865589	0.149784	0.386716	0.99994	0.720562	0.123447	0.471179	0.999997	1.0377	0.178258	0.299411	0.999925
ENSG00000100997.18	ABHD12	0.358929	0.10773	0.719648	0.99994	-0.0362186	-0.0108622	0.971108	0.999997	0.125605	0.0376804	0.900045	0.999925
ENSG00000131969.14	ABHD12B	0.646272	0.488682	0.518103	0.99994	0.47304	0.356756	0.636185	0.999997	0.00636362	0.00489625	0.994923	0.999925
ENSG00000139826.5	ABHD13	0.39051	0.052383	0.696159	0.99994	0.415093	0.0552836	0.678074	0.999997	1.05741	0.141456	0.290325	0.999925
ENSG00000248487.8	ABHD14A	1.23921	0.394408	0.215266	0.99994	0.132166	0.0424213	0.894853	0.999997	0.814692	0.257823	0.415249	0.999925
ENSG00000114779.19	ABHD14B	0.433346	0.0918933	0.664764	0.99994	-0.134295	-0.0284052	0.893169	0.999997	0.387355	0.0817105	0.698493	0.999925
ENSG00000168792.4	ABHD15	-0.10156	-0.0123838	0.919106	0.99994	-0.289782	-0.0350747	0.771983	0.999997	0.0466161	0.00563308	0.962819	0.999925
ENSG00000204427.11	ABHD16A	-0.254701	-0.111066	0.798954	0.99994	-0.152792	-0.0655326	0.878562	0.999997	0.0255027	0.0108914	0.979654	0.999925
ENSG00000129968.15	ABHD17A	0.951897	0.195607	0.341149	0.99994	0.62807	0.12859	0.529958	0.999997	0.43659	0.0892306	0.662409	0.999925
ENSG00000107362.13	ABHD17B	-0.646817	-0.0840871	0.51775	0.99994	-0.687652	-0.0887654	0.491672	0.999997	-0.579241	-0.0747482	0.562426	0.999925
ENSG00000164074.15	ABHD18	1.33974	0.273109	0.18033	0.99994	0.636324	0.128256	0.524565	0.999997	0.521819	0.105456	0.601796	0.999925
ENSG00000140526.17	ABHD2	-0.606877	-0.18189	0.543933	0.99994	0.0317892	0.00952775	0.97464	0.999997	0.47027	0.141313	0.638162	0.999925
ENSG00000158201.9	ABHD3	0.669553	0.143713	0.503143	0.99994	0.294466	0.0628617	0.768402	0.999997	0.492216	0.105203	0.622566	0.999925
ENSG00000100439.10	ABHD4	0.312455	0.083945	0.754695	0.99994	0.34465	0.0921847	0.730358	0.999997	1.09642	0.29439	0.272897	0.999925
ENSG00000011198.8	ABHD5	-0.337727	-0.0770984	0.735569	0.99994	0.369125	0.0831156	0.712034	0.999997	0.00256961	0.000580497	0.99795	0.999925
ENSG00000163686.14	ABHD6	0.118528	0.0213844	0.90565	0.99994	0.0800263	0.0142921	0.936216	0.999997	0.321971	0.0575337	0.747475	0.999925
ENSG00000127220.5	ABHD8	0.125846	0.0258875	0.899854	0.99994	-0.0571931	-0.0117296	0.954391	0.999997	-0.281331	-0.0578632	0.778456	0.999925
ENSG00000136754.17	ABI1	0.415351	0.0633807	0.677885	0.99994	0.361716	0.0550749	0.717564	0.999997	0.489939	0.0746526	0.624177	0.999925
ENSG00000138443.15	ABI2	0.199665	0.0350052	0.841743	0.99994	0.274168	0.0478947	0.783955	0.999997	0.636097	0.111321	0.524713	0.999925
ENSG00000108798.8	ABI3	-0.050813	-0.0277777	0.959475	0.99994	0.0651367	0.0349503	0.948065	0.999997	0.174866	0.0935668	0.861185	0.999925
ENSG00000154175.16	ABI3BP	1.40983	1.13029	0.15859	0.99994	-0.182936	-0.154216	0.854848	0.999997	0.483379	0.396734	0.628827	0.999925
ENSG00000097007.17	ABL1	-0.357991	-0.104009	0.72035	0.99994	-0.207904	-0.060155	0.835304	0.999997	-0.151564	-0.0438669	0.879531	0.999925
ENSG00000143322.19	ABL2	-1.21514	-0.266284	0.224312	0.99994	-0.422276	-0.0917736	0.672824	0.999997	-0.515405	-0.11204	0.60627	0.999925
ENSG00000099204.18	ABLIM1	0.175515	0.18064	0.860675	0.99994	0.340916	0.348252	0.733167	0.999997	0.255324	0.264968	0.798473	0.999925
ENSG00000163995.19	ABLIM2	-1.13982	-0.535476	0.254363	0.99994	-1.08235	-0.50092	0.279097	0.999997	-1.06573	-0.494152	0.286544	0.999925
ENSG00000173210.19	ABLIM3	0.175806	0.0312146	0.860446	0.99994	0.363726	0.0642058	0.716062	0.999997	0.465218	0.0822109	0.641775	0.999925
ENSG00000159842.14	ABR	-0.326634	-0.0836806	0.743945	0.99994	-0.334151	-0.0856928	0.738265	0.999997	-0.239647	-0.0614327	0.810604	0.999925
ENSG00000174429.3	ABRA	0.0198865	0.0168469	0.984134	0.99994	-1.03869	-0.910094	0.29895	0.999997	0.500132	0.413361	0.616982	0.999925
ENSG00000146386.7	ABRACL	0.622595	0.214225	0.533551	0.99994	0.517589	0.178079	0.604745	0.999997	0.609923	0.210026	0.541913	0.999925
ENSG00000146109.4	ABT1	0.430428	0.0786737	0.666885	0.99994	0.785926	0.142629	0.431911	0.999997	0.27966	0.0508245	0.779738	0.999925
ENSG00000114626.17	ABTB1	0.732232	0.192181	0.464027	0.99994	0.280546	0.0732986	0.779059	0.999997	0.588974	0.153926	0.555879	0.999925
ENSG00000166016.5	ABTB2	-0.033168	-0.0228424	0.973541	0.99994	-0.200046	-0.137498	0.841444	0.999997	-0.439445	-0.307643	0.660339	0.999925
ENSG00000269533.5	AC003002.6	-1.26148	-0.755287	0.207135	0.99994	-1.2512	-0.74208	0.210863	0.999997	-2.08594	-1.28212	0.0369843	0.999925
ENSG00000005189.19	AC004381.6	0.15308	0.0566085	0.878335	0.99994	-0.0719982	-0.026374	0.942603	0.999997	-0.826803	-0.312842	0.408349	0.999925
ENSG00000226690.8	AC005281.1	-0.445666	-0.368992	0.655838	0.99994	1.20653	0.91956	0.227611	0.999997	0.956974	0.736646	0.33858	0.999925
ENSG00000258881.6	AC007040.11	-0.464999	-0.318186	0.641932	0.99994	-0.990804	-0.685718	0.321781	0.999997	-0.63575	-0.436712	0.524939	0.999925
ENSG00000271824.1	AC009014.3	0.218402	0.176995	0.827116	0.99994	-0.124773	-0.102061	0.900703	0.999997	0.315944	0.253255	0.752045	0.999925
ENSG00000267216.1	AC010642.1	-0.37033	-0.174764	0.711137	0.99994	0.370168	0.168893	0.711258	0.999997	-0.839404	-0.401245	0.401242	0.999925
ENSG00000175701.10	AC011753.3	-0.0704171	-0.0365534	0.943862	0.99994	0.204756	0.104239	0.837763	0.999997	-0.519034	-0.272184	0.603737	0.999925
ENSG00000228486.10	AC017099.3	0.818792	0.278148	0.412905	0.99994	-0.634317	-0.219618	0.525874	0.999997	-0.98048	-0.348511	0.326849	0.999925
ENSG00000179859.9	AC025335.1	-0.748903	-0.273711	0.453915	0.99994	0.467044	0.161373	0.640469	0.999997	1.14149	0.390215	0.253667	0.999925
ENSG00000125122.15	AC040160.13	0.940084	0.286124	0.347175	0.99994	0.158429	0.0483198	0.874118	0.999997	0.426166	0.12915	0.669987	0.999925
ENSG00000284946.1	AC068831.18	0.407609	0.329553	0.68356	0.99994	-0.147573	-0.121573	0.88268	0.999997	0.393029	0.314598	0.694298	0.999925
ENSG00000214194.8	AC073346.2	0.791099	0.248493	0.428886	0.99994	0.726478	0.227056	0.467546	0.999997	1.127	0.353073	0.259742	0.999925
ENSG00000233087.7	AC073869.1	-1.77901	-1.32957	0.0752384	0.99994	-0.59752	-0.408295	0.55016	0.999997	-0.344278	-0.232567	0.730637	0.999925
ENSG00000233757.6	AC092835.2	0.34418	0.200535	0.730711	0.99994	0.579291	0.33103	0.562393	0.999997	0.893665	0.504958	0.371501	0.999925
ENSG00000170846.17	AC093323.3	0.648532	0.106269	0.516641	0.99994	0.328295	0.0533749	0.742688	0.999997	0.399166	0.064973	0.689771	0.999925
ENSG00000284681.2	AC104794.5	-0.429755	-0.291353	0.667374	0.99994	-0.843898	-0.574061	0.398726	0.999997	-1.17221	-0.81309	0.241111	0.999925
ENSG00000236383.8	AC109326.1	1.473	0.768086	0.14075	0.99994	0.420311	0.221704	0.674258	0.999997	0.603404	0.316039	0.54624	0.999925
ENSG00000060971.17	ACAA1	1.13422	0.219938	0.256702	0.99994	0.15339	0.0294921	0.878091	0.999997	0.480572	0.0924565	0.630821	0.999925
ENSG00000167315.17	ACAA2	0.582942	0.119776	0.559932	0.99994	0.239045	0.0489014	0.811071	0.999997	0.632198	0.129505	0.527257	0.999925
ENSG00000278540.4	ACACA	-0.405369	-0.129987	0.685206	0.99994	-0.0949865	-0.0302445	0.924326	0.999997	0.0740031	0.0235569	0.941008	0.999925
ENSG00000076555.15	ACACB	-0.674621	-0.284863	0.499917	0.99994	-0.100147	-0.0402554	0.920228	0.999997	0.111733	0.0447842	0.911035	0.999925
ENSG00000111271.14	ACAD10	0.180669	0.0373905	0.856628	0.99994	-0.00353093	-0.000725617	0.997183	0.999997	0.565077	0.115697	0.572022	0.999925
ENSG00000151498.11	ACAD8	0.567576	0.090708	0.570323	0.99994	-0.136387	-0.0217218	0.891516	0.999997	0.457175	0.072763	0.647545	0.999925
ENSG00000177646.18	ACAD9	0.307962	0.0532081	0.758112	0.99994	-0.0528662	-0.00910219	0.957839	0.999997	0.183261	0.0315651	0.854593	0.999925
ENSG00000117054.13	ACADM	0.862908	0.117418	0.388188	0.99994	0.581029	0.0787514	0.561221	0.999997	1.35552	0.185867	0.175251	0.999925
ENSG00000122971.8	ACADS	0.915711	0.180978	0.359818	0.99994	0.194568	0.0382172	0.845731	0.999997	0.421233	0.0827357	0.673585	0.999925
ENSG00000196177.12	ACADSB	-1.71201	-0.345829	0.0868948	0.99994	-0.973777	-0.188832	0.330168	0.999997	-0.349288	-0.0668342	0.726873	0.999925
ENSG00000072778.19	ACADVL	1.28	0.181794	0.200546	0.99994	0.624815	0.0878838	0.532092	0.999997	0.401394	0.0563571	0.68813	0.999925
ENSG00000072818.11	ACAP1	-0.767618	-0.307641	0.442714	0.99994	-0.518482	-0.203375	0.604122	0.999997	-0.447476	-0.1755	0.654532	0.999925
ENSG00000114331.13	ACAP2	-0.465892	-0.0827521	0.641293	0.99994	-0.165065	-0.0292722	0.868893	0.999997	0.214858	0.0381166	0.829878	0.999925
ENSG00000131584.18	ACAP3	0.478364	0.0837367	0.632391	0.99994	-0.66301	-0.116579	0.507324	0.999997	-0.436469	-0.0765573	0.662496	0.999925
ENSG00000075239.13	ACAT1	0.482538	0.118559	0.629424	0.99994	0.563452	0.137741	0.573127	0.999997	0.406634	0.0995957	0.684277	0.999925
ENSG00000120437.8	ACAT2	0.635414	0.193846	0.525159	0.99994	0.378429	0.114945	0.705112	0.999997	0.0691803	0.0210648	0.944846	0.999925
ENSG00000182827.8	ACBD3	0.0422859	0.00736772	0.966271	0.99994	-0.0519593	-0.00904296	0.958561	0.999997	0.072534	0.0126264	0.942177	0.999925
ENSG00000181513.14	ACBD4	1.43076	0.292479	0.152499	0.99994	0.0436184	0.00889591	0.965209	0.999997	0.918331	0.185678	0.358446	0.999925
ENSG00000107897.18	ACBD5	-0.304172	-0.0374367	0.760997	0.99994	-0.325506	-0.0398449	0.744798	0.999997	0.718463	0.0879598	0.472472	0.999925
ENSG00000230124.7	ACBD6	0.162476	0.0331618	0.870931	0.99994	0.457951	0.0929427	0.646988	0.999997	0.425434	0.0864598	0.67052	0.999925
ENSG00000110455.13	ACCS	0.663608	0.246865	0.506941	0.99994	-0.0863289	-0.0323197	0.931205	0.999997	0.259805	0.0960756	0.795015	0.999925
ENSG00000102977.13	ACD	-1.10502	-0.12708	0.269151	0.99994	-0.452217	-0.0510417	0.651113	0.999997	-1.438	-0.165869	0.150433	0.999925
ENSG00000159640.15	ACE	-0.414388	-0.178226	0.67859	0.99994	-0.123927	-0.0516582	0.901373	0.999997	-0.207419	-0.0872375	0.835683	0.999925
ENSG00000177076.5	ACER2	-0.156159	-0.0702103	0.875908	0.99994	0.189263	0.0831434	0.849886	0.999997	0.510012	0.222304	0.610043	0.999925
ENSG00000078124.11	ACER3	0.0232151	0.00532785	0.981479	0.99994	0.199544	0.0455327	0.841837	0.999997	0.303904	0.0693998	0.761201	0.999925
ENSG00000087085.14	ACHE	-1.25287	-1.14915	0.210254	0.99994	-1.24008	-1.11409	0.214946	0.999997	-0.247718	-0.203138	0.804353	0.999925
ENSG00000100813.14	ACIN1	-0.340335	-0.0668495	0.733605	0.99994	-0.593565	-0.116734	0.552803	0.999997	-0.798187	-0.157474	0.424762	0.999925
ENSG00000144648.15	ACKR2	0.673152	0.290106	0.500851	0.99994	-0.455476	-0.20037	0.648767	0.999997	-0.286349	-0.125532	0.774611	0.999925
ENSG00000144476.5	ACKR3	0.0589345	0.0268598	0.953004	0.99994	0.0608106	0.0274636	0.95151	0.999997	-0.31804	-0.145713	0.750454	0.999925
ENSG00000129048.6	ACKR4	0.304243	0.19338	0.760943	0.99994	-0.836436	-0.552038	0.40291	0.999997	0.127828	0.0811831	0.898285	0.999925
ENSG00000131473.16	ACLY	-0.32745	-0.0832889	0.743328	0.99994	-0.234564	-0.0597243	0.814547	0.999997	-0.21377	-0.0544158	0.830726	0.999925
ENSG00000153086.13	ACMSD	-1.78556	-1.238	0.0741705	0.99994	-1.45595	-0.979832	0.145406	0.999997	-0.830513	-0.540347	0.406249	0.999925
ENSG00000122729.18	ACO1	0.204425	0.0561355	0.838021	0.99994	-0.0733732	-0.0201094	0.941509	0.999997	0.414287	0.11345	0.678664	0.999925
ENSG00000100412.15	ACO2	-0.313392	-0.0851223	0.753983	0.99994	-0.13151	-0.0356697	0.895372	0.999997	0.0421558	0.0114357	0.966375	0.999925
ENSG00000102794.9	ACOD1	0.0794478	0.0734338	0.936676	0.99994	0.0272537	0.0253286	0.978257	0.999997	0.464256	0.420719	0.642465	0.999925
ENSG00000184227.7	ACOT1	-0.0912239	-0.0195363	0.927315	0.99994	-0.793026	-0.170521	0.427762	0.999997	0.278779	0.0586392	0.780414	0.999925
ENSG00000162390.17	ACOT11	-0.00725025	-0.00194769	0.994215	0.99994	-0.0322214	-0.00858008	0.974295	0.999997	0.356824	0.0947431	0.721224	0.999925
ENSG00000112304.10	ACOT13	-0.0952238	-0.0231289	0.924137	0.99994	0.0532139	0.0127407	0.957561	0.999997	0.363925	0.0868111	0.715914	0.999925
ENSG00000119673.14	ACOT2	0.878947	0.149658	0.37943	0.99994	0.419814	0.0710196	0.674622	0.999997	0.288249	0.0487956	0.773156	0.999925
ENSG00000177465.4	ACOT4	0.320089	0.0611592	0.748901	0.99994	0.33064	0.0623301	0.740917	0.999997	1.29908	0.244183	0.193916	0.999925
ENSG00000097021.19	ACOT7	-0.447025	-0.0608124	0.654857	0.99994	-0.414235	-0.0560114	0.678702	0.999997	-0.290265	-0.0392708	0.771613	0.999925
ENSG00000101473.16	ACOT8	0.864568	0.161733	0.387276	0.99994	0.502673	0.0932688	0.615194	0.999997	-0.0222651	-0.00415099	0.982236	0.999925
ENSG00000123130.16	ACOT9	0.0361122	0.00678824	0.971193	0.99994	0.0410837	0.00768881	0.967229	0.999997	-0.261746	-0.0491234	0.793517	0.999925
ENSG00000161533.11	ACOX1	-0.376999	-0.0305489	0.706174	0.99994	0.252252	0.0203782	0.800846	0.999997	0.702458	0.056943	0.482393	0.999925
ENSG00000168306.12	ACOX2	-0.73334	-0.509969	0.463351	0.99994	-0.692362	-0.470763	0.48871	0.999997	-0.404468	-0.27179	0.685869	0.999925
ENSG00000087008.15	ACOX3	-0.847474	-0.0954397	0.396731	0.99994	0.421881	0.0466056	0.673112	0.999997	-0.868123	-0.0972204	0.385327	0.999925
ENSG00000153093.18	ACOXL	0.791877	0.560543	0.428432	0.99994	0.638836	0.448868	0.52293	0.999997	-0.848562	-0.641964	0.396125	0.999925
ENSG00000143727.15	ACP1	0.43906	0.0633455	0.660618	0.99994	0.215826	0.0310725	0.829124	0.999997	0.391648	0.0564458	0.695318	0.999925
ENSG00000134575.9	ACP2	0.378179	0.045815	0.705298	0.99994	0.188105	0.0227008	0.850795	0.999997	0.114766	0.0138607	0.90863	0.999925
ENSG00000102575.10	ACP5	-0.0606785	-0.0550991	0.951615	0.99994	0.227175	0.199527	0.820288	0.999997	0.429068	0.371081	0.667874	0.999925
ENSG00000162836.11	ACP6	1.47161	0.667609	0.141125	0.99994	0.842751	0.383357	0.399367	0.999997	0.745634	0.340203	0.455889	0.999925
ENSG00000183760.10	ACP7	-1.10203	-0.952314	0.270451	0.99994	1.3789	1.09784	0.167927	0.999997	0.796172	0.64785	0.425932	0.999925
ENSG00000014257.15	ACPP	-0.246288	-0.0617395	0.80546	0.99994	-0.606813	-0.152071	0.543975	0.999997	-0.269658	-0.0673004	0.787424	0.999925
ENSG00000142513.5	ACPT	-0.506524	-0.353684	0.612489	0.99994	-0.378108	-0.259519	0.70535	0.999997	-0.864698	-0.609268	0.387204	0.999925
ENSG00000111644.7	ACRBP	-1.05066	-0.311322	0.293414	0.99994	-0.723447	-0.208207	0.469405	0.999997	-0.357687	-0.101426	0.720578	0.999925
ENSG00000134940.13	ACRV1	1.27438	0.608561	0.20253	0.99994	-0.663553	-0.330118	0.506976	0.999997	1.22533	0.579693	0.220451	0.999925
ENSG00000130377.13	ACSBG2	-0.175939	-0.130461	0.860342	0.99994	-1.6361	-1.32228	0.101819	0.999997	-1.52097	-1.2208	0.128266	0.999925
ENSG00000167107.12	ACSF2	0.476356	0.177844	0.633821	0.99994	-0.197998	-0.0742479	0.843047	0.999997	-0.0555646	-0.0207259	0.955689	0.999925
ENSG00000176715.15	ACSF3	-0.239141	-0.0318574	0.810996	0.99994	-0.185306	-0.0244702	0.852989	0.999997	0.673264	0.0888566	0.50078	0.999925
ENSG00000151726.13	ACSL1	-0.499679	-0.160642	0.617301	0.99994	-0.157422	-0.0504568	0.874912	0.999997	0.380845	0.122171	0.703318	0.999925
ENSG00000123983.13	ACSL3	0.045579	0.00563934	0.963646	0.99994	0.625924	0.0777477	0.531365	0.999997	0.800803	0.0996618	0.423246	0.999925
ENSG00000068366.19	ACSL4	-0.323164	-0.0515437	0.746571	0.99994	0.00782443	0.00124926	0.993757	0.999997	0.00340601	0.000543654	0.997282	0.999925
ENSG00000197142.10	ACSL5	0.547878	0.139987	0.583776	0.99994	0.234858	0.059732	0.814319	0.999997	0.278472	0.070874	0.78065	0.999925
ENSG00000005187.11	ACSM3	0.618434	0.35032	0.536289	0.99994	-0.988802	-0.59345	0.32276	0.999997	-1.35257	-0.837719	0.176194	0.999925
ENSG00000215009.5	ACSM4	-0.423984	-0.122476	0.671577	0.99994	0.258627	0.0722156	0.795923	0.999997	-1.07328	-0.314712	0.283148	0.999925
ENSG00000183549.10	ACSM5	0.904122	0.647649	0.365931	0.99994	-0.479367	-0.36602	0.631678	0.999997	-1.00916	-0.794383	0.312897	0.999925
ENSG00000154930.14	ACSS1	0.353281	0.0997409	0.723878	0.99994	0.00864126	0.00242502	0.993105	0.999997	0.707473	0.196907	0.479273	0.999925
ENSG00000131069.19	ACSS2	0.693782	0.110585	0.487819	0.99994	0.855039	0.135796	0.39253	0.999997	0.868512	0.138083	0.385114	0.999925
ENSG00000111058.7	ACSS3	0.267414	0.0440821	0.789151	0.99994	-0.120775	-0.019784	0.903869	0.999997	0.846025	0.137814	0.397539	0.999925
ENSG00000143632.14	ACTA1	1.38451	1.07065	0.166204	0.99994	1.49425	1.15123	0.135111	0.999997	1.14731	0.891927	0.251252	0.999925
ENSG00000107796.13	ACTA2	0.951375	0.725101	0.341414	0.99994	1.46922	1.09692	0.141773	0.999997	1.16363	0.880977	0.244575	0.999925
ENSG00000075624.14	ACTB	0.0752306	0.010775	0.940031	0.99994	-0.0597549	-0.0085683	0.952351	0.999997	-0.508135	-0.0729219	0.611359	0.999925
ENSG00000159251.6	ACTC1	0.166366	0.252056	0.867869	0.99994	-0.0491893	-0.0764418	0.960768	0.999997	0.0978477	0.150148	0.922053	0.999925
ENSG00000184009.10	ACTG1	-0.0217101	-0.00397281	0.982679	0.99994	-0.265706	-0.0487111	0.790466	0.999997	-0.342909	-0.0628544	0.731667	0.999925
ENSG00000163017.13	ACTG2	0.17933	0.136389	0.857679	0.99994	-0.666206	-0.524553	0.50528	0.999997	-0.234461	-0.180671	0.814627	0.999925
ENSG00000182584.4	ACTL10	0.232378	0.0891517	0.816244	0.99994	-0.186602	-0.0713818	0.851973	0.999997	-0.493124	-0.192118	0.621925	0.999925
ENSG00000136518.16	ACTL6A	0.0908662	0.0156879	0.927599	0.99994	0.0879188	0.0151282	0.929941	0.999997	-0.284646	-0.0491166	0.775916	0.999925
ENSG00000072110.13	ACTN1	-0.562975	-0.138235	0.573452	0.99994	-0.275952	-0.0677926	0.782585	0.999997	-0.267797	-0.0657696	0.788856	0.999925
ENSG00000077522.12	ACTN2	-0.0113128	-0.0116775	0.990974	0.99994	-0.0130758	-0.0134245	0.989567	0.999997	0.192172	0.195638	0.847608	0.999925
ENSG00000130402.11	ACTN4	-0.465342	-0.109976	0.641687	0.99994	-0.157954	-0.037354	0.874493	0.999997	-0.246385	-0.0582575	0.805384	0.999925
ENSG00000131966.13	ACTR10	0.640429	0.0981289	0.521894	0.99994	0.236983	0.0361372	0.81267	0.999997	0.790959	0.120987	0.428968	0.999925
ENSG00000138107.12	ACTR1A	0.0793826	0.00875234	0.936728	0.99994	0.413813	0.0454869	0.679011	0.999997	-0.588282	-0.0649613	0.556343	0.999925
ENSG00000115073.7	ACTR1B	0.26079	0.0603554	0.794255	0.99994	-0.210194	-0.0486244	0.833516	0.999997	0.155966	0.0360631	0.87606	0.999925
ENSG00000138071.13	ACTR2	-0.050712	-0.00775342	0.959555	0.99994	0.254795	0.0390628	0.798881	0.999997	0.770265	0.118643	0.441143	0.999925
ENSG00000115091.11	ACTR3	0.226806	0.0307652	0.820575	0.99994	0.490258	0.0667399	0.623951	0.999997	0.844762	0.115447	0.398243	0.999925
ENSG00000133627.17	ACTR3B	-0.726528	-0.131836	0.467515	0.99994	-0.405486	-0.0719647	0.68512	0.999997	-0.868548	-0.156491	0.385095	0.999925
ENSG00000106526.10	ACTR3C	-0.247726	-0.17763	0.804347	0.99994	0.0652719	0.0458401	0.947958	0.999997	-0.742307	-0.542614	0.457901	0.999925
ENSG00000101442.9	ACTR5	0.346608	0.0342815	0.728886	0.99994	0.184123	0.0180211	0.853917	0.999997	0.0690464	0.00677762	0.944953	0.999925
ENSG00000075089.9	ACTR6	0.0973548	0.0235564	0.922445	0.99994	-0.211019	-0.050855	0.832872	0.999997	0.136547	0.0328013	0.891389	0.999925
ENSG00000113812.13	ACTR8	0.364179	0.0190558	0.715724	0.99994	-0.259815	-0.0135189	0.795007	0.999997	-0.876463	-0.0459815	0.380778	0.999925
ENSG00000184378.2	ACTRT3	-0.161704	-0.0361334	0.871539	0.99994	1.25358	0.271539	0.209994	0.999997	0.273962	0.0598201	0.784114	0.999925
ENSG00000115170.13	ACVR1	-0.106097	-0.021483	0.915505	0.99994	-0.153339	-0.0309046	0.878131	0.999997	-0.286641	-0.0578805	0.774388	0.999925
ENSG00000135503.12	ACVR1B	-0.292454	-0.0659093	0.76994	0.99994	-0.133101	-0.0297854	0.894113	0.999997	0.190599	0.0425951	0.848839	0.999925
ENSG00000123612.15	ACVR1C	-0.392179	-0.223788	0.694926	0.99994	-0.285965	-0.159379	0.774905	0.999997	-0.323304	-0.181186	0.746465	0.999925
ENSG00000121989.14	ACVR2A	0.00591524	0.00162232	0.99528	0.99994	0.254499	0.069705	0.79911	0.999997	0.281965	0.0772241	0.77797	0.999925
ENSG00000114739.13	ACVR2B	-0.931206	-0.171839	0.351747	0.99994	-0.252583	-0.0456331	0.80059	0.999997	0.477216	0.0858586	0.633208	0.999925
ENSG00000139567.12	ACVRL1	0.133364	0.0351285	0.893905	0.99994	0.0352436	0.00922623	0.971885	0.999997	0.245964	0.0642769	0.80571	0.999925
ENSG00000243989.8	ACY1	0.456973	0.338148	0.647691	0.99994	-0.786815	-0.613519	0.43139	0.999997	0.306969	0.226935	0.758867	0.999925
ENSG00000132744.7	ACY3	-1.27679	-0.92296	0.201675	0.99994	-0.041218	-0.0274237	0.967122	0.999997	-0.788856	-0.545878	0.430196	0.999925
ENSG00000119640.8	ACYP1	0.290967	0.0828041	0.771077	0.99994	-0.23164	-0.0659182	0.816817	0.999997	-0.944543	-0.276729	0.344892	0.999925
ENSG00000170634.12	ACYP2	0.590912	0.19335	0.554579	0.99994	0.426772	0.138642	0.669545	0.999997	0.522262	0.169697	0.601488	0.999925
ENSG00000196839.12	ADA	0.688038	0.21256	0.491429	0.99994	0.583926	0.178916	0.55927	0.999997	0.411538	0.126499	0.680678	0.999925
ENSG00000168803.15	ADAL	-0.0133092	-0.00178543	0.989381	0.99994	-0.809609	-0.108781	0.418165	0.999997	0.194847	0.0258334	0.845513	0.999925
ENSG00000137845.14	ADAM10	-0.0890694	-0.0168919	0.929027	0.99994	0.296235	0.0563145	0.767051	0.999997	0.703738	0.134256	0.481596	0.999925
ENSG00000073670.13	ADAM11	0.615946	0.347601	0.53793	0.99994	-2.35253	-1.55572	0.0186462	0.999997	-0.468194	-0.273054	0.639646	0.999925
ENSG00000148848.14	ADAM12	-1.14472	-0.484218	0.252324	0.99994	-0.00895536	-0.00355233	0.992855	0.999997	-0.109452	-0.0437937	0.912844	0.999925
ENSG00000143537.13	ADAM15	0.202969	0.0611141	0.839159	0.99994	-0.073873	-0.0222443	0.941111	0.999997	0.0956868	0.0288272	0.923769	0.999925
ENSG00000151694.12	ADAM17	-0.416473	-0.166293	0.677064	0.99994	0.034505	0.0137872	0.972474	0.999997	0.148928	0.0595195	0.88161	0.999925
ENSG00000135074.15	ADAM19	-0.393528	-0.173308	0.69393	0.99994	0.20514	0.0870001	0.837463	0.999997	-0.968253	-0.436793	0.332918	0.999925
ENSG00000139985.6	ADAM21	0.205887	0.14573	0.836879	0.99994	-0.105385	-0.0751361	0.91607	0.999997	0.522908	0.364942	0.601038	0.999925
ENSG00000008277.14	ADAM22	-0.142597	-0.048601	0.886609	0.99994	-0.269935	-0.0913383	0.78721	0.999997	-0.0987889	-0.0332749	0.921306	0.999925
ENSG00000114948.12	ADAM23	0.00133089	0.00075335	0.998938	0.99994	-1.02837	-0.60765	0.303777	0.999997	0.750952	0.412661	0.452682	0.999925
ENSG00000042980.12	ADAM28	0.708475	0.291048	0.47865	0.99994	0.12905	0.0530808	0.897318	0.999997	0.781811	0.319315	0.434326	0.999925
ENSG00000197140.14	ADAM32	1.3954	0.754531	0.162895	0.99994	-0.371064	-0.208546	0.71059	0.999997	1.13324	0.610732	0.257112	0.999925
ENSG00000151651.15	ADAM8	0.129888	0.0531373	0.896655	0.99994	-0.882275	-0.37697	0.377628	0.999997	-0.267455	-0.11076	0.789119	0.999925
ENSG00000168615.11	ADAM9	0.456931	0.0557954	0.647721	0.99994	0.774161	0.0950094	0.438836	0.999997	1.42132	0.176465	0.155223	0.999925
ENSG00000134028.14	ADAMDEC1	0.487292	0.136558	0.626051	0.99994	0.0124082	0.00347126	0.9901	0.999997	0.480099	0.134678	0.631157	0.999925
ENSG00000154734.14	ADAMTS1	-0.454711	-0.30831	0.649317	0.99994	-0.358923	-0.241941	0.719653	0.999997	-0.911837	-0.623161	0.361854	0.999925
ENSG00000142303.13	ADAMTS10	0.658576	0.657214	0.510168	0.99994	0.781411	0.768735	0.434561	0.999997	-0.429144	-0.457106	0.667819	0.999925
ENSG00000151388.10	ADAMTS12	-0.220306	-0.097645	0.825633	0.99994	-1.43309	-0.673367	0.151832	0.999997	0.906866	0.38715	0.364478	0.999925
ENSG00000160323.18	ADAMTS13	0.282598	0.13962	0.777485	0.99994	0.489391	0.23771	0.624565	0.999997	0.219259	0.107512	0.826449	0.999925
ENSG00000138316.10	ADAMTS14	-0.197649	-0.121102	0.84332	0.99994	-0.3812	-0.233046	0.703055	0.999997	0.263381	0.156779	0.792257	0.999925
ENSG00000166106.3	ADAMTS15	-0.233969	-0.105466	0.815009	0.99994	-0.250737	-0.112597	0.802017	0.999997	0.141501	0.0633898	0.887474	0.999925
ENSG00000140470.13	ADAMTS17	-0.233292	-0.0539577	0.815535	0.99994	0.471365	0.106421	0.63738	0.999997	0.67016	0.151114	0.502755	0.999925
ENSG00000087116.14	ADAMTS2	-0.41933	-0.0773612	0.674975	0.99994	-0.161796	-0.0296487	0.871467	0.999997	-0.494796	-0.0910863	0.620744	0.999925
ENSG00000156140.9	ADAMTS3	0.663614	0.288111	0.506937	0.99994	0.59824	0.258948	0.54968	0.999997	-1.0965	-0.505001	0.272858	0.999925
ENSG00000158859.9	ADAMTS4	-0.137799	-0.0871614	0.890399	0.99994	-0.499493	-0.32057	0.617432	0.999997	0.853713	0.507827	0.393264	0.999925
ENSG00000154736.5	ADAMTS5	-0.407608	-0.191094	0.683561	0.99994	-0.8406	-0.397268	0.400572	0.999997	-1.11656	-0.53626	0.264185	0.999925
ENSG00000049192.14	ADAMTS6	-0.68124	-0.214629	0.495719	0.99994	-0.955175	-0.302742	0.339489	0.999997	-0.913098	-0.288248	0.361191	0.999925
ENSG00000136378.14	ADAMTS7	-0.317525	-0.0891223	0.750845	0.99994	-0.78679	-0.222149	0.431405	0.999997	-0.836874	-0.237139	0.402663	0.999925
ENSG00000134917.9	ADAMTS8	0.0526614	0.0220922	0.958002	0.99994	-0.351507	-0.147784	0.725208	0.999997	-0.0626368	-0.0261403	0.950056	0.999925
ENSG00000163638.13	ADAMTS9	0.0165818	0.0128402	0.98677	0.99994	0.312575	0.237051	0.754604	0.999997	0.684326	0.511747	0.49377	0.999925
ENSG00000178031.16	ADAMTSL1	0.951945	0.809558	0.341125	0.99994	0.508598	0.434483	0.611034	0.999997	0.810019	0.687734	0.417929	0.999925
ENSG00000197859.9	ADAMTSL2	0.33113	0.175715	0.740546	0.99994	0.223114	0.116757	0.823447	0.999997	-0.129053	-0.0698355	0.897316	0.999925
ENSG00000143382.14	ADAMTSL4	-0.352863	-0.199483	0.724191	0.99994	-0.883966	-0.500467	0.376715	0.999997	-0.1526	-0.0830141	0.878713	0.999925
ENSG00000185761.10	ADAMTSL5	-0.110991	-0.0333899	0.911623	0.99994	-1.37564	-0.431233	0.168934	0.999997	-0.816329	-0.249382	0.414312	0.999925
ENSG00000105963.13	ADAP1	-0.119982	-0.0532977	0.904497	0.99994	-0.117289	-0.0514102	0.906631	0.999997	-0.647992	-0.291447	0.51699	0.999925
ENSG00000184060.10	ADAP2	0.552818	0.224609	0.580388	0.99994	0.301526	0.12216	0.763014	0.999997	0.415571	0.168458	0.677724	0.999925
ENSG00000160710.15	ADAR	-0.332001	-0.109234	0.739889	0.99994	-0.0336111	-0.0110747	0.973187	0.999997	0.230507	0.076026	0.817698	0.999925
ENSG00000197381.15	ADARB1	-0.323492	-0.124242	0.746323	0.99994	0.217381	0.0833972	0.827911	0.999997	-0.0398897	-0.0152895	0.968181	0.999925
ENSG00000065457.10	ADAT1	-0.191209	-0.0261649	0.848362	0.99994	-0.379026	-0.0516393	0.704669	0.999997	0.245194	0.0333153	0.806306	0.999925
ENSG00000189007.15	ADAT2	0.126146	0.032799	0.899616	0.99994	-0.0876411	-0.0225616	0.930162	0.999997	0.208555	0.0535168	0.834795	0.999925
ENSG00000213638.5	ADAT3	0.800057	0.204912	0.423678	0.99994	1.05986	0.267644	0.289207	0.999997	0.386783	0.0985601	0.698917	0.999925
ENSG00000063761.15	ADCK1	-0.44903	-0.0783345	0.65341	0.99994	-1.10315	-0.193766	0.269963	0.999997	-0.538612	-0.09321	0.590154	0.999925
ENSG00000133597.10	ADCK2	0.103492	0.0184681	0.917573	0.99994	0.375979	0.0668291	0.706932	0.999997	0.623147	0.110943	0.533188	0.999925
ENSG00000163050.16	ADCK3	0.760435	0.127312	0.446995	0.99994	0.019651	0.00327398	0.984322	0.999997	0.591585	0.0988133	0.554129	0.999925
ENSG00000123815.11	ADCK4	0.0734707	0.0101632	0.941432	0.99994	0.133874	0.0183429	0.893502	0.999997	0.316014	0.0433367	0.751992	0.999925
ENSG00000173137.11	ADCK5	1.05486	0.284811	0.291488	0.99994	0.495501	0.132901	0.620247	0.999997	-0.360318	-0.0983449	0.718609	0.999925
ENSG00000164742.15	ADCY1	-0.716084	-0.187289	0.47394	0.99994	-0.246772	-0.0636204	0.805085	0.999997	-0.159107	-0.0410548	0.873584	0.999925
ENSG00000143199.17	ADCY10	-0.0484402	-0.0279065	0.961365	0.99994	0.601425	0.336263	0.547557	0.999997	0.517606	0.290234	0.604733	0.999925
ENSG00000138031.14	ADCY3	-0.134322	-0.0421794	0.893148	0.99994	-0.191176	-0.0599065	0.848388	0.999997	0.191627	0.0599893	0.848034	0.999925
ENSG00000129467.13	ADCY4	1.16003	0.733907	0.246038	0.99994	-0.0968813	-0.064152	0.922821	0.999997	0.619202	0.3959	0.535783	0.999925
ENSG00000173175.14	ADCY5	-0.200128	-0.184784	0.84138	0.99994	0.290864	0.260757	0.771155	0.999997	0.74552	0.656517	0.455957	0.999925
ENSG00000174233.11	ADCY6	0.00601626	0.00184341	0.9952	0.99994	-0.557578	-0.17154	0.577133	0.999997	-0.412469	-0.126735	0.679996	0.999925
ENSG00000121281.12	ADCY7	0.0611012	0.036851	0.951279	0.99994	-0.101399	-0.0608976	0.919233	0.999997	0.366756	0.217515	0.713801	0.999925
ENSG00000155897.9	ADCY8	-0.131251	-0.0489229	0.895577	0.99994	-0.0279491	-0.010399	0.977703	0.999997	0.153088	0.0569409	0.878329	0.999925
ENSG00000162104.9	ADCY9	-0.216322	-0.083547	0.828737	0.99994	-0.201073	-0.0773214	0.840642	0.999997	0.537433	0.20588	0.590968	0.999925
ENSG00000078549.14	ADCYAP1R1	0.900915	0.588395	0.367634	0.99994	-0.221333	-0.149597	0.824833	0.999997	1.17367	0.762609	0.240526	0.999925
ENSG00000087274.16	ADD1	-0.39291	-0.0572554	0.694386	0.99994	-0.271689	-0.0395831	0.785861	0.999997	-0.0999384	-0.0145553	0.920393	0.999925
ENSG00000075340.22	ADD2	-0.753295	-0.229318	0.451273	0.99994	-0.618172	-0.18591	0.536462	0.999997	-0.615455	-0.185212	0.538254	0.999925
ENSG00000148700.14	ADD3	-0.0479883	-0.024913	0.961726	0.99994	0.17048	0.0877277	0.864632	0.999997	0.0787116	0.0405471	0.937262	0.999925
ENSG00000020181.17	ADGRA2	-0.0173115	-0.0128421	0.986188	0.99994	-0.0742571	-0.0541347	0.940806	0.999997	0.322544	0.232889	0.74704	0.999925
ENSG00000152990.13	ADGRA3	-0.31607	-0.0748726	0.751949	0.99994	0.0653181	0.0153138	0.947921	0.999997	-0.208041	-0.048971	0.835197	0.999925
ENSG00000181790.11	ADGRB1	0.42425	0.178894	0.671384	0.99994	0.169659	0.0711126	0.865278	0.999997	0.467356	0.195781	0.640245	0.999925
ENSG00000121753.12	ADGRB2	0.746479	0.640268	0.455378	0.99994	0.419533	0.362875	0.674827	0.999997	1.84886	1.53655	0.0644774	0.999925
ENSG00000135298.13	ADGRB3	0.000686934	0.000368023	0.999452	0.99994	0.0882932	0.0464187	0.929644	0.999997	0.385658	0.200613	0.69975	0.999925
ENSG00000111452.12	ADGRD1	0.0452661	0.0169453	0.963895	0.99994	0.176755	0.0652044	0.859701	0.999997	0.706607	0.259168	0.47981	0.999925
ENSG00000174837.14	ADGRE1	0.0436755	0.0224458	0.965163	0.99994	-0.539013	-0.280485	0.589878	0.999997	-0.408142	-0.213004	0.683169	0.999925
ENSG00000127507.17	ADGRE2	-0.596499	-0.275167	0.550842	0.99994	-0.186606	-0.0855697	0.85197	0.999997	-0.198992	-0.0912235	0.842269	0.999925
ENSG00000131355.14	ADGRE3	-0.528073	-0.529361	0.597449	0.99994	-0.55705	-0.556482	0.577494	0.999997	-0.52739	-0.525715	0.597923	0.999925
ENSG00000123146.19	ADGRE5	-0.232205	-0.0459139	0.816379	0.99994	-0.324415	-0.0640352	0.745624	0.999997	0.283141	0.0558117	0.777069	0.999925
ENSG00000164393.8	ADGRF2	-0.273214	-0.197354	0.784688	0.99994	0.331075	0.234871	0.740588	0.999997	1.23152	0.860368	0.218128	0.999925
ENSG00000173567.14	ADGRF3	0.211095	0.136243	0.832813	0.99994	0.461203	0.292721	0.644653	0.999997	0.578341	0.366632	0.563034	0.999925
ENSG00000069122.18	ADGRF5	-0.220489	-0.191098	0.82549	0.99994	-0.330945	-0.2875	0.740686	0.999997	-0.77179	-0.676063	0.440239	0.999925
ENSG00000205336.11	ADGRG1	-0.472207	-0.343837	0.636779	0.99994	-0.208537	-0.148331	0.834809	0.999997	-0.432447	-0.311096	0.665417	0.999925
ENSG00000173698.17	ADGRG2	0.744478	0.393868	0.456587	0.99994	-0.413893	-0.22555	0.678952	0.999997	-0.503148	-0.275046	0.61486	0.999925
ENSG00000182885.16	ADGRG3	-0.607016	-0.461263	0.54384	0.99994	0.608884	0.445229	0.542602	0.999997	1.58596	1.13697	0.112747	0.999925
ENSG00000159618.15	ADGRG5	0.388362	0.362122	0.697748	0.99994	0.132916	0.124253	0.89426	0.999997	0.876297	0.789348	0.380869	0.999925
ENSG00000112414.14	ADGRG6	-0.350857	-0.175434	0.725696	0.99994	0.793312	0.370341	0.427596	0.999997	0.251242	0.118521	0.801627	0.999925
ENSG00000144820.7	ADGRG7	0.563514	0.416863	0.573085	0.99994	0.523018	0.384414	0.600962	0.999997	0.623712	0.456579	0.532817	0.999925
ENSG00000072071.16	ADGRL1	0.107573	0.0474211	0.914334	0.99994	-0.274549	-0.12126	0.783663	0.999997	-0.159334	-0.0703905	0.873406	0.999925
ENSG00000117114.19	ADGRL2	-0.272538	-0.081704	0.785208	0.99994	-0.330691	-0.0990032	0.740878	0.999997	0.260226	0.0777937	0.794689	0.999925
ENSG00000150471.16	ADGRL3	-0.256315	-0.0961479	0.797708	0.99994	-0.391308	-0.145847	0.695569	0.999997	0.285237	0.105102	0.775462	0.999925
ENSG00000162618.13	ADGRL4	-1.26229	-0.857825	0.206845	0.99994	-1.4635	-1.00224	0.143331	0.999997	-1.13236	-0.765608	0.257484	0.999925
ENSG00000164199.17	ADGRV1	-1.72912	-1.38814	0.0837878	0.99994	-0.967315	-0.729015	0.333386	0.999997	-0.322591	-0.235413	0.747005	0.999925
ENSG00000197894.10	ADH5	0.80253	0.123828	0.422246	0.99994	0.353425	0.0542944	0.72377	0.999997	0.618442	0.0952397	0.536284	0.999925
ENSG00000172955.17	ADH6	0.257085	0.201664	0.797113	0.99994	1.76493	1.35051	0.0775748	0.999997	0.622321	0.486624	0.533731	0.999925
ENSG00000147576.15	ADHFE1	-0.229957	-0.207596	0.818125	0.99994	-0.202533	-0.181425	0.8395	0.999997	0.907802	0.779251	0.363983	0.999925
ENSG00000182551.13	ADI1	0.326714	0.0700347	0.743884	0.99994	0.21768	0.0466135	0.827678	0.999997	0.0320718	0.00686867	0.974415	0.999925
ENSG00000159346.12	ADIPOR1	0.332721	0.0256082	0.739345	0.99994	0.310313	0.0239075	0.756323	0.999997	0.641562	0.0495474	0.521158	0.999925
ENSG00000006831.9	ADIPOR2	0.0449695	0.00972343	0.964132	0.99994	0.260993	0.0562525	0.794098	0.999997	0.555633	0.119905	0.578462	0.999925
ENSG00000156110.13	ADK	-0.0917272	-0.0181528	0.926915	0.99994	-0.435455	-0.0860231	0.663232	0.999997	-0.00682559	-0.00134401	0.994554	0.999925
ENSG00000148926.9	ADM	1.00608	0.220836	0.314378	0.99994	1.2438	0.272588	0.213575	0.999997	0.937045	0.204785	0.348735	0.999925
ENSG00000128165.8	ADM2	0.00493249	0.00428635	0.996064	0.99994	0.285814	0.2398	0.77502	0.999997	0.571868	0.474797	0.567411	0.999925
ENSG00000101126.16	ADNP	-0.715913	-0.191536	0.474045	0.99994	-0.34791	-0.0926063	0.727908	0.999997	-0.416485	-0.110978	0.677055	0.999925
ENSG00000101544.8	ADNP2	-0.481037	-0.071663	0.630491	0.99994	-0.311995	-0.046332	0.755044	0.999997	-0.0249491	-0.00370285	0.980096	0.999925
ENSG00000181915.4	ADO	-0.148038	-0.032366	0.882313	0.99994	0.0915458	0.0199326	0.927059	0.999997	-0.205199	-0.0447436	0.837416	0.999925
ENSG00000163485.16	ADORA1	0.318803	0.118432	0.749876	0.99994	0.612592	0.222752	0.540146	0.999997	0.767234	0.278661	0.442942	0.999925
ENSG00000128271.21	ADORA2A	-0.29824	-0.238274	0.76552	0.99994	-0.735513	-0.599499	0.462027	0.999997	-1.30886	-1.11483	0.190583	0.999925
ENSG00000170425.3	ADORA2B	0.320582	0.117709	0.748528	0.99994	1.1565	0.411722	0.247478	0.999997	0.534388	0.192032	0.593073	0.999925
ENSG00000282608.1	ADORA3	0.281628	0.198255	0.778229	0.99994	0.0381757	0.0269813	0.969548	0.999997	0.36138	0.251723	0.717816	0.999925
ENSG00000159322.17	ADPGK	0.180776	0.0330435	0.856544	0.99994	-0.188782	-0.0345016	0.850264	0.999997	-0.187227	-0.0342242	0.851483	0.999925
ENSG00000144843.11	ADPRH	0.112883	0.0252994	0.910124	0.99994	0.0570224	0.0126967	0.954527	0.999997	0.699753	0.15556	0.484081	0.999925
ENSG00000153531.13	ADPRHL1	-0.834747	-0.282117	0.40386	0.99994	-0.0409253	-0.0132536	0.967355	0.999997	-0.768658	-0.256574	0.442096	0.999925
ENSG00000116863.10	ADPRHL2	-0.130457	-0.0192527	0.896205	0.99994	-0.567259	-0.0836744	0.570538	0.999997	-0.966518	-0.143693	0.333785	0.999925
ENSG00000170222.11	ADPRM	-0.580569	-0.142357	0.561531	0.99994	-0.00975917	-0.0023243	0.992213	0.999997	-0.772162	-0.188403	0.440019	0.999925
ENSG00000170214.4	ADRA1B	0.273829	0.245578	0.784216	0.99994	0.211809	0.190439	0.832256	0.999997	0.057178	0.0518767	0.954403	0.999925
ENSG00000171873.7	ADRA1D	-0.891081	-0.625977	0.372886	0.99994	-0.669101	-0.460081	0.503431	0.999997	0.848896	0.546174	0.395939	0.999925
ENSG00000150594.6	ADRA2A	0.929782	0.860151	0.352484	0.99994	0.74157	0.688301	0.458348	0.999997	0.674853	0.62994	0.499769	0.999925
ENSG00000274286.1	ADRA2B	-0.732802	-0.293119	0.463679	0.99994	-1.08623	-0.439976	0.277379	0.999997	-0.625101	-0.248012	0.531905	0.999925
ENSG00000184160.7	ADRA2C	0.313773	0.224316	0.753694	0.99994	-0.520366	-0.391448	0.602808	0.999997	-0.303089	-0.223765	0.761822	0.999925
ENSG00000043591.5	ADRB1	-0.0552942	-0.0170533	0.955904	0.99994	0.109939	0.0331665	0.912458	0.999997	0.728384	0.218606	0.466378	0.999925
ENSG00000169252.5	ADRB2	1.50917	0.256577	0.131257	0.99994	0.419407	0.070341	0.674919	0.999997	1.21013	0.203471	0.226228	0.999925
ENSG00000188778.5	ADRB3	0.569469	0.350429	0.569038	0.99994	-1.19007	-0.764556	0.234017	0.999997	0.035115	0.0217657	0.971988	0.999925
ENSG00000173020.10	ADRBK1	-0.14566	-0.0250169	0.884189	0.99994	-0.428369	-0.0737158	0.668383	0.999997	-0.300717	-0.0517154	0.76363	0.999925
ENSG00000100077.14	ADRBK2	-0.842647	-0.302631	0.399426	0.99994	-0.939087	-0.334696	0.347686	0.999997	-0.525411	-0.185048	0.599298	0.999925
ENSG00000130706.12	ADRM1	0.0521678	0.00750295	0.958395	0.99994	0.220552	0.0315993	0.825441	0.999997	-0.253692	-0.0364308	0.799733	0.999925
ENSG00000239900.12	ADSL	0.386086	0.107053	0.699433	0.99994	0.401662	0.109864	0.687933	0.999997	-0.344291	-0.096092	0.730628	0.999925
ENSG00000035687.9	ADSS	-0.452791	-0.064355	0.650699	0.99994	-0.341191	-0.0484311	0.732959	0.999997	-0.694856	-0.0989312	0.487146	0.999925
ENSG00000185100.10	ADSSL1	0.611538	0.264306	0.540844	0.99994	-0.238356	-0.105554	0.811605	0.999997	0.209183	0.0900663	0.834306	0.999925
ENSG00000111863.12	ADTRP	-0.171138	-0.0733971	0.864115	0.99994	-0.776447	-0.33957	0.437485	0.999997	-0.282389	-0.120872	0.777645	0.999925
ENSG00000106624.10	AEBP1	-0.947553	-0.605748	0.343357	0.99994	-0.564165	-0.351036	0.572642	0.999997	1.04344	0.61367	0.296743	0.999925
ENSG00000139154.14	AEBP2	-0.433902	-0.0671201	0.66436	0.99994	-0.288365	-0.0440922	0.773067	0.999997	-0.491609	-0.0755534	0.622996	0.999925
ENSG00000181026.14	AEN	0.000211786	4.85e-05	0.999831	0.99994	-0.212927	-0.0486439	0.831384	0.999997	-0.172195	-0.0393703	0.863284	0.999925
ENSG00000104964.14	AES	0.239684	0.04101	0.810575	0.99994	0.225889	0.0385801	0.821288	0.999997	0.225096	0.0384815	0.821905	0.999925
ENSG00000241489.7	AF011889.5	-1.10145	-0.53344	0.2707	0.99994	-0.739568	-0.348106	0.459562	0.999997	-0.186441	-0.0861289	0.852099	0.999925
ENSG00000196526.10	AFAP1	-0.660355	-0.233287	0.509026	0.99994	-0.245838	-0.0858373	0.805808	0.999997	-0.150763	-0.052617	0.880162	0.999925
ENSG00000157510.13	AFAP1L1	-0.754749	-0.19367	0.4504	0.99994	-0.197291	-0.0493461	0.8436	0.999997	0.333323	0.0828279	0.73889	0.999925
ENSG00000172493.20	AFF1	-0.459209	-0.160353	0.646084	0.99994	0.0649963	0.0224957	0.948177	0.999997	0.247198	0.0855513	0.804755	0.999925
ENSG00000155966.13	AFF2	-0.263305	-0.12661	0.792315	0.99994	-0.236902	-0.111891	0.812732	0.999997	0.325823	0.151097	0.744559	0.999925
ENSG00000144218.18	AFF3	-0.947634	-0.414534	0.343316	0.99994	-0.185539	-0.0760693	0.852806	0.999997	0.21008	0.0853073	0.833605	0.999925
ENSG00000072364.12	AFF4	-0.855238	-0.273646	0.392419	0.99994	-0.328273	-0.104554	0.742705	0.999997	0.000395134	0.000125791	0.999685	0.999925
ENSG00000141385.9	AFG3L2	-0.137063	-0.0240835	0.890981	0.99994	-0.0957611	-0.0167817	0.92371	0.999997	-0.131099	-0.0229978	0.895697	0.999925
ENSG00000183077.15	AFMID	0.0967747	0.0192163	0.922905	0.99994	-0.323566	-0.0640153	0.746267	0.999997	-0.287137	-0.0569062	0.774008	0.999925
ENSG00000119844.15	AFTPH	0.0120428	0.00101917	0.990391	0.99994	0.316261	0.0267371	0.751804	0.999997	0.497482	0.0421088	0.618849	0.999925
ENSG00000038002.8	AGA	1.2511	0.188182	0.210898	0.99994	0.413106	0.0613954	0.679529	0.999997	2.35731	0.360514	0.0184079	0.999925
ENSG00000157985.18	AGAP1	-0.928565	-0.213238	0.353115	0.99994	-0.348944	-0.0788389	0.727131	0.999997	-0.363479	-0.0822274	0.716247	0.999925
ENSG00000135439.11	AGAP2	-0.464516	-0.12067	0.642278	0.99994	-0.0571474	-0.0145579	0.954428	0.999997	-0.580647	-0.150337	0.561478	0.999925
ENSG00000133612.18	AGAP3	-0.470905	-0.0808313	0.637709	0.99994	-0.477141	-0.0819339	0.633261	0.999997	-1.02417	-0.176878	0.305753	0.999925
ENSG00000188234.13	AGAP4	-0.544952	-0.262152	0.585787	0.99994	-1.00685	-0.490696	0.314008	0.999997	-0.145389	-0.0682105	0.884404	0.999925
ENSG00000204149.10	AGAP6	-0.578828	-0.31834	0.562705	0.99994	-0.327434	-0.175688	0.74334	0.999997	-0.726217	-0.399379	0.467706	0.999925
ENSG00000204172.12	AGAP9	0.634255	0.421209	0.525915	0.99994	-0.628345	-0.437395	0.529778	0.999997	-0.531027	-0.368227	0.5954	0.999925
ENSG00000165923.15	AGBL2	-1.34953	-1.04354	0.177166	0.99994	-0.663132	-0.485946	0.507246	0.999997	-1.76807	-1.39963	0.0770496	0.999925
ENSG00000146856.14	AGBL3	1.8631	0.425055	0.0624483	0.99994	-0.144683	-0.033094	0.884961	0.999997	2.02335	0.456176	0.0430373	0.999925
ENSG00000186094.16	AGBL4	-0.344734	-0.20185	0.730294	0.99994	-0.59451	-0.348797	0.552171	0.999997	0.845198	0.484802	0.398	0.999925
ENSG00000084693.15	AGBL5	-0.411149	-0.0713128	0.680963	0.99994	-0.723473	-0.125133	0.46939	0.999997	0.155722	0.0266555	0.876253	0.999925
ENSG00000204305.13	AGER	0.777331	0.256341	0.436963	0.99994	-0.347169	-0.116167	0.728464	0.999997	0.254824	0.0838948	0.798859	0.999925
ENSG00000173744.17	AGFG1	-0.815203	-0.143018	0.414956	0.99994	-0.405279	-0.0707843	0.685272	0.999997	-0.592	-0.103543	0.553851	0.999925
ENSG00000106351.12	AGFG2	0.11208	0.0146084	0.91076	0.99994	0.439383	0.0564726	0.660384	0.999997	-0.573849	-0.0747349	0.56607	0.999925
ENSG00000164252.12	AGGF1	0.504857	0.083644	0.613659	0.99994	-0.0147981	-0.00243983	0.988193	0.999997	0.187373	0.0308922	0.851368	0.999925
ENSG00000006530.15	AGK	-0.643776	-0.109338	0.519721	0.99994	0.164693	0.0274376	0.869186	0.999997	-0.431672	-0.0724955	0.66598	0.999925
ENSG00000162688.16	AGL	-0.0704207	-0.0104343	0.943859	0.99994	-0.358781	-0.052952	0.719759	0.999997	0.667481	0.0983249	0.504465	0.999925
ENSG00000116771.5	AGMAT	0.0887701	0.0275748	0.929265	0.99994	-0.261223	-0.0810359	0.793921	0.999997	-0.828852	-0.262934	0.407188	0.999925
ENSG00000187546.13	AGMO	-0.657866	-0.511151	0.510624	0.99994	-0.460269	-0.350099	0.645323	0.999997	-0.264636	-0.197121	0.79129	0.999925
ENSG00000092847.11	AGO1	-0.998133	-0.254603	0.318215	0.99994	-0.459756	-0.116018	0.645691	0.999997	-0.261048	-0.0658071	0.794056	0.999925
ENSG00000123908.11	AGO2	-0.729019	-0.232379	0.46599	0.99994	-0.246955	-0.0786089	0.804943	0.999997	-0.00530719	-0.00168915	0.995765	0.999925
ENSG00000126070.19	AGO3	-0.618878	-0.0924159	0.535997	0.99994	-0.825074	-0.122579	0.40933	0.999997	-0.00881194	-0.00129562	0.992969	0.999925
ENSG00000134698.10	AGO4	-0.0110047	-0.00225421	0.99122	0.99994	-0.320953	-0.0655725	0.748246	0.999997	0.860306	0.175323	0.38962	0.999925
ENSG00000204310.12	AGPAT1	0.114637	0.0275513	0.908733	0.99994	-0.108866	-0.0260516	0.913309	0.999997	-0.0876244	-0.0209941	0.930175	0.999925
ENSG00000169692.12	AGPAT2	0.138226	0.033955	0.890062	0.99994	-0.0619887	-0.0152231	0.950572	0.999997	-0.497506	-0.122463	0.618832	0.999925
ENSG00000160216.18	AGPAT3	-0.536754	-0.0932348	0.591438	0.99994	-0.194614	-0.033761	0.845695	0.999997	-0.0391208	-0.00678631	0.968794	0.999925
ENSG00000026652.13	AGPAT4	-0.373781	-0.0501185	0.708567	0.99994	0.781272	0.103318	0.434643	0.999997	0.184511	0.0244389	0.853612	0.999925
ENSG00000155189.11	AGPAT5	-0.350404	-0.0569226	0.726036	0.99994	0.290228	0.0471331	0.771642	0.999997	-0.156517	-0.0254102	0.875625	0.999925
ENSG00000158669.11	AGPAT6	-0.0942749	-0.0126542	0.924891	0.99994	-0.115736	-0.0155173	0.907862	0.999997	0.183456	0.0246069	0.85444	0.999925
ENSG00000188266.13	AGPHD1	-0.339818	-0.275836	0.733994	0.99994	-0.0410768	-0.0325154	0.967235	0.999997	-0.638131	-0.52416	0.523389	0.999925
ENSG00000018510.14	AGPS	-0.625648	-0.097137	0.531546	0.99994	0.0977773	0.0151134	0.922109	0.999997	0.554686	0.0859676	0.57911	0.999925
ENSG00000188157.14	AGRN	-0.264286	-0.0773684	0.79156	0.99994	-0.106571	-0.031242	0.915129	0.999997	-0.189019	-0.0553965	0.850078	0.999925
ENSG00000159723.4	AGRP	-0.134996	-0.101784	0.892615	0.99994	-1.08342	-0.871328	0.278624	0.999997	-1.07227	-0.852107	0.283598	0.999925
ENSG00000135744.7	AGT	0.905198	0.178655	0.365361	0.99994	0.421047	0.0827201	0.673721	0.999997	1.53594	0.306932	0.124553	0.999925
ENSG00000135049.15	AGTPBP1	-0.0582363	-0.00893443	0.95356	0.99994	-0.027936	-0.00425469	0.977713	0.999997	0.355202	0.0540854	0.722438	0.999925
ENSG00000177674.15	AGTRAP	0.248683	0.0599307	0.803606	0.99994	-0.115922	-0.0278787	0.907714	0.999997	-0.0642039	-0.015443	0.948808	0.999925
ENSG00000113492.13	AGXT2	-0.640448	-0.398218	0.521881	0.99994	-0.524571	-0.324928	0.599881	0.999997	0.101867	0.0616735	0.918862	0.999925
ENSG00000153207.14	AHCTF1	-0.801459	-0.228951	0.422866	0.99994	-0.387448	-0.110301	0.698425	0.999997	-0.290979	-0.0828216	0.771068	0.999925
ENSG00000101444.12	AHCY	0.244786	0.0334289	0.806622	0.99994	0.427851	0.0584884	0.66876	0.999997	0.197479	0.0269748	0.843452	0.999925
ENSG00000168710.17	AHCYL1	-0.145051	-0.0293548	0.884671	0.99994	-0.0549427	-0.0111313	0.956184	0.999997	0.582143	0.118336	0.56047	0.999925
ENSG00000158467.16	AHCYL2	0.111424	0.0221998	0.91128	0.99994	-0.0514268	-0.0101714	0.958985	0.999997	0.817097	0.160977	0.413873	0.999925
ENSG00000126705.14	AHDC1	-0.918615	-0.312258	0.358297	0.99994	-0.626696	-0.20969	0.530858	0.999997	-0.296706	-0.0987573	0.766691	0.999925
ENSG00000135541.20	AHI1	0.214387	0.0434387	0.830245	0.99994	0.413933	0.0833512	0.678923	0.999997	-0.468675	-0.0950926	0.639302	0.999925
ENSG00000124942.13	AHNAK	-0.870694	-0.424637	0.383921	0.99994	-0.86791	-0.42346	0.385443	0.999997	-0.537001	-0.261253	0.591267	0.999925
ENSG00000185567.6	AHNAK2	-0.725182	-0.411299	0.46834	0.99994	-0.581428	-0.32264	0.560952	0.999997	-0.287633	-0.157266	0.773628	0.999925
ENSG00000106546.13	AHR	-0.388563	-0.0586813	0.6976	0.99994	-0.193164	-0.029002	0.846831	0.999997	0.671919	0.100949	0.501635	0.999925
ENSG00000063438.16	AHRR	-0.514156	-0.119707	0.607143	0.99994	-0.555949	-0.129379	0.578245	0.999997	-0.354972	-0.0825248	0.722611	0.999925
ENSG00000100591.7	AHSA1	-0.101773	-0.0124455	0.918937	0.99994	0.344485	0.042087	0.730482	0.999997	-0.825988	-0.101524	0.408811	0.999925
ENSG00000111732.10	AICDA	-0.434141	-0.262455	0.664186	0.99994	-0.261487	-0.155909	0.793717	0.999997	-1.12708	-0.71079	0.259708	0.999925
ENSG00000186063.12	AIDA	-0.0929721	-0.0219054	0.925926	0.99994	0.291523	0.0687705	0.770651	0.999997	0.678324	0.160543	0.497566	0.999925
ENSG00000204472.12	AIF1	0.422038	0.244005	0.672998	0.99994	-0.0735523	-0.0426027	0.941367	0.999997	0.0711687	0.0411921	0.943263	0.999925
ENSG00000126878.12	AIF1L	2.02358	1.39782	0.0430134	0.99994	2.41419	1.65765	0.0157703	0.999997	0.117188	0.0819512	0.906711	0.999925
ENSG00000156709.13	AIFM1	0.503396	0.0598281	0.614686	0.99994	0.590238	0.0699083	0.555031	0.999997	0.28568	0.0338309	0.775123	0.999925
ENSG00000042286.14	AIFM2	0.210466	0.0447941	0.833304	0.99994	-0.705694	-0.151039	0.480378	0.999997	-0.535948	-0.114438	0.591994	0.999925
ENSG00000183773.15	AIFM3	0.456349	0.254624	0.648139	0.99994	-1.04023	-0.61606	0.298233	0.999997	0.181608	0.100297	0.85589	0.999925
ENSG00000146416.18	AIG1	0.07885	0.0239585	0.937152	0.99994	0.137886	0.0415501	0.89033	0.999997	1.04775	0.31505	0.294755	0.999925
ENSG00000112297.14	AIM1	0.0194892	0.00842715	0.984451	0.99994	-0.278121	-0.12012	0.780919	0.999997	0.524553	0.2246	0.599894	0.999925
ENSG00000163568.14	AIM2	-0.372232	-0.26655	0.70972	0.99994	0.149618	0.105092	0.881066	0.999997	-0.058936	-0.0417243	0.953003	0.999925
ENSG00000164022.16	AIMP1	0.140593	0.0447054	0.888191	0.99994	0.390031	0.123368	0.696513	0.999997	0.167316	0.0530209	0.867122	0.999925
ENSG00000106305.9	AIMP2	-0.0940278	-0.0148454	0.925087	0.99994	-0.158466	-0.0247999	0.87409	0.999997	0.310999	0.0485696	0.755801	0.999925
ENSG00000110711.9	AIP	0.22424	0.054639	0.822571	0.99994	0.272095	0.066141	0.785549	0.999997	-0.324898	-0.0792231	0.745258	0.999925
ENSG00000196581.10	AJAP1	0.252549	0.189478	0.800616	0.99994	-0.976383	-0.79882	0.328875	0.999997	0.514405	0.374524	0.606969	0.999925
ENSG00000129474.15	AJUBA	0.0233246	0.00988259	0.981391	0.99994	0.249498	0.104204	0.802975	0.999997	0.706407	0.293368	0.479935	0.999925
ENSG00000106992.18	AK1	0.00844681	0.00335861	0.99326	0.99994	0.177334	0.0691539	0.859246	0.999997	-0.249459	-0.0987778	0.803006	0.999925
ENSG00000004455.16	AK2	0.0648729	0.00925598	0.948275	0.99994	-0.0395059	-0.00563853	0.968487	0.999997	-0.288022	-0.041136	0.77333	0.999925
ENSG00000147853.16	AK3	0.197599	0.0335639	0.843359	0.99994	0.264191	0.0447791	0.791633	0.999997	0.366769	0.0622223	0.713792	0.999925
ENSG00000162433.14	AK4	-0.293743	-0.117776	0.768955	0.99994	0.0897607	0.0351945	0.928477	0.999997	0.0827917	0.0324897	0.934017	0.999925
ENSG00000154027.18	AK5	0.490117	0.364078	0.624051	0.99994	0.706286	0.511209	0.48001	0.999997	1.77339	1.26432	0.0761647	0.999925
ENSG00000085231.13	AK6	0.560363	0.218382	0.575232	0.99994	0.106291	0.0413927	0.915351	0.999997	0.10754	0.0419307	0.914361	0.999925
ENSG00000140057.8	AK7	-1.04182	-0.720331	0.297496	0.99994	-0.715646	-0.480199	0.47421	0.999997	-0.78311	-0.52822	0.433562	0.999925
ENSG00000165695.9	AK8	-0.905301	-0.776698	0.365306	0.99994	-1.13482	-0.987438	0.256452	0.999997	-1.47141	-1.30991	0.141179	0.999925
ENSG00000155085.15	AK9	0.734031	0.219329	0.46293	0.99994	0.192745	0.0573913	0.847159	0.999997	-0.0996135	-0.0299784	0.920651	0.999925
ENSG00000121057.12	AKAP1	-0.480208	-0.0786281	0.631079	0.99994	-0.573976	-0.0937156	0.565984	0.999997	-0.76041	-0.124621	0.447009	0.999925
ENSG00000108599.14	AKAP10	-0.31142	-0.0348307	0.755481	0.99994	0.188602	0.0208815	0.850405	0.999997	0.189265	0.0209897	0.849886	0.999925
ENSG00000023516.8	AKAP11	-0.981366	-0.213563	0.326412	0.99994	-0.453765	-0.0979917	0.649998	0.999997	-0.297037	-0.06411	0.766439	0.999925
ENSG00000131016.16	AKAP12	0.496423	0.360516	0.619596	0.99994	0.171186	0.124379	0.864078	0.999997	0.556219	0.395482	0.578061	0.999925
ENSG00000170776.21	AKAP13	-1.32258	-0.266867	0.185974	0.99994	-0.82027	-0.163496	0.412062	0.999997	-0.83127	-0.165825	0.405821	0.999925
ENSG00000241978.9	AKAP2	-0.498397	-0.377303	0.618204	0.99994	-1.08833	-0.849043	0.27645	0.999997	-0.510104	-0.383686	0.609979	0.999925
ENSG00000111254.7	AKAP3	0.397421	0.260751	0.691057	0.99994	-1.19198	-0.833304	0.233268	0.999997	-0.648058	-0.440223	0.516947	0.999925
ENSG00000179841.8	AKAP5	0.736993	0.712874	0.461126	0.99994	0.264814	0.260888	0.791153	0.999997	-0.215473	-0.217778	0.829399	0.999925
ENSG00000118507.15	AKAP7	0.0997886	0.0370925	0.920512	0.99994	0.359137	0.131465	0.719493	0.999997	0.573213	0.208718	0.5665	0.999925
ENSG00000105127.8	AKAP8	-0.857173	-0.095563	0.39135	0.99994	-1.02837	-0.114559	0.303775	0.999997	-2.03641	-0.23323	0.0417092	0.999925
ENSG00000011243.17	AKAP8L	-0.178833	-0.0480694	0.858069	0.99994	-0.0735483	-0.019605	0.94137	0.999997	0.147349	0.0392328	0.882857	0.999925
ENSG00000127914.16	AKAP9	0.154289	0.0551643	0.877382	0.99994	-0.380943	-0.136505	0.703246	0.999997	-0.475876	-0.171274	0.634163	0.999925
ENSG00000166452.11	AKIP1	1.73964	0.225474	0.0819229	0.99994	0.586284	0.0744359	0.557684	0.999997	1.22672	0.156971	0.219928	0.999925
ENSG00000174574.15	AKIRIN1	0.596056	0.0766322	0.551138	0.99994	0.470986	0.0605369	0.63765	0.999997	0.395178	0.0507551	0.692712	0.999925
ENSG00000135334.8	AKIRIN2	-0.0524079	-0.00995798	0.958204	0.99994	0.647322	0.123657	0.517423	0.999997	0.709248	0.135552	0.47817	0.999925
ENSG00000106948.16	AKNA	-0.151584	-0.0703306	0.879515	0.99994	-0.0965308	-0.0445238	0.923099	0.999997	0.0999162	0.0460394	0.920411	0.999925
ENSG00000162641.18	AKNAD1	0.560645	0.309264	0.57504	0.99994	-0.202726	-0.113668	0.839349	0.999997	-1.44871	-0.875738	0.147419	0.999925
ENSG00000117448.13	AKR1A1	0.557443	0.17106	0.577225	0.99994	0.0973241	0.0297953	0.922469	0.999997	0.270886	0.0829801	0.786479	0.999925
ENSG00000085662.13	AKR1B1	0.39571	0.116849	0.692319	0.99994	-0.128655	-0.0379515	0.897631	0.999997	0.00302737	0.000892652	0.997585	0.999925
ENSG00000198074.9	AKR1B10	1.18704	0.916955	0.235214	0.99994	0.27167	0.212097	0.785876	0.999997	1.21863	0.937755	0.222983	0.999925
ENSG00000187134.13	AKR1C1	0.312981	0.31455	0.754295	0.99994	-0.85021	-0.911162	0.395208	0.999997	0.267922	0.259548	0.788759	0.999925
ENSG00000151632.17	AKR1C2	0.162452	0.133871	0.87095	0.99994	0.23501	0.191764	0.814201	0.999997	0.357843	0.292951	0.720461	0.999925
ENSG00000196139.13	AKR1C3	0.948033	0.885574	0.343113	0.99994	0.435422	0.409027	0.663256	0.999997	0.767392	0.72554	0.442848	0.999925
ENSG00000122787.14	AKR1D1	-0.455197	-0.363826	0.648968	0.99994	-0.640639	-0.512454	0.521758	0.999997	0.317115	0.247075	0.751156	0.999925
ENSG00000165568.17	AKR1E2	-0.317968	-0.121235	0.750509	0.99994	-0.50932	-0.193198	0.610528	0.999997	-1.56603	-0.623628	0.117343	0.999925
ENSG00000053371.12	AKR7A2	0.616396	0.163316	0.537633	0.99994	0.307288	0.0811249	0.758624	0.999997	0.300916	0.0795037	0.763478	0.999925
ENSG00000162482.4	AKR7A3	0.921856	0.672888	0.356604	0.99994	-0.936998	-0.737947	0.348759	0.999997	-1.11468	-0.890276	0.264985	0.999925
ENSG00000142208.15	AKT1	-0.108094	-0.0267346	0.913921	0.99994	-0.239882	-0.0593531	0.810422	0.999997	-0.176784	-0.0437427	0.859678	0.999925
ENSG00000204673.10	AKT1S1	-0.378568	-0.0771878	0.705009	0.99994	-0.219352	-0.0445395	0.826376	0.999997	-0.695	-0.141869	0.487055	0.999925
ENSG00000105221.16	AKT2	-0.101567	-0.021273	0.9191	0.99994	-0.128796	-0.0269913	0.897519	0.999997	-0.0814946	-0.0170759	0.935049	0.999925
ENSG00000117020.16	AKT3	-0.223226	-0.0629338	0.82336	0.99994	-0.107436	-0.0301365	0.914443	0.999997	0.484243	0.135693	0.628213	0.999925
ENSG00000166971.16	AKTIP	0.600471	0.0906468	0.548193	0.99994	-0.347265	-0.0523456	0.728393	0.999997	-0.262963	-0.039615	0.792579	0.999925
ENSG00000148218.15	ALAD	0.310942	0.0573049	0.755845	0.99994	0.0311927	0.00572999	0.975116	0.999997	-0.0691934	-0.012728	0.944836	0.999925
ENSG00000023330.14	ALAS1	-0.198558	-0.0400104	0.842608	0.99994	-0.651839	-0.131786	0.514505	0.999997	-0.525031	-0.106026	0.599562	0.999925
ENSG00000163631.16	ALB	-1.9348	-1.44087	0.0530153	0.99994	-1.27923	-0.894695	0.200816	0.999997	-1.05652	-0.731263	0.290729	0.999925
ENSG00000170017.12	ALCAM	-0.407405	-0.113481	0.68371	0.99994	-0.0379929	-0.0106017	0.969693	0.999997	-0.068351	-0.0190646	0.945506	0.999925
ENSG00000161618.9	ALDH16A1	0.318615	0.0680431	0.750019	0.99994	-0.00884299	-0.00188325	0.992944	0.999997	-0.0191807	-0.00408929	0.984697	0.999925
ENSG00000059573.8	ALDH18A1	-0.666166	-0.0996962	0.505305	0.99994	-0.806729	-0.120164	0.419823	0.999997	-1.23559	-0.186247	0.216612	0.999925
ENSG00000165092.12	ALDH1A1	-0.409908	-0.290419	0.681873	0.99994	-0.458869	-0.322726	0.646328	0.999997	0.673012	0.456869	0.50094	0.999925
ENSG00000128918.14	ALDH1A2	-0.894656	-0.380184	0.370971	0.99994	-0.117718	-0.0476973	0.906291	0.999997	-0.211011	-0.0858889	0.832879	0.999925
ENSG00000184254.16	ALDH1A3	0.293	0.174202	0.769522	0.99994	0.979818	0.566782	0.327176	0.999997	0.175118	0.103402	0.860987	0.999925
ENSG00000137124.7	ALDH1B1	-0.208927	-0.0557317	0.834505	0.99994	-0.435848	-0.116075	0.662947	0.999997	-0.542336	-0.14493	0.587587	0.999925
ENSG00000136010.13	ALDH1L2	-0.168504	-0.141386	0.866187	0.99994	-0.102953	-0.0845646	0.918	0.999997	0.731802	0.578764	0.464289	0.999925
ENSG00000111275.12	ALDH2	-0.0171334	-0.0113636	0.98633	0.99994	-0.228011	-0.148855	0.819638	0.999997	0.703608	0.437611	0.481677	0.999925
ENSG00000108602.17	ALDH3A1	1.35992	0.816862	0.173854	0.99994	0.429968	0.260509	0.667219	0.999997	-0.492917	-0.302723	0.622071	0.999925
ENSG00000072210.18	ALDH3A2	0.98588	0.132665	0.324192	0.99994	-0.135178	-0.0180584	0.892471	0.999997	0.950353	0.127204	0.341933	0.999925
ENSG00000006534.15	ALDH3B1	-0.056414	-0.00741151	0.955012	0.99994	-0.301663	-0.0395918	0.762909	0.999997	-0.265515	-0.0348599	0.790613	0.999925
ENSG00000159423.16	ALDH4A1	1.30426	0.4339	0.192146	0.99994	0.7771	0.256892	0.4371	0.999997	0.0347468	0.01169	0.972282	0.999925
ENSG00000112294.12	ALDH5A1	-0.0141959	-0.00367935	0.988674	0.99994	0.00101635	0.000260867	0.999189	0.999997	0.407048	0.103695	0.683973	0.999925
ENSG00000119711.12	ALDH6A1	-0.392521	-0.0951396	0.694673	0.99994	-0.31441	-0.0750886	0.75321	0.999997	-0.149227	-0.0356433	0.881375	0.999925
ENSG00000164904.17	ALDH7A1	-0.200371	-0.0625457	0.84119	0.99994	-0.25559	-0.0789033	0.798267	0.999997	-0.225957	-0.0697743	0.821235	0.999925
ENSG00000118514.13	ALDH8A1	0.0865392	0.0582667	0.931038	0.99994	-0.549527	-0.377613	0.582644	0.999997	0.426423	0.280666	0.6698	0.999925
ENSG00000143149.12	ALDH9A1	-0.000700982	-0.000103959	0.999441	0.99994	0.206605	0.0306702	0.836319	0.999997	0.515752	0.0767025	0.606028	0.999925
ENSG00000149925.18	ALDOA	-0.330446	-0.130902	0.741063	0.99994	0.173041	0.0666959	0.862619	0.999997	0.138702	0.0536091	0.889686	0.999925
ENSG00000136872.17	ALDOB	-0.295257	-0.187762	0.767798	0.99994	0.268407	0.164832	0.788386	0.999997	0.473574	0.290766	0.635804	0.999925
ENSG00000109107.13	ALDOC	0.099823	0.0474599	0.920485	0.99994	-0.0988838	-0.0467461	0.921231	0.999997	-0.213813	-0.102313	0.830693	0.999925
ENSG00000033011.11	ALG1	0.00216969	0.000253633	0.998269	0.99994	0.629648	0.0729672	0.528925	0.999997	-0.156435	-0.0181921	0.87569	0.999925
ENSG00000139133.6	ALG10	-0.327546	-0.0664655	0.743255	0.99994	-0.0352185	-0.00701787	0.971905	0.999997	-0.0436919	-0.00871883	0.96515	0.999925
ENSG00000175548.8	ALG10B	-0.509301	-0.0930044	0.610541	0.99994	-0.0848016	-0.015217	0.932419	0.999997	0.661207	0.118241	0.508479	0.999925
ENSG00000253710.2	ALG11	0.0469685	0.0084145	0.962538	0.99994	-0.204607	-0.0363662	0.837879	0.999997	1.16103	0.204912	0.245631	0.999925
ENSG00000182858.13	ALG12	-0.201603	-0.0583028	0.840227	0.99994	0.509244	0.143546	0.610581	0.999997	0.0297476	0.00847739	0.976268	0.999925
ENSG00000101901.11	ALG13	0.0394419	0.00697723	0.968538	0.99994	0.428296	0.07501	0.668435	0.999997	0.174826	0.0306923	0.861217	0.999925
ENSG00000172339.9	ALG14	0.427674	0.149431	0.668889	0.99994	0.502728	0.173508	0.615156	0.999997	0.240901	0.0837657	0.809632	0.999925
ENSG00000251287.8	ALG1L2	1.43338	0.895896	0.151748	0.99994	-1.09154	-0.742346	0.275035	0.999997	-0.454114	-0.299143	0.649747	0.999925
ENSG00000119523.9	ALG2	-0.561412	-0.0770246	0.574517	0.99994	0.0925207	0.0125667	0.926284	0.999997	0.334755	0.0455002	0.73781	0.999925
ENSG00000214160.9	ALG3	-1.43347	-0.146046	0.151724	0.99994	-0.794072	-0.0796318	0.427153	0.999997	-1.13181	-0.114246	0.257713	0.999925
ENSG00000120697.8	ALG5	-0.0196145	-0.00446335	0.984351	0.99994	0.00882533	0.00199923	0.992958	0.999997	-0.103474	-0.023481	0.917587	0.999925
ENSG00000088035.15	ALG6	0.275707	0.054369	0.782773	0.99994	0.4296	0.083909	0.667487	0.999997	0.223346	0.0437526	0.823266	0.999925
ENSG00000159063.12	ALG8	-0.230121	-0.0282178	0.817998	0.99994	0.241601	0.0294818	0.809089	0.999997	0.0382168	0.00466779	0.969515	0.999925
ENSG00000086848.14	ALG9	-0.190289	-0.0292477	0.849083	0.99994	-0.762809	-0.117133	0.445577	0.999997	-0.370162	-0.0564173	0.711262	0.999925
ENSG00000100601.9	ALKBH1	0.145475	0.0169239	0.884336	0.99994	-0.284294	-0.0328912	0.776185	0.999997	-0.342805	-0.039738	0.731745	0.999925
ENSG00000189046.10	ALKBH2	0.514797	0.149136	0.606695	0.99994	-0.0573588	-0.016618	0.954259	0.999997	-0.640558	-0.189622	0.52181	0.999925
ENSG00000166199.12	ALKBH3	0.134592	0.0290362	0.892934	0.99994	-0.321356	-0.0691977	0.747941	0.999997	0.211156	0.0452187	0.832766	0.999925
ENSG00000160993.3	ALKBH4	0.499842	0.072392	0.617186	0.99994	0.474394	0.0680434	0.635219	0.999997	-0.445646	-0.0646164	0.655853	0.999925
ENSG00000091542.8	ALKBH5	0.106127	0.0154407	0.915482	0.99994	0.294828	0.042689	0.768125	0.999997	0.0935002	0.0135512	0.925506	0.999925
ENSG00000239382.10	ALKBH6	0.75508	0.684573	0.450201	0.99994	1.39383	1.223	0.163369	0.999997	0.922295	0.819254	0.356375	0.999925
ENSG00000125652.7	ALKBH7	0.336948	0.136577	0.736156	0.99994	0.162526	0.0655859	0.870891	0.999997	-0.0979014	-0.039764	0.922011	0.999925
ENSG00000137760.14	ALKBH8	-1.43933	-0.156179	0.150057	0.99994	-0.937118	-0.0992712	0.348698	0.999997	-1.72672	-0.18743	0.0842179	0.999925
ENSG00000116127.17	ALMS1	-0.207202	-0.0783867	0.835852	0.99994	-0.307261	-0.115219	0.758645	0.999997	0.0512897	0.0190282	0.959095	0.999925
ENSG00000108839.11	ALOX12	1.18183	0.512616	0.237275	0.99994	1.23958	0.532594	0.215131	0.999997	2.00869	0.860063	0.0445701	0.999925
ENSG00000161905.12	ALOX15	-0.103906	-0.0700572	0.917244	0.99994	-0.333158	-0.224927	0.739015	0.999997	0.213064	0.138787	0.831277	0.999925
ENSG00000012779.10	ALOX5	0.150534	0.0735931	0.880343	0.99994	0.179088	0.0870181	0.857869	0.999997	0.191096	0.0929288	0.848451	0.999925
ENSG00000132965.9	ALOX5AP	0.265794	0.139769	0.790398	0.99994	0.294142	0.154275	0.768649	0.999997	0.762167	0.400139	0.44596	0.999925
ENSG00000179148.9	ALOXE3	0.0672271	0.0621611	0.946401	0.99994	0.39944	0.363405	0.689569	0.999997	0.0759281	0.0699749	0.939476	0.999925
ENSG00000073331.17	ALPK1	-0.0103514	-0.00283264	0.991741	0.99994	-0.322638	-0.0879326	0.746969	0.999997	0.762301	0.205211	0.44588	0.999925
ENSG00000198796.6	ALPK2	-1.93542	-1.54156	0.0529389	0.99994	-0.886768	-0.647056	0.375204	0.999997	-0.393013	-0.278996	0.69431	0.999925
ENSG00000136383.6	ALPK3	-0.224482	-0.0973316	0.822383	0.99994	0.119695	0.0512234	0.904724	0.999997	0.0235473	0.0101107	0.981214	0.999925
ENSG00000162551.13	ALPL	-0.0328383	-0.0243754	0.973804	0.99994	0.014442	0.0105972	0.988477	0.999997	0.390195	0.282103	0.696393	0.999925
ENSG00000003393.14	ALS2	-0.370462	-0.0576173	0.711039	0.99994	-0.480513	-0.074355	0.630863	0.999997	0.202045	0.0311312	0.839882	0.999925
ENSG00000178038.16	ALS2CL	0.296079	0.0997454	0.76717	0.99994	0.869586	0.283963	0.384526	0.999997	0.824813	0.270978	0.409478	0.999925
ENSG00000155754.14	ALS2CR11	0.257016	0.121033	0.797166	0.99994	-0.130111	-0.0613797	0.896478	0.999997	-0.384056	-0.184404	0.700937	0.999925
ENSG00000155749.12	ALS2CR12	0.949972	0.730006	0.342126	0.99994	1.00894	0.767949	0.313002	0.999997	0.38857	0.302256	0.697594	0.999925
ENSG00000180318.3	ALX1	-0.100685	-0.031235	0.9198	0.99994	-0.0101027	-0.00308922	0.991939	0.999997	0.0258261	0.00792673	0.979396	0.999925
ENSG00000052850.5	ALX4	-0.370368	-0.190729	0.711109	0.99994	-0.479326	-0.244952	0.631707	0.999997	-0.181884	-0.0918207	0.855674	0.999925
ENSG00000183684.7	ALYREF	0.113357	0.038727	0.909748	0.99994	0.266473	0.0910536	0.789875	0.999997	-0.176591	-0.0603533	0.85983	0.999925
ENSG00000242110.7	AMACR	-0.606795	-0.20705	0.543987	0.99994	-0.684716	-0.231509	0.493523	0.999997	-0.441709	-0.148653	0.6587	0.999925
ENSG00000110497.14	AMBRA1	-0.515596	-0.154031	0.606137	0.99994	-0.246381	-0.0729905	0.805387	0.999997	0.0228835	0.00676852	0.981743	0.999925
ENSG00000123505.15	AMD1	-0.178255	-0.0276483	0.858523	0.99994	0.325921	0.0506875	0.744484	0.999997	-0.162358	-0.0252092	0.871024	0.999925
ENSG00000139344.7	AMDHD1	0.111039	0.0576777	0.911586	0.99994	0.328249	0.167404	0.742724	0.999997	0.33353	0.17064	0.738734	0.999925
ENSG00000162066.14	AMDHD2	0.72464	0.262765	0.468673	0.99994	0.261474	0.0946624	0.793727	0.999997	0.270841	0.0981876	0.786513	0.999925
ENSG00000125363.14	AMELX	1.18606	0.801003	0.235598	0.99994	0.957394	0.644389	0.338368	0.999997	0.127569	0.087691	0.89849	0.999925
ENSG00000184675.9	AMER1	-0.790431	-0.242662	0.429276	0.99994	-0.132875	-0.0394279	0.894292	0.999997	-0.354707	-0.106171	0.722809	0.999925
ENSG00000159461.14	AMFR	0.477202	0.0455804	0.633218	0.99994	0.312846	0.0298147	0.754398	0.999997	0.890499	0.0853327	0.373198	0.999925
ENSG00000104899.7	AMH	1.40971	1.1247	0.158627	0.99994	0.353822	0.290672	0.723472	0.999997	1.69783	1.34186	0.0895405	0.999925
ENSG00000160593.18	AMICA1	-0.0360208	-0.024015	0.971266	0.99994	-1.08322	-0.761317	0.278709	0.999997	-1.12107	-0.790373	0.262257	0.999925
ENSG00000181754.6	AMIGO1	0.08319	0.0252518	0.9337	0.99994	0.674779	0.199548	0.499816	0.999997	0.0199526	0.0060119	0.984081	0.999925
ENSG00000139211.6	AMIGO2	-0.0105701	-0.00402189	0.991566	0.99994	-0.145392	-0.054874	0.884402	0.999997	-0.0314518	-0.0118561	0.974909	0.999925
ENSG00000101935.9	AMMECR1	-0.192075	-0.0344134	0.847683	0.99994	0.580077	0.103257	0.561862	0.999997	0.933406	0.166673	0.35061	0.999925
ENSG00000144233.9	AMMECR1L	-0.14929	-0.0344413	0.881325	0.99994	-0.374877	-0.086303	0.707752	0.999997	-0.412936	-0.0951816	0.679653	0.999925
ENSG00000166126.10	AMN	-0.352298	-0.286058	0.724615	0.99994	-1.72079	-1.52679	0.0852898	0.999997	-1.33242	-1.14312	0.182723	0.999925
ENSG00000151743.10	AMN1	1.28364	0.324879	0.199268	0.99994	0.933412	0.233568	0.350607	0.999997	0.323552	0.0816355	0.746278	0.999925
ENSG00000126016.15	AMOT	-0.439346	-0.216876	0.660411	0.99994	-0.281095	-0.136567	0.778638	0.999997	-0.39532	-0.193776	0.692607	0.999925
ENSG00000166025.17	AMOTL1	-1.03877	-0.342648	0.298912	0.99994	-0.766668	-0.248161	0.443279	0.999997	-0.384949	-0.123605	0.700275	0.999925
ENSG00000114019.14	AMOTL2	-0.717433	-0.43502	0.473107	0.99994	-0.0273378	-0.0157769	0.97819	0.999997	-0.314548	-0.18438	0.753105	0.999925
ENSG00000116337.15	AMPD2	-0.92213	-0.126393	0.356461	0.99994	-0.69666	-0.0949742	0.486016	0.999997	-1.40081	-0.193442	0.16127	0.999925
ENSG00000133805.15	AMPD3	-0.240058	-0.0561207	0.810285	0.99994	-0.370823	-0.0867966	0.71077	0.999997	-0.402861	-0.0942819	0.68705	0.999925
ENSG00000078053.16	AMPH	1.74895	0.859357	0.0803003	0.99994	1.1606	0.571102	0.245804	0.999997	1.41216	0.694514	0.157904	0.999925
ENSG00000145020.15	AMT	1.15254	0.808293	0.2491	0.99994	0.0816033	0.0573531	0.934962	0.999997	1.86669	1.29037	0.0619453	0.999925
ENSG00000240038.6	AMY2B	-0.291647	-0.0993746	0.770556	0.99994	-0.307376	-0.103028	0.758557	0.999997	-0.778776	-0.267709	0.436112	0.999925
ENSG00000174945.13	AMZ1	-0.673501	-0.525673	0.500629	0.99994	-0.290391	-0.220035	0.771517	0.999997	-0.128681	-0.0973241	0.89761	0.999925
ENSG00000196704.11	AMZ2	1.33088	0.161158	0.183227	0.99994	-0.0294474	-0.0035194	0.976508	0.999997	1.87722	0.229092	0.0604879	0.999925
ENSG00000153107.12	ANAPC1	-0.687353	-0.202413	0.49186	0.99994	-0.466538	-0.136379	0.640831	0.999997	-0.207921	-0.0606567	0.835291	0.999925
ENSG00000164162.13	ANAPC10	0.0544458	0.0125896	0.95658	0.99994	0.312318	0.07106	0.754799	0.999997	0.0930745	0.0212865	0.925844	0.999925
ENSG00000141552.17	ANAPC11	0.412676	0.149581	0.679844	0.99994	0.262626	0.0950113	0.792839	0.999997	-0.0792071	-0.028709	0.936868	0.999925
ENSG00000129055.12	ANAPC13	0.351769	0.100698	0.725012	0.99994	0.464087	0.132453	0.642585	0.999997	0.495253	0.141439	0.620421	0.999925
ENSG00000110200.8	ANAPC15	0.401943	0.105478	0.687726	0.99994	0.505868	0.130901	0.612949	0.999997	-0.205208	-0.0539862	0.83741	0.999925
ENSG00000166295.8	ANAPC16	0.835915	0.202283	0.403203	0.99994	0.878017	0.21134	0.379934	0.999997	1.16421	0.281114	0.24434	0.999925
ENSG00000176248.8	ANAPC2	0.639224	0.0765091	0.522677	0.99994	-0.208348	-0.0248466	0.834958	0.999997	-0.707918	-0.0848802	0.478996	0.999925
ENSG00000053900.10	ANAPC4	0.305633	0.0496732	0.759884	0.99994	-0.0818691	-0.0132508	0.934751	0.999997	-0.0597639	-0.00968521	0.952344	0.999925
ENSG00000089053.12	ANAPC5	0.703696	0.0408023	0.481622	0.99994	0.122392	0.00707204	0.902589	0.999997	-0.0027273	-0.000157582	0.997824	0.999925
ENSG00000196510.12	ANAPC7	0.674499	0.0956061	0.499994	0.99994	0.185974	0.0262093	0.852466	0.999997	-0.382424	-0.054163	0.702147	0.999925
ENSG00000214274.9	ANG	0.418774	0.372853	0.675381	0.99994	-0.209245	-0.189016	0.834257	0.999997	0.708862	0.61523	0.47841	0.999925
ENSG00000013523.9	ANGEL1	-0.243999	-0.0448154	0.807231	0.99994	-0.323558	-0.0591835	0.746273	0.999997	0.382647	0.0698141	0.701982	0.999925
ENSG00000174606.13	ANGEL2	-0.372198	-0.0404301	0.709746	0.99994	0.223344	0.0240584	0.823268	0.999997	0.512229	0.0552712	0.60849	0.999925
ENSG00000154188.9	ANGPT1	-0.481005	-0.408254	0.630513	0.99994	-0.257468	-0.215444	0.796817	0.999997	0.257653	0.203347	0.796675	0.999925
ENSG00000091879.13	ANGPT2	-0.632026	-0.519063	0.52737	0.99994	-0.674776	-0.551195	0.499818	0.999997	-0.478915	-0.385796	0.631999	0.999925
ENSG00000101280.7	ANGPT4	0.748483	0.826714	0.454169	0.99994	0.298427	0.334792	0.765377	0.999997	0.734074	0.807312	0.462904	0.999925
ENSG00000136859.9	ANGPTL2	0.93412	0.759897	0.350242	0.99994	1.69197	1.33431	0.090652	0.999997	1.35957	1.078	0.173965	0.999925
ENSG00000167772.11	ANGPTL4	-0.0893107	-0.0930706	0.928835	0.99994	-0.0955255	-0.097533	0.923897	0.999997	-0.237648	-0.245599	0.812154	0.999925
ENSG00000130812.10	ANGPTL6	1.14143	0.355777	0.253693	0.99994	-0.0514152	-0.0162414	0.958995	0.999997	0.75146	0.233207	0.452376	0.999925
ENSG00000029534.20	ANK1	2.19901	0.956912	0.0278769	0.99994	0.705286	0.307532	0.480632	0.999997	1.2763	0.554596	0.201849	0.999925
ENSG00000145362.17	ANK2	-0.208791	-0.0828822	0.834611	0.99994	0.127958	0.0497561	0.898182	0.999997	1.20174	0.460262	0.229465	0.999925
ENSG00000151150.21	ANK3	0.725892	0.411389	0.467905	0.99994	0.207297	0.119532	0.835778	0.999997	0.566078	0.321577	0.571341	0.999925
ENSG00000151687.14	ANKAR	0.211181	0.0624518	0.832746	0.99994	-0.147529	-0.0435966	0.882714	0.999997	-0.648354	-0.194806	0.516756	0.999925
ENSG00000166839.16	ANKDD1A	0.900473	0.196277	0.367869	0.99994	0.270684	0.058585	0.786634	0.999997	0.200305	0.0435387	0.841242	0.999925
ENSG00000189045.13	ANKDD1B	-0.859745	-0.615677	0.389929	0.99994	0.962206	0.637121	0.335946	0.999997	-0.724162	-0.511252	0.468966	0.999925
ENSG00000132623.15	ANKEF1	0.325298	0.161627	0.744956	0.99994	0.485006	0.237736	0.627672	0.999997	1.04917	0.506454	0.294099	0.999925
ENSG00000185722.16	ANKFY1	-0.375019	-0.145703	0.707646	0.99994	-0.106445	-0.0410873	0.91523	0.999997	0.208105	0.0802424	0.835147	0.999925
ENSG00000154122.13	ANKH	0.431902	0.102971	0.665812	0.99994	0.565336	0.134664	0.571845	0.999997	1.08398	0.25965	0.278375	0.999925
ENSG00000131503.20	ANKHD1	0.151579	0.0835581	0.879519	0.99994	0.14982	0.0817076	0.880907	0.999997	-0.5491	-0.310138	0.582937	0.999925
ENSG00000254996.5	ANKHD1-EIF4EBP3	1.60153	0.841439	0.10926	0.99994	1.66996	0.870599	0.0949274	0.999997	1.15659	0.604267	0.247438	0.999925
ENSG00000001629.9	ANKIB1	-0.371704	-0.0744521	0.710114	0.99994	-0.281754	-0.0561356	0.778132	0.999997	-0.0283603	-0.00564468	0.977375	0.999925
ENSG00000160117.14	ANKLE1	-0.515197	-0.193432	0.606415	0.99994	-0.270788	-0.0991241	0.786554	0.999997	-1.36938	-0.533275	0.170881	0.999925
ENSG00000176915.14	ANKLE2	-1.62501	-0.111892	0.104161	0.99994	-0.397223	-0.0268186	0.691203	0.999997	-0.990055	-0.067274	0.322147	0.999925
ENSG00000144504.15	ANKMY1	0.14711	0.0262285	0.883045	0.99994	-0.477949	-0.085142	0.632686	0.999997	-0.0820088	-0.0145371	0.93464	0.999925
ENSG00000106524.8	ANKMY2	-0.271154	-0.0473652	0.786272	0.99994	0.149216	0.0257231	0.881383	0.999997	0.611865	0.105427	0.540627	0.999925
ENSG00000164331.9	ANKRA2	0.012685	0.00311572	0.989879	0.99994	-0.169017	-0.041192	0.865783	0.999997	0.0369827	0.00897518	0.970499	0.999925
ENSG00000148677.6	ANKRD1	-0.481632	-0.265448	0.630068	0.99994	-0.148575	-0.0792008	0.881889	0.999997	-0.484538	-0.261866	0.628004	0.999925
ENSG00000088448.14	ANKRD10	0.472082	0.0822929	0.636868	0.99994	0.264083	0.0458697	0.791716	0.999997	0.677634	0.1179	0.498004	0.999925
ENSG00000167522.15	ANKRD11	-0.264972	-0.0628426	0.791031	0.99994	-0.177144	-0.0419946	0.859396	0.999997	-0.443686	-0.105312	0.657269	0.999925
ENSG00000101745.16	ANKRD12	0.17948	0.0560562	0.857561	0.99994	-0.455592	-0.142691	0.648683	0.999997	-0.810897	-0.256243	0.417425	0.999925
ENSG00000076513.16	ANKRD13A	-0.237219	-0.0544882	0.812487	0.99994	-0.194622	-0.0445361	0.845689	0.999997	-0.205399	-0.0470388	0.83726	0.999925
ENSG00000198720.12	ANKRD13B	-1.72851	-0.478856	0.0838961	0.99994	-0.277211	-0.0712313	0.781618	0.999997	-1.05337	-0.278676	0.292172	0.999925
ENSG00000118454.12	ANKRD13C	-0.191169	-0.0303722	0.848393	0.99994	0.102952	0.0162741	0.918001	0.999997	-0.0572273	-0.00905654	0.954364	0.999925
ENSG00000172932.14	ANKRD13D	0.568018	0.0852261	0.570023	0.99994	-0.0686891	-0.0102682	0.945237	0.999997	-0.355496	-0.0532929	0.722218	0.999925
ENSG00000134461.15	ANKRD16	0.575377	0.131588	0.565036	0.99994	-0.450408	-0.103926	0.652416	0.999997	-0.0471704	-0.0107892	0.962377	0.999925
ENSG00000132466.18	ANKRD17	-1.3853	-0.269699	0.16596	0.99994	-0.64272	-0.123531	0.520406	0.999997	-0.59725	-0.114777	0.55034	0.999925
ENSG00000180071.19	ANKRD18A	0.535057	0.343541	0.59261	0.99994	-0.0790335	-0.0512522	0.937006	0.999997	-1.29635	-0.900769	0.194855	0.999925
ENSG00000230453.9	ANKRD18B	-0.451632	-0.271587	0.651534	0.99994	-0.257896	-0.151326	0.796487	0.999997	-0.771168	-0.465588	0.440607	0.999925
ENSG00000152766.5	ANKRD22	0.215224	0.197087	0.829593	0.99994	0.0128529	0.0116894	0.989745	0.999997	-0.0624244	-0.0569748	0.950225	0.999925
ENSG00000163126.14	ANKRD23	0.643429	0.509038	0.519946	0.99994	0.451305	0.357445	0.651769	0.999997	-0.200766	-0.1636	0.840882	0.999925
ENSG00000089847.12	ANKRD24	0.269805	0.0858984	0.78731	0.99994	0.245852	0.0772078	0.805797	0.999997	0.249169	0.0784619	0.80323	0.999925
ENSG00000107890.16	ANKRD26	-0.529367	-0.192549	0.596551	0.99994	-0.134267	-0.0474128	0.893191	0.999997	-1.10379	-0.408457	0.269685	0.999925
ENSG00000105186.15	ANKRD27	-0.166704	-0.0303001	0.867603	0.99994	-0.21144	-0.0382453	0.832544	0.999997	-0.562	-0.102217	0.574116	0.999925
ENSG00000206560.11	ANKRD28	-0.658582	-0.133147	0.510164	0.99994	-0.0598402	-0.0120255	0.952283	0.999997	0.198761	0.03994	0.84245	0.999925
ENSG00000154065.16	ANKRD29	1.44602	0.848154	0.148171	0.99994	0.3006	0.178365	0.76372	0.999997	1.15657	0.677801	0.247448	0.999925
ENSG00000145700.9	ANKRD31	-1.08879	-0.911377	0.276247	0.99994	-0.375394	-0.299702	0.707367	0.999997	-0.576397	-0.465586	0.564347	0.999925
ENSG00000164236.11	ANKRD33B	-0.650317	-0.231046	0.515487	0.99994	-0.81996	-0.291077	0.412239	0.999997	-0.41005	-0.143004	0.681769	0.999925
ENSG00000272031.2	ANKRD34A	-0.882825	-0.35682	0.377331	0.99994	-0.971047	-0.391198	0.331525	0.999997	-0.296248	-0.115662	0.767041	0.999925
ENSG00000189127.7	ANKRD34B	1.74326	1.20021	0.0812882	0.99994	0.710271	0.493868	0.477536	0.999997	-0.416262	-0.295584	0.677218	0.999925
ENSG00000198483.12	ANKRD35	1.10745	0.268818	0.268101	0.99994	0.358929	0.0866349	0.719648	0.999997	0.419122	0.101294	0.675127	0.999925
ENSG00000135976.17	ANKRD36	0.72873	0.336098	0.466167	0.99994	0.103291	0.0477836	0.917732	0.999997	0.00597692	0.00278468	0.995231	0.999925
ENSG00000196912.12	ANKRD36B	-0.509353	-0.228264	0.610505	0.99994	-0.173794	-0.0756635	0.862028	0.999997	-0.456125	-0.200966	0.6483	0.999925
ENSG00000174501.14	ANKRD36C	0.688287	0.324729	0.491272	0.99994	0.341377	0.16022	0.73282	0.999997	0.115002	0.054779	0.908443	0.999925
ENSG00000186352.8	ANKRD37	0.925427	0.355342	0.354744	0.99994	0.597545	0.226672	0.550144	0.999997	0.0521061	0.0201444	0.958444	0.999925
ENSG00000213337.8	ANKRD39	0.266386	0.115611	0.789942	0.99994	0.532909	0.225754	0.594097	0.999997	0.304569	0.130372	0.760695	0.999925
ENSG00000154945.6	ANKRD40	-0.232538	-0.0629353	0.81612	0.99994	-0.134476	-0.0362903	0.893026	0.999997	0.0289035	0.00779696	0.976942	0.999925
ENSG00000137494.13	ANKRD42	-0.959253	-0.172919	0.337431	0.99994	0.0665543	0.0116452	0.946937	0.999997	-0.0457522	-0.00802732	0.963508	0.999925
ENSG00000065413.19	ANKRD44	0.0700184	0.0117969	0.944179	0.99994	-0.188305	-0.0316554	0.850638	0.999997	0.562483	0.0946158	0.573787	0.999925
ENSG00000183831.6	ANKRD45	-0.0129528	-0.009363	0.989665	0.99994	0.222238	0.15993	0.824128	0.999997	-0.0449824	-0.0326155	0.964121	0.999925
ENSG00000186106.11	ANKRD46	0.242732	0.0312727	0.808213	0.99994	0.390061	0.0500049	0.696491	0.999997	0.204339	0.0262254	0.838088	0.999925
ENSG00000168876.8	ANKRD49	0.794529	0.144991	0.426888	0.99994	0.515291	0.0932366	0.606349	0.999997	0.270028	0.049005	0.787139	0.999925
ENSG00000151458.11	ANKRD50	-0.837518	-0.196596	0.402302	0.99994	-0.428669	-0.0993675	0.668164	0.999997	0.0844241	0.0194886	0.932719	0.999925
ENSG00000139645.9	ANKRD52	-0.735289	-0.238139	0.462164	0.99994	-0.366633	-0.11851	0.713892	0.999997	-0.313869	-0.101422	0.75362	0.999925
ENSG00000144031.11	ANKRD53	0.552786	0.390323	0.58041	0.99994	-0.0660631	-0.0472526	0.947328	0.999997	0.342791	0.241726	0.731755	0.999925
ENSG00000100124.14	ANKRD54	-0.0269236	-0.00350563	0.978521	0.99994	-0.301871	-0.0391399	0.76275	0.999997	-0.952733	-0.124921	0.340725	0.999925
ENSG00000135299.16	ANKRD6	0.934513	0.196629	0.350039	0.99994	0.705185	0.146632	0.480695	0.999997	1.22384	0.255049	0.221011	0.999925
ENSG00000157999.5	ANKRD61	0.937369	0.705099	0.348569	0.99994	-0.214351	-0.166854	0.830273	0.999997	0.938893	0.699755	0.347786	0.999925
ENSG00000230778.1	ANKRD63	0.720115	0.359648	0.471454	0.99994	-0.458693	-0.237803	0.646455	0.999997	-0.0355981	-0.0182215	0.971603	0.999925
ENSG00000106013.14	ANKRD7	0.691478	0.509218	0.489265	0.99994	-0.704376	-0.548023	0.481199	0.999997	0.892467	0.647872	0.372143	0.999925
ENSG00000156381.8	ANKRD9	0.256569	0.069089	0.797512	0.99994	0.51631	0.138201	0.605638	0.999997	-0.108264	-0.0291263	0.913786	0.999925
ENSG00000064999.13	ANKS1A	-0.359347	-0.0942669	0.719335	0.99994	-0.321652	-0.0840962	0.747716	0.999997	-0.0344816	-0.00900717	0.972493	0.999925
ENSG00000168096.14	ANKS3	0.539658	0.135974	0.589433	0.99994	-0.815381	-0.209379	0.414854	0.999997	-0.564312	-0.144473	0.572542	0.999925
ENSG00000165138.17	ANKS6	-0.587906	-0.101959	0.556595	0.99994	0.2174	0.0367828	0.827896	0.999997	-0.348541	-0.0596479	0.727434	0.999925
ENSG00000163516.13	ANKZF1	1.31076	0.211867	0.189938	0.99994	1.01865	0.162734	0.308368	0.999997	1.29182	0.207251	0.196421	0.999925
ENSG00000011426.10	ANLN	-0.439855	-0.191574	0.660042	0.99994	-0.389835	-0.169471	0.696659	0.999997	-0.302968	-0.131814	0.761914	0.999925
ENSG00000160746.12	ANO10	-0.101562	-0.0221376	0.919104	0.99994	0.302159	0.0652138	0.762531	0.999997	0.523905	0.113171	0.600345	0.999925
ENSG00000134343.12	ANO3	0.00209388	0.0020663	0.998329	0.99994	0.194617	0.187758	0.845693	0.999997	-0.269933	-0.268571	0.787212	0.999925
ENSG00000171714.10	ANO5	-0.598266	-0.138123	0.549663	0.99994	-0.0270855	-0.0061055	0.978392	0.999997	0.249787	0.0562039	0.802752	0.999925
ENSG00000177119.15	ANO6	-0.815391	-0.180598	0.414849	0.99994	-0.296038	-0.0654074	0.767201	0.999997	0.298898	0.0660958	0.765018	0.999925
ENSG00000146205.13	ANO7	0.568371	0.147098	0.569783	0.99994	-0.794548	-0.210146	0.426877	0.999997	-1.42421	-0.38993	0.154385	0.999925
ENSG00000074855.10	ANO8	-0.295709	-0.116267	0.767452	0.99994	-0.335474	-0.131303	0.737268	0.999997	-0.53717	-0.211402	0.59115	0.999925
ENSG00000185101.12	ANO9	0.747273	0.586617	0.454899	0.99994	0.099155	0.0788023	0.921015	0.999997	-0.173413	-0.139538	0.862327	0.999925
ENSG00000011201.11	ANOS1	-0.138727	-0.0631865	0.889666	0.99994	-0.200224	-0.0904585	0.841305	0.999997	0.154815	0.0694464	0.876967	0.999925
ENSG00000140350.15	ANP32A	0.328289	0.0735981	0.742693	0.99994	0.0513235	0.0114991	0.959068	0.999997	0.0238432	0.00534337	0.980978	0.999925
ENSG00000136938.8	ANP32B	0.285991	0.110529	0.774885	0.99994	0.125894	0.0486569	0.899816	0.999997	0.0464486	0.0179493	0.962953	0.999925
ENSG00000143401.14	ANP32E	0.114671	0.0221748	0.908706	0.99994	0.454972	0.0881672	0.649129	0.999997	0.359114	0.0695689	0.71951	0.999925
ENSG00000166825.13	ANPEP	-0.246068	-0.0810317	0.805629	0.99994	-0.176415	-0.0582017	0.859968	0.999997	-0.329678	-0.108728	0.741643	0.999925
ENSG00000169604.19	ANTXR1	-0.289878	-0.109926	0.77191	0.99994	-0.0748028	-0.0283375	0.940372	0.999997	0.359605	0.136483	0.719142	0.999925
ENSG00000163297.16	ANTXR2	-0.0520548	-0.0186004	0.958485	0.99994	0.168633	0.0603918	0.866085	0.999997	0.160216	0.0573573	0.872711	0.999925
ENSG00000135046.13	ANXA1	0.122291	0.024755	0.902669	0.99994	-0.0313769	-0.00635578	0.974969	0.999997	0.0144262	0.00292189	0.98849	0.999925
ENSG00000122359.17	ANXA11	-0.203425	-0.0292699	0.838803	0.99994	-0.125756	-0.0181137	0.899925	0.999997	-0.211986	-0.0305312	0.832118	0.999925
ENSG00000104537.16	ANXA13	-0.726856	-0.639321	0.467314	0.99994	-0.39546	-0.336156	0.692503	0.999997	-1.14102	-1.02912	0.253863	0.999925
ENSG00000182718.16	ANXA2	0.336429	0.0592314	0.736547	0.99994	-0.132174	-0.0232697	0.894847	0.999997	-0.393566	-0.0693047	0.693901	0.999925
ENSG00000177721.4	ANXA2R	0.913484	0.436892	0.360988	0.99994	0.400585	0.192571	0.688725	0.999997	0.645367	0.308199	0.51869	0.999925
ENSG00000138772.12	ANXA3	1.87449	1.26387	0.0608624	0.99994	1.46	0.986282	0.14429	0.999997	2.1949	1.46844	0.0281709	0.999925
ENSG00000196975.15	ANXA4	0.572124	0.113793	0.567238	0.99994	0.257345	0.0510592	0.796912	0.999997	0.861078	0.171759	0.389195	0.999925
ENSG00000164111.14	ANXA5	0.168985	0.0582269	0.865808	0.99994	0.295973	0.102247	0.767251	0.999997	0.0960577	0.0331266	0.923475	0.999925
ENSG00000197043.13	ANXA6	0.253209	0.0661489	0.800107	0.99994	-0.216925	-0.0566627	0.828267	0.999997	-0.1241	-0.0324347	0.901236	0.999925
ENSG00000138279.15	ANXA7	0.298986	0.0310872	0.764951	0.99994	-0.196369	-0.0203416	0.844321	0.999997	0.451072	0.0467379	0.651937	0.999925
ENSG00000265190.6	ANXA8	0.100945	0.0747105	0.919594	0.99994	-0.41751	-0.31742	0.676306	0.999997	-0.675951	-0.518313	0.499072	0.999925
ENSG00000264230.8	ANXA8L1	0.708703	0.879199	0.478509	0.99994	0.237717	0.301282	0.8121	0.999997	1.01762	1.23433	0.308859	0.999925
ENSG00000143412.9	ANXA9	0.961111	0.364584	0.336497	0.99994	1.22322	0.456511	0.221245	0.999997	0.374228	0.142277	0.708235	0.999925
ENSG00000136250.11	AOAH	-0.0118997	-0.0042641	0.990506	0.99994	0.325296	0.112945	0.744957	0.999997	0.433545	0.151537	0.664619	0.999925
ENSG00000002726.20	AOC1	0.557047	0.244101	0.577495	0.99994	-0.0733666	-0.0323074	0.941514	0.999997	0.559493	0.243614	0.575825	0.999925
ENSG00000131480.8	AOC2	0.346038	0.229226	0.729314	0.99994	0.137205	0.0913238	0.890869	0.999997	0.0287948	0.0194223	0.977028	0.999925
ENSG00000131471.6	AOC3	1.0248	0.732802	0.305458	0.99994	-0.148127	-0.110063	0.882243	0.999997	1.33718	0.94315	0.181163	0.999925
ENSG00000138356.13	AOX1	-0.353873	-0.249672	0.723434	0.99994	0.0958444	0.0645041	0.923644	0.999997	-0.171136	-0.117541	0.864116	0.999925
ENSG00000138660.11	AP1AR	0.223598	0.0433684	0.82307	0.99994	0.193439	0.0373553	0.846616	0.999997	0.343322	0.0663339	0.731356	0.999925
ENSG00000100280.16	AP1B1	-0.0457097	-0.00771188	0.963542	0.99994	-0.398782	-0.0674002	0.690054	0.999997	-0.300558	-0.0507747	0.763752	0.999925
ENSG00000166747.12	AP1G1	-0.575242	-0.132705	0.565127	0.99994	-0.0310481	-0.00715371	0.975231	0.999997	0.386406	0.0891728	0.699196	0.999925
ENSG00000213983.11	AP1G2	0.930239	0.320694	0.352248	0.99994	-0.165236	-0.0576843	0.868758	0.999997	0.0991152	0.0344413	0.921047	0.999925
ENSG00000072958.8	AP1M1	-0.398167	-0.0465807	0.690507	0.99994	-0.683157	-0.0800394	0.494508	0.999997	-0.872205	-0.102484	0.383096	0.999925
ENSG00000106367.14	AP1S1	0.501163	0.126814	0.616257	0.99994	0.421202	0.106455	0.673608	0.999997	0.127563	0.032205	0.898495	0.999925
ENSG00000182287.14	AP1S2	0.149263	0.035745	0.881346	0.99994	0.237449	0.0569708	0.812308	0.999997	0.191533	0.0459287	0.848108	0.999925
ENSG00000152056.16	AP1S3	0.0478476	0.0189678	0.961838	0.99994	-0.0283072	-0.0111142	0.977417	0.999997	0.105175	0.0412353	0.916237	0.999925
ENSG00000196961.12	AP2A1	-0.583699	-0.137718	0.559423	0.99994	-0.27622	-0.0650778	0.782379	0.999997	-0.462218	-0.109002	0.643925	0.999925
ENSG00000183020.13	AP2A2	-0.0830367	-0.0201122	0.933822	0.99994	-0.0306547	-0.00742425	0.975545	0.999997	0.20247	0.0490808	0.839549	0.999925
ENSG00000006125.17	AP2B1	-0.123336	-0.0147176	0.901841	0.99994	-0.151883	-0.0181398	0.879279	0.999997	1.05058	0.12663	0.293452	0.999925
ENSG00000161203.13	AP2M1	0.700399	0.0683954	0.483678	0.99994	0.291953	0.0284509	0.770322	0.999997	1.20176	0.118418	0.229457	0.999925
ENSG00000042753.11	AP2S1	0.354508	0.125848	0.722958	0.99994	0.330012	0.117277	0.741391	0.999997	0.124542	0.0441921	0.900886	0.999925
ENSG00000132842.13	AP3B1	-0.38904	-0.0428087	0.697247	0.99994	0.148699	0.0163393	0.881791	0.999997	0.356954	0.0392684	0.721126	0.999925
ENSG00000103723.13	AP3B2	0.409738	0.126595	0.681998	0.99994	1.14843	0.346334	0.250792	0.999997	0.739291	0.224758	0.45973	0.999925
ENSG00000065000.16	AP3D1	-0.463345	-0.0795278	0.643117	0.99994	-0.47669	-0.081917	0.633583	0.999997	-0.757463	-0.130448	0.448773	0.999925
ENSG00000185009.12	AP3M1	-0.0766581	-0.0191575	0.938896	0.99994	0.00669766	0.00166625	0.994656	0.999997	0.44502	0.110679	0.656305	0.999925
ENSG00000070718.11	AP3M2	0.659068	0.12081	0.509852	0.99994	0.623031	0.113418	0.533264	0.999997	0.685132	0.124996	0.493261	0.999925
ENSG00000177879.15	AP3S1	0.547468	0.114617	0.584057	0.99994	0.228328	0.0476598	0.819391	0.999997	0.253308	0.0528861	0.80003	0.999925
ENSG00000157823.16	AP3S2	-1.12557	-0.118265	0.260346	0.99994	-1.62344	-0.171097	0.104495	0.999997	-0.333515	-0.0341714	0.738746	0.999925
ENSG00000134262.12	AP4B1	0.546952	0.120562	0.584411	0.99994	0.219149	0.0480139	0.826534	0.999997	-0.524128	-0.116308	0.60019	0.999925
ENSG00000081014.10	AP4E1	-0.491409	-0.113304	0.623137	0.99994	0.0278061	0.00635592	0.977817	0.999997	0.15745	0.0359949	0.87489	0.999925
ENSG00000221838.9	AP4M1	0.834399	0.117581	0.404056	0.99994	0.37518	0.0523057	0.707526	0.999997	0.312092	0.0436021	0.75497	0.999925
ENSG00000100478.14	AP4S1	0.354656	0.0636537	0.722847	0.99994	-0.857219	-0.15543	0.391324	0.999997	0.201265	0.0358274	0.840491	0.999925
ENSG00000254470.2	AP5B1	-0.272093	-0.0402188	0.78555	0.99994	-0.0383167	-0.00563768	0.969435	0.999997	0.111498	0.0164055	0.911221	0.999925
ENSG00000053770.11	AP5M1	-0.138818	-0.0177067	0.889594	0.99994	0.181157	0.0229985	0.856245	0.999997	0.393963	0.0500673	0.693608	0.999925
ENSG00000125843.10	AP5S1	-0.307835	-0.0484384	0.758208	0.99994	0.483379	0.0744871	0.628826	0.999997	-1.01865	-0.16131	0.308371	0.999925
ENSG00000242802.6	AP5Z1	0.455123	0.0744312	0.649021	0.99994	-0.252864	-0.0412753	0.800373	0.999997	0.139734	0.02278	0.88887	0.999925
ENSG00000120868.13	APAF1	-0.381979	-0.13453	0.702477	0.99994	-0.136374	-0.0476686	0.891526	0.999997	0.0188779	0.00659518	0.984938	0.999925
ENSG00000107282.7	APBA1	-1.20004	-0.457185	0.230125	0.99994	-0.304514	-0.109867	0.760736	0.999997	-0.054403	-0.0195121	0.956614	0.999925
ENSG00000034053.14	APBA2	0.468902	0.094053	0.63914	0.99994	-0.0235322	-0.00470275	0.981226	0.999997	-0.312502	-0.062721	0.754659	0.999925
ENSG00000011132.11	APBA3	0.25888	0.0431309	0.795728	0.99994	0.336376	0.0555715	0.736587	0.999997	-0.017868	-0.0029625	0.985744	0.999925
ENSG00000166313.18	APBB1	0.342926	0.0831978	0.731654	0.99994	-0.717774	-0.176399	0.472896	0.999997	0.78512	0.1878	0.432383	0.999925
ENSG00000077420.15	APBB1IP	-0.110075	-0.0309912	0.91235	0.99994	0.200747	0.0564861	0.840897	0.999997	0.253461	0.0713905	0.799912	0.999925
ENSG00000163697.16	APBB2	-0.269514	-0.129184	0.787534	0.99994	0.468036	0.215688	0.639759	0.999997	0.368745	0.171783	0.712318	0.999925
ENSG00000113108.19	APBB3	1.19296	0.505187	0.232886	0.99994	0.306138	0.131292	0.7595	0.999997	0.491366	0.211373	0.623168	0.999925
ENSG00000134982.16	APC	-0.870039	-0.239307	0.384279	0.99994	-0.960011	-0.262952	0.33705	0.999997	-0.645583	-0.175863	0.518549	0.999925
ENSG00000115266.11	APC2	-0.458156	-0.173581	0.64684	0.99994	0.161756	0.0593079	0.871498	0.999997	-0.339509	-0.126792	0.734226	0.999925
ENSG00000154856.12	APCDD1	-0.160953	-0.0530902	0.87213	0.99994	0.630748	0.201367	0.528205	0.999997	0.36869	0.119274	0.712359	0.999925
ENSG00000198768.10	APCDD1L	-0.795095	-1.00868	0.426558	0.99994	-0.298386	-0.364958	0.765408	0.999997	0.459931	0.513615	0.645566	0.999925
ENSG00000164062.12	APEH	0.451507	0.0395565	0.651624	0.99994	-0.282411	-0.0247199	0.777628	0.999997	-0.400319	-0.0350672	0.688921	0.999925
ENSG00000100823.11	APEX1	0.679208	0.10527	0.497006	0.99994	-0.0919402	-0.0142015	0.926746	0.999997	-0.371623	-0.0574513	0.710174	0.999925
ENSG00000169188.4	APEX2	0.510174	0.0469025	0.60993	0.99994	-0.459389	-0.0421105	0.645955	0.999997	-0.213459	-0.0195554	0.830969	0.999925
ENSG00000117362.12	APH1A	0.454183	0.0737543	0.649697	0.99994	0.153606	0.0249282	0.877921	0.999997	0.250787	0.0407088	0.801979	0.999925
ENSG00000138613.13	APH1B	0.849223	0.202981	0.395757	0.99994	0.371103	0.0881936	0.71056	0.999997	1.08737	0.259215	0.276875	0.999925
ENSG00000166181.12	API5	-0.289861	-0.0304639	0.771923	0.99994	0.594313	0.0626121	0.552303	0.999997	1.04232	0.110471	0.297262	0.999925
ENSG00000149089.12	APIP	0.490668	0.18375	0.623661	0.99994	0.275489	0.102724	0.782941	0.999997	0.397145	0.1481	0.691261	0.999925
ENSG00000169621.9	APLF	0.184426	0.0469024	0.853679	0.99994	0.480876	0.119336	0.630605	0.999997	0.372475	0.0933801	0.709539	0.999925
ENSG00000171388.11	APLN	-0.276084	-0.138804	0.782484	0.99994	-0.65662	-0.331717	0.511425	0.999997	-0.445888	-0.222256	0.655678	0.999925
ENSG00000134817.10	APLNR	0.851255	0.614165	0.394628	0.99994	-0.443814	-0.330369	0.657177	0.999997	1.52545	1.07985	0.127148	0.999925
ENSG00000105290.11	APLP1	0.24234	0.0642577	0.808517	0.99994	-0.0855281	-0.02257	0.931842	0.999997	-0.136405	-0.0361137	0.891501	0.999925
ENSG00000084234.16	APLP2	0.748694	0.0976157	0.454042	0.99994	0.162937	0.021175	0.870568	0.999997	0.417323	0.0542998	0.676442	0.999925
ENSG00000101474.11	APMAP	0.750738	0.0734833	0.452811	0.99994	-0.163989	-0.0159837	0.86974	0.999997	0.526073	0.0513893	0.598838	0.999925
ENSG00000118137.9	APOA1	0.885674	0.562855	0.375793	0.99994	0.282591	0.180815	0.777491	0.999997	0.198002	0.127215	0.843044	0.999925
ENSG00000158874.11	APOA2	1.11806	1.01809	0.263542	0.99994	0.80431	0.732571	0.421218	0.999997	0.792054	0.722086	0.428329	0.999925
ENSG00000124701.5	APOBEC2	1.77598	1.27611	0.0757363	0.99994	-0.469115	-0.356637	0.638987	0.999997	0.883407	0.64026	0.377017	0.999925
ENSG00000128383.12	APOBEC3A	-0.25261	-0.381207	0.80057	0.99994	-0.130983	-0.196084	0.895789	0.999997	0.192366	0.277878	0.847456	0.999925
ENSG00000179750.15	APOBEC3B	0.0188646	0.00703961	0.984949	0.99994	0.0122067	0.00452434	0.990261	0.999997	-0.116196	-0.0432463	0.907497	0.999925
ENSG00000244509.3	APOBEC3C	0.0359124	0.0121947	0.971352	0.99994	-0.176632	-0.0599108	0.859797	0.999997	-0.0555637	-0.0188438	0.955689	0.999925
ENSG00000243811.9	APOBEC3D	0.466085	0.453182	0.641155	0.99994	0.0255832	0.0256119	0.97959	0.999997	-0.380532	-0.393079	0.703551	0.999925
ENSG00000128394.16	APOBEC3F	-0.158021	-0.0504253	0.87444	0.99994	-0.117469	-0.036898	0.906488	0.999997	0.0868961	0.027134	0.930754	0.999925
ENSG00000239713.8	APOBEC3G	0.638384	0.119601	0.523224	0.99994	-0.05077	-0.00947819	0.959509	0.999997	0.374868	0.0699472	0.707759	0.999925
ENSG00000100298.15	APOBEC3H	-0.279909	-0.230358	0.779547	0.99994	-0.0390331	-0.0318188	0.968864	0.999997	0.398119	0.314427	0.690542	0.999925
ENSG00000184730.10	APOBR	-0.342843	-0.086196	0.731717	0.99994	-0.273294	-0.0685018	0.784627	0.999997	-0.840523	-0.212345	0.400615	0.999925
ENSG00000130208.9	APOC1	0.0917397	0.0657121	0.926905	0.99994	0.0378913	0.0269247	0.969774	0.999997	0.101254	0.0719814	0.919349	0.999925
ENSG00000234906.9	APOC2	1.56972	0.904558	0.116481	0.99994	1.11179	0.637643	0.266229	0.999997	2.37494	1.34897	0.0175517	0.999925
ENSG00000130203.9	APOE	0.48042	0.2245	0.630929	0.99994	0.21988	0.102635	0.825964	0.999997	0.536651	0.251126	0.591509	0.999925
ENSG00000100342.20	APOL1	0.153374	0.0742998	0.878103	0.99994	-0.113966	-0.0551768	0.909264	0.999997	-0.0547202	-0.0264881	0.956361	0.999925
ENSG00000128335.13	APOL2	-0.0760243	-0.00908483	0.9394	0.99994	-0.531792	-0.063467	0.59487	0.999997	-0.342956	-0.0408935	0.731632	0.999925
ENSG00000128284.19	APOL3	-0.37242	-0.13246	0.70958	0.99994	0.496218	0.171121	0.619741	0.999997	0.350069	0.120425	0.726287	0.999925
ENSG00000100336.17	APOL4	-0.953056	-0.711691	0.340562	0.99994	-0.244226	-0.173851	0.807056	0.999997	0.173034	0.121149	0.862625	0.999925
ENSG00000221963.5	APOL6	-0.327025	-0.124397	0.743649	0.99994	0.221958	0.0841453	0.824346	0.999997	0.630304	0.239521	0.528495	0.999925
ENSG00000178878.12	APOLD1	0.627304	0.246665	0.53046	0.99994	-0.267096	-0.107049	0.789395	0.999997	0.3664	0.143885	0.714066	0.999925
ENSG00000204444.10	APOM	-0.942192	-0.301602	0.346094	0.99994	-0.499156	-0.154407	0.61767	0.999997	0.309519	0.0939174	0.756927	0.999925
ENSG00000184831.13	APOO	0.500878	0.126202	0.616457	0.99994	0.401115	0.100001	0.688336	0.999997	0.441238	0.110176	0.659041	0.999925
ENSG00000155008.13	APOOL	-0.42064	-0.0700641	0.674018	0.99994	-0.0907706	-0.0149705	0.927675	0.999997	1.06772	0.176601	0.285645	0.999925
ENSG00000256053.7	APOPT1	0.160695	0.0622187	0.872334	0.99994	-0.0962172	-0.0371175	0.923348	0.999997	-0.365032	-0.142289	0.715088	0.999925
ENSG00000142192.20	APP	0.103098	0.0221976	0.917885	0.99994	-0.0469814	-0.0101254	0.962528	0.999997	0.322538	0.0696045	0.747045	0.999925
ENSG00000062725.9	APPBP2	-0.0628827	-0.0112634	0.94986	0.99994	0.182127	0.0324954	0.855483	0.999997	0.729897	0.130564	0.465453	0.999925
ENSG00000157500.10	APPL1	-0.748335	-0.116027	0.454258	0.99994	-0.289435	-0.0445434	0.772249	0.999997	0.176057	0.0270883	0.860249	0.999925
ENSG00000136044.11	APPL2	-0.161834	-0.0210304	0.871436	0.99994	-0.505701	-0.0654448	0.613067	0.999997	-0.708417	-0.0921688	0.478686	0.999925
ENSG00000198931.10	APRT	0.369097	0.107627	0.712055	0.99994	0.0422752	0.0123109	0.966279	0.999997	-0.231808	-0.0675678	0.816687	0.999925
ENSG00000137074.18	APTX	0.971956	0.170811	0.331072	0.99994	0.543966	0.094814	0.586465	0.999997	0.862052	0.150626	0.388659	0.999925
ENSG00000240583.11	AQP1	-0.116491	-0.104776	0.907263	0.99994	-0.383616	-0.347636	0.701263	0.999997	-0.523528	-0.480066	0.600607	0.999925
ENSG00000178301.3	AQP11	0.424708	0.153709	0.67105	0.99994	1.23874	0.439969	0.21544	0.999997	0.424709	0.152219	0.671049	0.999925
ENSG00000165272.15	AQP3	-0.448086	-0.209907	0.654091	0.99994	-0.54969	-0.257545	0.582532	0.999997	-0.931234	-0.444037	0.351733	0.999925
ENSG00000103375.10	AQP8	0.777115	0.696915	0.437091	0.99994	0.552455	0.495373	0.580637	0.999997	1.56087	1.37911	0.118554	0.999925
ENSG00000103569.9	AQP9	-0.933932	-0.876621	0.350339	0.99994	-0.593626	-0.530897	0.552762	0.999997	-0.0815206	-0.0694379	0.935028	0.999925
ENSG00000021776.10	AQR	-0.438045	-0.114505	0.661354	0.99994	0.0584428	0.0151892	0.953396	0.999997	0.306783	0.0797714	0.759009	0.999925
ENSG00000169083.16	AR	-0.578604	-0.144609	0.562856	0.99994	-0.361364	-0.0897307	0.717827	0.999997	0.256082	0.0634077	0.797888	0.999925
ENSG00000078061.12	ARAF	-0.323812	-0.0467197	0.746081	0.99994	-0.562885	-0.0811456	0.573513	0.999997	-0.975497	-0.141599	0.329314	0.999925
ENSG00000186635.14	ARAP1	-0.0541333	-0.0158293	0.956829	0.99994	-0.325435	-0.095264	0.744852	0.999997	-0.28328	-0.0829086	0.776962	0.999925
ENSG00000047365.11	ARAP2	-0.711066	-0.233323	0.477043	0.99994	0.764842	0.237682	0.444366	0.999997	1.68159	0.52113	0.0926483	0.999925
ENSG00000120318.15	ARAP3	-0.0311258	-0.0114568	0.975169	0.99994	0.0158091	0.00580201	0.987387	0.999997	-0.129646	-0.0476393	0.896847	0.999925
ENSG00000198576.3	ARC	0.0661363	0.0418542	0.947269	0.99994	-0.0717787	-0.0459039	0.942778	0.999997	-0.271357	-0.173654	0.786116	0.999925
ENSG00000095139.13	ARCN1	-0.371454	-0.0934505	0.7103	0.99994	-0.0737813	-0.0185804	0.941184	0.999997	0.219341	0.0552783	0.826384	0.999925
ENSG00000109321.10	AREG	0.113067	0.117608	0.909977	0.99994	0.0691102	0.0715283	0.944902	0.999997	-0.449248	-0.471432	0.653253	0.999925
ENSG00000119682.16	AREL1	-0.415511	-0.0903634	0.677768	0.99994	-0.42042	-0.0913592	0.674179	0.999997	-0.287684	-0.0624666	0.773589	0.999925
ENSG00000143761.15	ARF1	-0.0641178	-0.00926695	0.948876	0.99994	-0.11488	-0.0166307	0.908541	0.999997	-0.0434854	-0.00629341	0.965315	0.999925
ENSG00000134287.9	ARF3	-0.025429	-0.00474905	0.979713	0.99994	0.0565572	0.0105662	0.954898	0.999997	0.419454	0.0784891	0.674885	0.999925
ENSG00000168374.10	ARF4	-0.130205	-0.0272819	0.896404	0.99994	0.303787	0.0638039	0.76129	0.999997	0.0669879	0.0140511	0.946591	0.999925
ENSG00000004059.10	ARF5	0.798573	0.188702	0.424538	0.99994	0.341262	0.0802631	0.732906	0.999997	0.649342	0.152987	0.516117	0.999925
ENSG00000165527.6	ARF6	-0.145541	-0.0106653	0.884284	0.99994	1.00631	0.074441	0.314264	0.999997	0.768787	0.0566666	0.44202	0.999925
ENSG00000101199.12	ARFGAP1	0.467929	0.0681863	0.639836	0.99994	-0.299624	-0.0435873	0.764464	0.999997	-0.110407	-0.0160537	0.912087	0.999925
ENSG00000149182.14	ARFGAP2	0.340012	0.0358396	0.733848	0.99994	-0.226788	-0.0238772	0.820589	0.999997	-0.541068	-0.057109	0.588461	0.999925
ENSG00000242247.10	ARFGAP3	0.0336635	0.00647687	0.973145	0.99994	-0.389498	-0.0749124	0.696908	0.999997	-0.534907	-0.103091	0.592714	0.999925
ENSG00000066777.8	ARFGEF1	-0.513091	-0.0992754	0.607888	0.99994	-0.373674	-0.0721726	0.708647	0.999997	0.31898	0.0615972	0.749742	0.999925
ENSG00000124198.8	ARFGEF2	-0.777241	-0.16521	0.437017	0.99994	-0.438218	-0.0927625	0.661228	0.999997	0.151579	0.0320499	0.879519	0.999925
ENSG00000112379.8	ARFGEF3	-0.440496	-0.152338	0.659578	0.99994	-0.223573	-0.0763435	0.823089	0.999997	0.134512	0.045749	0.892998	0.999925
ENSG00000164144.15	ARFIP1	-0.112584	-0.0159634	0.91036	0.99994	0.295942	0.0417711	0.767274	0.999997	0.386799	0.054637	0.698905	0.999925
ENSG00000132254.12	ARFIP2	-0.0972074	-0.0132147	0.922562	0.99994	-0.246541	-0.0334052	0.805264	0.999997	-0.396816	-0.053875	0.691503	0.999925
ENSG00000101246.19	ARFRP1	0.41278	0.0866359	0.679768	0.99994	-0.141448	-0.0296273	0.887516	0.999997	-0.497942	-0.10484	0.618525	0.999925
ENSG00000118520.14	ARG1	-0.0359807	-0.026795	0.971298	0.99994	-1.40952	-1.12897	0.158682	0.999997	-0.671284	-0.51265	0.50204	0.999925
ENSG00000081181.7	ARG2	0.372916	0.180516	0.709211	0.99994	0.0794721	0.0384572	0.936657	0.999997	0.127354	0.0619432	0.89866	0.999925
ENSG00000134884.13	ARGLU1	0.512825	0.0642449	0.608074	0.99994	-0.620893	-0.0778446	0.53467	0.999997	-0.914712	-0.115315	0.360343	0.999925
ENSG00000175220.11	ARHGAP1	-0.408347	-0.144426	0.683019	0.99994	-0.356127	-0.125614	0.721745	0.999997	-0.249016	-0.0878179	0.803349	0.999925
ENSG00000071205.11	ARHGAP10	-0.172726	-0.0228116	0.862867	0.99994	0.397137	0.0522669	0.691266	0.999997	0.156546	0.0206042	0.875603	0.999925
ENSG00000198826.10	ARHGAP11A	-0.342607	-0.144967	0.731894	0.99994	-0.301711	-0.127246	0.762872	0.999997	-0.0800882	-0.033766	0.936167	0.999925
ENSG00000165322.17	ARHGAP12	0.0236046	0.00379546	0.981168	0.99994	0.365049	0.0581033	0.715075	0.999997	0.523484	0.0834401	0.600637	0.999925
ENSG00000075884.13	ARHGAP15	0.667597	0.126761	0.504391	0.99994	0.206117	0.038945	0.8367	0.999997	0.832488	0.157692	0.405134	0.999925
ENSG00000140750.16	ARHGAP17	-0.425262	-0.0800823	0.670646	0.99994	-0.265887	-0.0497972	0.790326	0.999997	-0.0158079	-0.00295827	0.987388	0.999925
ENSG00000146376.10	ARHGAP18	-0.069172	-0.0128036	0.944853	0.99994	0.106489	0.0197433	0.915194	0.999997	-0.0271647	-0.00503371	0.978328	0.999925
ENSG00000213390.10	ARHGAP19	0.182438	0.0328237	0.855239	0.99994	-0.223556	-0.039976	0.823103	0.999997	-0.322679	-0.0578921	0.746938	0.999925
ENSG00000137727.12	ARHGAP20	-0.527821	-0.247605	0.597624	0.99994	-0.666919	-0.305785	0.504824	0.999997	-0.0260026	-0.0115652	0.979255	0.999925
ENSG00000107863.17	ARHGAP21	-0.282993	-0.0943719	0.777182	0.99994	-0.457569	-0.151801	0.647262	0.999997	0.221884	0.0726042	0.824404	0.999925
ENSG00000128805.14	ARHGAP22	-0.0725842	-0.0144846	0.942137	0.99994	0.120437	0.0237172	0.904137	0.999997	-1.09986	-0.223138	0.271393	0.999925
ENSG00000275832.4	ARHGAP23	-0.406752	-0.220312	0.68419	0.99994	-0.155942	-0.0839821	0.876079	0.999997	-0.121124	-0.065247	0.903593	0.999925
ENSG00000138639.17	ARHGAP24	-0.893022	-0.362934	0.371846	0.99994	-0.0473299	-0.0182132	0.96225	0.999997	-0.761991	-0.30406	0.446065	0.999925
ENSG00000163219.11	ARHGAP25	0.334538	0.0955199	0.737974	0.99994	0.124045	0.0352957	0.901279	0.999997	0.37733	0.107377	0.705929	0.999925
ENSG00000145819.16	ARHGAP26	-0.636312	-0.145173	0.524573	0.99994	-0.562561	-0.128202	0.573734	0.999997	-0.180849	-0.0411299	0.856486	0.999925
ENSG00000159314.11	ARHGAP27	0.153589	0.0382194	0.877934	0.99994	-0.188085	-0.0467586	0.85081	0.999997	-0.1061	-0.0263776	0.915503	0.999925
ENSG00000137962.12	ARHGAP29	-0.395414	-0.204098	0.692537	0.99994	-0.108964	-0.0550445	0.913231	0.999997	0.193943	0.0959309	0.846221	0.999925
ENSG00000186517.13	ARHGAP30	-0.374721	-0.043781	0.707868	0.99994	-0.44093	-0.0516014	0.659264	0.999997	-0.994576	-0.117013	0.319942	0.999925
ENSG00000031081.10	ARHGAP31	-0.577825	-0.250116	0.563382	0.99994	-0.334211	-0.143889	0.73822	0.999997	-0.139455	-0.0599497	0.889091	0.999925
ENSG00000134909.18	ARHGAP32	-0.93994	-0.232481	0.347249	0.99994	-0.64417	-0.156636	0.519465	0.999997	-0.370537	-0.0896889	0.710983	0.999925
ENSG00000004777.18	ARHGAP33	-0.654503	-0.354389	0.512788	0.99994	-0.390573	-0.199133	0.696113	0.999997	-0.361299	-0.185982	0.717876	0.999925
ENSG00000160007.18	ARHGAP35	-0.854948	-0.193654	0.39258	0.99994	-0.393605	-0.0887492	0.693873	0.999997	0.108932	0.0245443	0.913257	0.999925
ENSG00000147799.11	ARHGAP39	-0.462697	-0.176234	0.643581	0.99994	-0.0693964	-0.0256722	0.944674	0.999997	-0.548545	-0.208913	0.583318	0.999925
ENSG00000089820.15	ARHGAP4	0.604141	0.133777	0.54575	0.99994	-0.174001	-0.03844	0.861864	0.999997	-0.213486	-0.0472153	0.830948	0.999925
ENSG00000124143.10	ARHGAP40	0.308895	0.198137	0.757401	0.99994	1.67225	1.06181	0.0944744	0.999997	1.86766	1.18468	0.0618091	0.999925
ENSG00000165895.18	ARHGAP42	-0.32249	-0.078988	0.747081	0.99994	0.582266	0.138932	0.560388	0.999997	0.636715	0.151919	0.524311	0.999925
ENSG00000006740.16	ARHGAP44	-0.103284	-0.0368665	0.917737	0.99994	0.815365	0.2814	0.414863	0.999997	-0.348897	-0.124267	0.727167	0.999925
ENSG00000100852.12	ARHGAP5	-0.562213	-0.24258	0.573971	0.99994	0.216571	0.0891682	0.828543	0.999997	0.208153	0.0860137	0.83511	0.999925
ENSG00000047648.21	ARHGAP6	-0.563822	-0.145347	0.572875	0.99994	-0.126168	-0.0316701	0.899599	0.999997	0.14875	0.0373046	0.881751	0.999925
ENSG00000123329.17	ARHGAP9	0.898424	0.202056	0.36896	0.99994	-0.119812	-0.0268494	0.904632	0.999997	0.0394868	0.00884944	0.968502	0.999925
ENSG00000141522.11	ARHGDIA	-0.449363	-0.14137	0.65317	0.99994	-0.098791	-0.0310998	0.921304	0.999997	-0.226981	-0.0714374	0.820439	0.999925
ENSG00000111348.8	ARHGDIB	0.491975	0.0793219	0.622737	0.99994	-0.153223	-0.0246716	0.878223	0.999997	0.10718	0.017259	0.914647	0.999925
ENSG00000076928.17	ARHGEF1	0.073707	0.0113313	0.941244	0.99994	-0.294709	-0.0453503	0.768216	0.999997	-0.456185	-0.0702589	0.648257	0.999925
ENSG00000104728.15	ARHGEF10	0.191925	0.132985	0.847801	0.99994	0.764026	0.514015	0.444852	0.999997	-0.280949	-0.196915	0.77875	0.999925
ENSG00000074964.16	ARHGEF10L	0.0484537	0.0106691	0.961355	0.99994	-0.410533	-0.0903391	0.681415	0.999997	0.242991	0.0532034	0.808013	0.999925
ENSG00000132694.18	ARHGEF11	-0.385304	-0.130562	0.700012	0.99994	-0.406714	-0.13754	0.684218	0.999997	-0.224926	-0.0759941	0.822037	0.999925
ENSG00000196914.8	ARHGEF12	-0.869253	-0.246931	0.384709	0.99994	-0.709069	-0.20077	0.478282	0.999997	-0.0108354	-0.00305634	0.991355	0.999925
ENSG00000130762.14	ARHGEF16	0.778654	0.171511	0.436184	0.99994	0.274713	0.0599885	0.783537	0.999997	-0.359511	-0.0801003	0.719213	0.999925
ENSG00000110237.4	ARHGEF17	-0.62238	-0.251721	0.533692	0.99994	-0.624641	-0.25026	0.532206	0.999997	-0.378384	-0.150666	0.705145	0.999925
ENSG00000104880.17	ARHGEF18	-0.760704	-0.330187	0.446834	0.99994	-0.358073	-0.149905	0.720289	0.999997	-0.75562	-0.324541	0.449877	0.999925
ENSG00000142632.16	ARHGEF19	0.335637	0.0647917	0.737144	0.99994	-0.234919	-0.0452309	0.814271	0.999997	-0.602229	-0.117293	0.547022	0.999925
ENSG00000116584.17	ARHGEF2	-0.363837	-0.0690909	0.715979	0.99994	-0.21324	-0.0405323	0.83114	0.999997	0.0474209	0.00901264	0.962178	0.999925
ENSG00000240771.6	ARHGEF25	-0.534477	-0.229046	0.593011	0.99994	-0.723695	-0.309339	0.469253	0.999997	-0.681419	-0.291247	0.495606	0.999925
ENSG00000114790.12	ARHGEF26	0.0075384	0.00410266	0.993985	0.99994	0.499446	0.264135	0.617465	0.999997	-0.445481	-0.241902	0.655972	0.999925
ENSG00000214944.9	ARHGEF28	-0.147913	-0.0897361	0.882411	0.99994	-1.23959	-0.791057	0.215127	0.999997	-0.773217	-0.479927	0.439394	0.999925
ENSG00000163947.11	ARHGEF3	0.151499	0.0489655	0.879582	0.99994	0.0453457	0.0146364	0.963832	0.999997	0.326819	0.105589	0.743805	0.999925
ENSG00000214694.11	ARHGEF33	-0.297114	-0.157975	0.76638	0.99994	-0.718649	-0.385553	0.472357	0.999997	0.539434	0.277017	0.589587	0.999925
ENSG00000213214.4	ARHGEF35	1.04751	0.365402	0.294863	0.99994	0.579779	0.201793	0.562064	0.999997	0.934118	0.324239	0.350243	0.999925
ENSG00000183111.11	ARHGEF37	-0.467479	-0.192178	0.640157	0.99994	0.0252377	0.0100634	0.979865	0.999997	0.848465	0.333156	0.396179	0.999925
ENSG00000236699.8	ARHGEF38	1.16968	0.995436	0.242128	0.99994	1.68935	1.40937	0.0911532	0.999997	0.409957	0.355718	0.681838	0.999925
ENSG00000137135.17	ARHGEF39	-0.150578	-0.0583865	0.880308	0.99994	-0.656812	-0.257221	0.511302	0.999997	-0.442561	-0.171553	0.658083	0.999925
ENSG00000165801.9	ARHGEF40	-0.226267	-0.063251	0.820994	0.99994	-0.418596	-0.116847	0.675511	0.999997	-0.408285	-0.114036	0.683065	0.999925
ENSG00000050327.14	ARHGEF5	-1.77549	-0.500749	0.0758177	0.99994	-0.985486	-0.264073	0.324385	0.999997	-0.0648394	-0.0167766	0.948302	0.999925
ENSG00000129675.15	ARHGEF6	0.239771	0.057969	0.810508	0.99994	-0.307331	-0.0742953	0.758591	0.999997	1.06891	0.258914	0.28511	0.999925
ENSG00000102606.18	ARHGEF7	-0.227067	-0.0398673	0.820371	0.99994	-0.0753608	-0.0131727	0.939928	0.999997	0.176698	0.0308839	0.859745	0.999925
ENSG00000131089.15	ARHGEF9	-0.515785	-0.104142	0.606004	0.99994	-0.891922	-0.18025	0.372435	0.999997	-0.294096	-0.0588982	0.768685	0.999925
ENSG00000117713.19	ARID1A	-1.17998	-0.305782	0.238007	0.99994	-0.685567	-0.175915	0.492986	0.999997	-0.829087	-0.213288	0.407055	0.999925
ENSG00000049618.22	ARID1B	-0.668491	-0.18016	0.50382	0.99994	-0.525632	-0.141242	0.599144	0.999997	-0.375629	-0.100824	0.707193	0.999925
ENSG00000189079.15	ARID2	-1.03087	-0.311242	0.302604	0.99994	-0.698617	-0.206705	0.484792	0.999997	-0.13592	-0.0397646	0.891885	0.999925
ENSG00000116017.10	ARID3A	0.0871469	0.0248697	0.930555	0.99994	-0.382366	-0.109184	0.70219	0.999997	-0.166991	-0.0475728	0.867377	0.999925
ENSG00000179361.17	ARID3B	-0.495107	-0.161364	0.620524	0.99994	-0.481965	-0.155052	0.629831	0.999997	-0.0847193	-0.0269951	0.932485	0.999925
ENSG00000205143.2	ARID3C	0.442362	0.394745	0.658227	0.99994	1.31824	1.13541	0.187422	0.999997	1.34851	1.15881	0.177493	0.999925
ENSG00000032219.18	ARID4A	0.801163	0.230137	0.423037	0.99994	-0.0778719	-0.0223655	0.93793	0.999997	0.248413	0.0712023	0.803815	0.999925
ENSG00000054267.21	ARID4B	0.070153	0.0190696	0.944072	0.99994	-0.332721	-0.0904904	0.739345	0.999997	-0.373067	-0.101559	0.709098	0.999925
ENSG00000196843.15	ARID5A	0.684153	0.22688	0.493879	0.99994	0.369753	0.122096	0.711567	0.999997	0.263779	0.0873518	0.79195	0.999925
ENSG00000150347.15	ARID5B	-0.750264	-0.187469	0.453096	0.99994	-0.0138989	-0.00342063	0.988911	0.999997	0.00106466	0.000262146	0.999151	0.999925
ENSG00000166233.14	ARIH1	-0.461511	-0.0838271	0.644432	0.99994	0.0179606	0.00325033	0.98567	0.999997	0.376455	0.0681981	0.706579	0.999925
ENSG00000177479.19	ARIH2	-0.226073	-0.026326	0.821145	0.99994	-0.175717	-0.020393	0.860516	0.999997	0.0737679	0.00855933	0.941195	0.999925
ENSG00000221883.2	ARIH2OS	-0.455349	-0.160882	0.648858	0.99994	0.276804	0.0949094	0.781931	0.999997	0.198457	0.0682249	0.842688	0.999925
ENSG00000120805.13	ARL1	-0.234602	-0.04028	0.814518	0.99994	0.164663	0.0281455	0.869209	0.999997	0.119378	0.0204215	0.904976	0.999925
ENSG00000175414.6	ARL10	-1.32615	-0.595086	0.18479	0.99994	-0.551919	-0.235847	0.581004	0.999997	-1.63307	-0.739958	0.102454	0.999925
ENSG00000152213.3	ARL11	0.456126	0.149466	0.6483	0.99994	0.0405217	0.0132578	0.967677	0.999997	0.0130721	0.0042866	0.98957	0.999925
ENSG00000174225.14	ARL13A	0.255199	0.171887	0.79857	0.99994	-1.7355	-1.28748	0.0826523	0.999997	-0.211514	-0.143753	0.832486	0.999925
ENSG00000169379.15	ARL13B	0.048258	0.00949291	0.961511	0.99994	-0.0767017	-0.0149886	0.938861	0.999997	0.148318	0.0289628	0.882091	0.999925
ENSG00000152219.4	ARL14EP	0.0849547	0.0145212	0.932297	0.99994	0.908039	0.153689	0.363858	0.999997	0.459189	0.0778136	0.646099	0.999925
ENSG00000185305.10	ARL15	-0.259328	-0.0510425	0.795382	0.99994	-0.704561	-0.138712	0.481084	0.999997	-0.168159	-0.0328529	0.866459	0.999925
ENSG00000214087.8	ARL16	0.32518	0.120646	0.745045	0.99994	0.152434	0.0562748	0.878845	0.999997	-0.337065	-0.1259	0.736068	0.999925
ENSG00000185829.17	ARL17A	1.12061	0.524665	0.262454	0.99994	0.0675482	0.032102	0.946145	0.999997	0.235144	0.111647	0.814097	0.999925
ENSG00000228696.8	ARL17B	-0.017056	-0.00863999	0.986392	0.99994	-1.51689	-0.824451	0.129295	0.999997	-0.850364	-0.44493	0.395123	0.999925
ENSG00000213465.7	ARL2	-0.0912666	-0.0343434	0.927281	0.99994	-0.0020135	-0.00074772	0.998393	0.999997	-0.14811	-0.0553406	0.882256	0.999925
ENSG00000102931.7	ARL2BP	0.411773	0.165164	0.680506	0.99994	0.84784	0.332158	0.396527	0.999997	0.577564	0.22823	0.563558	0.999925
ENSG00000138175.8	ARL3	0.601938	0.149175	0.547215	0.99994	0.751648	0.184787	0.452263	0.999997	0.490706	0.120929	0.623634	0.999925
ENSG00000122644.12	ARL4A	0.0291262	0.00649498	0.976764	0.99994	0.179704	0.0396664	0.857385	0.999997	0.0928861	0.0205455	0.925994	0.999925
ENSG00000188042.7	ARL4C	0.0586838	0.0165938	0.953204	0.99994	0.780179	0.222113	0.435285	0.999997	0.643288	0.182783	0.520037	0.999925
ENSG00000175906.4	ARL4D	-0.141599	-0.0465531	0.887397	0.99994	-0.353625	-0.115582	0.72362	0.999997	0.427992	0.137367	0.668657	0.999925
ENSG00000162980.16	ARL5A	0.204326	0.0406935	0.838099	0.99994	0.429655	0.0852892	0.667447	0.999997	0.314599	0.0624851	0.753066	0.999925
ENSG00000165997.4	ARL5B	0.436886	0.0926394	0.662194	0.99994	0.542427	0.114139	0.587524	0.999997	1.39134	0.294488	0.164122	0.999925
ENSG00000113966.9	ARL6	-0.594462	-0.118009	0.552203	0.99994	-0.283813	-0.0551465	0.776554	0.999997	-1.11597	-0.222387	0.264434	0.999925
ENSG00000170540.14	ARL6IP1	0.149363	0.0296433	0.881268	0.99994	0.5195	0.103468	0.603412	0.999997	0.688844	0.13743	0.490921	0.999925
ENSG00000182196.13	ARL6IP4	1.07602	0.761682	0.281919	0.99994	-0.0455595	-0.0332568	0.963661	0.999997	-1.27789	-0.993662	0.201287	0.999925
ENSG00000144746.6	ARL6IP5	0.358037	0.0694661	0.720316	0.99994	0.173941	0.0337445	0.861912	0.999997	0.350859	0.0681148	0.725694	0.999925
ENSG00000177917.10	ARL6IP6	0.321144	0.0536876	0.748101	0.99994	0.101971	0.0169872	0.91878	0.999997	0.617748	0.103072	0.536741	0.999925
ENSG00000143862.7	ARL8A	-0.202508	-0.0500448	0.839519	0.99994	-0.0192656	-0.00474308	0.984629	0.999997	-0.145624	-0.0358868	0.884218	0.999925
ENSG00000134108.12	ARL8B	0.42064	0.0558052	0.674018	0.99994	0.619535	0.0824286	0.535564	0.999997	1.33787	0.180041	0.180939	0.999925
ENSG00000196503.4	ARL9	0.877395	0.609424	0.380272	0.99994	0.648159	0.449143	0.516882	0.999997	0.717954	0.49769	0.472785	0.999925
ENSG00000104442.9	ARMC1	0.217542	0.0356949	0.827786	0.99994	0.253392	0.0415337	0.799966	0.999997	-0.0314488	-0.00515767	0.974912	0.999925
ENSG00000170632.13	ARMC10	0.3526	0.0635413	0.724388	0.99994	0.666347	0.119738	0.505189	0.999997	0.711833	0.128049	0.476568	0.999925
ENSG00000118690.12	ARMC2	0.516833	0.124845	0.605273	0.99994	0.371847	0.0891141	0.710007	0.999997	0.478429	0.114689	0.632345	0.999925
ENSG00000165309.13	ARMC3	0.451964	0.334502	0.651295	0.99994	-0.117721	-0.0886699	0.906289	0.999997	0.314019	0.232206	0.753507	0.999925
ENSG00000169126.15	ARMC4	0.648521	0.396551	0.516648	0.99994	0.472927	0.289669	0.636265	0.999997	0.202273	0.124742	0.839704	0.999925
ENSG00000140691.16	ARMC5	-0.0793867	-0.0200142	0.936725	0.99994	-0.271199	-0.0681013	0.786238	0.999997	-0.403304	-0.101628	0.686724	0.999925
ENSG00000105676.13	ARMC6	-0.0216825	-0.00328991	0.982701	0.99994	-0.0724338	-0.0109492	0.942257	0.999997	-1.05762	-0.16206	0.290229	0.999925
ENSG00000125449.6	ARMC7	-0.621499	-0.0855922	0.534271	0.99994	0.316537	0.0428496	0.751595	0.999997	0.0101864	0.00138319	0.991873	0.999925
ENSG00000114098.17	ARMC8	-0.917134	-0.0767891	0.359072	0.99994	0.0582915	0.00482096	0.953516	0.999997	-0.681185	-0.0566708	0.495754	0.999925
ENSG00000135931.17	ARMC9	0.81747	0.171728	0.41366	0.99994	0.166536	0.0348039	0.867735	0.999997	1.28263	0.269763	0.199621	0.999925
ENSG00000126947.12	ARMCX1	0.440304	0.0864342	0.659717	0.99994	0.412461	0.0806126	0.680001	0.999997	1.16352	0.228764	0.244619	0.999925
ENSG00000184867.13	ARMCX2	1.0824	0.326385	0.279074	0.99994	-0.50141	-0.15383	0.616083	0.999997	-1.31343	-0.414982	0.189038	0.999925
ENSG00000102401.19	ARMCX3	0.591612	0.0971051	0.554111	0.99994	0.438485	0.0717059	0.661035	0.999997	0.268235	0.0438756	0.788518	0.999925
ENSG00000196440.11	ARMCX4	-0.00572947	-0.00149115	0.995429	0.99994	-0.278448	-0.0721176	0.780668	0.999997	-1.26787	-0.341841	0.204845	0.999925
ENSG00000125962.14	ARMCX5	0.127398	0.022074	0.898625	0.99994	0.403751	0.0689961	0.686396	0.999997	-1.15625	-0.203926	0.24758	0.999925
ENSG00000198960.10	ARMCX6	0.444336	0.0766272	0.6568	0.99994	0.320869	0.0548465	0.74831	0.999997	0.449394	0.07687	0.653148	0.999925
ENSG00000146476.10	ARMT1	0.749485	0.122938	0.453565	0.99994	0.312553	0.0510567	0.75462	0.999997	0.83511	0.137057	0.403656	0.999925
ENSG00000143437.20	ARNT	-0.168494	-0.0428605	0.866195	0.99994	-0.0444473	-0.0112945	0.964548	0.999997	0.273789	0.0696215	0.784246	0.999925
ENSG00000172379.20	ARNT2	-0.2983	-0.14178	0.765474	0.99994	0.273256	0.129362	0.784657	0.999997	0.194471	0.0920062	0.845807	0.999925
ENSG00000133794.17	ARNTL	-0.31392	-0.0669254	0.753582	0.99994	-0.234231	-0.0497032	0.814806	0.999997	-0.639175	-0.136379	0.522709	0.999925
ENSG00000029153.14	ARNTL2	-0.11752	-0.03379	0.906448	0.99994	0.0237676	0.00682651	0.981038	0.999997	-0.252013	-0.0723946	0.801031	0.999925
ENSG00000241685.9	ARPC1A	0.108707	0.0614846	0.913435	0.99994	0.288635	0.160637	0.772861	0.999997	-0.0135765	-0.00764837	0.989168	0.999925
ENSG00000130429.13	ARPC1B	0.624315	0.202833	0.532421	0.99994	-0.248591	-0.0815973	0.803677	0.999997	-0.0811715	-0.0265444	0.935306	0.999925
ENSG00000163466.15	ARPC2	0.583339	0.0888643	0.559665	0.99994	0.481298	0.0733678	0.630305	0.999997	0.524432	0.0799508	0.599978	0.999925
ENSG00000111229.15	ARPC3	0.378138	0.11058	0.705328	0.99994	0.230222	0.0673319	0.817919	0.999997	0.135548	0.0396164	0.892178	0.999925
ENSG00000241553.12	ARPC4	0.241748	0.0823609	0.808975	0.99994	0.254519	0.0868273	0.799094	0.999997	0.0602909	0.0205419	0.951924	0.999925
ENSG00000162704.15	ARPC5	0.654237	0.110312	0.512959	0.99994	0.387376	0.0652499	0.698478	0.999997	0.621093	0.104823	0.534539	0.999925
ENSG00000136950.13	ARPC5L	0.80759	0.136582	0.419327	0.99994	0.489483	0.0824199	0.6245	0.999997	0.419364	0.0705996	0.67495	0.999925
ENSG00000242498.7	ARPIN	0.37014	0.136065	0.711278	0.99994	-0.113407	-0.041751	0.909708	0.999997	0.355144	0.129217	0.722482	0.999925
ENSG00000128989.10	ARPP19	0.127248	0.0143792	0.898744	0.99994	0.955955	0.108983	0.339095	0.999997	1.86087	0.216528	0.0627626	0.999925
ENSG00000172995.16	ARPP21	0.0666601	0.0585934	0.946852	0.99994	0.0499957	0.0437343	0.960126	0.999997	-0.110599	-0.0975204	0.911934	0.999925
ENSG00000120500.17	ARR3	0.526281	0.427098	0.598693	0.99994	-0.839323	-0.724534	0.401288	0.999997	-0.442019	-0.372492	0.658476	0.999925
ENSG00000137486.16	ARRB1	-0.576452	-0.0937787	0.56431	0.99994	-0.374644	-0.0607199	0.707925	0.999997	0.0781185	0.0126441	0.937734	0.999925
ENSG00000141480.17	ARRB2	0.518483	0.13056	0.604122	0.99994	-0.0244006	-0.00613129	0.980533	0.999997	0.330515	0.0831325	0.741011	0.999925
ENSG00000197070.13	ARRDC1	1.02279	0.222376	0.306408	0.99994	0.0434407	0.00939824	0.96535	0.999997	0.0716172	0.0155173	0.942907	0.999925
ENSG00000105643.9	ARRDC2	0.316622	0.0517662	0.75153	0.99994	0.205525	0.0333708	0.837162	0.999997	0.702212	0.114139	0.482547	0.999925
ENSG00000113369.8	ARRDC3	0.180656	0.0339146	0.856637	0.99994	0.71423	0.134076	0.475085	0.999997	0.469679	0.0880659	0.638584	0.999925
ENSG00000140450.8	ARRDC4	0.144357	0.0473318	0.885218	0.99994	0.292013	0.0953592	0.770276	0.999997	1.13053	0.370864	0.258252	0.999925
ENSG00000100299.17	ARSA	0.948018	0.162638	0.34312	0.99994	0.387385	0.0660507	0.698472	0.999997	0.297464	0.0507246	0.766112	0.999925
ENSG00000113273.16	ARSB	-0.0720394	-0.0180517	0.942571	0.99994	-0.23748	-0.0595624	0.812284	0.999997	-0.0432243	-0.0108384	0.965523	0.999925
ENSG00000006756.15	ARSD	0.610526	0.102246	0.541513	0.99994	-0.181136	-0.0302461	0.856261	0.999997	0.54927	0.0917362	0.58282	0.999925
ENSG00000062096.14	ARSF	-0.275051	-0.188994	0.783277	0.99994	0.606331	0.403888	0.544295	0.999997	0.638915	0.425943	0.522878	0.999925
ENSG00000141337.12	ARSG	-0.0437644	-0.0111324	0.965092	0.99994	-0.256925	-0.0649517	0.797237	0.999997	0.369893	0.0924781	0.711462	0.999925
ENSG00000183876.8	ARSI	1.15412	0.965788	0.248449	0.99994	-0.207032	-0.180833	0.835985	0.999997	-0.122219	-0.106758	0.902725	0.999925
ENSG00000180801.13	ARSJ	-0.690678	-0.501733	0.489768	0.99994	-0.910686	-0.671186	0.362461	0.999997	-1.39267	-1.06922	0.163721	0.999925
ENSG00000164291.16	ARSK	-2.20944	-0.399527	0.0271437	0.99994	-0.792558	-0.13412	0.428035	0.999997	-0.626861	-0.105856	0.53075	0.999925
ENSG00000156219.16	ART3	-0.632404	-0.48002	0.527123	0.99994	0.940818	0.677509	0.346798	0.999997	-0.237916	-0.177487	0.811946	0.999925
ENSG00000117407.16	ARTN	-0.342563	-0.280859	0.731927	0.99994	0.354161	0.276555	0.723219	0.999997	-0.478943	-0.39219	0.631979	0.999925
ENSG00000173409.13	ARV1	1.1681	0.141887	0.242767	0.99994	0.724727	0.0871879	0.468619	0.999997	1.1582	0.140131	0.246783	0.999925
ENSG00000099889.13	ARVCF	-0.0310065	-0.013839	0.975264	0.99994	0.0215086	0.00942121	0.98284	0.999997	0.18645	0.0812092	0.852092	0.999925
ENSG00000004848.7	ARX	0.888573	0.212609	0.374233	0.99994	-1.06833	-0.265947	0.285372	0.999997	-0.391297	-0.0951298	0.695578	0.999925
ENSG00000104763.18	ASAH1	0.442284	0.149258	0.658283	0.99994	0.192763	0.0650139	0.847145	0.999997	0.710052	0.2407	0.477672	0.999925
ENSG00000188611.14	ASAH2	0.435241	0.272885	0.663387	0.99994	0.338062	0.210753	0.735317	0.999997	-1.07544	-0.717038	0.282176	0.999925
ENSG00000204147.10	ASAH2B	0.944553	0.568854	0.344887	0.99994	-0.36599	-0.228469	0.714372	0.999997	0.0658508	0.0404054	0.947497	0.999925
ENSG00000153317.14	ASAP1	-0.877377	-0.313978	0.380282	0.99994	-0.309514	-0.110422	0.756931	0.999997	-0.401521	-0.14324	0.688036	0.999925
ENSG00000151693.10	ASAP2	-0.442098	-0.162105	0.658419	0.99994	-0.448257	-0.163461	0.653968	0.999997	-0.0866778	-0.0314381	0.930928	0.999925
ENSG00000088280.18	ASAP3	1.15283	0.937751	0.24898	0.99994	0.483781	0.398471	0.628541	0.999997	0.821212	0.66858	0.411526	0.999925
ENSG00000065802.11	ASB1	-0.390388	-0.0606561	0.696249	0.99994	-0.224727	-0.0347933	0.822192	0.999997	0.246613	0.0381594	0.805208	0.999925
ENSG00000165192.13	ASB11	-0.4903	-0.372962	0.623922	0.99994	-0.374958	-0.281446	0.707692	0.999997	-0.755862	-0.579362	0.449732	0.999925
ENSG00000198881.9	ASB12	0.63045	0.296761	0.5284	0.99994	0.282119	0.132441	0.777852	0.999997	0.471868	0.220217	0.637021	0.999925
ENSG00000196372.12	ASB13	0.258959	0.0420515	0.795667	0.99994	0.219351	0.0353631	0.826377	0.999997	0.281266	0.0454008	0.778506	0.999925
ENSG00000239388.8	ASB14	1.17496	0.729232	0.240011	0.99994	-0.450436	-0.293327	0.652396	0.999997	-1.77404	-1.26451	0.0760564	0.999925
ENSG00000161664.6	ASB16	-0.328586	-0.225946	0.742468	0.99994	-0.414138	-0.282854	0.678773	0.999997	0.367273	0.242516	0.713416	0.999925
ENSG00000100628.11	ASB2	0.574228	0.32533	0.565814	0.99994	-0.609913	-0.363517	0.541919	0.999997	0.864082	0.482255	0.387543	0.999925
ENSG00000115239.21	ASB3	-0.0907704	-0.0414022	0.927675	0.99994	0.998203	0.438818	0.318181	0.999997	-0.250935	-0.114178	0.801864	0.999925
ENSG00000148331.11	ASB6	-1.56611	-0.158831	0.117322	0.99994	-1.53576	-0.154419	0.124597	0.999997	-2.3651	-0.245388	0.0180254	0.999925
ENSG00000183475.12	ASB7	-0.492267	-0.0918075	0.622531	0.99994	0.290857	0.0533451	0.771161	0.999997	0.0338496	0.00622914	0.972997	0.999925
ENSG00000177981.10	ASB8	0.416382	0.0680371	0.67713	0.99994	-0.109605	-0.0178249	0.912723	0.999997	0.0823312	0.0133873	0.934383	0.999925
ENSG00000102048.15	ASB9	0.219244	0.176087	0.82646	0.99994	-0.0437285	-0.035208	0.965121	0.999997	-1.21975	-1.06637	0.222561	0.999925
ENSG00000138303.17	ASCC1	0.380712	0.0633449	0.703417	0.99994	-0.0195149	-0.00322751	0.98443	0.999997	1.38328	0.228963	0.16658	0.999925
ENSG00000100325.14	ASCC2	-0.124717	-0.0169778	0.900748	0.99994	-0.526774	-0.0717293	0.598351	0.999997	-0.220823	-0.0300194	0.82523	0.999925
ENSG00000112249.13	ASCC3	-0.878364	-0.196581	0.379746	0.99994	-0.408739	-0.0909459	0.682731	0.999997	-0.168539	-0.0374747	0.866159	0.999925
ENSG00000183734.4	ASCL2	-0.50563	-0.357856	0.613116	0.99994	-0.204351	-0.141296	0.838079	0.999997	0.1232	0.0840252	0.901949	0.999925
ENSG00000232237.3	ASCL5	0.493046	0.357606	0.62198	0.99994	-0.482932	-0.361139	0.629144	0.999997	-0.957689	-0.722631	0.33822	0.999925
ENSG00000111875.7	ASF1A	0.785658	0.179606	0.432068	0.99994	0.214805	0.0488629	0.829919	0.999997	0.341817	0.0777943	0.732489	0.999925
ENSG00000105011.8	ASF1B	-0.236421	-0.0663874	0.813106	0.99994	-0.116358	-0.0325502	0.907369	0.999997	0.0339857	0.00951546	0.972889	0.999925
ENSG00000141505.11	ASGR1	0.419143	0.388108	0.675112	0.99994	1.85384	1.63986	0.0637626	0.999997	0.510452	0.467808	0.609735	0.999925
ENSG00000161944.16	ASGR2	0.342587	0.0866504	0.73191	0.99994	-0.751332	-0.192859	0.452453	0.999997	0.414689	0.103584	0.678369	0.999925
ENSG00000116539.12	ASH1L	-1.18548	-0.325271	0.235828	0.99994	-0.632378	-0.171079	0.52714	0.999997	-0.405045	-0.109339	0.685445	0.999925
ENSG00000129691.15	ASH2L	0.509879	0.0475804	0.610136	0.99994	0.242136	0.0225589	0.808675	0.999997	0.791459	0.07409	0.428676	0.999925
ENSG00000110881.11	ASIC1	0.628128	0.306936	0.52992	0.99994	0.139214	0.0683565	0.889281	0.999997	0.20012	0.0988343	0.841387	0.999925
ENSG00000213199.7	ASIC3	-0.392406	-0.18309	0.694758	0.99994	-0.073302	-0.0334917	0.941566	0.999997	0.540389	0.243459	0.588929	0.999925
ENSG00000101440.9	ASIP	0.686418	0.5482	0.49245	0.99994	0.278576	0.222922	0.78057	0.999997	-0.956698	-0.796536	0.33872	0.999925
ENSG00000126522.16	ASL	0.292769	0.0846386	0.769698	0.99994	0.0765589	0.0220627	0.938974	0.999997	-0.106346	-0.0306993	0.915308	0.999925
ENSG00000198356.11	ASNA1	0.504439	0.0764885	0.613953	0.99994	0.174029	0.0263269	0.861842	0.999997	-0.0661535	-0.0100086	0.947256	0.999925
ENSG00000070669.16	ASNS	0.170707	0.16494	0.864454	0.99994	-0.359209	-0.356675	0.719439	0.999997	-0.835607	-0.863744	0.403376	0.999925
ENSG00000138381.9	ASNSD1	-0.160867	-0.0221181	0.872198	0.99994	0.00739473	0.00101148	0.9941	0.999997	-0.505726	-0.0695075	0.613049	0.999925
ENSG00000204653.9	ASPDH	-0.291927	-0.192066	0.770343	0.99994	-1.49692	-1.04339	0.134413	0.999997	-1.22063	-0.839469	0.222227	0.999925
ENSG00000198363.17	ASPH	-0.00769153	-0.00179542	0.993863	0.99994	-0.140535	-0.0328457	0.888238	0.999997	-0.179399	-0.0419178	0.857624	0.999925
ENSG00000174939.10	ASPHD1	0.485756	0.146159	0.62714	0.99994	0.202801	0.060728	0.839291	0.999997	-0.166261	-0.0501304	0.867951	0.999925
ENSG00000128203.6	ASPHD2	-1.0825	-0.280816	0.27903	0.99994	-0.76304	-0.192632	0.44544	0.999997	1.92122	0.468322	0.0547035	0.999925
ENSG00000066279.17	ASPM	-0.239199	-0.166837	0.810951	0.99994	-0.304905	-0.211272	0.760439	0.999997	-0.112173	-0.0775297	0.910686	0.999925
ENSG00000244617.2	ASPRV1	1.58745	0.886459	0.112411	0.99994	-0.0475212	-0.0272453	0.962098	0.999997	0.688695	0.387208	0.491015	0.999925
ENSG00000169696.15	ASPSCR1	0.338992	0.0819284	0.734616	0.99994	-0.292828	-0.0707677	0.769653	0.999997	0.0406534	0.00979833	0.967572	0.999925
ENSG00000162174.12	ASRGL1	0.208136	0.0951702	0.835123	0.99994	-0.319399	-0.146803	0.749424	0.999997	0.22975	0.102515	0.818286	0.999925
ENSG00000130707.17	ASS1	0.366901	0.170698	0.713693	0.99994	0.173708	0.0806962	0.862095	0.999997	1.03958	0.4846	0.298535	0.999925
ENSG00000034533.11	ASTE1	-0.0984173	-0.0166813	0.921601	0.99994	-0.470001	-0.0792919	0.638354	0.999997	0.338764	0.0565193	0.734788	0.999925
ENSG00000188886.3	ASTL	-0.284314	-0.218853	0.77617	0.99994	0.154737	0.115848	0.877029	0.999997	0.877903	0.642004	0.379997	0.999925
ENSG00000148219.16	ASTN2	-0.599988	-0.282468	0.548514	0.99994	-0.155985	-0.0706447	0.876045	0.999997	-0.770957	-0.359752	0.440732	0.999925
ENSG00000171456.17	ASXL1	-0.734584	-0.169671	0.462593	0.99994	-0.478889	-0.109798	0.632017	0.999997	-0.397854	-0.0911991	0.690738	0.999925
ENSG00000143970.16	ASXL2	-1.00379	-0.238986	0.315482	0.99994	-0.532026	-0.125555	0.594708	0.999997	-0.150077	-0.0353422	0.880704	0.999925
ENSG00000138138.13	ATAD1	0.0682911	0.0069773	0.945554	0.99994	0.158719	0.0161403	0.873891	0.999997	0.909132	0.092904	0.363281	0.999925
ENSG00000156802.12	ATAD2	-0.768236	-0.217569	0.442347	0.99994	-0.542918	-0.153503	0.587186	0.999997	-0.377406	-0.106661	0.705872	0.999925
ENSG00000119778.14	ATAD2B	-0.984656	-0.242987	0.324793	0.99994	-0.836629	-0.203549	0.402801	0.999997	-0.252868	-0.0608445	0.80037	0.999925
ENSG00000197785.13	ATAD3A	-0.300634	-0.0622701	0.763694	0.99994	-0.581425	-0.120395	0.560954	0.999997	-1.243	-0.260961	0.213868	0.999925
ENSG00000160072.19	ATAD3B	-0.162598	-0.0548454	0.870835	0.99994	-0.79334	-0.270372	0.42758	0.999997	-0.811705	-0.277572	0.416961	0.999925
ENSG00000176208.8	ATAD5	-0.187698	-0.0653654	0.851113	0.99994	-0.2706	-0.0932488	0.786699	0.999997	-0.267264	-0.0922956	0.789266	0.999925
ENSG00000137343.17	ATAT1	1.37199	0.447515	0.170066	0.99994	0.106079	0.0350705	0.91552	0.999997	0.646647	0.211154	0.51786	0.999925
ENSG00000167654.17	ATCAY	1.18382	1.07865	0.236484	0.99994	0.642235	0.589462	0.520721	0.999997	0.776935	0.706261	0.437197	0.999925
ENSG00000107669.17	ATE1	-0.458521	-0.0718004	0.646578	0.99994	-0.0884223	-0.0136686	0.929541	0.999997	-0.319182	-0.0495213	0.749589	0.999925
ENSG00000123268.8	ATF1	-0.0118887	-0.00221242	0.990514	0.99994	0.403604	0.0743417	0.686504	0.999997	0.616839	0.11374	0.537341	0.999925
ENSG00000115966.16	ATF2	-0.0367654	-0.00648465	0.970672	0.99994	0.465218	0.081714	0.641775	0.999997	0.604481	0.106314	0.545524	0.999925
ENSG00000162772.16	ATF3	0.0547931	0.0175448	0.956303	0.99994	0.283591	0.0904615	0.776723	0.999997	0.211928	0.0676309	0.832164	0.999925
ENSG00000128272.14	ATF4	0.128576	0.0517214	0.897693	0.99994	0.01993	0.00802261	0.984099	0.999997	0.149165	0.0600671	0.881423	0.999925
ENSG00000169136.10	ATF5	-0.00318431	-0.000576457	0.997459	0.99994	0.34263	0.0619948	0.731877	0.999997	0.369081	0.0667971	0.712067	0.999925
ENSG00000118217.5	ATF6	-0.926483	-0.0912808	0.354195	0.99994	-0.502602	-0.0493277	0.615244	0.999997	0.772058	0.0760218	0.44008	0.999925
ENSG00000213676.11	ATF6B	0.349073	0.091069	0.727035	0.99994	-0.312983	-0.0816332	0.754293	0.999997	0.155311	0.0404739	0.876576	0.999925
ENSG00000170653.18	ATF7	-0.300347	-0.0572211	0.763912	0.99994	-0.144001	-0.0271798	0.8855	0.999997	-0.291385	-0.0551918	0.770757	0.999925
ENSG00000171681.12	ATF7IP	-0.929385	-0.24253	0.352689	0.99994	-0.244441	-0.0627877	0.80689	0.999997	0.222751	0.0570892	0.823729	0.999925
ENSG00000166669.13	ATF7IP2	0.367162	0.0784358	0.713498	0.99994	-0.270848	-0.0578323	0.786508	0.999997	0.365221	0.0773413	0.714947	0.999925
ENSG00000152348.15	ATG10	0.409351	0.09976	0.682282	0.99994	0.232935	0.0562007	0.815812	0.999997	0.167113	0.0403576	0.867281	0.999925
ENSG00000123395.14	ATG101	-0.234856	-0.0642254	0.814321	0.99994	-0.208716	-0.0565364	0.83467	0.999997	-0.752556	-0.206648	0.451717	0.999925
ENSG00000145782.12	ATG12	0.596098	0.144344	0.551109	0.99994	0.455042	0.109661	0.649079	0.999997	0.823306	0.198733	0.410334	0.999925
ENSG00000175224.16	ATG13	0.112141	0.0122967	0.910712	0.99994	-0.380749	-0.0417756	0.703389	0.999997	0.28995	0.0317956	0.771854	0.999925
ENSG00000126775.8	ATG14	-0.103755	-0.0203859	0.917364	0.99994	0.212343	0.0412104	0.831839	0.999997	0.211573	0.0411229	0.83244	0.999925
ENSG00000085978.21	ATG16L1	0.129117	0.0227375	0.897265	0.99994	0.0592933	0.010403	0.952719	0.999997	-0.448598	-0.0790753	0.653722	0.999925
ENSG00000168010.10	ATG16L2	1.94205	0.472278	0.0521308	0.99994	0.239806	0.0577431	0.810481	0.999997	1.32865	0.318524	0.183964	0.999925
ENSG00000110046.12	ATG2A	-0.591644	-0.150959	0.554089	0.99994	-0.172701	-0.043568	0.862886	0.999997	-0.488625	-0.123925	0.625107	0.999925
ENSG00000066739.11	ATG2B	-0.860187	-0.249968	0.389686	0.99994	-0.244019	-0.0695407	0.807216	0.999997	-0.0130488	-0.0037119	0.989589	0.999925
ENSG00000144848.10	ATG3	0.494061	0.106969	0.621263	0.99994	0.152922	0.0330166	0.87846	0.999997	0.0581635	0.0125684	0.953618	0.999925
ENSG00000101844.17	ATG4A	0.150318	0.0224782	0.880514	0.99994	-0.656921	-0.0983428	0.511232	0.999997	0.296628	0.0438854	0.76675	0.999925
ENSG00000168397.16	ATG4B	0.348965	0.0768408	0.727115	0.99994	-0.0751241	-0.0165018	0.940116	0.999997	-0.297464	-0.0655353	0.766112	0.999925
ENSG00000125703.14	ATG4C	0.146278	0.0382403	0.883702	0.99994	0.315292	0.0814958	0.75254	0.999997	0.673142	0.174141	0.500857	0.999925
ENSG00000130734.9	ATG4D	-0.544459	-0.119759	0.586125	0.99994	-0.427399	-0.0930082	0.669089	0.999997	-1.17854	-0.261657	0.238582	0.999925
ENSG00000057663.15	ATG5	0.239869	0.0566448	0.810432	0.99994	0.321238	0.0756263	0.74803	0.999997	-0.110995	-0.0261866	0.91162	0.999925
ENSG00000197548.12	ATG7	0.251149	0.0324729	0.801699	0.99994	0.0718729	0.00928567	0.942703	0.999997	0.127885	0.016525	0.89824	0.999925
ENSG00000198925.11	ATG9A	-0.488135	-0.204576	0.625455	0.99994	-0.146679	-0.0607056	0.883385	0.999997	0.0611808	0.0252713	0.951215	0.999925
ENSG00000181652.19	ATG9B	0.264243	0.170376	0.791593	0.99994	-0.258557	-0.168603	0.795977	0.999997	1.4029	0.872533	0.160646	0.999925
ENSG00000142102.15	ATHL1	1.87917	0.524287	0.0602209	0.99994	-0.202453	-0.0573064	0.839562	0.999997	-0.215826	-0.0609661	0.829123	0.999925
ENSG00000138363.14	ATIC	-0.739202	-0.0732127	0.459785	0.99994	0.0665182	0.00655753	0.946965	0.999997	-0.00211408	-0.000208468	0.998313	0.999925
ENSG00000198513.11	ATL1	-1.26414	-0.428059	0.206179	0.99994	-0.676013	-0.219731	0.499032	0.999997	0.552399	0.172965	0.580675	0.999925
ENSG00000119787.13	ATL2	-0.39673	-0.0578175	0.691566	0.99994	0.327898	0.047316	0.742989	0.999997	0.153748	0.022221	0.877808	0.999925
ENSG00000184743.12	ATL3	-0.125131	-0.0115298	0.90042	0.99994	0.680169	0.0628565	0.496397	0.999997	1.19979	0.111748	0.230222	0.999925
ENSG00000149311.18	ATM	-0.491921	-0.110789	0.622776	0.99994	-0.440533	-0.098853	0.659551	0.999997	0.395898	0.0886042	0.69218	0.999925
ENSG00000166454.9	ATMIN	-0.789132	-0.0902499	0.430035	0.99994	0.418801	0.0474953	0.675362	0.999997	0.0333103	0.003777	0.973427	0.999925
ENSG00000111676.14	ATN1	-0.982456	-0.272849	0.325875	0.99994	-0.476347	-0.130348	0.633827	0.999997	-0.740343	-0.203765	0.459092	0.999925
ENSG00000168874.12	ATOH8	-0.522513	-0.455881	0.601313	0.99994	-0.398545	-0.335365	0.690228	0.999997	-0.0634199	-0.0511099	0.949432	0.999925
ENSG00000177556.11	ATOX1	0.184211	0.0662025	0.853848	0.99994	0.0379313	0.0135936	0.969742	0.999997	-0.235013	-0.0845351	0.814199	0.999925
ENSG00000206190.11	ATP10A	-0.278345	-0.133242	0.780748	0.99994	-0.213803	-0.101137	0.830701	0.999997	-0.0283906	-0.0133702	0.977351	0.999925
ENSG00000118322.13	ATP10B	-0.562024	-0.410849	0.5741	0.99994	-0.565152	-0.4103	0.57197	0.999997	-0.458805	-0.331029	0.646375	0.999925
ENSG00000145246.13	ATP10D	-0.214113	-0.0532169	0.830459	0.99994	0.224125	0.055369	0.82266	0.999997	0.437957	0.10827	0.661418	0.999925
ENSG00000068650.18	ATP11A	-0.769301	-0.271755	0.441715	0.99994	-0.536587	-0.188482	0.591553	0.999997	-0.348644	-0.122303	0.727356	0.999925
ENSG00000058063.15	ATP11B	-0.270287	-0.0664032	0.78694	0.99994	0.0603115	0.0147611	0.951908	0.999997	0.492195	0.120616	0.622582	0.999925
ENSG00000101974.14	ATP11C	-0.996615	-0.180953	0.318951	0.99994	-0.0506561	-0.00903486	0.9596	0.999997	-0.04328	-0.00772422	0.965478	0.999925
ENSG00000105726.16	ATP13A1	-0.550631	-0.154097	0.581886	0.99994	-0.103402	-0.0288718	0.917644	0.999997	-0.251648	-0.0702987	0.801313	0.999925
ENSG00000159363.17	ATP13A2	-0.0385108	-0.016618	0.96928	0.99994	-0.0472383	-0.0202987	0.962323	0.999997	-0.100316	-0.0431652	0.920093	0.999925
ENSG00000133657.15	ATP13A3	-0.293799	-0.115306	0.768912	0.99994	0.137065	0.0539287	0.89098	0.999997	0.202795	0.0797988	0.839295	0.999925
ENSG00000163399.15	ATP1A1	-0.216611	-0.0497026	0.828512	0.99994	0.117761	0.0270755	0.906257	0.999997	0.244155	0.0561574	0.807111	0.999925
ENSG00000018625.14	ATP1A2	0.441924	0.3353	0.658544	0.99994	0.803462	0.596207	0.421708	0.999997	0.241325	0.182844	0.809303	0.999925
ENSG00000105409.17	ATP1A3	-0.261113	-0.172236	0.794006	0.99994	-0.485682	-0.320542	0.627193	0.999997	0.453021	0.29357	0.650534	0.999925
ENSG00000143153.12	ATP1B1	1.02777	0.131799	0.304058	0.99994	1.0015	0.12807	0.316586	0.999997	1.76181	0.22894	0.0781018	0.999925
ENSG00000129244.8	ATP1B2	1.0102	0.764837	0.312399	0.99994	0.412549	0.315591	0.679937	0.999997	-0.402267	-0.317966	0.687488	0.999925
ENSG00000069849.10	ATP1B3	0.115311	0.025676	0.908198	0.99994	0.232746	0.0519096	0.815958	0.999997	-0.151682	-0.0337904	0.879438	0.999925
ENSG00000166896.7	ATP23	-0.109691	-0.0197299	0.912655	0.99994	0.0787039	0.0139304	0.937268	0.999997	-0.720015	-0.12996	0.471516	0.999925
ENSG00000196296.13	ATP2A1	1.1878	1.1002	0.23491	0.99994	1.01355	0.937191	0.3108	0.999997	1.24009	1.14088	0.214943	0.999925
ENSG00000174437.16	ATP2A2	-0.708271	-0.197289	0.478777	0.99994	-0.222783	-0.0620124	0.823704	0.999997	-0.363207	-0.101097	0.71645	0.999925
ENSG00000074370.17	ATP2A3	0.278202	0.0556822	0.780858	0.99994	0.160572	0.0320231	0.872431	0.999997	-0.327656	-0.0656032	0.743172	0.999925
ENSG00000070961.15	ATP2B1	-0.319294	-0.132955	0.749503	0.99994	-0.0806096	-0.0336192	0.935752	0.999997	-0.399207	-0.166419	0.689741	0.999925
ENSG00000157087.18	ATP2B2	-0.718709	-0.430412	0.47232	0.99994	-0.200567	-0.112038	0.841037	0.999997	-0.801888	-0.465525	0.422618	0.999925
ENSG00000067842.17	ATP2B3	-0.744727	-0.288895	0.456437	0.99994	-0.796943	-0.30646	0.425484	0.999997	-0.210121	-0.0785828	0.833573	0.999925
ENSG00000058668.14	ATP2B4	-0.336256	-0.14396	0.736678	0.99994	-0.170757	-0.0731534	0.864415	0.999997	-0.158916	-0.0680622	0.873735	0.999925
ENSG00000017260.19	ATP2C1	0.00803598	0.00164759	0.993588	0.99994	0.376698	0.0773859	0.706398	0.999997	0.320021	0.0657071	0.748952	0.999925
ENSG00000064270.12	ATP2C2	-0.238431	-0.213661	0.811547	0.99994	-0.173532	-0.153623	0.862233	0.999997	-0.424	-0.380237	0.671566	0.999925
ENSG00000152234.15	ATP5A1	0.51239	0.057399	0.608378	0.99994	0.204314	0.0228735	0.838108	0.999997	0.0852949	0.00954284	0.932027	0.999925
ENSG00000110955.8	ATP5B	0.210947	0.0235449	0.832929	0.99994	0.163574	0.0182817	0.870066	0.999997	-0.381255	-0.0426105	0.703014	0.999925
ENSG00000165629.19	ATP5C1	0.430758	0.090355	0.666644	0.99994	0.236059	0.0494058	0.813387	0.999997	0.373006	0.0781475	0.709144	0.999925
ENSG00000099624.7	ATP5D	0.26826	0.108488	0.788499	0.99994	0.344031	0.138856	0.730823	0.999997	-0.0646269	-0.0261322	0.948471	0.999925
ENSG00000124172.9	ATP5E	0.387137	0.17187	0.698655	0.99994	0.184899	0.082038	0.853308	0.999997	0.0396572	0.0175831	0.968366	0.999925
ENSG00000116459.10	ATP5F1	0.385609	0.109422	0.699787	0.99994	0.212696	0.060357	0.831564	0.999997	0.21697	0.0615579	0.828232	0.999925
ENSG00000159199.13	ATP5G1	0.511435	0.141159	0.609046	0.99994	0.333692	0.0918526	0.738612	0.999997	-0.0581932	-0.0160453	0.953595	0.999925
ENSG00000135390.17	ATP5G2	0.309157	0.0887472	0.757202	0.99994	0.116662	0.0334824	0.907128	0.999997	0.0421025	0.0120813	0.966417	0.999925
ENSG00000154518.9	ATP5G3	0.47534	0.145923	0.634544	0.99994	0.183996	0.0564329	0.854017	0.999997	0.0180246	0.00552371	0.985619	0.999925
ENSG00000167863.11	ATP5H	0.395718	0.180204	0.692313	0.99994	0.423408	0.192353	0.671997	0.999997	0.237154	0.107845	0.812537	0.999925
ENSG00000169020.9	ATP5I	0.500139	0.41175	0.616977	0.99994	0.291324	0.239966	0.770803	0.999997	0.176156	0.146451	0.860171	0.999925
ENSG00000154723.12	ATP5J	0.483148	0.129406	0.62899	0.99994	0.283108	0.0755357	0.777094	0.999997	0.114041	0.0304727	0.909205	0.999925
ENSG00000241468.7	ATP5J2	0.613706	0.217098	0.53941	0.99994	0.44846	0.158005	0.653822	0.999997	0.261292	0.0922312	0.793867	0.999925
ENSG00000167283.7	ATP5L	0.410766	0.187031	0.681244	0.99994	0.238129	0.108206	0.811781	0.999997	0.068845	0.0313337	0.945113	0.999925
ENSG00000249222.1	ATP5L2	-0.544909	-0.398735	0.585816	0.99994	-0.53267	-0.386089	0.594262	0.999997	-0.163353	-0.116798	0.87024	0.999925
ENSG00000241837.6	ATP5O	0.446121	0.266087	0.65551	0.99994	0.116882	0.0698368	0.906954	0.999997	-0.0772281	-0.0465822	0.938442	0.999925
ENSG00000125375.14	ATP5S	0.511412	0.153201	0.609063	0.99994	0.0733048	0.0218909	0.941564	0.999997	0.562103	0.166736	0.574046	0.999925
ENSG00000105341.18	ATP5SL	-0.374039	-0.0478453	0.708375	0.99994	-0.300588	-0.0382766	0.763729	0.999997	-0.572938	-0.0732116	0.566686	0.999925
ENSG00000071553.16	ATP6AP1	0.377241	0.0433219	0.705995	0.99994	-0.327583	-0.0376315	0.743227	0.999997	-0.0484889	-0.00556599	0.961327	0.999925
ENSG00000205464.12	ATP6AP1L	-1.03467	-0.36798	0.300825	0.99994	-1.24694	-0.441696	0.212421	0.999997	-0.236588	-0.0801614	0.812976	0.999925
ENSG00000182220.14	ATP6AP2	0.386225	0.0595959	0.69933	0.99994	0.498062	0.0770369	0.61844	0.999997	0.658287	0.101962	0.510354	0.999925
ENSG00000033627.16	ATP6V0A1	0.445108	0.0581241	0.656242	0.99994	-0.157436	-0.0205134	0.874901	0.999997	1.15663	0.152072	0.247424	0.999925
ENSG00000185344.13	ATP6V0A2	0.212031	0.0241079	0.832082	0.99994	-0.0684868	-0.00775391	0.945398	0.999997	0.357812	0.0405283	0.720484	0.999925
ENSG00000117410.13	ATP6V0B	0.290421	0.0728079	0.771494	0.99994	0.264012	0.0662726	0.791771	0.999997	0.0117172	0.00293693	0.990651	0.999925
ENSG00000185883.11	ATP6V0C	0.095629	0.0788937	0.923815	0.99994	0.0370841	0.0303698	0.970418	0.999997	0.0435928	0.0357119	0.965229	0.999925
ENSG00000159720.11	ATP6V0D1	0.364872	0.0964451	0.715207	0.99994	0.135681	0.0358564	0.892073	0.999997	0.470579	0.124614	0.637942	0.999925
ENSG00000147614.3	ATP6V0D2	0.0168082	0.0119971	0.98659	0.99994	0.177427	0.124602	0.859173	0.999997	0.606933	0.415586	0.543895	0.999925
ENSG00000113732.8	ATP6V0E1	0.720024	0.162617	0.47151	0.99994	0.523682	0.118124	0.6005	0.999997	0.464927	0.104796	0.641984	0.999925
ENSG00000171130.17	ATP6V0E2	0.85061	0.168694	0.394986	0.99994	0.650721	0.127985	0.515227	0.999997	0.143266	0.0283287	0.88608	0.999925
ENSG00000114573.9	ATP6V1A	0.302413	0.0359541	0.762337	0.99994	0.176976	0.0210446	0.859527	0.999997	0.720905	0.0860666	0.470968	0.999925
ENSG00000147416.10	ATP6V1B2	-0.086305	-0.0175014	0.931224	0.99994	0.0813349	0.0165218	0.935176	0.999997	0.485298	0.0988049	0.627465	0.999925
ENSG00000155097.11	ATP6V1C1	0.149746	0.0201239	0.880965	0.99994	0.249321	0.0335206	0.803113	0.999997	0.69648	0.0939544	0.486129	0.999925
ENSG00000143882.10	ATP6V1C2	0.765478	0.274728	0.443987	0.99994	0.203953	0.0731365	0.83839	0.999997	0.540634	0.193034	0.58876	0.999925
ENSG00000100554.11	ATP6V1D	0.501784	0.11724	0.615819	0.99994	0.209104	0.0487267	0.834367	0.999997	0.691251	0.161463	0.489408	0.999925
ENSG00000131100.12	ATP6V1E1	0.304603	0.0628108	0.760668	0.99994	0.156956	0.0323716	0.87528	0.999997	-0.00773148	-0.00159368	0.993831	0.999925
ENSG00000250565.6	ATP6V1E2	-0.301964	-0.0809068	0.762679	0.99994	0.111388	0.0291696	0.911309	0.999997	0.208811	0.0546497	0.834596	0.999925
ENSG00000128524.4	ATP6V1F	0.222156	0.0633373	0.824193	0.99994	0.187077	0.053247	0.8516	0.999997	-0.386419	-0.110329	0.699186	0.999925
ENSG00000136888.6	ATP6V1G1	0.469646	0.114728	0.638608	0.99994	0.303439	0.074074	0.761556	0.999997	0.456237	0.11147	0.64822	0.999925
ENSG00000213760.10	ATP6V1G2	0.124144	0.0779579	0.901201	0.99994	-1.9644	-1.37096	0.049484	0.999997	-1.43252	-0.962868	0.151996	0.999925
ENSG00000047249.17	ATP6V1H	0.81796	0.160168	0.41338	0.99994	0.55906	0.109125	0.576121	0.999997	1.21957	0.240132	0.222626	0.999925
ENSG00000165240.19	ATP7A	-1.12169	-0.196429	0.261996	0.99994	0.167569	0.028643	0.866922	0.999997	0.655225	0.112138	0.512323	0.999925
ENSG00000123191.14	ATP7B	-0.414263	-0.117168	0.678681	0.99994	-0.316578	-0.088096	0.751564	0.999997	0.0177468	0.00491232	0.985841	0.999925
ENSG00000124406.16	ATP8A1	-0.0349476	-0.0088367	0.972121	0.99994	0.550471	0.136414	0.581996	0.999997	-0.0590917	-0.0148154	0.952879	0.999925
ENSG00000081923.12	ATP8B1	0.144489	0.0577883	0.885114	0.99994	-0.166134	-0.0662394	0.868051	0.999997	0.284541	0.112641	0.775996	0.999925
ENSG00000143515.16	ATP8B2	-0.0622312	-0.0177922	0.950379	0.99994	-0.367597	-0.105105	0.713173	0.999997	-0.0554675	-0.0158273	0.955766	0.999925
ENSG00000130270.16	ATP8B3	0.547057	0.192337	0.58434	0.99994	-0.0995487	-0.0351237	0.920703	0.999997	0.451067	0.157411	0.651941	0.999925
ENSG00000104043.14	ATP8B4	0.00484623	0.00118569	0.996133	0.99994	-0.0778982	-0.0190159	0.937909	0.999997	0.296724	0.0724632	0.766677	0.999925
ENSG00000054793.13	ATP9A	-0.113991	-0.0375497	0.909245	0.99994	0.472286	0.155001	0.636723	0.999997	1.03292	0.340609	0.301639	0.999925
ENSG00000166377.20	ATP9B	0.0370392	0.00794465	0.970454	0.99994	-0.0772895	-0.0165135	0.938393	0.999997	0.374571	0.0799671	0.70798	0.999925
ENSG00000123472.12	ATPAF1	0.54311	0.113216	0.587054	0.99994	0.294295	0.0610717	0.768533	0.999997	0.373371	0.0775922	0.708872	0.999925
ENSG00000171953.15	ATPAF2	0.835091	0.12243	0.403666	0.99994	0.0241702	0.00351672	0.980717	0.999997	0.513255	0.0745971	0.607773	0.999925
ENSG00000130770.17	ATPIF1	0.670027	0.214228	0.50284	0.99994	0.294589	0.0938811	0.768308	0.999997	0.317262	0.101183	0.751045	0.999925
ENSG00000175054.14	ATR	-0.758912	-0.213247	0.447905	0.99994	-0.633053	-0.176421	0.526699	0.999997	-0.374728	-0.104123	0.707863	0.999925
ENSG00000138085.16	ATRAID	0.4994	0.10486	0.617497	0.99994	0.292088	0.0611487	0.770219	0.999997	0.328776	0.0688943	0.742325	0.999925
ENSG00000164053.20	ATRIP	0.385295	0.0560621	0.700019	0.99994	-0.452227	-0.0657184	0.651105	0.999997	-0.412265	-0.0599903	0.680145	0.999925
ENSG00000088812.17	ATRN	-0.271949	-0.07619	0.785661	0.99994	-0.180485	-0.0503208	0.856772	0.999997	0.157682	0.043908	0.874707	0.999925
ENSG00000085224.21	ATRX	0.240178	0.0657472	0.810192	0.99994	-0.166999	-0.0456945	0.867371	0.999997	-0.165684	-0.0453656	0.868405	0.999925
ENSG00000124788.18	ATXN1	-1.18447	-0.270075	0.236227	0.99994	-0.803312	-0.180126	0.421794	0.999997	-0.0105465	-0.00233714	0.991585	0.999925
ENSG00000130638.16	ATXN10	-0.0901476	-0.0165241	0.92817	0.99994	-0.0202326	-0.00370847	0.983858	0.999997	-0.302094	-0.0554058	0.76258	0.999925
ENSG00000224470.7	ATXN1L	-0.425527	-0.099415	0.670453	0.99994	-0.197741	-0.045949	0.843248	0.999997	0.117157	0.0271992	0.906735	0.999925
ENSG00000204842.15	ATXN2	-1.02701	-0.252971	0.304417	0.99994	-0.4658	-0.11287	0.641359	0.999997	-0.339992	-0.0823382	0.733863	0.999925
ENSG00000168488.18	ATXN2L	-0.787233	-0.349367	0.431145	0.99994	-0.202601	-0.0895368	0.839447	0.999997	-0.265706	-0.117452	0.790465	0.999925
ENSG00000066427.22	ATXN3	-0.0588837	-0.00658908	0.953045	0.99994	-0.139479	-0.015482	0.889072	0.999997	-0.707493	-0.0792451	0.47926	0.999925
ENSG00000163635.18	ATXN7	-0.875796	-0.43511	0.381141	0.99994	0.362155	0.170192	0.717236	0.999997	0.00968058	0.00460168	0.992276	0.999925
ENSG00000146776.14	ATXN7L1	-1.14017	-0.226461	0.254214	0.99994	-0.0121294	-0.00231538	0.990322	0.999997	-0.224575	-0.0430708	0.82231	0.999925
ENSG00000162650.16	ATXN7L2	0.0279968	0.00483597	0.977665	0.99994	-0.547166	-0.0943804	0.584264	0.999997	-2.0474	-0.373252	0.0406186	0.999925
ENSG00000087152.15	ATXN7L3	-0.208572	-0.0489775	0.834782	0.99994	-0.029554	-0.00693311	0.976423	0.999997	-0.355942	-0.0835811	0.721884	0.999925
ENSG00000253719.3	ATXN7L3B	0.236392	0.041357	0.813129	0.99994	0.373678	0.0653763	0.708644	0.999997	0.644293	0.112963	0.519385	0.999925
ENSG00000148090.11	AUH	0.836227	0.179616	0.403027	0.99994	0.757035	0.161139	0.449029	0.999997	0.529606	0.11296	0.596385	0.999925
ENSG00000127423.10	AUNIP	-0.230189	-0.0782917	0.817945	0.99994	-0.606955	-0.207841	0.543881	0.999997	0.00871083	0.00290012	0.99305	0.999925
ENSG00000115307.16	AUP1	0.447165	0.0372881	0.654756	0.99994	0.0669679	0.00557719	0.946607	0.999997	-0.349063	-0.0290942	0.727042	0.999925
ENSG00000087586.17	AURKA	0.0487937	0.0162572	0.961084	0.99994	-0.0298628	-0.00992832	0.976176	0.999997	0.241666	0.0803523	0.809039	0.999925
ENSG00000175756.13	AURKAIP1	0.156218	0.0520134	0.875861	0.99994	0.0818735	0.0272329	0.934747	0.999997	-0.218063	-0.0726337	0.82738	0.999925
ENSG00000178999.12	AURKB	0.227141	0.0895895	0.820314	0.99994	0.206427	0.08071	0.836457	0.999997	0.309947	0.120827	0.756602	0.999925
ENSG00000105146.12	AURKC	0.0778334	0.0353397	0.937961	0.99994	-1.54189	-0.74964	0.1231	0.999997	0.26627	0.119115	0.790031	0.999925
ENSG00000158321.16	AUTS2	0.275068	0.173879	0.783264	0.99994	0.0761557	0.0481816	0.939295	0.999997	1.08594	0.673463	0.277505	0.999925
ENSG00000169857.7	AVEN	0.315705	0.0627879	0.752227	0.99994	0.501595	0.0984938	0.615952	0.999997	-0.0729355	-0.0144438	0.941857	0.999925
ENSG00000135407.10	AVIL	0.162976	0.07624	0.870537	0.99994	0.776679	0.355324	0.437348	0.999997	0.0872251	0.0406802	0.930493	0.999925
ENSG00000105778.18	AVL9	-0.376813	-0.0697495	0.706313	0.99994	0.291788	0.0536737	0.770449	0.999997	0.526608	0.0969698	0.598466	0.999925
ENSG00000119986.6	AVPI1	0.728658	0.282765	0.466211	0.99994	1.26844	0.484168	0.20464	0.999997	1.21072	0.46043	0.226004	0.999925
ENSG00000126895.14	AVPR2	-0.519427	-0.37503	0.603463	0.99994	-0.251584	-0.176333	0.801362	0.999997	0.89203	0.599221	0.372377	0.999925
ENSG00000162779.21	AXDND1	-2.85658	-1.56193	0.00428233	0.99994	-2.46373	-1.31927	0.0137501	0.999997	-3.04783	-1.68164	0.00230502	0.999925
ENSG00000103126.14	AXIN1	-0.354029	-0.0721101	0.723317	0.99994	0.00268191	0.000542163	0.99786	0.999997	-0.117857	-0.0238676	0.906181	0.999925
ENSG00000167601.11	AXL	-0.343146	-0.194522	0.731488	0.99994	0.266127	0.147618	0.790142	0.999997	-0.01814	-0.0101301	0.985527	0.999925
ENSG00000163512.13	AZI2	-0.110429	-0.0225428	0.912069	0.99994	0.274175	0.0554826	0.78395	0.999997	0.107556	0.0218024	0.914348	0.999925
ENSG00000155096.13	AZIN1	0.138265	0.0218075	0.890031	0.99994	0.203403	0.0321264	0.83882	0.999997	0.502689	0.0795405	0.615183	0.999925
ENSG00000142920.16	AZIN2	0.590539	0.379656	0.554829	0.99994	1.23193	0.772808	0.217975	0.999997	0.648817	0.413296	0.516457	0.999925
ENSG00000172232.9	AZU1	0.936891	0.344551	0.348814	0.99994	0.169051	0.0621431	0.865757	0.999997	0.371451	0.136343	0.710301	0.999925
ENSG00000166710.17	B2M	0.772636	0.187999	0.439738	0.99994	0.837368	0.204333	0.402386	0.999997	0.649203	0.157928	0.516207	0.999925
ENSG00000169255.14	B3GALNT1	0.155959	0.0517214	0.876065	0.99994	0.276532	0.0905416	0.782139	0.999997	0.216835	0.0711975	0.828337	0.999925
ENSG00000162885.12	B3GALNT2	-0.390381	-0.10588	0.696255	0.99994	-0.0524242	-0.0140746	0.958191	0.999997	-0.100469	-0.0270178	0.919972	0.999925
ENSG00000235863.3	B3GALT4	-0.40584	-0.139291	0.68486	0.99994	-0.588329	-0.200986	0.556311	0.999997	0.288749	0.095929	0.772774	0.999925
ENSG00000176022.4	B3GALT6	-0.182876	-0.0437195	0.854895	0.99994	0.129156	0.0307275	0.897234	0.999997	-0.343678	-0.0820489	0.731088	0.999925
ENSG00000112309.10	B3GAT2	-1.22321	-1.01195	0.221251	0.99994	-0.627325	-0.493246	0.530446	0.999997	-0.270774	-0.208169	0.786565	0.999925
ENSG00000149541.9	B3GAT3	0.474116	0.0998583	0.635417	0.99994	0.0710256	0.0149143	0.943377	0.999997	-0.464831	-0.0980758	0.642053	0.999925
ENSG00000187676.7	B3GLCT	-0.260135	-0.0560206	0.79476	0.99994	0.133527	0.0284962	0.893777	0.999997	-0.357411	-0.0766523	0.720784	0.999925
ENSG00000170340.10	B3GNT2	-0.026068	-0.00447162	0.979203	0.99994	0.137538	0.0235395	0.890605	0.999997	0.0381142	0.00652662	0.969597	0.999925
ENSG00000179913.10	B3GNT3	0.335963	0.215123	0.736899	0.99994	0.54462	0.341946	0.586015	0.999997	-0.278043	-0.180771	0.78098	0.999925
ENSG00000176383.8	B3GNT4	0.949747	0.747851	0.342241	0.99994	-0.778105	-0.666544	0.436507	0.999997	0.205478	0.167155	0.837199	0.999925
ENSG00000176597.11	B3GNT5	0.358698	0.133237	0.719821	0.99994	0.992741	0.36175	0.320836	0.999997	1.16414	0.424313	0.244369	0.999925
ENSG00000156966.6	B3GNT7	-0.450095	-0.106074	0.652642	0.99994	-0.994579	-0.235548	0.319941	0.999997	-0.775638	-0.182801	0.437963	0.999925
ENSG00000177191.2	B3GNT8	-0.0208987	-0.0061722	0.983326	0.99994	0.465905	0.134384	0.641284	0.999997	0.0565576	0.0164031	0.954898	0.999925
ENSG00000237172.3	B3GNT9	-0.0340073	-0.0139459	0.972871	0.99994	0.129616	0.0523787	0.89687	0.999997	0.279496	0.112485	0.779865	0.999925
ENSG00000175711.8	B3GNTL1	1.76172	0.284407	0.0781165	0.99994	1.22208	0.194152	0.221676	0.999997	1.08916	0.173221	0.276085	0.999925
ENSG00000135454.13	B4GALNT1	-0.466044	-0.129708	0.641184	0.99994	-1.23336	-0.35031	0.217442	0.999997	-1.94477	-0.577414	0.0518029	0.999925
ENSG00000139044.10	B4GALNT3	0.457951	0.128135	0.646988	0.99994	-0.304351	-0.0854851	0.76086	0.999997	0.0494881	0.013809	0.96053	0.999925
ENSG00000086062.12	B4GALT1	-0.24012	-0.0431708	0.810238	0.99994	0.478468	0.0863146	0.632317	0.999997	0.884152	0.160237	0.376614	0.999925
ENSG00000117411.16	B4GALT2	-1.0882	-0.246791	0.276507	0.99994	-0.598715	-0.133024	0.549363	0.999997	-1.15271	-0.260402	0.249031	0.999925
ENSG00000158850.14	B4GALT3	0.52531	0.0831406	0.599368	0.99994	0.862694	0.136793	0.388306	0.999997	-0.215015	-0.0339654	0.829755	0.999925
ENSG00000121578.12	B4GALT4	0.761091	0.121695	0.446603	0.99994	-0.160207	-0.0255398	0.872718	0.999997	0.513347	0.0814529	0.607709	0.999925
ENSG00000158470.5	B4GALT5	-0.210856	-0.0646141	0.832999	0.99994	0.0298336	0.00909167	0.9762	0.999997	0.28452	0.0866736	0.776012	0.999925
ENSG00000118276.11	B4GALT6	-0.46416	-0.113534	0.642533	0.99994	-0.103925	-0.0250085	0.917229	0.999997	-0.260888	-0.0629512	0.794179	0.999925
ENSG00000027847.13	B4GALT7	0.313157	0.0457332	0.754162	0.99994	-0.340541	-0.0496023	0.733449	0.999997	-0.583135	-0.0853535	0.559802	0.999925
ENSG00000174684.6	B4GAT1	-0.0893093	-0.0143067	0.928836	0.99994	0.448118	0.0714299	0.654068	0.999997	0.214959	0.0342862	0.8298	0.999925
ENSG00000108641.15	B9D1	-0.85081	-0.365557	0.394875	0.99994	-0.184969	-0.0767031	0.853253	0.999997	0.944975	0.381941	0.344672	0.999925
ENSG00000123810.7	B9D2	0.365791	0.106201	0.714521	0.99994	0.14312	0.0412416	0.886196	0.999997	-0.576616	-0.16975	0.564199	0.999925
ENSG00000164929.16	BAALC	0.177114	0.142838	0.859419	0.99994	0.0799669	0.0640219	0.936264	0.999997	0.0938764	0.0753166	0.925207	0.999925
ENSG00000136881.11	BAAT	1.80137	1.3392	0.0716442	0.99994	0.887748	0.664377	0.374676	0.999997	0.87227	0.651851	0.383061	0.999925
ENSG00000105393.15	BABAM1	0.13797	0.0635378	0.890264	0.99994	0.128231	0.0584705	0.897966	0.999997	-0.132186	-0.0609019	0.894837	0.999925
ENSG00000186318.16	BACE1	-0.151371	-0.0494523	0.879683	0.99994	-0.217241	-0.0707874	0.82802	0.999997	0.223272	0.0726512	0.823324	0.999925
ENSG00000182240.15	BACE2	-0.00385147	-0.00322888	0.996927	0.99994	-0.215496	-0.181058	0.829381	0.999997	-0.223848	-0.18749	0.822875	0.999925
ENSG00000156273.15	BACH1	-0.356118	-0.0522173	0.721752	0.99994	0.153429	0.0224779	0.87806	0.999997	0.926869	0.136695	0.353995	0.999925
ENSG00000112182.14	BACH2	0.478534	0.170154	0.63227	0.99994	0.40639	0.143257	0.684456	0.999997	1.40153	0.489828	0.161056	0.999925
ENSG00000002330.13	BAD	0.716402	0.260851	0.473743	0.99994	0.217388	0.0791173	0.827906	0.999997	-0.0489037	-0.0179744	0.960996	0.999925
ENSG00000107262.20	BAG1	0.281885	0.0928169	0.778032	0.99994	0.246854	0.0813038	0.805021	0.999997	-0.0358385	-0.0117939	0.971411	0.999925
ENSG00000112208.11	BAG2	0.137902	0.023387	0.890318	0.99994	0.748384	0.125671	0.454228	0.999997	0.40067	0.067438	0.688663	0.999925
ENSG00000151929.9	BAG3	-0.543978	-0.114599	0.586457	0.99994	0.0253273	0.00528186	0.979794	0.999997	-0.274737	-0.0574553	0.783519	0.999925
ENSG00000156735.10	BAG4	-0.226471	-0.0306263	0.820835	0.99994	0.543114	0.0731885	0.587052	0.999997	0.831522	0.1124	0.405679	0.999925
ENSG00000166170.9	BAG5	-1.26696	-0.140481	0.205169	0.99994	-0.21327	-0.0232382	0.831117	0.999997	0.312684	0.0340746	0.75452	0.999925
ENSG00000204463.12	BAG6	-0.662755	-0.141668	0.507488	0.99994	-0.297833	-0.0636236	0.76583	0.999997	-0.211879	-0.045243	0.832201	0.999925
ENSG00000266074.8	BAHCC1	-0.626846	-0.304559	0.53076	0.99994	-0.442577	-0.210844	0.658072	0.999997	-0.307977	-0.146638	0.7581	0.999925
ENSG00000140320.11	BAHD1	-0.975757	-0.154049	0.329185	0.99994	-0.494818	-0.0771361	0.620728	0.999997	-0.883769	-0.138725	0.376821	0.999925
ENSG00000175866.15	BAIAP2	0.0927336	0.0154599	0.926115	0.99994	-0.14243	-0.0236642	0.88674	0.999997	0.170056	0.0282336	0.864966	0.999925
ENSG00000006453.13	BAIAP2L1	-0.0684731	-0.0327981	0.945409	0.99994	0.252527	0.117794	0.800634	0.999997	0.428166	0.198271	0.66853	0.999925
ENSG00000128298.16	BAIAP2L2	0.548496	0.436714	0.583351	0.99994	-0.892325	-0.753133	0.372219	0.999997	-0.457628	-0.377112	0.64722	0.999925
ENSG00000007516.13	BAIAP3	-0.54028	-0.315654	0.589004	0.99994	0.746703	0.409445	0.455243	0.999997	0.353409	0.197358	0.723782	0.999925
ENSG00000030110.12	BAK1	-0.0724532	-0.010535	0.942241	0.99994	-0.190452	-0.02768	0.848955	0.999997	-0.409949	-0.0596658	0.681843	0.999925
ENSG00000095739.10	BAMBI	-0.176112	-0.0613297	0.860206	0.99994	0.542064	0.18178	0.587774	0.999997	-0.183893	-0.0632307	0.854098	0.999925
ENSG00000175334.7	BANF1	0.420024	0.0823021	0.674468	0.99994	0.23719	0.0464432	0.812509	0.999997	-0.288729	-0.0565336	0.772789	0.999925
ENSG00000153064.11	BANK1	0.923215	0.282175	0.355895	0.99994	0.12286	0.0375778	0.902218	0.999997	1.47965	0.445743	0.138966	0.999925
ENSG00000172530.20	BANP	0.234623	0.0280167	0.814501	0.99994	0.495119	0.0586003	0.620516	0.999997	-0.0821014	-0.00975324	0.934566	0.999925
ENSG00000163930.9	BAP1	-0.242533	-0.0412952	0.808367	0.99994	-0.361444	-0.061572	0.717767	0.999997	-0.0930052	-0.015834	0.925899	0.999925
ENSG00000138376.10	BARD1	-0.1101	-0.0301223	0.91233	0.99994	0.275959	0.0749372	0.782579	0.999997	0.351101	0.09547	0.725513	0.999925
ENSG00000143032.7	BARHL2	0.0759797	0.0648622	0.939435	0.99994	0.0897475	0.0758383	0.928488	0.999997	0.951968	0.779908	0.341113	0.999925
ENSG00000131668.13	BARX1	0.451029	0.159177	0.651969	0.99994	0.0851125	0.0299758	0.932172	0.999997	0.0151563	0.00534981	0.987907	0.999925
ENSG00000176788.8	BASP1	0.220279	0.0562431	0.825654	0.99994	0.229367	0.0585668	0.818583	0.999997	0.17528	0.0447314	0.86086	0.999925
ENSG00000156127.6	BATF	0.423751	0.148043	0.671748	0.99994	0.151681	0.0528408	0.879439	0.999997	-0.0543864	-0.0190102	0.956627	0.999925
ENSG00000168062.9	BATF2	-0.144864	-0.0815895	0.884818	0.99994	0.20748	0.115307	0.835635	0.999997	0.600243	0.326941	0.548344	0.999925
ENSG00000123685.8	BATF3	0.353153	0.20979	0.723973	0.99994	0.628081	0.365632	0.529951	0.999997	1.06976	0.619698	0.284728	0.999925
ENSG00000087088.19	BAX	0.280704	0.0633965	0.778937	0.99994	-0.0126987	-0.00286086	0.989868	0.999997	-0.556912	-0.126232	0.577588	0.999925
ENSG00000198604.10	BAZ1A	0.226507	0.05979	0.820807	0.99994	-0.376348	-0.0994323	0.706658	0.999997	-0.426066	-0.112652	0.67006	0.999925
ENSG00000009954.10	BAZ1B	-0.75277	-0.172318	0.451588	0.99994	-0.605982	-0.138508	0.544527	0.999997	-0.242146	-0.0552512	0.808667	0.999925
ENSG00000076108.11	BAZ2A	-0.981839	-0.227239	0.326179	0.99994	-0.463368	-0.106345	0.6431	0.999997	-0.398877	-0.091525	0.689984	0.999925
ENSG00000123636.17	BAZ2B	-0.157675	-0.0404563	0.874713	0.99994	-0.972652	-0.252149	0.330726	0.999997	-0.920703	-0.239135	0.357205	0.999925
ENSG00000105327.17	BBC3	0.47868	0.140774	0.632167	0.99994	0.374993	0.109463	0.707666	0.999997	0.0887445	0.0261138	0.929285	0.999925
ENSG00000214413.7	BBIP1	1.44789	0.430034	0.147648	0.99994	1.7341	0.509324	0.082901	0.999997	0.736303	0.217491	0.461546	0.999925
ENSG00000119636.15	BBOF1	-0.546436	-0.266186	0.584767	0.99994	0.142283	0.0665926	0.886856	0.999997	-0.0487453	-0.0229495	0.961122	0.999925
ENSG00000129151.8	BBOX1	1.23524	0.431252	0.216742	0.99994	1.05851	0.365298	0.289823	0.999997	1.1511	0.396538	0.249689	0.999925
ENSG00000174483.19	BBS1	0.816598	0.57435	0.414158	0.99994	1.72196	1.18372	0.0850765	0.999997	-0.707184	-0.522181	0.479452	0.999925
ENSG00000179941.6	BBS10	0.352739	0.0691406	0.724284	0.99994	0.497392	0.096685	0.618913	0.999997	0.919041	0.179034	0.358074	0.999925
ENSG00000181004.9	BBS12	-1.5068	-0.343502	0.131861	0.99994	-0.564991	-0.122494	0.57208	0.999997	-0.428381	-0.0925414	0.668374	0.999925
ENSG00000125124.11	BBS2	0.781574	0.137678	0.434465	0.99994	0.186342	0.0326202	0.852176	0.999997	0.797953	0.139557	0.424898	0.999925
ENSG00000140463.13	BBS4	-0.314512	-0.050818	0.753132	0.99994	-0.326477	-0.0522371	0.744064	0.999997	-1.13767	-0.185687	0.25526	0.999925
ENSG00000163093.11	BBS5	0.491988	0.177224	0.622727	0.99994	-0.253852	-0.0927639	0.79961	0.999997	0.045557	0.0163975	0.963663	0.999925
ENSG00000138686.9	BBS7	0.176821	0.0306357	0.859649	0.99994	-0.13797	-0.0237485	0.890264	0.999997	0.660281	0.113159	0.509073	0.999925
ENSG00000122507.20	BBS9	-1.57614	-0.435354	0.114994	0.99994	-0.417449	-0.10806	0.67635	0.999997	-1.11233	-0.296568	0.265994	0.999925
ENSG00000114439.18	BBX	-0.553904	-0.109564	0.579644	0.99994	-0.0632724	-0.0123989	0.94955	0.999997	-0.100903	-0.0197959	0.919627	0.999925
ENSG00000187244.11	BCAM	-1.15266	-0.370746	0.24905	0.99994	-0.515035	-0.158718	0.606528	0.999997	0.239026	0.0725216	0.811085	0.999925
ENSG00000132692.18	BCAN	0.507571	0.200518	0.611754	0.99994	0.347056	0.137223	0.728549	0.999997	0.867817	0.337811	0.385495	0.999925
ENSG00000075790.10	BCAP29	0.0424664	0.00584602	0.966127	0.99994	0.341191	0.046818	0.73296	0.999997	0.343258	0.0471288	0.731405	0.999925
ENSG00000185825.16	BCAP31	0.257116	0.059496	0.797089	0.99994	0.372434	0.0863684	0.709569	0.999997	0.15861	0.0367217	0.873976	0.999925
ENSG00000050820.16	BCAR1	-1.1711	-0.294556	0.241559	0.99994	-0.504653	-0.125014	0.613803	0.999997	-1.32748	-0.334274	0.184349	0.999925
ENSG00000137936.16	BCAR3	0.959555	0.190857	0.337279	0.99994	0.160677	0.0317727	0.872348	0.999997	0.674302	0.133075	0.500119	0.999925
ENSG00000064787.13	BCAS1	-0.186375	-0.128689	0.852151	0.99994	0.323905	0.214693	0.74601	0.999997	-0.594116	-0.418954	0.552435	0.999925
ENSG00000116752.5	BCAS2	0.548581	0.0741407	0.583293	0.99994	0.855721	0.115679	0.392152	0.999997	0.804603	0.108794	0.421049	0.999925
ENSG00000141376.22	BCAS3	0.687584	0.162558	0.491715	0.99994	0.698994	0.163341	0.484556	0.999997	0.95194	0.222363	0.341128	0.999925
ENSG00000124243.17	BCAS4	0.852765	0.402768	0.39379	0.99994	1.30875	0.608195	0.190618	0.999997	0.549879	0.259222	0.582402	0.999925
ENSG00000060982.14	BCAT1	-0.466889	-0.107563	0.640579	0.99994	0.119743	0.0276077	0.904687	0.999997	0.75083	0.17402	0.452755	0.999925
ENSG00000105552.14	BCAT2	-0.712913	-0.158146	0.475899	0.99994	-0.785438	-0.173137	0.432197	0.999997	-0.888131	-0.196603	0.37447	0.999925
ENSG00000107949.16	BCCIP	0.112116	0.019595	0.910731	0.99994	0.367166	0.0636422	0.713495	0.999997	-1.01948	-0.180333	0.307975	0.999925
ENSG00000186666.5	BCDIN3D	0.0459459	0.0167741	0.963353	0.99994	-0.552622	-0.203321	0.580522	0.999997	0.0959581	0.0344582	0.923554	0.999925
ENSG00000248098.11	BCKDHA	1.82384	1.03956	0.0681766	0.99994	2.49001	1.40757	0.0127741	0.999997	3.18659	1.82212	0.00143962	0.999925
ENSG00000083123.14	BCKDHB	0.856283	0.159395	0.391841	0.99994	0.497606	0.0918373	0.618762	0.999997	1.05262	0.194446	0.292514	0.999925
ENSG00000103507.13	BCKDK	-0.679051	-0.0787041	0.497105	0.99994	-0.605952	-0.0699671	0.544546	0.999997	-1.01962	-0.118536	0.307906	0.999925
ENSG00000142867.12	BCL10	-0.659809	-0.112906	0.509376	0.99994	0.106992	0.0180537	0.914795	0.999997	-0.392245	-0.0665055	0.694877	0.999925
ENSG00000119866.21	BCL11A	-1.01363	-0.402981	0.310758	0.99994	-0.496074	-0.187585	0.619842	0.999997	-0.665396	-0.255626	0.505797	0.999925
ENSG00000127152.17	BCL11B	-0.00244586	-0.00124522	0.998048	0.99994	-0.304011	-0.154992	0.761119	0.999997	-0.167198	-0.0851608	0.867214	0.999925
ENSG00000171791.12	BCL2	0.0386702	0.00934207	0.969153	0.99994	0.54268	0.130926	0.58735	0.999997	1.20986	0.294199	0.226334	0.999925
ENSG00000140379.7	BCL2A1	0.0394061	0.0217868	0.968567	0.99994	0.147993	0.0817977	0.882348	0.999997	-0.267941	-0.148098	0.788744	0.999925
ENSG00000171552.12	BCL2L1	0.103537	0.0223419	0.917537	0.99994	0.252085	0.0542426	0.800975	0.999997	0.276458	0.0594907	0.782196	0.999925
ENSG00000153094.22	BCL2L11	0.263418	0.0851188	0.792229	0.99994	0.450138	0.144411	0.652611	0.999997	1.01753	0.326889	0.3089	0.999925
ENSG00000126453.9	BCL2L12	-0.098221	-0.0214793	0.921757	0.99994	0.169929	0.0369003	0.865066	0.999997	-0.550747	-0.120695	0.581807	0.999925
ENSG00000099968.17	BCL2L13	-0.454629	-0.051801	0.649376	0.99994	0.0276255	0.00313644	0.977961	0.999997	0.424523	0.0482718	0.671185	0.999925
ENSG00000188761.11	BCL2L15	1.41088	0.937187	0.158281	0.99994	0.0478016	0.0326814	0.961874	0.999997	-1.21969	-0.89402	0.222581	0.999925
ENSG00000129473.9	BCL2L2	-0.261572	-0.0277311	0.793652	0.99994	-1.02834	-0.109536	0.30379	0.999997	-0.556604	-0.0588817	0.577798	0.999925
ENSG00000069399.14	BCL3	-0.767911	-0.319503	0.44254	0.99994	-0.0607657	-0.024483	0.951546	0.999997	-0.447881	-0.182626	0.654239	0.999925
ENSG00000113916.17	BCL6	-0.697411	-0.150561	0.485546	0.99994	-0.270378	-0.0581484	0.786869	0.999997	-0.487045	-0.104838	0.626227	0.999925
ENSG00000110987.8	BCL7A	-0.351223	-0.0764913	0.725421	0.99994	-0.404139	-0.0872326	0.686111	0.999997	0.188342	0.0404334	0.850609	0.999925
ENSG00000106635.7	BCL7B	0.107397	0.0202288	0.914474	0.99994	0.306363	0.0577324	0.759328	0.999997	-0.0861036	-0.0162138	0.931384	0.999925
ENSG00000099385.11	BCL7C	0.640507	0.18223	0.521843	0.99994	0.22067	0.0625114	0.82535	0.999997	0.331138	0.0938348	0.74054	0.999925
ENSG00000116128.10	BCL9	-0.758308	-0.330015	0.448267	0.99994	0.226894	0.0936051	0.820506	0.999997	-0.188834	-0.0792767	0.850223	0.999925
ENSG00000186174.12	BCL9L	-0.803354	-0.435379	0.42177	0.99994	-0.184546	-0.0979248	0.853585	0.999997	-0.368035	-0.196172	0.712847	0.999925
ENSG00000029363.16	BCLAF1	-0.590064	-0.0817986	0.555148	0.99994	-0.402653	-0.055792	0.687204	0.999997	-0.483981	-0.0670907	0.628399	0.999925
ENSG00000197580.11	BCO2	-0.145097	-0.0912349	0.884634	0.99994	0.999965	0.615572	0.317328	0.999997	-0.209687	-0.131461	0.833912	0.999925
ENSG00000183337.16	BCOR	-1.10746	-0.286847	0.268096	0.99994	-0.466123	-0.11963	0.641127	0.999997	-0.853623	-0.22005	0.393314	0.999925
ENSG00000085185.15	BCORL1	-1.26717	-0.259618	0.205094	0.99994	-0.814673	-0.162496	0.415259	0.999997	-1.66953	-0.34454	0.095013	0.999925
ENSG00000186716.20	BCR	-0.478887	-0.115955	0.632019	0.99994	-0.129574	-0.0312881	0.896903	0.999997	-0.609458	-0.147578	0.542221	0.999925
ENSG00000074582.13	BCS1L	-0.320856	-0.0575324	0.74832	0.99994	-0.144781	-0.0256202	0.884884	0.999997	-0.0441229	-0.0078192	0.964806	0.999925
ENSG00000161267.11	BDH1	-0.224015	-0.0501946	0.822746	0.99994	-0.681937	-0.152828	0.495279	0.999997	-1.14672	-0.261217	0.251496	0.999925
ENSG00000164039.14	BDH2	1.00719	0.431565	0.313845	0.99994	0.214034	0.0926451	0.830521	0.999997	1.08357	0.455403	0.278554	0.999925
ENSG00000168398.6	BDKRB2	0.511678	0.288465	0.608876	0.99994	0.480196	0.263555	0.631088	0.999997	1.20484	0.647108	0.228266	0.999925
ENSG00000176697.18	BDNF	0.0743711	0.0499336	0.940715	0.99994	0.138927	0.0914491	0.889508	0.999997	-0.646496	-0.467028	0.517958	0.999925
ENSG00000145734.18	BDP1	-0.565171	-0.18269	0.571957	0.99994	-0.690141	-0.222155	0.490106	0.999997	-0.712089	-0.229787	0.47641	0.999925
ENSG00000166546.13	BEAN1	-0.680229	-0.266839	0.49636	0.99994	-1.20387	-0.47965	0.228641	0.999997	-0.911495	-0.358835	0.362034	0.999925
ENSG00000126581.12	BECN1	0.370633	0.0740028	0.710911	0.99994	0.2019	0.0401686	0.839995	0.999997	0.472948	0.0941732	0.63625	0.999925
ENSG00000183092.16	BEGAIN	-0.876114	-0.311239	0.380968	0.99994	-1.3902	-0.497885	0.164468	0.999997	-1.57944	-0.574852	0.114235	0.999925
ENSG00000178409.13	BEND3	-0.629653	-0.125777	0.528922	0.99994	0.14147	0.0275646	0.887499	0.999997	-0.505238	-0.0997462	0.613392	0.999925
ENSG00000188848.15	BEND4	0.208068	0.0706347	0.835176	0.99994	0.840034	0.277538	0.400889	0.999997	0.91467	0.302956	0.360365	0.999925
ENSG00000162373.12	BEND5	-0.911431	-0.656705	0.362068	0.99994	-0.500104	-0.348879	0.617002	0.999997	-0.060486	-0.042052	0.951769	0.999925
ENSG00000151917.17	BEND6	-0.266769	-0.0926582	0.789647	0.99994	-0.454193	-0.156867	0.64969	0.999997	-0.460165	-0.159024	0.645398	0.999925
ENSG00000165626.16	BEND7	0.345164	0.10821	0.729971	0.99994	-0.0423276	-0.0132833	0.966238	0.999997	-0.207194	-0.0652739	0.835858	0.999925
ENSG00000167995.15	BEST1	0.566451	0.148119	0.571087	0.99994	0.185471	0.0482578	0.85286	0.999997	0.862222	0.223026	0.388565	0.999925
ENSG00000127325.18	BEST3	0.0276131	0.0208816	0.977971	0.99994	-1.16335	-0.934247	0.24469	0.999997	0.155875	0.115973	0.876131	0.999925
ENSG00000142959.4	BEST4	-1.43933	-1.02286	0.150057	0.99994	-2.15364	-1.60226	0.0312687	0.999997	-1.44955	-1.01724	0.147185	0.999925
ENSG00000105829.11	BET1	0.696001	0.167707	0.486428	0.99994	0.662647	0.15872	0.507556	0.999997	0.658116	0.157801	0.510464	0.999925
ENSG00000177951.17	BET1L	-0.634673	-0.0855685	0.525642	0.99994	-0.445557	-0.0595955	0.655917	0.999997	-0.640781	-0.0860151	0.521665	0.999925
ENSG00000133169.5	BEX1	0.27758	0.118799	0.781335	0.99994	0.377131	0.159498	0.706077	0.999997	0.348251	0.147648	0.727652	0.999925
ENSG00000166681.13	BEX3	0.669852	0.259097	0.502952	0.99994	0.496856	0.191527	0.61929	0.999997	0.277556	0.107224	0.781353	0.999925
ENSG00000102409.9	BEX4	0.881823	0.223982	0.377873	0.99994	0.396919	0.100159	0.691427	0.999997	0.863141	0.217267	0.38806	0.999925
ENSG00000184515.10	BEX5	0.109077	0.0556329	0.913141	0.99994	0.645964	0.321157	0.518303	0.999997	0.662512	0.329647	0.507643	0.999925
ENSG00000103429.10	BFAR	-0.317241	-0.0215842	0.751061	0.99994	0.00111937	7.6e-05	0.999107	0.999997	-0.146137	-0.00992355	0.883813	0.999925
ENSG00000125864.13	BFSP1	-0.437527	-0.251222	0.661729	0.99994	-0.949827	-0.554052	0.3422	0.999997	-0.920947	-0.538834	0.357078	0.999925
ENSG00000182492.15	BGN	-0.236433	-0.193686	0.813096	0.99994	-0.8402	-0.706665	0.400796	0.999997	0.220966	0.175688	0.825119	0.999925
ENSG00000180535.3	BHLHA15	0.674791	0.43105	0.499809	0.99994	0.877751	0.557815	0.380079	0.999997	0.107314	0.0685764	0.914539	0.999925
ENSG00000198908.11	BHLHB9	0.245413	0.0685303	0.806137	0.99994	-0.708993	-0.200912	0.478329	0.999997	0.315204	0.0868674	0.752607	0.999925
ENSG00000180828.2	BHLHE22	0.375007	0.0949904	0.707655	0.99994	0.00978168	0.00247604	0.992195	0.999997	0.285837	0.0724212	0.775003	0.999925
ENSG00000134107.4	BHLHE40	-2.27484	-0.936464	0.0229156	0.99994	-0.206384	-0.0782702	0.836491	0.999997	-2.16938	-0.881428	0.0300536	0.999925
ENSG00000123095.5	BHLHE41	-0.0404403	-0.0192533	0.967742	0.99994	-2.0545	-1.06542	0.0399273	0.999997	-1.74153	-0.881987	0.0815914	0.999925
ENSG00000237452.2	BHMG1	-0.923621	-0.600526	0.355683	0.99994	-0.181806	-0.114535	0.855735	0.999997	-1.1492	-0.750894	0.250472	0.999925
ENSG00000122870.11	BICC1	-0.462561	-0.215868	0.643679	0.99994	-0.431669	-0.197931	0.665982	0.999997	-0.179165	-0.0812899	0.857808	0.999925
ENSG00000151746.13	BICD1	-0.0100925	-0.00301619	0.991947	0.99994	-0.0839226	-0.0249864	0.933118	0.999997	-0.137957	-0.0411031	0.890274	0.999925
ENSG00000185963.13	BICD2	-0.629369	-0.12735	0.529107	0.99994	-0.66618	-0.134418	0.505296	0.999997	-0.933236	-0.189308	0.350698	0.999925
ENSG00000015475.18	BID	0.118519	0.0290676	0.905657	0.99994	0.154923	0.0380392	0.876882	0.999997	-0.225593	-0.0553529	0.821518	0.999925
ENSG00000100290.2	BIK	1.64691	0.354849	0.0995774	0.99994	0.574433	0.122859	0.565675	0.999997	0.789	0.168276	0.430112	0.999925
ENSG00000136717.14	BIN1	0.315565	0.125695	0.752332	0.99994	0.229309	0.090935	0.818629	0.999997	-0.330458	-0.132155	0.741054	0.999925
ENSG00000110934.10	BIN2	-0.170243	-0.0224285	0.864819	0.99994	-0.5897	-0.0777864	0.555392	0.999997	-0.388667	-0.0512005	0.697522	0.999925
ENSG00000147439.12	BIN3	0.457423	0.0990749	0.647367	0.99994	0.080322	0.0173194	0.935981	0.999997	0.13132	0.0283379	0.895522	0.999925
ENSG00000110330.8	BIRC2	-0.368205	-0.0579711	0.71272	0.99994	-0.0870086	-0.0136333	0.930665	0.999997	-0.33736	-0.0529464	0.735846	0.999925
ENSG00000023445.13	BIRC3	-0.344933	-0.225104	0.730145	0.99994	-0.265999	-0.170707	0.79024	0.999997	-0.47711	-0.308376	0.633284	0.999925
ENSG00000089685.14	BIRC5	-0.192664	-0.0776764	0.847222	0.99994	-0.0508931	-0.0204846	0.959411	0.999997	-0.0431428	-0.0173907	0.965588	0.999925
ENSG00000115760.13	BIRC6	-1.20916	-0.327252	0.226601	0.99994	-0.644211	-0.172894	0.519438	0.999997	0.0906322	0.0242633	0.927785	0.999925
ENSG00000101197.12	BIRC7	0.00912119	0.0065821	0.992722	0.99994	0.380006	0.263058	0.703941	0.999997	-0.301694	-0.220874	0.762885	0.999925
ENSG00000134897.13	BIVM	0.565097	0.198823	0.572008	0.99994	0.649391	0.225622	0.516086	0.999997	0.226927	0.0795382	0.820481	0.999925
ENSG00000166619.12	BLCAP	0.642387	0.0834169	0.520622	0.99994	-0.200715	-0.0259767	0.840922	0.999997	0.723558	0.0938976	0.469337	0.999925
ENSG00000197299.10	BLM	-0.432482	-0.142291	0.665391	0.99994	-0.0360398	-0.0116813	0.971251	0.999997	-0.0220827	-0.00717208	0.982382	0.999925
ENSG00000108578.14	BLMH	-0.235877	-0.0320522	0.813528	0.99994	-0.187422	-0.0253578	0.85133	0.999997	-0.278059	-0.0376874	0.780967	0.999925
ENSG00000095585.16	BLNK	0.511941	0.457962	0.608693	0.99994	0.532337	0.461406	0.594493	0.999997	0.361425	0.320209	0.717782	0.999925
ENSG00000135441.7	BLOC1S1	0.848619	0.490144	0.396093	0.99994	0.369117	0.214529	0.712041	0.999997	0.333046	0.194484	0.7391	0.999925
ENSG00000196072.11	BLOC1S2	0.418862	0.117774	0.675317	0.99994	0.386008	0.108086	0.699491	0.999997	0.227469	0.0637723	0.820059	0.999925
ENSG00000189114.6	BLOC1S3	-0.45175	-0.09003	0.651449	0.99994	0.0319263	0.00626689	0.974531	0.999997	-0.100757	-0.0198369	0.919743	0.999925
ENSG00000186222.4	BLOC1S4	0.162351	0.0397685	0.87103	0.99994	0.181679	0.0441699	0.855834	0.999997	-0.0340427	-0.00830197	0.972843	0.999925
ENSG00000188428.19	BLOC1S5	0.109212	0.0210387	0.913034	0.99994	0.494211	0.0937444	0.621157	0.999997	0.334479	0.0636765	0.738018	0.999925
ENSG00000104164.10	BLOC1S6	0.274849	0.0548813	0.783432	0.99994	0.459937	0.0919374	0.645562	0.999997	0.345534	0.0690127	0.729693	0.999925
ENSG00000106605.10	BLVRA	0.494184	0.221107	0.621176	0.99994	0.102338	0.0458048	0.918488	0.999997	0.00121828	0.000547819	0.999028	0.999925
ENSG00000090013.10	BLVRB	0.40865	0.202191	0.682797	0.99994	0.316497	0.156131	0.751625	0.999997	0.483986	0.238859	0.628396	0.999925
ENSG00000117475.13	BLZF1	-0.226663	-0.0361819	0.820686	0.99994	0.56359	0.0894992	0.573033	0.999997	0.421851	0.0669994	0.673134	0.999925
ENSG00000104081.13	BMF	0.0422478	0.0165961	0.966301	0.99994	0.0426665	0.0167094	0.965967	0.999997	0.178129	0.0697637	0.858622	0.999925
ENSG00000168283.13	BMI1	0.351648	0.10169	0.725102	0.99994	0.369307	0.105977	0.711899	0.999997	0.36847	0.105989	0.712523	0.999925
ENSG00000168487.17	BMP1	-0.199329	-0.0731113	0.842005	0.99994	-0.2666	-0.0977003	0.789777	0.999997	-0.656974	-0.241563	0.511198	0.999925
ENSG00000163217.1	BMP10	0.0634722	0.0539459	0.949391	0.99994	-0.37981	-0.328853	0.704087	0.999997	1.24551	1.01276	0.212944	0.999925
ENSG00000125845.6	BMP2	-0.0265317	-0.00938445	0.978833	0.99994	0.421857	0.148381	0.673129	0.999997	0.239678	0.0843451	0.81058	0.999925
ENSG00000138756.17	BMP2K	-0.794784	-0.245361	0.426739	0.99994	-0.199014	-0.0607611	0.842252	0.999997	0.0145592	0.00444219	0.988384	0.999925
ENSG00000125378.15	BMP4	0.470825	0.209091	0.637766	0.99994	0.765739	0.333832	0.443831	0.999997	0.547422	0.239738	0.584089	0.999925
ENSG00000153162.8	BMP6	0.167541	0.114452	0.866944	0.99994	0.217359	0.14676	0.827928	0.999997	-0.204775	-0.142004	0.837748	0.999925
ENSG00000183682.7	BMP8A	-0.385445	-0.241355	0.699908	0.99994	-0.573674	-0.357552	0.566188	0.999997	-0.227193	-0.136946	0.820274	0.999925
ENSG00000116985.11	BMP8B	-0.0834432	-0.0216407	0.933499	0.99994	0.144655	0.0375254	0.884983	0.999997	0.397	0.103118	0.691368	0.999925
ENSG00000164619.8	BMPER	-0.404955	-0.322902	0.685511	0.99994	-0.293783	-0.228867	0.768924	0.999997	-0.461289	-0.366358	0.644591	0.999925
ENSG00000107779.13	BMPR1A	-0.394523	-0.0665475	0.693195	0.99994	-0.194342	-0.0323387	0.845908	0.999997	-0.0363712	-0.00605063	0.970986	0.999925
ENSG00000204217.13	BMPR2	-1.10314	-0.226007	0.269967	0.99994	-0.204866	-0.041322	0.837677	0.999997	0.428379	0.0863587	0.668375	0.999925
ENSG00000165733.7	BMS1	-1.1412	-0.176506	0.253787	0.99994	-1.05224	-0.161529	0.292688	0.999997	-1.67268	-0.261398	0.0943894	0.999925
ENSG00000113734.17	BNIP1	0.262114	0.07125	0.793233	0.99994	-0.683148	-0.187986	0.494514	0.999997	-0.76084	-0.210504	0.446753	0.999925
ENSG00000140299.11	BNIP2	0.162276	0.0195193	0.871088	0.99994	0.322445	0.0388072	0.747116	0.999997	0.945217	0.114451	0.344548	0.999925
ENSG00000176171.11	BNIP3	0.548138	0.141145	0.583597	0.99994	0.775706	0.198707	0.437922	0.999997	0.446258	0.114404	0.655411	0.999925
ENSG00000104765.15	BNIP3L	0.117141	0.0308918	0.906748	0.99994	0.356509	0.0939258	0.721459	0.999997	0.397186	0.104608	0.69123	0.999925
ENSG00000163141.18	BNIPL	1.00191	0.739862	0.316385	0.99994	-0.798457	-0.6282	0.424605	0.999997	0.638103	0.471188	0.523407	0.999925
ENSG00000144857.14	BOC	-0.825698	-0.449603	0.408975	0.99994	-0.609907	-0.321938	0.541923	0.999997	-0.821765	-0.4393	0.411211	0.999925
ENSG00000145919.10	BOD1	0.462883	0.115319	0.643449	0.99994	0.390758	0.0967292	0.695976	0.999997	0.022031	0.00548052	0.982423	0.999925
ENSG00000038219.12	BOD1L1	-0.115381	-0.0373582	0.908143	0.99994	-0.57263	-0.185697	0.566895	0.999997	-0.704988	-0.229769	0.480818	0.999925
ENSG00000176720.5	BOK	-1.1747	-0.365047	0.240114	0.99994	0.580775	0.168805	0.561392	0.999997	-0.739602	-0.223069	0.459541	0.999925
ENSG00000178096.8	BOLA1	1.01951	0.269589	0.307961	0.99994	0.845502	0.221319	0.39783	0.999997	1.11605	0.29247	0.264402	0.999925
ENSG00000183336.8	BOLA2	-0.656008	-0.544798	0.511819	0.99994	0.0161264	0.0128582	0.987134	0.999997	1.05366	0.810644	0.292038	0.999925
ENSG00000169627.7	BOLA2B	-0.483884	-0.23334	0.628468	0.99994	-0.979343	-0.477665	0.327411	0.999997	-0.854471	-0.415627	0.392844	0.999925
ENSG00000163170.11	BOLA3	0.394015	0.0937319	0.69357	0.99994	0.221646	0.0524457	0.82459	0.999997	-0.151	-0.0359133	0.879976	0.999925
ENSG00000261236.7	BOP1	-0.113408	-0.0282797	0.909707	0.99994	-0.256019	-0.0639065	0.797936	0.999997	-1.06755	-0.26838	0.285722	0.999925
ENSG00000136122.15	BORA	0.0411372	0.0135557	0.967187	0.99994	0.366755	0.118481	0.713802	0.999997	-0.037926	-0.0123985	0.969747	0.999925
ENSG00000165714.10	BORCS5	-0.969455	-0.14845	0.332318	0.99994	-0.0296212	-0.00438817	0.976369	0.999997	0.412981	0.0610617	0.67962	0.999925
ENSG00000196544.7	BORCS6	0.69431	0.167104	0.487488	0.99994	0.0661498	0.0158576	0.947259	0.999997	0.213547	0.0511843	0.8309	0.999925
ENSG00000166275.15	BORCS7	-0.109972	-0.0527344	0.912431	0.99994	0.427477	0.198813	0.669032	0.999997	-0.0741243	-0.0351331	0.940911	0.999925
ENSG00000254901.7	BORCS8	0.833249	0.240225	0.404705	0.99994	0.457467	0.130997	0.647336	0.999997	0.112378	0.0324627	0.910524	0.999925
ENSG00000172331.11	BPGM	-0.0891596	-0.0187717	0.928955	0.99994	0.223338	0.0464769	0.823272	0.999997	0.110596	0.0230637	0.911937	0.999925
ENSG00000137274.12	BPHL	1.34764	0.458491	0.177775	0.99994	0.437115	0.148492	0.662028	0.999997	0.411161	0.139738	0.680955	0.999925
ENSG00000101425.13	BPI	0.364949	0.122228	0.715149	0.99994	0.90214	0.297141	0.366983	0.999997	0.549432	0.181642	0.582709	0.999925
ENSG00000162813.17	BPNT1	-0.0195449	-0.00469315	0.984406	0.99994	-0.190043	-0.045531	0.849276	0.999997	-0.545956	-0.13145	0.585096	0.999925
ENSG00000171634.17	BPTF	-0.274113	-0.0847909	0.783998	0.99994	-0.456327	-0.1409	0.648155	0.999997	-0.486065	-0.150396	0.626921	0.999925
ENSG00000157764.13	BRAF	-1.18998	-0.228461	0.234055	0.99994	0.141389	0.0264461	0.887563	0.999997	-0.0769054	-0.0144161	0.938699	0.999925
ENSG00000089234.15	BRAP	-1.21706	-0.143149	0.223582	0.99994	-0.44276	-0.0511727	0.657939	0.999997	-0.476746	-0.0551716	0.633543	0.999925
ENSG00000106009.15	BRAT1	0.50678	0.0844899	0.612309	0.99994	0.20015	0.0332411	0.841363	0.999997	-0.137425	-0.0228676	0.890695	0.999925
ENSG00000012048.21	BRCA1	-0.0778986	-0.0337363	0.937909	0.99994	-0.191019	-0.0824915	0.84851	0.999997	-0.181904	-0.0786888	0.855658	0.999925
ENSG00000139618.14	BRCA2	-0.572592	-0.211494	0.566921	0.99994	-0.836165	-0.308782	0.403062	0.999997	-0.3202	-0.116874	0.748817	0.999925
ENSG00000185515.14	BRCC3	-0.300692	-0.037314	0.76365	0.99994	-0.0487679	-0.00601463	0.961104	0.999997	-0.0664281	-0.00820409	0.947037	0.999925
ENSG00000100425.18	BRD1	-0.377669	-0.0630402	0.705677	0.99994	-0.372939	-0.0618811	0.709194	0.999997	-0.477569	-0.0794667	0.632957	0.999925
ENSG00000204256.12	BRD2	-0.939597	-0.123371	0.347425	0.99994	-0.695006	-0.0911069	0.487052	0.999997	-1.31844	-0.174355	0.187355	0.999925
ENSG00000169925.16	BRD3	-0.789579	-0.168073	0.429774	0.99994	-0.327776	-0.0689558	0.743081	0.999997	-0.37003	-0.0779867	0.71136	0.999925
ENSG00000141867.17	BRD4	-1.49503	-0.247603	0.134907	0.99994	-0.278769	-0.0453476	0.780422	0.999997	-0.709642	-0.115848	0.477926	0.999925
ENSG00000166164.15	BRD7	0.195767	0.0405768	0.844793	0.99994	-0.0327794	-0.0067812	0.97385	0.999997	-0.0486929	-0.0100825	0.961164	0.999925
ENSG00000112983.17	BRD8	0.358881	0.0992937	0.719684	0.99994	-0.264182	-0.0731617	0.79164	0.999997	-0.40014	-0.111335	0.689054	0.999925
ENSG00000028310.17	BRD9	0.0134921	0.00360668	0.989235	0.99994	-0.111853	-0.0298125	0.91094	0.999997	-0.331425	-0.0886304	0.740324	0.999925
ENSG00000137948.18	BRDT	-0.309733	-0.209093	0.756764	0.99994	-0.314641	-0.211127	0.753035	0.999997	1.35784	0.871765	0.174515	0.999925
ENSG00000158019.20	BRE	-0.116714	-0.0254573	0.907087	0.99994	0.00743416	0.001611	0.994068	0.999997	0.177449	0.0384365	0.859156	0.999925
ENSG00000185024.16	BRF1	-0.124902	-0.0179363	0.900601	0.99994	-0.555736	-0.0797783	0.578391	0.999997	-0.939467	-0.135897	0.347491	0.999925
ENSG00000104221.12	BRF2	-0.286677	-0.0816405	0.77436	0.99994	-0.425166	-0.120226	0.670716	0.999997	0.0676673	0.0189278	0.94605	0.999925
ENSG00000164713.9	BRI3	0.512451	0.130975	0.608336	0.99994	0.558968	0.143082	0.576183	0.999997	0.619266	0.158589	0.535741	0.999925
ENSG00000184992.10	BRI3BP	0.289016	0.0654856	0.772569	0.99994	0.0391901	0.00886025	0.968739	0.999997	0.144561	0.032708	0.885057	0.999925
ENSG00000182685.7	BRICD5	0.972805	0.564837	0.33065	0.99994	-0.500577	-0.301517	0.616669	0.999997	-0.429553	-0.260178	0.667521	0.999925
ENSG00000136492.8	BRIP1	-0.275013	-0.119365	0.783306	0.99994	-0.196667	-0.084335	0.844088	0.999997	0.140887	0.0599056	0.887959	0.999925
ENSG00000113460.12	BRIX1	-0.0607238	-0.0157217	0.951579	0.99994	0.00990438	0.00254852	0.992098	0.999997	-0.680016	-0.176996	0.496494	0.999925
ENSG00000254999.3	BRK1	0.565729	0.112013	0.571578	0.99994	0.388057	0.0767924	0.697974	0.999997	0.643708	0.127663	0.519765	0.999925
ENSG00000174744.13	BRMS1	0.0579962	0.00957417	0.953752	0.99994	0.473633	0.0779307	0.635761	0.999997	-0.0996936	-0.0164201	0.920588	0.999925
ENSG00000100916.13	BRMS1L	0.529321	0.096717	0.596583	0.99994	0.312287	0.0564636	0.754823	0.999997	0.242484	0.043993	0.808405	0.999925
ENSG00000162819.11	BROX	-0.110623	-0.0128168	0.911916	0.99994	0.426521	0.0495451	0.669729	0.999997	1.03872	0.121535	0.298937	0.999925
ENSG00000156983.15	BRPF1	-0.927079	-0.152823	0.353886	0.99994	-0.619249	-0.101228	0.535752	0.999997	-0.776856	-0.127385	0.437244	0.999925
ENSG00000096070.19	BRPF3	-0.648386	-0.169094	0.516735	0.99994	-0.00536555	-0.0013854	0.995719	0.999997	0.112603	0.0290771	0.910345	0.999925
ENSG00000160469.16	BRSK1	-0.377336	-0.142202	0.705924	0.99994	-0.168102	-0.0616592	0.866503	0.999997	-1.199	-0.463769	0.230527	0.999925
ENSG00000174672.15	BRSK2	-0.452709	-0.180391	0.650758	0.99994	-1.17111	-0.480582	0.241554	0.999997	-1.5988	-0.67811	0.109865	0.999925
ENSG00000185658.13	BRWD1	-0.324145	-0.0422514	0.745828	0.99994	-0.40508	-0.0526147	0.685419	0.999997	0.191498	0.0248193	0.848136	0.999925
ENSG00000165288.10	BRWD3	-0.662279	-0.146507	0.507792	0.99994	-0.0778452	-0.0169129	0.937951	0.999997	-0.106011	-0.0230736	0.915574	0.999925
ENSG00000168000.14	BSCL2	-0.38562	-0.308592	0.699778	0.99994	-0.310791	-0.245162	0.755959	0.999997	-1.20169	-1.008	0.229484	0.999925
ENSG00000160058.18	BSDC1	0.00484402	0.00059404	0.996135	0.99994	-0.148926	-0.0182048	0.881612	0.999997	0.00591008	0.000722441	0.995284	0.999925
ENSG00000172270.19	BSG	0.419071	0.0627574	0.675164	0.99994	0.350992	0.0526186	0.725594	0.999997	0.348448	0.0522203	0.727504	0.999925
ENSG00000164061.4	BSN	-0.727159	-0.468576	0.467129	0.99994	-0.392859	-0.242435	0.694424	0.999997	0.0941403	0.0562353	0.924998	0.999925
ENSG00000119411.10	BSPRY	2.0763	0.752965	0.0378663	0.99994	1.56656	0.559391	0.117217	0.999997	0.96742	0.349047	0.333334	0.999925
ENSG00000109743.10	BST1	0.629348	0.235719	0.529121	0.99994	0.255731	0.0955975	0.798159	0.999997	0.860363	0.319884	0.389589	0.999925
ENSG00000130303.12	BST2	0.395066	0.178133	0.692794	0.99994	0.302562	0.136421	0.762224	0.999997	0.204354	0.092102	0.838077	0.999925
ENSG00000095564.13	BTAF1	-0.409915	-0.132755	0.681868	0.99994	-0.158952	-0.0508754	0.873706	0.999997	0.104864	0.0334833	0.916484	0.999925
ENSG00000064726.9	BTBD1	0.0755044	0.0105252	0.939813	0.99994	0.184746	0.0257566	0.853428	0.999997	0.124103	0.0172999	0.901234	0.999925
ENSG00000148925.10	BTBD10	0.0891411	0.0104634	0.92897	0.99994	0.0834104	0.00974727	0.933525	0.999997	-0.252253	-0.0295467	0.800845	0.999925
ENSG00000151136.14	BTBD11	0.0934727	0.0667191	0.925528	0.99994	0.505793	0.354065	0.613002	0.999997	-0.114742	-0.0818896	0.908649	0.999925
ENSG00000233436.7	BTBD18	0.864138	0.495512	0.387512	0.99994	-0.684312	-0.409281	0.493778	0.999997	2.49299	1.40848	0.0126672	0.999925
ENSG00000222009.8	BTBD19	0.155657	0.0451531	0.876303	0.99994	0.0503397	0.0144289	0.959852	0.999997	-0.325237	-0.0946457	0.745001	0.999925
ENSG00000133243.8	BTBD2	-0.662394	-0.11395	0.507719	0.99994	0.088711	0.0151277	0.929312	0.999997	-0.529023	-0.0906582	0.59679	0.999925
ENSG00000132640.14	BTBD3	-0.150836	-0.0379219	0.880105	0.99994	0.222819	0.0555982	0.823676	0.999997	0.0161753	0.00404251	0.987095	0.999925
ENSG00000184887.13	BTBD6	-0.00933619	-0.00122696	0.992551	0.99994	-0.432755	-0.0568875	0.665193	0.999997	-0.529942	-0.0697517	0.596152	0.999925
ENSG00000011114.14	BTBD7	-1.15497	-0.155073	0.248103	0.99994	-0.708467	-0.0940291	0.478656	0.999997	-0.244652	-0.032337	0.806726	0.999925
ENSG00000189195.12	BTBD8	0.34335	0.124561	0.731335	0.99994	-0.376933	-0.13828	0.706223	0.999997	-0.0634193	-0.0230357	0.949433	0.999925
ENSG00000183826.16	BTBD9	-1.09131	-0.280453	0.275135	0.99994	-0.262095	-0.0659026	0.793248	0.999997	-0.282268	-0.0710571	0.777738	0.999925
ENSG00000174808.11	BTC	-0.39898	-0.13944	0.689908	0.99994	-0.19625	-0.06714	0.844414	0.999997	0.460156	0.15484	0.645404	0.999925
ENSG00000169814.13	BTD	0.767654	0.140485	0.442693	0.99994	0.444629	0.0806225	0.656588	0.999997	0.228127	0.0414939	0.819548	0.999925
ENSG00000145741.15	BTF3	0.328189	0.0853985	0.742769	0.99994	0.239292	0.0623144	0.810879	0.999997	0.256945	0.0669025	0.797222	0.999925
ENSG00000134717.17	BTF3L4	0.438626	0.065944	0.660932	0.99994	0.602444	0.0906371	0.546879	0.999997	0.982337	0.148513	0.325934	0.999925
ENSG00000133639.4	BTG1	0.265442	0.0671995	0.790669	0.99994	0.559794	0.142295	0.57562	0.999997	0.315016	0.0798678	0.75275	0.999925
ENSG00000159388.5	BTG2	-0.113571	-0.0243832	0.909578	0.99994	-0.522678	-0.112473	0.601199	0.999997	-0.746386	-0.160863	0.455434	0.999925
ENSG00000154640.14	BTG3	-0.154939	-0.0349543	0.87687	0.99994	-0.335033	-0.0754167	0.7376	0.999997	-0.834115	-0.189282	0.404216	0.999925
ENSG00000137707.13	BTG4	-0.227546	-0.159464	0.819999	0.99994	-0.421758	-0.296486	0.673202	0.999997	-0.960635	-0.683095	0.336736	0.999925
ENSG00000010671.15	BTK	-0.0601325	-0.0204161	0.95205	0.99994	-0.24433	-0.0828032	0.806976	0.999997	-0.117102	-0.0396701	0.90678	0.999925
ENSG00000186265.9	BTLA	0.696999	0.417445	0.485803	0.99994	-0.83869	-0.515583	0.401644	0.999997	0.126817	0.0765135	0.899085	0.999925
ENSG00000124557.12	BTN1A1	-1.2347	-0.756195	0.216942	0.99994	0.028021	0.0160351	0.977645	0.999997	0.218891	0.124283	0.826735	0.999925
ENSG00000112763.15	BTN2A1	-0.708242	-0.0978202	0.478795	0.99994	-1.33967	-0.186331	0.180353	0.999997	-1.54922	-0.217039	0.12133	0.999925
ENSG00000124508.16	BTN2A2	0.653422	0.111512	0.513485	0.99994	-0.256817	-0.0437397	0.79732	0.999997	0.238061	0.0403662	0.811834	0.999925
ENSG00000026950.16	BTN3A1	0.337961	0.1331	0.735393	0.99994	0.587169	0.22825	0.55709	0.999997	0.469577	0.182989	0.638657	0.999925
ENSG00000186470.13	BTN3A2	1.20828	0.140897	0.22694	0.99994	0.903651	0.104522	0.366181	0.999997	1.04025	0.12063	0.298226	0.999925
ENSG00000111801.15	BTN3A3	0.275467	0.0807172	0.782957	0.99994	0.394354	0.114319	0.69332	0.999997	0.192998	0.056155	0.846961	0.999925
ENSG00000204290.10	BTNL2	0.242898	0.167652	0.808085	0.99994	0.24717	0.169199	0.804777	0.999997	-0.125293	-0.0870527	0.900292	0.999925
ENSG00000113303.11	BTNL8	0.217557	0.146752	0.827774	0.99994	-0.00256712	-0.00171945	0.997952	0.999997	0.958824	0.625015	0.337647	0.999925
ENSG00000165810.16	BTNL9	0.148458	0.0979202	0.881981	0.99994	-0.521038	-0.34938	0.60234	0.999997	-0.139666	-0.0901507	0.888924	0.999925
ENSG00000166167.17	BTRC	-0.251475	-0.0647664	0.801447	0.99994	0.506591	0.127222	0.612442	0.999997	0.284118	0.0716405	0.77632	0.999925
ENSG00000169679.14	BUB1	-0.131737	-0.0620768	0.895192	0.99994	-0.13502	-0.0633425	0.892596	0.999997	-0.0268309	-0.0125959	0.978595	0.999925
ENSG00000156970.12	BUB1B	0.0109005	0.00512845	0.991303	0.99994	-0.0508504	-0.0238238	0.959445	0.999997	0.0206615	0.00968354	0.983516	0.999925
ENSG00000154473.17	BUB3	0.326784	0.0494657	0.743831	0.99994	-0.0504543	-0.0076255	0.95976	0.999997	0.0959378	0.014506	0.92357	0.999925
ENSG00000137656.11	BUD13	0.239758	0.0338998	0.810518	0.99994	-0.372293	-0.0525153	0.709675	0.999997	-0.432096	-0.061117	0.665672	0.999925
ENSG00000106245.10	BUD31	0.643092	0.152487	0.520165	0.99994	0.639907	0.150939	0.522233	0.999997	0.457081	0.107915	0.647612	0.999925
ENSG00000112276.13	BVES	-0.126351	-0.024946	0.899454	0.99994	-0.695744	-0.137647	0.486589	0.999997	-0.130574	-0.025641	0.896112	0.999925
ENSG00000112578.9	BYSL	-0.663161	-0.112868	0.507228	0.99994	-0.618995	-0.104813	0.535919	0.999997	-1.61808	-0.280462	0.105646	0.999925
ENSG00000005379.15	BZRAP1	0.28085	0.155585	0.778825	0.99994	-0.0499521	-0.0277056	0.960161	0.999997	-0.425122	-0.242297	0.670748	0.999925
ENSG00000082153.17	BZW1	-0.138487	-0.0217157	0.889856	0.99994	0.152305	0.0239235	0.878946	0.999997	-0.0691228	-0.0108498	0.944892	0.999925
ENSG00000136261.14	BZW2	0.0573687	0.0105658	0.954252	0.99994	0.0584648	0.0107274	0.953378	0.999997	-0.677969	-0.125345	0.497791	0.999925
ENSG00000165507.8	C10orf10	0.0663662	0.0395633	0.947086	0.99994	0.814328	0.471057	0.415457	0.999997	0.216779	0.127677	0.82838	0.999925
ENSG00000148655.14	C10orf11	1.40776	0.563156	0.159203	0.99994	0.912966	0.362265	0.361261	0.999997	0.664783	0.26667	0.506189	0.999925
ENSG00000204161.13	C10orf128	0.26932	0.16827	0.787684	0.99994	0.202241	0.12527	0.839729	0.999997	0.340643	0.208597	0.733372	0.999925
ENSG00000171224.8	C10orf35	0.737014	0.255806	0.461114	0.99994	-0.120212	-0.0420567	0.904315	0.999997	1.00416	0.342956	0.315303	0.999925
ENSG00000222047.8	C10orf55	0.218196	0.0942018	0.827276	0.99994	-0.26568	-0.115084	0.790486	0.999997	-0.0526793	-0.0227397	0.957987	0.999925
ENSG00000120029.12	C10orf76	-0.527651	-0.0707792	0.597742	0.99994	-0.0621903	-0.00823675	0.950411	0.999997	0.100432	0.0133071	0.920001	0.999925
ENSG00000119965.12	C10orf88	-0.355608	-0.0518777	0.722134	0.99994	-0.337694	-0.0485854	0.735594	0.999997	-1.0668	-0.156443	0.286061	0.999925
ENSG00000137720.7	C11orf1	0.091557	0.024218	0.92705	0.99994	0.431662	0.112243	0.665987	0.999997	0.523994	0.136322	0.600283	0.999925
ENSG00000176029.13	C11orf16	-0.493819	-0.40385	0.621434	0.99994	0.968336	0.740567	0.332877	0.999997	1.52415	1.15155	0.12747	0.999925
ENSG00000110665.11	C11orf21	1.63959	0.232329	0.101091	0.99994	1.03483	0.144279	0.30075	0.999997	0.712533	0.0993452	0.476135	0.999925
ENSG00000171067.10	C11orf24	-0.52258	-0.058671	0.601267	0.99994	-0.154137	-0.0171845	0.877502	0.999997	-1.14438	-0.129379	0.252465	0.999925
ENSG00000211450.9	C11orf31	0.379576	0.180808	0.70426	0.99994	0.078538	0.0373752	0.9374	0.999997	0.0656118	0.0312511	0.947687	0.999925
ENSG00000174370.9	C11orf45	0.437383	0.1379	0.661834	0.99994	0.112451	0.0353266	0.910466	0.999997	0.619924	0.193824	0.535308	0.999925
ENSG00000149179.13	C11orf49	-0.667638	-0.091298	0.504364	0.99994	-0.480582	-0.0648652	0.630814	0.999997	-1.34715	-0.185865	0.177933	0.999925
ENSG00000182919.14	C11orf54	0.222581	0.0519445	0.823861	0.99994	0.226892	0.0523833	0.820508	0.999997	0.409231	0.0944972	0.68237	0.999925
ENSG00000150776.17	C11orf57	-0.0942869	-0.0139777	0.924881	0.99994	-0.00299262	-0.000441439	0.997612	0.999997	-0.410226	-0.0607521	0.68164	0.999925
ENSG00000110696.9	C11orf58	0.491393	0.0896541	0.623148	0.99994	0.474984	0.0867387	0.634798	0.999997	0.389408	0.0710502	0.696974	0.999925
ENSG00000109944.10	C11orf63	-0.856712	-0.264444	0.391604	0.99994	-1.33741	-0.420395	0.181088	0.999997	-0.254744	-0.0760354	0.798921	0.999925
ENSG00000166323.12	C11orf65	0.743293	0.245304	0.457304	0.99994	-0.0982126	-0.0325158	0.921763	0.999997	-0.667481	-0.225247	0.504465	0.999925
ENSG00000175573.6	C11orf68	0.357604	0.0839218	0.72064	0.99994	0.34653	0.0810188	0.728944	0.999997	0.264995	0.0619887	0.791014	0.999925
ENSG00000180425.11	C11orf71	0.0137061	0.00430344	0.989064	0.99994	1.10069	0.333468	0.27103	0.999997	0.551068	0.168648	0.581587	0.999925
ENSG00000149196.15	C11orf73	0.589983	0.149788	0.555202	0.99994	0.312697	0.0790211	0.754511	0.999997	0.393176	0.0994524	0.694189	0.999925
ENSG00000166352.15	C11orf74	0.585548	0.257291	0.558179	0.99994	0.633985	0.274611	0.526091	0.999997	1.19137	0.510377	0.233507	0.999925
ENSG00000173715.16	C11orf80	0.240876	0.0390925	0.809651	0.99994	-0.281298	-0.0453431	0.778482	0.999997	-0.453902	-0.0734747	0.649899	0.999925
ENSG00000204922.4	C11orf83	0.833651	0.472321	0.404478	0.99994	1.00694	0.557989	0.313965	0.999997	1.25581	0.693386	0.209184	0.999925
ENSG00000168005.8	C11orf84	0.431713	0.056735	0.66595	0.99994	-0.335535	-0.0439932	0.737221	0.999997	-0.786271	-0.103934	0.431709	0.999925
ENSG00000173237.4	C11orf86	-0.241282	-0.192828	0.809337	0.99994	0.576483	0.450728	0.564288	0.999997	-0.390792	-0.312541	0.695951	0.999925
ENSG00000185742.6	C11orf87	0.887292	0.325404	0.374922	0.99994	-0.39171	-0.147736	0.695273	0.999997	0.210683	0.0779825	0.833135	0.999925
ENSG00000234776.4	C11orf94	0.797598	0.598704	0.425104	0.99994	-1.62515	-1.3863	0.104131	0.999997	-1.20514	-0.994058	0.228148	0.999925
ENSG00000188070.9	C11orf95	-1.01707	-0.24727	0.30912	0.99994	-0.440884	-0.104364	0.659297	0.999997	-0.923532	-0.22188	0.35573	0.999925
ENSG00000187479.6	C11orf96	-0.538413	-0.383882	0.590292	0.99994	-1.4524	-1.08983	0.146389	0.999997	-1.85336	-1.42716	0.0638301	0.999925
ENSG00000139637.13	C12orf10	-0.0230202	-0.00421432	0.981634	0.99994	-0.169238	-0.0308047	0.86561	0.999997	-0.371096	-0.0678046	0.710566	0.999925
ENSG00000133641.17	C12orf29	0.0240691	0.0042581	0.980798	0.99994	0.113347	0.0198732	0.909755	0.999997	-0.324382	-0.057231	0.745649	0.999925
ENSG00000047621.11	C12orf4	-0.0147948	-0.00274515	0.988196	0.99994	0.231907	0.0424973	0.816611	0.999997	0.601857	0.110281	0.547269	0.999925
ENSG00000157895.11	C12orf43	-0.701843	-0.12414	0.482777	0.99994	-0.369994	-0.0645037	0.711387	0.999997	-0.562424	-0.0985273	0.573827	0.999925
ENSG00000151131.10	C12orf45	-0.137025	-0.0482599	0.891011	0.99994	-0.617302	-0.218474	0.537035	0.999997	-0.316813	-0.111296	0.751386	0.999925
ENSG00000185480.11	C12orf48	-0.55609	-0.192235	0.578149	0.99994	-0.512178	-0.173486	0.608527	0.999997	-0.428949	-0.145125	0.667961	0.999925
ENSG00000111412.5	C12orf49	-0.0425902	-0.00640507	0.966028	0.99994	0.270551	0.0406674	0.786736	0.999997	0.606743	0.091385	0.544022	0.999925
ENSG00000185306.12	C12orf56	-0.560603	-0.426811	0.575069	0.99994	-1.19867	-0.938042	0.230658	0.999997	-0.751731	-0.570664	0.452213	0.999925
ENSG00000111678.10	C12orf57	0.465049	0.326616	0.641896	0.99994	0.48369	0.335655	0.628606	0.999997	0.208851	0.146942	0.834565	0.999925
ENSG00000182993.3	C12orf60	0.379082	0.160382	0.704627	0.99994	-1.47613	-0.668242	0.139909	0.999997	-0.54933	-0.237524	0.582779	0.999925
ENSG00000130921.7	C12orf65	0.632258	0.212855	0.527218	0.99994	0.113917	0.0383051	0.909304	0.999997	-0.112234	-0.0380186	0.910638	0.999925
ENSG00000174206.12	C12orf66	-1.40542	-0.217595	0.159898	0.99994	-0.97609	-0.147299	0.32902	0.999997	-0.857312	-0.129352	0.391272	0.999925
ENSG00000139160.13	C12orf72	0.818512	0.209324	0.413065	0.99994	-0.283359	-0.0732373	0.776901	0.999997	0.52545	0.133592	0.59927	0.999925
ENSG00000204954.9	C12orf73	0.255557	0.0890402	0.798293	0.99994	0.0113282	0.00392476	0.990962	0.999997	-0.426944	-0.150378	0.66942	0.999925
ENSG00000235162.8	C12orf75	-0.000245826	-7.19e-05	0.999804	0.99994	-0.551602	-0.162176	0.581221	0.999997	-0.195171	-0.0568092	0.845259	0.999925
ENSG00000174456.13	C12orf76	0.348214	0.0756108	0.72768	0.99994	1.39861	0.298788	0.161929	0.999997	0.345085	0.0741627	0.730031	0.999925
ENSG00000133935.6	C14orf1	0.994098	0.21774	0.320175	0.99994	0.566397	0.123164	0.571124	0.999997	0.754976	0.16446	0.450263	0.999925
ENSG00000179933.5	C14orf119	0.7232	0.142035	0.469557	0.99994	0.552726	0.108041	0.580451	0.999997	0.4891	0.0956524	0.624771	0.999925
ENSG00000227051.6	C14orf132	-0.118018	-0.0712239	0.906053	0.99994	-0.441685	-0.267841	0.658717	0.999997	0.406933	0.234749	0.684057	0.999925
ENSG00000170270.4	C14orf142	0.148943	0.0321717	0.881599	0.99994	0.392055	0.0838514	0.695018	0.999997	0.226923	0.0486508	0.820483	0.999925
ENSG00000100629.16	C14orf145	-0.309181	-0.120257	0.757184	0.99994	0.0914922	0.0345997	0.927102	0.999997	-0.0118607	-0.00450393	0.990537	0.999925
ENSG00000119705.9	C14orf156	0.184784	0.0854284	0.853398	0.99994	0.103531	0.0476025	0.917541	0.999997	-0.0238238	-0.0109984	0.980993	0.999925
ENSG00000133943.20	C14orf159	0.342313	0.094511	0.732115	0.99994	-0.0799212	-0.0220192	0.9363	0.999997	0.767953	0.211177	0.442515	0.999925
ENSG00000087302.8	C14orf166	0.657778	0.122653	0.510681	0.99994	0.340067	0.0631497	0.733806	0.999997	0.274121	0.0509386	0.783992	0.999925
ENSG00000119650.12	C14orf179	-0.389082	-0.118658	0.697215	0.99994	-0.682592	-0.207773	0.494865	0.999997	-0.649806	-0.197916	0.515818	0.999925
ENSG00000156411.9	C14orf2	0.465831	0.185882	0.641336	0.99994	0.309491	0.123146	0.756948	0.999997	0.0882396	0.0351849	0.929686	0.999925
ENSG00000179476.7	C14orf28	0.980077	0.277697	0.327048	0.99994	0.865395	0.242367	0.386822	0.999997	0.62569	0.176117	0.531518	0.999925
ENSG00000139971.15	C14orf37	-0.760286	-0.32701	0.447084	0.99994	-0.0224173	-0.00930686	0.982115	0.999997	0.623298	0.255169	0.533089	0.999925
ENSG00000140104.13	C14orf79	-0.634668	-0.127193	0.525645	0.99994	0.197635	0.0384494	0.843331	0.999997	-0.166618	-0.0326848	0.867671	0.999925
ENSG00000185347.17	C14orf80	0.0204787	0.00860954	0.983662	0.99994	0.120545	0.0500591	0.904052	0.999997	-0.333313	-0.14044	0.738898	0.999925
ENSG00000100802.14	C14orf93	0.038493	0.00842906	0.969295	0.99994	-0.015985	-0.00346796	0.987246	0.999997	-0.206284	-0.0449748	0.836569	0.999925
ENSG00000167173.18	C15orf39	-0.616936	-0.167596	0.537277	0.99994	-0.0864744	-0.0233587	0.931089	0.999997	-0.217109	-0.058718	0.828124	0.999925
ENSG00000169609.13	C15orf40	-0.151454	-0.0372758	0.879617	0.99994	0.285555	0.0690871	0.775219	0.999997	-0.036706	-0.00893758	0.970719	0.999925
ENSG00000186073.12	C15orf41	-0.0562608	-0.0114097	0.955134	0.99994	0.105908	0.0211963	0.915655	0.999997	0.316257	0.0631782	0.751807	0.999925
ENSG00000166920.12	C15orf48	1.69911	1.07339	0.0892986	0.99994	1.30896	0.824721	0.190549	0.999997	1.95851	1.22978	0.0501701	0.999925
ENSG00000188549.12	C15orf52	0.905396	0.356304	0.365255	0.99994	0.592983	0.23084	0.553192	0.999997	0.689937	0.268706	0.490234	0.999925
ENSG00000128891.15	C15orf57	0.21441	0.0336372	0.830227	0.99994	0.488885	0.0757495	0.624923	0.999997	-0.194996	-0.0304758	0.845396	0.999925
ENSG00000183208.12	C15orf58	0.237778	0.0628808	0.812054	0.99994	-0.0940309	-0.0247609	0.925085	0.999997	-0.48887	-0.130787	0.624934	0.999925
ENSG00000189227.5	C15orf61	0.783314	0.288829	0.433443	0.99994	0.709007	0.25849	0.47832	0.999997	0.102539	0.0382051	0.918329	0.999925
ENSG00000188277.9	C15orf62	-0.421386	-0.233839	0.673474	0.99994	-0.724715	-0.405122	0.468627	0.999997	-0.197588	-0.107922	0.843368	0.999925
ENSG00000261652.2	C15orf65	-0.0244897	-0.0119013	0.980462	0.99994	0.785957	0.368486	0.431893	0.999997	0.589309	0.27869	0.555654	0.999925
ENSG00000130731.15	C16orf13	0.295719	0.0660377	0.767445	0.99994	-0.00884796	-0.0019695	0.99294	0.999997	-0.31189	-0.0697008	0.755124	0.999925
ENSG00000166780.10	C16orf45	0.361938	0.0739268	0.717398	0.99994	-0.582268	-0.119709	0.560386	0.999997	-0.176223	-0.0359616	0.860119	0.999925
ENSG00000185716.11	C16orf52	0.26128	0.0482027	0.793876	0.99994	0.654744	0.119134	0.512632	0.999997	0.141762	0.0259417	0.887268	0.999925
ENSG00000185905.3	C16orf54	-0.348587	-0.0623662	0.7274	0.99994	-0.256095	-0.0456145	0.797877	0.999997	-0.206997	-0.0368821	0.836012	0.999925
ENSG00000140688.16	C16orf58	-0.0909338	-0.0266726	0.927545	0.99994	0.199052	0.0579214	0.842222	0.999997	0.180297	0.0525281	0.85692	0.999925
ENSG00000162062.14	C16orf59	-0.182802	-0.0520882	0.854953	0.99994	0.148016	0.0413642	0.88233	0.999997	-0.192071	-0.0541462	0.847687	0.999925
ENSG00000103544.14	C16orf62	-0.44678	-0.0941254	0.655034	0.99994	-0.0852843	-0.017888	0.932035	0.999997	-0.033009	-0.00692631	0.973667	0.999925
ENSG00000125149.11	C16orf70	0.0990348	0.0245959	0.921111	0.99994	0.260366	0.0641509	0.794582	0.999997	0.0473668	0.0117049	0.962221	0.999925
ENSG00000166246.13	C16orf71	-0.731159	-0.261989	0.464682	0.99994	-1.17168	-0.423176	0.241327	0.999997	-0.743245	-0.265042	0.457334	0.999925
ENSG00000182831.11	C16orf72	-0.0401907	-0.0079893	0.967941	0.99994	0.0835139	0.0166101	0.933443	0.999997	-0.165468	-0.0328985	0.868576	0.999925
ENSG00000154102.10	C16orf74	0.577904	0.197408	0.563329	0.99994	0.828088	0.278387	0.407621	0.999997	0.192592	0.0655574	0.847278	0.999925
ENSG00000159761.14	C16orf86	0.746051	0.287895	0.455637	0.99994	-0.494362	-0.195692	0.62105	0.999997	-0.797613	-0.323091	0.425095	0.999925
ENSG00000155330.9	C16orf87	0.116942	0.0310405	0.906906	0.99994	0.313361	0.0822691	0.754007	0.999997	-0.21894	-0.0580101	0.826697	0.999925
ENSG00000103550.13	C16orf88	-0.0444063	-0.0181207	0.964581	0.99994	-0.663942	-0.274059	0.506728	0.999997	-0.370969	-0.151681	0.71066	0.999925
ENSG00000153446.15	C16orf89	2.37194	1.91499	0.0176952	0.99994	1.89794	1.54035	0.057704	0.999997	2.0094	1.6188	0.0444948	0.999925
ENSG00000174109.4	C16orf91	0.0997228	0.0305168	0.920564	0.99994	-0.112732	-0.034355	0.910243	0.999997	-0.0139625	-0.00425548	0.98886	0.999925
ENSG00000260456.6	C16orf95	1.76232	0.745577	0.0780147	0.99994	0.861053	0.362283	0.389209	0.999997	1.77612	0.743273	0.0757134	0.999925
ENSG00000205832.7	C16orf96	-0.484792	-0.334499	0.627824	0.99994	-0.958797	-0.671329	0.337661	0.999997	-0.37426	-0.255039	0.708211	0.999925
ENSG00000256806.5	C17orf100	-0.0981789	-0.0334922	0.92179	0.99994	-2.51094	-0.950287	0.012041	0.999997	0.559078	0.186895	0.576108	0.999925
ENSG00000181396.12	C17orf101	0.33153	0.0610786	0.740244	0.99994	0.129784	0.0237995	0.896737	0.999997	-0.446889	-0.0825054	0.654955	0.999925
ENSG00000231256.7	C17orf105	-0.623589	-0.38895	0.532898	0.99994	-0.421852	-0.258217	0.673133	0.999997	-2.60077	-1.85471	0.00930139	0.999925
ENSG00000258315.5	C17orf49	0.883518	0.605049	0.376956	0.99994	-0.695337	-0.491632	0.486844	0.999997	1.60198	1.07812	0.10916	0.999925
ENSG00000212719.10	C17orf51	-0.458674	-0.125014	0.646468	0.99994	-0.36888	-0.0988021	0.712217	0.999997	0.968629	0.252904	0.33273	0.999925
ENSG00000125319.14	C17orf53	-0.0198511	-0.00665666	0.984162	0.99994	-0.168731	-0.0561948	0.866008	0.999997	-0.239018	-0.0799842	0.811092	0.999925
ENSG00000186665.9	C17orf58	-0.435306	-0.100938	0.66334	0.99994	-0.160529	-0.0365128	0.872465	0.999997	-0.238134	-0.0543722	0.811777	0.999925
ENSG00000178927.17	C17orf62	0.152027	0.0257477	0.879165	0.99994	-0.33367	-0.0565226	0.738629	0.999997	-0.666337	-0.113254	0.505196	0.999925
ENSG00000173065.13	C17orf63	-1.04783	-0.183204	0.294715	0.99994	-0.564026	-0.0966439	0.572737	0.999997	-0.544701	-0.0934813	0.585959	0.999925
ENSG00000141371.12	C17orf64	-1.18464	-0.76434	0.23616	0.99994	-1.35297	-0.87157	0.176064	0.999997	-1.07928	-0.684905	0.280463	0.999925
ENSG00000214226.8	C17orf67	0.530652	0.195354	0.59566	0.99994	0.260077	0.095223	0.794804	0.999997	-0.436551	-0.165028	0.662437	0.999925
ENSG00000108666.9	C17orf75	0.707035	0.117433	0.479545	0.99994	0.424683	0.0698088	0.671068	0.999997	1.22959	0.202284	0.218852	0.999925
ENSG00000141219.15	C17orf80	-0.471303	-0.0913212	0.637424	0.99994	-0.386511	-0.0740723	0.699119	0.999997	-0.446696	-0.0859296	0.655094	0.999925
ENSG00000224877.3	C17orf89	0.584195	0.372949	0.559089	0.99994	0.360009	0.229409	0.718841	0.999997	0.197377	0.126225	0.843532	0.999925
ENSG00000187624.8	C17orf97	-0.0300278	-0.00976151	0.976045	0.99994	-0.148835	-0.0479183	0.881684	0.999997	-0.832038	-0.276702	0.405388	0.999925
ENSG00000141428.16	C18orf21	-0.0207559	-0.00443372	0.98344	0.99994	0.378863	0.0795301	0.70479	0.999997	-0.554528	-0.118639	0.579218	0.999925
ENSG00000152242.10	C18orf25	-0.200485	-0.0280806	0.841101	0.99994	0.322351	0.0448996	0.747187	0.999997	0.214378	0.0298757	0.830252	0.999925
ENSG00000177576.11	C18orf32	-0.216752	-0.0663105	0.828401	0.99994	0.191405	0.0570279	0.848208	0.999997	-0.0239607	-0.00719495	0.980884	0.999925
ENSG00000166845.13	C18orf54	-0.183467	-0.0533122	0.854431	0.99994	0.0429444	0.0123105	0.965746	0.999997	0.0491787	0.0141103	0.960777	0.999925
ENSG00000141452.9	C18orf8	-0.729182	-0.111299	0.46589	0.99994	-0.0182397	-0.00272979	0.985448	0.999997	-0.948875	-0.14441	0.342684	0.999925
ENSG00000074842.7	C19orf10	0.168255	0.0473528	0.866383	0.99994	0.130712	0.036811	0.896003	0.999997	-0.214808	-0.0604686	0.829917	0.999925
ENSG00000131943.17	C19orf12	0.141957	0.0201641	0.887114	0.99994	0.139584	0.019725	0.888989	0.999997	-0.403812	-0.0573113	0.686351	0.999925
ENSG00000177025.3	C19orf18	-0.664926	-0.510686	0.506098	0.99994	-1.31979	-1.04442	0.186906	0.999997	-1.83243	-1.51965	0.0668875	0.999925
ENSG00000228300.13	C19orf24	0.432548	0.154732	0.665343	0.99994	0.470189	0.167777	0.63822	0.999997	-0.217166	-0.0777763	0.828079	0.999925
ENSG00000119559.15	C19orf25	0.0687899	0.00999685	0.945157	0.99994	-0.470251	-0.0682202	0.638176	0.999997	-0.401722	-0.0583144	0.687889	0.999925
ENSG00000188305.5	C19orf35	0.200048	0.080171	0.841443	0.99994	0.222157	0.0872717	0.824191	0.999997	0.509969	0.199017	0.610074	0.999925
ENSG00000214212.8	C19orf38	-0.462726	-0.225464	0.643561	0.99994	-0.556423	-0.26784	0.577922	0.999997	-0.738767	-0.357478	0.460049	0.999925
ENSG00000131944.9	C19orf40	-0.0631031	-0.0227441	0.949684	0.99994	-0.194829	-0.0696431	0.845527	0.999997	0.0429963	0.0152771	0.965704	0.999925
ENSG00000123144.10	C19orf43	0.206231	0.050915	0.83661	0.99994	0.246116	0.0608271	0.805593	0.999997	-0.243114	-0.0600352	0.807917	0.999925
ENSG00000105072.8	C19orf44	0.244284	0.080963	0.807011	0.99994	0.0432162	0.0141666	0.965529	0.999997	0.573914	0.186306	0.566026	0.999925
ENSG00000160392.13	C19orf47	-0.551831	-0.0683788	0.581064	0.99994	-0.516863	-0.0634653	0.605252	0.999997	-0.73487	-0.0907023	0.462418	0.999925
ENSG00000142444.6	C19orf52	0.149849	0.0346405	0.880884	0.99994	0.0126054	0.00289739	0.989943	0.999997	-0.019814	-0.00456249	0.984192	0.999925
ENSG00000104979.8	C19orf53	0.00736704	0.00127266	0.994122	0.99994	-0.13084	-0.0225626	0.895902	0.999997	-0.620985	-0.107562	0.534609	0.999925
ENSG00000188493.14	C19orf54	0.343292	0.0853663	0.731378	0.99994	0.261271	0.0644642	0.793883	0.999997	0.513787	0.126717	0.607401	0.999925
ENSG00000132016.11	C19orf57	-0.0588874	-0.0219044	0.953042	0.99994	-0.325766	-0.120537	0.744601	0.999997	-0.898596	-0.342605	0.368868	0.999925
ENSG00000183019.7	C19orf59	0.645378	0.245965	0.518682	0.99994	0.283084	0.107465	0.777113	0.999997	0.524094	0.198705	0.600213	0.999925
ENSG00000006015.17	C19orf60	0.38879	0.175031	0.697431	0.99994	0.073517	0.0330547	0.941395	0.999997	-0.0139839	-0.00630338	0.988843	0.999925
ENSG00000130813.17	C19orf66	-0.107137	-0.027759	0.91468	0.99994	0.0538834	0.0138164	0.957028	0.999997	-0.0756913	-0.0194644	0.939665	0.999925
ENSG00000185453.12	C19orf68	-0.733164	-0.184281	0.463458	0.99994	-0.377891	-0.0930611	0.705512	0.999997	-0.734088	-0.183073	0.462895	0.999925
ENSG00000174917.8	C19orf70	0.436613	0.175214	0.662392	0.99994	0.300243	0.120085	0.763992	0.999997	-0.0520387	-0.020898	0.958498	0.999925
ENSG00000183397.5	C19orf71	0.446657	0.296767	0.655122	0.99994	0.386866	0.252978	0.698855	0.999997	0.189102	0.1259	0.850013	0.999925
ENSG00000221916.3	C19orf73	0.306607	0.147009	0.759143	0.99994	-0.0983161	-0.0469977	0.921681	0.999997	0.22755	0.107898	0.819996	0.999925
ENSG00000224420.3	C19orf76	0.37768	0.295667	0.705668	0.99994	-0.16927	-0.134858	0.865584	0.999997	-0.27408	-0.22	0.784023	0.999925
ENSG00000229833.9	C19orf79	0.409349	0.291452	0.682284	0.99994	0.784581	0.544479	0.432699	0.999997	0.423858	0.298909	0.67167	0.999925
ENSG00000235034.6	C19orf81	1.06966	0.59476	0.284773	0.99994	0.590323	0.32964	0.554974	0.999997	0.887637	0.491196	0.374736	0.999925
ENSG00000197223.11	C1D	0.294605	0.114389	0.768295	0.99994	0.381135	0.147161	0.703103	0.999997	0.353671	0.136707	0.723585	0.999925
ENSG00000106392.10	C1GALT1	-0.0342106	-0.00595561	0.972709	0.99994	0.102103	0.0176755	0.918675	0.999997	1.02141	0.177589	0.307063	0.999925
ENSG00000171155.7	C1GALT1C1	0.579781	0.144584	0.562062	0.99994	0.476332	0.118031	0.633838	0.999997	0.594296	0.147408	0.552314	0.999925
ENSG00000223658.7	C1GALT1C1L	2.27771	1.56289	0.0227436	0.99994	1.87116	1.26781	0.0613235	0.999997	1.50164	1.029	0.13319	0.999925
ENSG00000173728.10	C1orf100	1.16984	0.981748	0.242065	0.99994	0.996024	0.833571	0.319238	0.999997	0.171545	0.147718	0.863795	0.999925
ENSG00000179397.17	C1orf101	-1.32128	-0.567005	0.186407	0.99994	-2.67507	-1.25128	0.00747126	0.999997	-1.33572	-0.568648	0.181639	0.999925
ENSG00000163362.10	C1orf106	-0.462031	-0.161243	0.644059	0.99994	-0.176618	-0.0612526	0.859808	0.999997	-0.435549	-0.15155	0.663164	0.999925
ENSG00000116922.14	C1orf109	-0.345194	-0.0432427	0.729948	0.99994	-0.31901	-0.0396524	0.749719	0.999997	-0.306181	-0.038117	0.759467	0.999925
ENSG00000000460.16	C1orf112	-0.330344	-0.116467	0.74114	0.99994	-0.301796	-0.105259	0.762807	0.999997	-0.169168	-0.0589549	0.865664	0.999925
ENSG00000162817.6	C1orf115	-0.0687199	-0.0237998	0.945213	0.99994	0.883539	0.294526	0.376945	0.999997	0.641915	0.216552	0.520928	0.999925
ENSG00000182795.12	C1orf116	0.371266	0.328636	0.710439	0.99994	0.140513	0.12472	0.888255	0.999997	0.927461	0.795662	0.353687	0.999925
ENSG00000197982.13	C1orf122	0.647337	0.227552	0.517414	0.99994	0.286691	0.100441	0.774349	0.999997	-0.00330912	-0.00116257	0.99736	0.999925
ENSG00000162384.13	C1orf123	0.0114989	0.00279373	0.990825	0.99994	0.211896	0.0510224	0.832188	0.999997	-0.603741	-0.147371	0.546016	0.999925
ENSG00000175262.14	C1orf127	0.256208	0.167	0.79779	0.99994	0.148131	0.0949932	0.882239	0.999997	0.739895	0.465747	0.459363	0.999925
ENSG00000143633.12	C1orf131	0.525549	0.128149	0.599201	0.99994	0.158089	0.0383933	0.874387	0.999997	0.11255	0.0273771	0.910387	0.999925
ENSG00000203910.8	C1orf146	-0.00573793	-0.00469055	0.995422	0.99994	-0.854692	-0.728648	0.392722	0.999997	-0.129821	-0.106184	0.896708	0.999925
ENSG00000131591.17	C1orf159	-0.705659	-0.102485	0.4804	0.99994	-0.128862	-0.0183364	0.897467	0.999997	-0.242004	-0.0345754	0.808777	0.999925
ENSG00000143110.11	C1orf162	-0.108283	-0.0744916	0.913771	0.99994	-0.214312	-0.146668	0.830303	0.999997	0.117362	0.0790883	0.906573	0.999925
ENSG00000198912.10	C1orf174	-0.299493	-0.03124	0.764564	0.99994	-0.717365	-0.0747875	0.473149	0.999997	-1.05229	-0.110481	0.292666	0.999925
ENSG00000263961.7	C1orf186	-0.520722	-0.434174	0.602561	0.99994	0.492095	0.390542	0.622652	0.999997	-0.911634	-0.766242	0.361961	0.999925
ENSG00000163263.6	C1orf189	-0.127759	-0.0961405	0.89834	0.99994	-0.904185	-0.69656	0.365898	0.999997	-1.07852	-0.849729	0.280804	0.999925
ENSG00000119280.16	C1orf198	-0.239066	-0.122852	0.811054	0.99994	0.070996	0.0365476	0.943401	0.999997	-0.0309879	-0.0159397	0.975279	0.999925
ENSG00000116667.12	C1orf21	-0.160065	-0.0281732	0.87283	0.99994	-0.178964	-0.0314165	0.857966	0.999997	-0.644347	-0.113671	0.519351	0.999925
ENSG00000142686.7	C1orf216	0.60419	0.0935186	0.545718	0.99994	0.124509	0.0191557	0.900912	0.999997	-0.330922	-0.0511624	0.740703	0.999925
ENSG00000239887.4	C1orf226	-1.01518	-0.264043	0.310021	0.99994	-0.725467	-0.185023	0.468166	0.999997	-0.553361	-0.14071	0.580016	0.999925
ENSG00000198520.10	C1orf228	-0.0855004	-0.0251857	0.931864	0.99994	-1.04879	-0.314984	0.294274	0.999997	-0.59044	-0.174286	0.554895	0.999925
ENSG00000228594.3	C1orf233	-0.491364	-0.0835101	0.623169	0.99994	0.112098	0.0187846	0.910746	0.999997	-1.09906	-0.188117	0.27174	0.999925
ENSG00000157181.15	C1orf27	0.711312	0.0938673	0.476891	0.99994	0.0614252	0.00805708	0.951021	0.999997	0.528507	0.0694209	0.597147	0.999925
ENSG00000143793.12	C1orf35	0.402417	0.14581	0.687377	0.99994	-0.0973988	-0.0352957	0.92241	0.999997	-0.287511	-0.10463	0.773721	0.999925
ENSG00000143612.19	C1orf43	0.466454	0.0662676	0.640891	0.99994	0.50117	0.0713265	0.616252	0.999997	0.569527	0.0810855	0.568999	0.999925
ENSG00000164008.15	C1orf50	-0.191756	-0.0432402	0.847933	0.99994	-0.563185	-0.12664	0.573309	0.999997	0.342245	0.0757257	0.732167	0.999925
ENSG00000162642.13	C1orf52	0.0287987	0.00695528	0.977025	0.99994	-0.220503	-0.0530488	0.82548	0.999997	-0.133161	-0.0320335	0.894066	0.999925
ENSG00000203724.10	C1orf53	0.00539667	0.00156298	0.995694	0.99994	-0.449405	-0.129934	0.653139	0.999997	-0.430888	-0.125101	0.66655	0.999925
ENSG00000118292.8	C1orf54	0.593911	0.278739	0.552572	0.99994	0.125627	0.0590016	0.900027	0.999997	0.337648	0.158179	0.735628	0.999925
ENSG00000143443.9	C1orf56	-0.35553	-0.0883362	0.722193	0.99994	-1.22143	-0.309071	0.221924	0.999997	0.371932	0.0897783	0.709944	0.999925
ENSG00000125462.16	C1orf61	1.03975	0.791707	0.298454	0.99994	1.39123	1.04543	0.164156	0.999997	1.96202	1.46686	0.0497602	0.999925
ENSG00000162757.4	C1orf74	-0.213603	-0.0269828	0.830857	0.99994	0.623816	0.0775164	0.532748	0.999997	0.0424492	0.00529547	0.966141	0.999925
ENSG00000162598.13	C1orf87	1.02293	0.774144	0.306341	0.99994	0.0805415	0.0623204	0.935807	0.999997	1.62273	1.20957	0.104646	0.999925
ENSG00000203685.9	C1orf95	-0.408563	-0.19958	0.682861	0.99994	-0.334118	-0.161329	0.73829	0.999997	-0.0813245	-0.0383633	0.935184	0.999925
ENSG00000173372.16	C1QA	0.466003	0.5636	0.641214	0.99994	0.119325	0.139847	0.905018	0.999997	0.679144	0.775545	0.497047	0.999925
ENSG00000173369.15	C1QB	0.474206	0.325843	0.635353	0.99994	0.814597	0.555919	0.415303	0.999997	0.626045	0.428035	0.531285	0.999925
ENSG00000108561.8	C1QBP	0.49343	0.103066	0.621709	0.99994	0.164776	0.0343154	0.86912	0.999997	-0.383028	-0.0800189	0.701699	0.999925
ENSG00000159189.11	C1QC	-0.0202669	-0.0229524	0.98383	0.99994	-0.717664	-0.841726	0.472965	0.999997	0.109881	0.116234	0.912504	0.999925
ENSG00000131094.3	C1QL1	1.13531	0.356177	0.256245	0.99994	1.17332	0.363024	0.240666	0.999997	1.47791	0.455653	0.139432	0.999925
ENSG00000144119.3	C1QL2	-0.392358	-0.353507	0.694793	0.99994	0.705335	0.599852	0.480602	0.999997	0.0642845	0.0562264	0.948744	0.999925
ENSG00000165985.9	C1QL3	-0.724287	-0.589154	0.46889	0.99994	-0.596545	-0.481468	0.550811	0.999997	-0.638217	-0.519004	0.523332	0.999925
ENSG00000173918.14	C1QTNF1	-1.44092	-1.20069	0.149607	0.99994	-1.15899	-0.938312	0.246462	0.999997	-1.85908	-1.59655	0.0630151	0.999925
ENSG00000184163.3	C1QTNF12	0.889676	0.755914	0.37364	0.99994	0.703335	0.5935	0.481847	0.999997	0.765296	0.64989	0.444096	0.999925
ENSG00000145861.7	C1QTNF2	0.137969	0.0605589	0.890265	0.99994	0.385914	0.16574	0.69956	0.999997	-0.0487729	-0.0213268	0.9611	0.999925
ENSG00000082196.20	C1QTNF3	0.567165	0.499813	0.570602	0.99994	-0.0333216	-0.0299708	0.973418	0.999997	-0.134997	-0.121369	0.892615	0.999925
ENSG00000133466.13	C1QTNF6	1.4548	0.475294	0.145723	0.99994	1.16377	0.376759	0.244516	0.999997	1.1548	0.374817	0.248172	0.999925
ENSG00000163145.12	C1QTNF7	-1.41374	-1.04974	0.15744	0.99994	-1.11233	-0.80138	0.265998	0.999997	-1.42025	-1.04715	0.155535	0.999925
ENSG00000159403.15	C1R	1.13087	1.34082	0.258108	0.99994	0.142305	0.176937	0.886839	0.999997	0.93508	1.10437	0.349747	0.999925
ENSG00000139178.10	C1RL	0.284418	0.0866316	0.77609	0.99994	-0.59417	-0.183792	0.552398	0.999997	-0.282368	-0.0864609	0.777662	0.999925
ENSG00000182326.14	C1S	-0.548176	-0.660929	0.583571	0.99994	-0.613649	-0.769858	0.539447	0.999997	-1.33372	-1.73934	0.182297	0.999925
ENSG00000166278.14	C2	0.673909	0.30593	0.500369	0.99994	0.50573	0.228334	0.613046	0.999997	0.770294	0.345389	0.441126	0.999925
ENSG00000124191.17	C20orf100	0.782252	0.183807	0.434066	0.99994	0.636626	0.14784	0.524368	0.999997	0.649894	0.15154	0.51576	0.999925
ENSG00000149609.5	C20orf144	1.83542	1.53938	0.0664436	0.99994	0.551754	0.472867	0.581117	0.999997	0.597029	0.512046	0.550488	0.999925
ENSG00000088854.12	C20orf194	0.0229767	0.00567929	0.981669	0.99994	-0.613771	-0.152202	0.539367	0.999997	-0.113997	-0.0280659	0.90924	0.999925
ENSG00000125531.6	C20orf195	1.50194	0.997118	0.133112	0.99994	1.15021	0.756199	0.250055	0.999997	0.158493	0.10768	0.874068	0.999925
ENSG00000171984.14	C20orf196	0.547074	0.212741	0.584328	0.99994	-0.680415	-0.272794	0.496241	0.999997	-0.446531	-0.177561	0.655214	0.999925
ENSG00000101084.17	C20orf24	1.15422	0.482767	0.248411	0.99994	0.802162	0.333751	0.422459	0.999997	0.539074	0.22494	0.589836	0.999925
ENSG00000101220.17	C20orf27	-0.114556	-0.0310692	0.908797	0.99994	-0.443762	-0.120103	0.657215	0.999997	-1.03981	-0.286637	0.298428	0.999925
ENSG00000101230.5	C20orf82	-0.130814	-0.0827953	0.895923	0.99994	0.222075	0.138477	0.824255	0.999997	0.137901	0.0866757	0.890319	0.999925
ENSG00000196476.11	C20orf96	0.280592	0.0893757	0.779023	0.99994	0.258794	0.0814522	0.795794	0.999997	-0.0732417	-0.0232428	0.941614	0.999925
ENSG00000160226.15	C21orf2	-0.174822	-0.037172	0.86122	0.99994	-0.174862	-0.036651	0.861188	0.999997	-1.22804	-0.26661	0.219432	0.999925
ENSG00000160221.17	C21orf33	-0.423872	-0.117728	0.671659	0.99994	-0.230264	-0.0625593	0.817886	0.999997	0.687477	0.184056	0.491782	0.999925
ENSG00000160298.17	C21orf58	0.262094	0.0905492	0.793249	0.99994	-0.304716	-0.10494	0.760582	0.999997	-0.40729	-0.141189	0.683795	0.999925
ENSG00000159079.18	C21orf59	0.593111	0.203246	0.553107	0.99994	0.476417	0.161563	0.633777	0.999997	0.452363	0.153843	0.651008	0.999925
ENSG00000205929.10	C21orf62	0.509321	0.388721	0.610527	0.99994	0.612033	0.462471	0.540516	0.999997	1.45631	1.08138	0.145308	0.999925
ENSG00000154642.10	C21orf91	0.383975	0.0938113	0.700997	0.99994	0.820244	0.197991	0.412077	0.999997	1.15977	0.280404	0.246142	0.999925
ENSG00000128346.10	C22orf23	0.475951	0.175396	0.634109	0.99994	-0.145537	-0.0538157	0.884287	0.999997	0.157791	0.058019	0.874622	0.999925
ENSG00000215012.8	C22orf29	-1.49781	-0.213273	0.134182	0.99994	-1.82644	-0.260966	0.0677847	0.999997	-1.31047	-0.184648	0.190038	0.999925
ENSG00000242259.8	C22orf39	-0.254788	-0.0409683	0.798887	0.99994	-0.180483	-0.0287559	0.856774	0.999997	-0.438392	-0.0702057	0.661102	0.999925
ENSG00000205856.3	C22orf42	0.0975735	0.0648572	0.922271	0.99994	-0.399948	-0.268116	0.689195	0.999997	-0.563136	-0.38386	0.573342	0.999925
ENSG00000184208.10	C22orf46	-0.420225	-0.134004	0.674321	0.99994	-0.389004	-0.122898	0.697273	0.999997	-0.444017	-0.14078	0.65703	0.999925
ENSG00000157617.16	C2CD2	-0.486638	-0.105035	0.626515	0.99994	-0.119097	-0.0253249	0.905198	0.999997	-0.0765313	-0.0162833	0.938996	0.999925
ENSG00000172375.12	C2CD2L	-0.743728	-0.102235	0.457041	0.99994	-0.835288	-0.114624	0.403555	0.999997	-1.19022	-0.164504	0.23396	0.999925
ENSG00000168014.16	C2CD3	-0.445637	-0.157286	0.655859	0.99994	-0.258578	-0.0901706	0.795961	0.999997	-0.0541498	-0.0188501	0.956816	0.999925
ENSG00000205502.3	C2CD4B	0.448346	0.253147	0.653903	0.99994	-2.23913	-1.41577	0.0251474	0.999997	-0.914795	-0.5406	0.360299	0.999925
ENSG00000183186.7	C2CD4C	1.14059	0.691428	0.254042	0.99994	-0.77572	-0.500349	0.437914	0.999997	0.109565	0.0679911	0.912754	0.999925
ENSG00000225556.1	C2CD4D	0.298637	0.163715	0.765217	0.99994	0.182532	0.099485	0.855165	0.999997	-0.00549557	-0.00301687	0.995615	0.999925
ENSG00000111731.12	C2CD5	0.319773	0.0483103	0.74914	0.99994	0.816777	0.123315	0.414056	0.999997	0.637043	0.0961216	0.524097	0.999925
ENSG00000273045.5	C2orf15	0.0537674	0.0414952	0.95712	0.99994	1.44308	1.05423	0.148999	0.999997	0.14332	0.109054	0.886037	0.999925
ENSG00000221843.4	C2orf16	-0.521962	-0.155265	0.601696	0.99994	-0.837637	-0.249044	0.402234	0.999997	-0.590952	-0.174333	0.554553	0.999925
ENSG00000119147.9	C2orf40	0.0520686	0.0354905	0.958474	0.99994	0.0338645	0.0226418	0.972985	0.999997	0.57277	0.372722	0.5668	0.999925
ENSG00000115998.7	C2orf42	-1.64339	-0.255058	0.100302	0.99994	-0.6742	-0.100454	0.500184	0.999997	0.0407063	0.00600806	0.96753	0.999925
ENSG00000163026.11	C2orf44	-0.380073	-0.0904711	0.703891	0.99994	-0.194974	-0.0457631	0.845414	0.999997	-0.318468	-0.0751089	0.75013	0.999925
ENSG00000162972.10	C2orf47	0.301263	0.0911495	0.763214	0.99994	-0.093311	-0.028164	0.925657	0.999997	-0.35604	-0.1084	0.72181	0.999925
ENSG00000135974.9	C2orf49	0.125261	0.0179058	0.900317	0.99994	-0.146934	-0.0208783	0.883184	0.999997	-0.00109273	-0.000155309	0.999128	0.999925
ENSG00000150873.11	C2orf50	0.0645715	0.0456416	0.948515	0.99994	0.389335	0.269573	0.697028	0.999997	-0.479532	-0.342317	0.63156	0.999925
ENSG00000168887.10	C2orf68	0.614145	0.0994662	0.53912	0.99994	0.393532	0.0633611	0.693927	0.999997	0.895618	0.144638	0.370457	0.999925
ENSG00000178074.5	C2orf69	-0.605009	-0.106001	0.545173	0.99994	-0.11924	-0.02071	0.905085	0.999997	0.21844	0.0379227	0.827086	0.999925
ENSG00000179270.6	C2orf71	0.515315	0.363131	0.606333	0.99994	0.0810835	0.0570594	0.935376	0.999997	0.339777	0.238392	0.734024	0.999925
ENSG00000204128.5	C2orf72	0.988949	0.665908	0.322688	0.99994	0.112748	0.0775764	0.91023	0.999997	-0.710899	-0.515086	0.477147	0.999925
ENSG00000237651.6	C2orf74	0.215803	0.162644	0.829141	0.99994	-0.158355	-0.120389	0.874177	0.999997	-0.754719	-0.597364	0.450418	0.999925
ENSG00000186132.14	C2orf76	0.417099	0.128481	0.676606	0.99994	-0.0621634	-0.0190995	0.950433	0.999997	-0.0936427	-0.0288371	0.925393	0.999925
ENSG00000284308.1	C2orf81	0.129478	0.0697543	0.896979	0.99994	-0.500526	-0.276564	0.616705	0.999997	-1.1839	-0.676598	0.236452	0.999925
ENSG00000182600.9	C2orf82	2.3303	1.09054	0.0197903	0.99994	0.793812	0.370561	0.427305	0.999997	1.16807	0.54363	0.242777	0.999925
ENSG00000187699.10	C2orf88	0.50015	0.398912	0.616969	0.99994	1.36459	1.05484	0.172382	0.999997	0.958358	0.747316	0.337882	0.999925
ENSG00000205086.6	C2orf91	0.477979	0.232964	0.632665	0.99994	0.912653	0.42987	0.361425	0.999997	-0.101453	-0.0497195	0.919191	0.999925
ENSG00000125730.16	C3	-0.0130255	-0.00432331	0.989607	0.99994	0.00392456	0.00130427	0.996869	0.999997	-0.07858	-0.026104	0.937367	0.999925
ENSG00000171860.4	C3AR1	0.363998	0.180357	0.71586	0.99994	0.373359	0.183925	0.708881	0.999997	0.50275	0.247839	0.61514	0.999925
ENSG00000114405.10	C3orf14	0.780339	0.216443	0.435191	0.99994	0.366961	0.101143	0.713648	0.999997	0.396048	0.10934	0.692069	0.999925
ENSG00000163608.14	C3orf17	-0.432332	-0.0529045	0.6655	0.99994	0.0613919	0.00745032	0.951047	0.999997	0.370524	0.0450004	0.710992	0.999925
ENSG00000088543.14	C3orf18	-1.39244	-0.62677	0.16379	0.99994	-0.340432	-0.14385	0.733531	0.999997	0.131074	0.0544217	0.895717	0.999925
ENSG00000131379.9	C3orf20	0.474963	0.344938	0.634813	0.99994	0.292359	0.212089	0.770012	0.999997	0.309959	0.224824	0.756592	0.999925
ENSG00000174928.15	C3orf33	-1.15323	-0.817759	0.248814	0.99994	-0.412484	-0.275458	0.679985	0.999997	-0.382098	-0.255694	0.702388	0.999925
ENSG00000179021.9	C3orf38	0.678066	0.0686249	0.49773	0.99994	1.04341	0.105642	0.29676	0.999997	1.15215	0.116924	0.249258	0.999925
ENSG00000163632.13	C3orf49	0.932215	0.927883	0.351225	0.99994	2.21922	2.12364	0.0264715	0.999997	1.84163	1.77675	0.0655289	0.999925
ENSG00000114529.12	C3orf52	-0.349322	-0.281689	0.726847	0.99994	-0.0488219	-0.0378948	0.961061	0.999997	-0.418399	-0.336145	0.675655	0.999925
ENSG00000181744.8	C3orf58	0.277447	0.0638181	0.781437	0.99994	0.220327	0.0504942	0.825616	0.999997	0.154968	0.0355355	0.876846	0.999925
ENSG00000188315.7	C3orf62	0.124913	0.0338797	0.900592	0.99994	-0.149663	-0.0404271	0.88103	0.999997	-0.111183	-0.030089	0.911471	0.999925
ENSG00000163689.20	C3orf67	0.559732	0.513019	0.575662	0.99994	1.03103	0.920578	0.302526	0.999997	0.116981	0.10875	0.906875	0.999925
ENSG00000187068.2	C3orf70	-0.580968	-0.144047	0.561262	0.99994	-0.502695	-0.122628	0.615179	0.999997	-0.845652	-0.208529	0.397747	0.999925
ENSG00000180044.5	C3orf80	0.255435	0.118244	0.798387	0.99994	0.163021	0.0751293	0.870502	0.999997	0.0699871	0.0323335	0.944204	0.999925
ENSG00000244731.7	C4A	-0.760229	-0.648086	0.447117	0.99994	-1.34183	-1.18203	0.179652	0.999997	-0.520993	-0.433808	0.602372	0.999925
ENSG00000224389.8	C4B	0.0699627	0.061509	0.944223	0.99994	-0.0770354	-0.0677337	0.938595	0.999997	-0.969114	-0.904303	0.332488	0.999925
ENSG00000154274.14	C4orf19	0.21248	0.158455	0.831732	0.99994	0.117077	0.0868684	0.906799	0.999997	-0.49593	-0.377087	0.619944	0.999925
ENSG00000174792.10	C4orf26	1.02468	0.711289	0.305512	0.99994	-0.470117	-0.340382	0.638271	0.999997	0.673062	0.47041	0.500908	0.999925
ENSG00000056050.6	C4orf27	0.504666	0.135197	0.613794	0.99994	0.205547	0.0547765	0.837145	0.999997	0.779006	0.207073	0.435976	0.999925
ENSG00000164096.12	C4orf3	0.638251	0.195456	0.52331	0.99994	0.767507	0.234684	0.44278	0.999997	0.568575	0.173694	0.569644	0.999925
ENSG00000174749.5	C4orf32	0.42446	0.126417	0.67123	0.99994	0.358204	0.105803	0.72019	0.999997	1.09825	0.323236	0.272096	0.999925
ENSG00000151470.12	C4orf33	-0.505213	-0.171554	0.613409	0.99994	-0.0506995	-0.0168485	0.959565	0.999997	0.188865	0.062355	0.850199	0.999925
ENSG00000163633.11	C4orf36	-0.283793	-0.200849	0.776569	0.99994	0.0755395	0.0531651	0.939785	0.999997	0.40645	0.283759	0.684412	0.999925
ENSG00000205208.4	C4orf46	-0.471576	-0.0997209	0.637229	0.99994	0.0338088	0.00705472	0.97303	0.999997	0.546438	0.113954	0.584765	0.999925
ENSG00000205129.8	C4orf47	-0.954724	-0.817619	0.339717	0.99994	-0.64095	-0.527195	0.521555	0.999997	-1.76959	-1.60884	0.0767947	0.999925
ENSG00000243449.6	C4orf48	0.584628	0.429663	0.558798	0.99994	0.467433	0.342338	0.64019	0.999997	0.0824014	0.0612931	0.934328	0.999925
ENSG00000106804.7	C5	-0.0726002	-0.0269846	0.942124	0.99994	-0.058304	-0.0213598	0.953506	0.999997	0.420398	0.15278	0.674195	0.999925
ENSG00000197405.7	C5AR1	-0.0571913	-0.0240822	0.954393	0.99994	0.19773	0.0834826	0.843256	0.999997	0.434355	0.183728	0.664031	0.999925
ENSG00000113583.7	C5orf15	0.0325992	0.00574396	0.973994	0.99994	0.302238	0.0532185	0.762471	0.999997	0.118703	0.020898	0.90551	0.999925
ENSG00000082213.17	C5orf22	-0.559118	-0.0808455	0.576081	0.99994	-0.477796	-0.0686565	0.632796	0.999997	0.309107	0.0442696	0.75724	0.999925
ENSG00000181904.8	C5orf24	-0.426361	-0.0612494	0.669845	0.99994	-0.245876	-0.0351673	0.805778	0.999997	0.137452	0.0196495	0.890674	0.999925
ENSG00000151881.14	C5orf28	-0.0429876	-0.00966832	0.965711	0.99994	-0.0304878	-0.00679003	0.975678	0.999997	0.291282	0.0647232	0.770836	0.999925
ENSG00000181751.9	C5orf30	-0.499323	-0.081795	0.617552	0.99994	0.0045983	0.00074034	0.996331	0.999997	-0.663434	-0.108146	0.507052	0.999925
ENSG00000172244.8	C5orf34	-0.451368	-0.124121	0.651724	0.99994	0.0932535	0.0249772	0.925702	0.999997	0.162832	0.0437172	0.870651	0.999925
ENSG00000197603.13	C5orf42	-0.396615	-0.213276	0.691652	0.99994	-0.197859	-0.102958	0.843155	0.999997	0.264139	0.135137	0.791673	0.999925
ENSG00000161010.14	C5orf45	1.21877	0.392935	0.222932	0.99994	0.120275	0.0390989	0.904265	0.999997	0.205409	0.0668272	0.837253	0.999925
ENSG00000205765.8	C5orf51	-0.325196	-0.0797193	0.745033	0.99994	0.197696	0.0481465	0.843283	0.999997	0.41339	0.100716	0.679321	0.999925
ENSG00000234511.9	C5orf58	0.514759	0.390465	0.606722	0.99994	-0.0414873	-0.0319043	0.966907	0.999997	-0.688886	-0.547839	0.490895	0.999925
ENSG00000164241.13	C5orf63	0.998505	0.403611	0.318035	0.99994	0.336666	0.136433	0.736368	0.999997	0.738842	0.296548	0.460003	0.999925
ENSG00000186577.12	C6orf1	0.735752	0.155026	0.461881	0.99994	0.081638	0.0171253	0.934935	0.999997	0.375175	0.0787341	0.70753	0.999925
ENSG00000196821.9	C6orf106	-0.48836	-0.093237	0.625295	0.99994	-0.0261201	-0.00498734	0.979162	0.999997	-0.194723	-0.0371717	0.84561	0.999925
ENSG00000185127.6	C6orf120	0.021417	0.00318606	0.982913	0.99994	0.428646	0.0637118	0.668181	0.999997	0.884239	0.131988	0.376567	0.999925
ENSG00000188112.8	C6orf132	1.50618	1.00055	0.132022	0.99994	-0.596334	-0.421943	0.550952	0.999997	0.532804	0.359632	0.594169	0.999925
ENSG00000204564.11	C6orf136	0.909083	0.155303	0.363306	0.99994	1.02825	0.173689	0.303833	0.999997	-0.262461	-0.0449288	0.792966	0.999925
ENSG00000203872.6	C6orf163	-0.986266	-0.680013	0.324003	0.99994	-1.15642	-0.799821	0.247509	0.999997	0.12286	0.0795112	0.902218	0.999925
ENSG00000130349.9	C6orf203	-0.0399273	-0.0114716	0.968151	0.99994	-0.344307	-0.0986338	0.730616	0.999997	-0.674193	-0.195218	0.500188	0.999925
ENSG00000181577.15	C6orf223	0.459832	0.254558	0.645637	0.99994	0.102219	0.0571181	0.918582	0.999997	0.250747	0.139477	0.80201	0.999925
ENSG00000221821.3	C6orf226	-0.40875	-0.14357	0.682723	0.99994	-0.472727	-0.163096	0.636408	0.999997	0.547326	0.183644	0.584155	0.999925
ENSG00000204439.3	C6orf47	-0.214472	-0.0357402	0.830179	0.99994	-0.134015	-0.0221641	0.893391	0.999997	-0.0973362	-0.0161108	0.922459	0.999925
ENSG00000204387.12	C6orf48	0.385019	0.105514	0.700224	0.99994	0.0748569	0.0204905	0.940329	0.999997	0.536887	0.147222	0.591346	0.999925
ENSG00000137434.11	C6orf52	1.23398	0.987755	0.217211	0.99994	1.24292	0.985486	0.213899	0.999997	1.03335	0.828171	0.301439	0.999925
ENSG00000184530.8	C6orf58	-1.12786	-0.937839	0.259378	0.99994	-0.851172	-0.686135	0.394674	0.999997	-0.845571	-0.681406	0.397792	0.999925
ENSG00000112308.12	C6orf62	-0.0559343	-0.00808283	0.955394	0.99994	0.521062	0.0755798	0.602323	0.999997	0.416609	0.0603636	0.676964	0.999925
ENSG00000198663.16	C6orf89	-0.32919	-0.0247681	0.742012	0.99994	-0.0935859	-0.00704149	0.925438	0.999997	1.47399	0.112838	0.140486	0.999925
ENSG00000136197.12	C7orf25	0.647574	0.368294	0.51726	0.99994	2.86638	1.59972	0.00415199	0.999997	1.35946	0.758781	0.174001	0.999925
ENSG00000146576.12	C7orf26	-1.06075	-0.120751	0.288802	0.99994	-0.632004	-0.0710524	0.527384	0.999997	-0.914732	-0.103396	0.360333	0.999925
ENSG00000153790.11	C7orf31	0.054554	0.0166391	0.956494	0.99994	-0.0558161	-0.0168001	0.955488	0.999997	0.649177	0.193026	0.516224	0.999925
ENSG00000146826.16	C7orf43	0.604126	0.126622	0.54576	0.99994	0.0674458	0.0140531	0.946227	0.999997	-1.68408	-0.371734	0.0921653	0.999925
ENSG00000122783.16	C7orf49	0.0455048	0.00686859	0.963705	0.99994	-0.418492	-0.0629624	0.675588	0.999997	0.220227	0.032972	0.825695	0.999925
ENSG00000146540.14	C7orf50	0.325872	0.10825	0.744521	0.99994	0.106909	0.0354437	0.914861	0.999997	0.0533224	0.0177016	0.957475	0.999925
ENSG00000164898.12	C7orf55	-0.538482	-0.339266	0.590244	0.99994	1.06157	0.626042	0.288429	0.999997	-0.967795	-0.6184	0.333147	0.999925
ENSG00000164746.13	C7orf57	-0.0140739	-0.00906733	0.988771	0.99994	-0.538307	-0.362475	0.590365	0.999997	-0.896105	-0.615625	0.370197	0.999925
ENSG00000164603.11	C7orf60	-0.0912207	-0.017427	0.927317	0.99994	-0.453514	-0.0862986	0.650178	0.999997	-0.480066	-0.0915207	0.63118	0.999925
ENSG00000185955.4	C7orf61	-2.62757	-2.22027	0.00859974	0.99994	-1.12749	-0.826004	0.259537	0.999997	-1.21464	-0.902218	0.224504	0.999925
ENSG00000243317.7	C7orf73	0.387108	0.107862	0.698676	0.99994	0.304797	0.0846614	0.760521	0.999997	0.313487	0.0871046	0.75391	0.999925
ENSG00000176919.11	C8G	1.15008	0.549187	0.25011	0.99994	-0.260768	-0.127798	0.794271	0.999997	0.150393	0.0727611	0.880454	0.999925
ENSG00000168333.13	C8orf22	-0.259889	-0.183201	0.794949	0.99994	0.39697	0.271785	0.69139	0.999997	0.621796	0.423575	0.534076	0.999925
ENSG00000182307.12	C8orf33	-1.1648	-0.111202	0.2441	0.99994	-0.324898	-0.0307516	0.745258	0.999997	-0.415682	-0.0393605	0.677642	0.999925
ENSG00000156172.5	C8orf37	0.424824	0.082426	0.670965	0.99994	0.84413	0.16114	0.398597	0.999997	1.11746	0.21379	0.263796	0.999925
ENSG00000129696.12	C8orf41	0.0345178	0.00765293	0.972464	0.99994	0.0286591	0.00629815	0.977136	0.999997	0.0119581	0.00263196	0.990459	0.999925
ENSG00000213865.7	C8orf44	1.38426	0.509545	0.166279	0.99994	0.963044	0.350689	0.335525	0.999997	1.01275	0.370637	0.31118	0.999925
ENSG00000169085.11	C8orf46	-0.408138	-0.347688	0.683173	0.99994	-0.781664	-0.672159	0.434412	0.999997	-0.765006	-0.657803	0.444268	0.999925
ENSG00000241852.9	C8orf58	-0.375982	-0.0763314	0.706931	0.99994	-0.477175	-0.0958932	0.633238	0.999997	-0.467818	-0.0942041	0.639915	0.999925
ENSG00000176731.11	C8orf59	0.207939	0.0697733	0.835276	0.99994	-0.0388666	-0.012968	0.968997	0.999997	0.268943	0.0892423	0.787974	0.999925
ENSG00000189376.11	C8orf76	-0.200006	-0.0942482	0.841476	0.99994	-0.356879	-0.166935	0.721182	0.999997	-0.316772	-0.148289	0.751416	0.999925
ENSG00000213563.6	C8orf82	0.261936	0.0653382	0.793371	0.99994	0.122077	0.0303195	0.902838	0.999997	-0.419691	-0.104903	0.674711	0.999925
ENSG00000253250.2	C8orf88	-1.22985	-0.482675	0.218753	0.99994	0.12349	0.0451576	0.901719	0.999997	-1.76845	-0.702158	0.0769854	0.999925
ENSG00000113600.10	C9	-0.512104	-0.413316	0.608578	0.99994	-0.368182	-0.291823	0.712738	0.999997	-0.527994	-0.423089	0.597504	0.999925
ENSG00000198917.12	C9orf114	0.10391	0.0182918	0.917241	0.99994	-0.428314	-0.0753175	0.668423	0.999997	-0.762052	-0.134994	0.446029	0.999925
ENSG00000160345.12	C9orf116	-0.492394	-0.241885	0.622441	0.99994	-0.917999	-0.453521	0.358619	0.999997	-0.466751	-0.22567	0.640678	0.999925
ENSG00000204352.2	C9orf129	0.253367	0.183496	0.799985	0.99994	-0.192693	-0.140941	0.8472	0.999997	0.0858065	0.0621111	0.93162	0.999925
ENSG00000204711.8	C9orf135	-0.898093	-0.725824	0.369136	0.99994	0.122906	0.0940901	0.902181	0.999997	-0.878952	-0.708097	0.379427	0.999925
ENSG00000148362.10	C9orf142	0.629124	0.13757	0.529268	0.99994	0.105351	0.0229474	0.916097	0.999997	0.0880893	0.0192102	0.929806	0.999925
ENSG00000188959.9	C9orf152	-0.533363	-0.366405	0.593782	0.99994	0.551294	0.355446	0.581432	0.999997	-1.06851	-0.749043	0.285292	0.999925
ENSG00000171159.4	C9orf16	0.576019	0.156643	0.564602	0.99994	0.483979	0.131139	0.628401	0.999997	0.583066	0.158112	0.559849	0.999925
ENSG00000232434.2	C9orf172	-0.49104	-0.16423	0.623398	0.99994	-0.560713	-0.186336	0.574994	0.999997	-0.830313	-0.278876	0.406362	0.999925
ENSG00000148120.16	C9orf3	-0.2475	-0.0571444	0.804521	0.99994	-0.439696	-0.100547	0.660158	0.999997	0.293252	0.0660239	0.769329	0.999925
ENSG00000135045.6	C9orf40	0.0456726	0.0134919	0.963571	0.99994	0.131882	0.0385911	0.895078	0.999997	-0.494137	-0.146709	0.62121	0.999925
ENSG00000157653.11	C9orf43	-1.08526	-0.653868	0.277805	0.99994	0.687274	0.380827	0.49191	0.999997	0.534877	0.297994	0.592735	0.999925
ENSG00000186354.10	C9orf47	-0.447309	-0.382665	0.654652	0.99994	-0.537557	-0.456407	0.590883	0.999997	0.357359	0.286683	0.720823	0.999925
ENSG00000179058.6	C9orf50	-0.739956	-0.613478	0.459327	0.99994	-1.44084	-1.26081	0.149629	0.999997	-1.23896	-1.06359	0.21536	0.999925
ENSG00000165118.14	C9orf64	0.413539	0.0818315	0.679212	0.99994	0.182046	0.0358158	0.855547	0.999997	0.858516	0.169048	0.390608	0.999925
ENSG00000183784.6	C9orf66	0.853813	0.293215	0.393209	0.99994	0.269712	0.0924898	0.787382	0.999997	1.1831	0.401249	0.236771	0.999925
ENSG00000238227.7	C9orf69	0.512914	0.0669964	0.608011	0.99994	0.297038	0.0387739	0.766437	0.999997	0.145202	0.0189384	0.884551	0.999925
ENSG00000147894.15	C9orf72	0.0227392	0.00645501	0.981858	0.99994	0.324514	0.0904798	0.745549	0.999997	0.0620086	0.0173869	0.950556	0.999925
ENSG00000136819.15	C9orf78	0.249561	0.0675066	0.802927	0.99994	0.0657964	0.017757	0.94754	0.999997	-0.130884	-0.0353846	0.895867	0.999925
ENSG00000165181.16	C9orf84	1.85881	1.52414	0.0630545	0.99994	0.97855	0.810963	0.327802	0.999997	1.40619	1.15576	0.159666	0.999925
ENSG00000155621.14	C9orf85	0.308579	0.044968	0.757642	0.99994	-1.23668	-0.183382	0.216207	0.999997	0.461394	0.0666009	0.644516	0.999925
ENSG00000165698.15	C9orf9	0.205233	0.051164	0.83739	0.99994	-0.695287	-0.176205	0.486875	0.999997	0.000929689	0.000229529	0.999258	0.999925
ENSG00000157693.14	C9orf91	0.201236	0.0746361	0.840514	0.99994	0.069624	0.0256803	0.944493	0.999997	0.682532	0.2506	0.494903	0.999925
ENSG00000063180.8	CA11	1.36122	0.312561	0.173446	0.99994	0.261699	0.0598384	0.793553	0.999997	0.671858	0.153189	0.501674	0.999925
ENSG00000074410.13	CA12	0.140315	0.0780516	0.888411	0.99994	0.273839	0.149016	0.784209	0.999997	0.336494	0.183018	0.736499	0.999925
ENSG00000185015.7	CA13	-0.366403	-0.139422	0.714065	0.99994	1.43811	0.515085	0.150403	0.999997	1.28001	0.460493	0.200543	0.999925
ENSG00000118298.10	CA14	-0.358723	-0.143657	0.719802	0.99994	0.344919	0.132737	0.730155	0.999997	-0.0746962	-0.0293094	0.940456	0.999925
ENSG00000104267.9	CA2	0.512753	0.165321	0.608124	0.99994	0.245696	0.0789469	0.805917	0.999997	0.270682	0.0871089	0.786636	0.999925
ENSG00000164879.6	CA3	2.0869	1.79031	0.036897	0.99994	0.728853	0.639245	0.466092	0.999997	1.51081	1.30055	0.130837	0.999925
ENSG00000174990.4	CA5A	-0.41717	-0.345914	0.676554	0.99994	-1.17442	-1.0142	0.240225	0.999997	0.0886601	0.0708946	0.929352	0.999925
ENSG00000169239.12	CA5B	0.206698	0.0640066	0.836245	0.99994	0.0443828	0.0136805	0.964599	0.999997	0.215093	0.0663313	0.829695	0.999925
ENSG00000168748.13	CA7	0.111608	0.0832422	0.911134	0.99994	0.408403	0.298542	0.682978	0.999997	0.827665	0.599093	0.40786	0.999925
ENSG00000178538.9	CA8	-0.228282	-0.221532	0.819427	0.99994	0.687097	0.634033	0.492022	0.999997	0.984033	0.897693	0.325099	0.999925
ENSG00000120159.11	CAAP1	0.481982	0.102643	0.629819	0.99994	0.414296	0.0877815	0.678657	0.999997	0.31901	0.0676515	0.749719	0.999925
ENSG00000135932.10	CAB39	-0.180599	-0.0268575	0.856682	0.99994	0.119898	0.0178571	0.904564	0.999997	0.58884	0.0879581	0.555969	0.999925
ENSG00000102547.18	CAB39L	0.564519	0.105113	0.572401	0.99994	0.590991	0.1094	0.554526	0.999997	1.31555	0.245115	0.188327	0.999925
ENSG00000099991.17	CABIN1	-0.329426	-0.0945614	0.741834	0.99994	-0.225234	-0.0642387	0.821797	0.999997	-0.233006	-0.0665887	0.815757	0.999925
ENSG00000134508.12	CABLES1	-0.433778	-0.338288	0.664449	0.99994	0.283879	0.205017	0.776503	0.999997	1.26901	0.877822	0.204436	0.999925
ENSG00000149679.11	CABLES2	-0.493053	-0.146591	0.621975	0.99994	-0.236472	-0.0694124	0.813066	0.999997	-0.114184	-0.0335063	0.909092	0.999925
ENSG00000157782.9	CABP1	-1.17821	-0.721735	0.238711	0.99994	0.632964	0.354191	0.526757	0.999997	-1.21531	-0.740892	0.224249	0.999925
ENSG00000100314.3	CABP7	0.586325	0.397602	0.557657	0.99994	-1.09111	-0.769679	0.275226	0.999997	1.32328	0.878063	0.185742	0.999925
ENSG00000154040.20	CABYR	-0.68584	-0.392133	0.492814	0.99994	-1.09706	-0.633315	0.272616	0.999997	-1.06783	-0.616967	0.285598	0.999925
ENSG00000160325.14	CACFD1	0.702657	0.206743	0.48227	0.99994	0.928131	0.269117	0.353339	0.999997	1.20874	0.350376	0.226762	0.999925
ENSG00000158966.13	CACHD1	-1.46207	-0.598957	0.143721	0.99994	-0.247551	-0.0941332	0.804482	0.999997	-0.626489	-0.242272	0.530994	0.999925
ENSG00000141837.19	CACNA1A	1.12593	0.218886	0.260197	0.99994	0.678206	0.130473	0.497641	0.999997	0.215665	0.0416796	0.829248	0.999925
ENSG00000151067.21	CACNA1C	-0.125626	-0.133188	0.900028	0.99994	0.50994	0.518292	0.610093	0.999997	-0.0710431	-0.0745366	0.943363	0.999925
ENSG00000157388.16	CACNA1D	-1.43786	-0.654653	0.150473	0.99994	-1.49627	-0.680173	0.134582	0.999997	-0.629526	-0.275293	0.529005	0.999925
ENSG00000198216.11	CACNA1E	0.133355	0.0565688	0.893913	0.99994	0.0721346	0.0304569	0.942495	0.999997	0.551933	0.232589	0.580994	0.999925
ENSG00000102001.12	CACNA1F	0.0453582	0.0366503	0.963822	0.99994	0.00561875	0.00450768	0.995517	0.999997	-0.816121	-0.687047	0.414431	0.999925
ENSG00000006283.17	CACNA1G	-0.773053	-0.353443	0.439491	0.99994	-0.436331	-0.194528	0.662597	0.999997	-0.608125	-0.273665	0.543105	0.999925
ENSG00000153956.15	CACNA2D1	0.75268	0.280992	0.451642	0.99994	0.71	0.262628	0.477704	0.999997	0.633804	0.234969	0.526209	0.999925
ENSG00000007402.11	CACNA2D2	-1.40032	-1.11285	0.161419	0.99994	0.861198	0.610395	0.389129	0.999997	-1.06135	-0.821665	0.28853	0.999925
ENSG00000157445.14	CACNA2D3	1.04448	0.741886	0.296262	0.99994	0.146011	0.107115	0.883913	0.999997	0.430845	0.31355	0.666581	0.999925
ENSG00000151062.14	CACNA2D4	0.654002	0.127017	0.51311	0.99994	-0.161259	-0.0312503	0.871889	0.999997	0.887024	0.171496	0.375066	0.999925
ENSG00000067191.15	CACNB1	0.625485	0.262968	0.531653	0.99994	0.496551	0.206043	0.619506	0.999997	0.259398	0.10936	0.795328	0.999925
ENSG00000165995.19	CACNB2	-0.669926	-0.527434	0.502905	0.99994	0.11548	0.0866013	0.908065	0.999997	0.410993	0.30616	0.681078	0.999925
ENSG00000167535.7	CACNB3	-0.154125	-0.0535438	0.877511	0.99994	-0.498842	-0.173806	0.61789	0.999997	-0.695389	-0.246316	0.486812	0.999925
ENSG00000182389.19	CACNB4	0.197442	0.0913786	0.843482	0.99994	0.208422	0.0960579	0.834899	0.999997	0.353301	0.162029	0.723863	0.999925
ENSG00000075461.5	CACNG4	-0.414941	-0.325599	0.678185	0.99994	-1.0103	-0.812906	0.312351	0.999997	-1.63051	-1.37124	0.102994	0.999925
ENSG00000075429.8	CACNG5	-0.137053	-0.0818399	0.890989	0.99994	0.0542539	0.0326415	0.956733	0.999997	-0.173063	-0.105597	0.862602	0.999925
ENSG00000105298.13	CACTIN	-0.506563	-0.0928166	0.612462	0.99994	-0.538025	-0.0977871	0.59056	0.999997	-0.25489	-0.0462111	0.798808	0.999925
ENSG00000151893.14	CACUL1	-0.561675	-0.064507	0.574337	0.99994	-0.206849	-0.0236013	0.836128	0.999997	0.651475	0.074439	0.51474	0.999925
ENSG00000116161.17	CACYBP	0.199021	0.0435345	0.842247	0.99994	0.182549	0.0399674	0.855152	0.999997	-0.187282	-0.0409764	0.851439	0.999925
ENSG00000084774.13	CAD	-0.788047	-0.232909	0.430669	0.99994	-0.435226	-0.127673	0.663398	0.999997	-0.474767	-0.139495	0.634953	0.999925
ENSG00000182985.17	CADM1	0.259849	0.0985778	0.79498	0.99994	0.330142	0.125137	0.741293	0.999997	1.02052	0.389498	0.307482	0.999925
ENSG00000175161.13	CADM2	-0.0271121	-0.013866	0.97837	0.99994	-0.449377	-0.232736	0.65316	0.999997	0.47596	0.235846	0.634103	0.999925
ENSG00000162706.12	CADM3	-0.374378	-0.284319	0.708123	0.99994	-1.51707	-1.2249	0.129248	0.999997	-1.03427	-0.80904	0.301011	0.999925
ENSG00000105767.2	CADM4	0.562894	0.265324	0.573507	0.99994	0.408733	0.191042	0.682735	0.999997	0.395448	0.185517	0.692513	0.999925
ENSG00000081803.15	CADPS2	-0.748208	-0.327572	0.454335	0.99994	0.376983	0.156411	0.706186	0.999997	-0.577645	-0.246531	0.563504	0.999925
ENSG00000164304.15	CAGE1	1.72277	1.01684	0.0849292	0.99994	-0.511012	-0.315505	0.609343	0.999997	0.232296	0.140138	0.816308	0.999925
ENSG00000104327.7	CALB1	1.43427	1.19781	0.151494	0.99994	1.40917	1.16915	0.158784	0.999997	1.45315	1.20668	0.146183	0.999925
ENSG00000172137.18	CALB2	0.971022	1.02195	0.331538	0.99994	0.178011	0.19994	0.858714	0.999997	-0.183965	-0.216286	0.854041	0.999925
ENSG00000175868.13	CALCB	-1.12292	-0.90496	0.261472	0.99994	-0.34122	-0.265854	0.732938	0.999997	-0.322293	-0.251032	0.747231	0.999925
ENSG00000012822.15	CALCOCO1	0.214713	0.0696948	0.829991	0.99994	0.257954	0.0831051	0.796443	0.999997	0.235451	0.0759407	0.813858	0.999925
ENSG00000136436.14	CALCOCO2	0.630264	0.105759	0.528522	0.99994	0.720344	0.12064	0.471314	0.999997	1.34588	0.227431	0.178342	0.999925
ENSG00000064989.12	CALCRL	-0.0423317	-0.0418741	0.966234	0.99994	0.329395	0.318474	0.741857	0.999997	-0.0104718	-0.0102634	0.991645	0.999925
ENSG00000122786.19	CALD1	-0.577552	-0.441629	0.563567	0.99994	-0.350374	-0.255087	0.726058	0.999997	-0.938432	-0.722705	0.348023	0.999925
ENSG00000185933.6	CALHM1	0.799707	0.54031	0.423881	0.99994	0.318352	0.216408	0.750218	0.999997	-0.676694	-0.483077	0.4986	0.999925
ENSG00000138172.10	CALHM2	-0.155619	-0.0235452	0.876334	0.99994	-0.350226	-0.0528791	0.726169	0.999997	-0.0291614	-0.00439739	0.976736	0.999925
ENSG00000183128.7	CALHM3	-0.476064	-0.169701	0.634029	0.99994	0.544398	0.184881	0.586168	0.999997	-0.44447	-0.156422	0.656703	0.999925
ENSG00000198668.10	CALM1	0.163201	0.0225399	0.87036	0.99994	0.225999	0.0312615	0.821202	0.999997	0.154212	0.0213201	0.877443	0.999925
ENSG00000143933.16	CALM2	0.503276	0.115889	0.61477	0.99994	0.349955	0.0805878	0.726373	0.999997	0.227391	0.0523079	0.82012	0.999925
ENSG00000160014.16	CALM3	0.810818	0.101202	0.41747	0.99994	0.52142	0.0649631	0.602074	0.999997	0.599519	0.0747301	0.548827	0.999925
ENSG00000129007.14	CALML4	-0.211286	-0.172876	0.832664	0.99994	-0.605574	-0.502569	0.544797	0.999997	-0.10095	-0.0817236	0.91959	0.999925
ENSG00000183166.10	CALN1	-0.414102	-0.112962	0.678799	0.99994	0.16022	0.0428369	0.872708	0.999997	0.402233	0.107529	0.687513	0.999925
ENSG00000179218.13	CALR	0.470816	0.0713312	0.637772	0.99994	0.224158	0.0339603	0.822635	0.999997	-0.12983	-0.0196455	0.896701	0.999925
ENSG00000128595.16	CALU	-0.291455	-0.035552	0.770704	0.99994	0.357964	0.0437648	0.720371	0.999997	0.0754729	0.00921351	0.939838	0.999925
ENSG00000134072.10	CAMK1	0.612885	0.160496	0.539953	0.99994	0.505247	0.131678	0.613386	0.999997	0.364532	0.0951382	0.715461	0.999925
ENSG00000183049.12	CAMK1D	0.612026	0.15649	0.54052	0.99994	0.0126294	0.00322326	0.989923	0.999997	0.640165	0.162072	0.522065	0.999925
ENSG00000008118.9	CAMK1G	-0.313817	-0.222551	0.75366	0.99994	-1.55534	-1.15297	0.119866	0.999997	-0.560901	-0.400597	0.574865	0.999925
ENSG00000070808.15	CAMK2A	0.0526338	0.0249026	0.958024	0.99994	-0.141653	-0.0670393	0.887354	0.999997	-0.89677	-0.440642	0.369842	0.999925
ENSG00000058404.19	CAMK2B	-0.23958	-0.0740475	0.810656	0.99994	-0.0722716	-0.0219849	0.942386	0.999997	-0.735873	-0.229862	0.461808	0.999925
ENSG00000145349.16	CAMK2D	0.535709	0.0761958	0.59216	0.99994	0.80933	0.115132	0.418325	0.999997	1.79357	0.25996	0.0728825	0.999925
ENSG00000148660.20	CAMK2G	0.513119	0.0856236	0.607868	0.99994	0.241474	0.0399925	0.809188	0.999997	0.208279	0.0345597	0.835011	0.999925
ENSG00000162545.5	CAMK2N1	0.885099	0.786975	0.376103	0.99994	-0.181822	-0.168591	0.855723	0.999997	0.366237	0.329959	0.714188	0.999925
ENSG00000163888.3	CAMK2N2	0.150816	0.0664806	0.880121	0.99994	0.822174	0.352764	0.410978	0.999997	0.554797	0.240572	0.579033	0.999925
ENSG00000152495.10	CAMK4	-0.0260669	-0.00848486	0.979204	0.99994	0.23276	0.0744657	0.815948	0.999997	0.321318	0.102569	0.74797	0.999925
ENSG00000004660.14	CAMKK1	0.386244	0.0727131	0.699316	0.99994	-0.345851	-0.0650342	0.729455	0.999997	-0.115426	-0.0216676	0.908108	0.999925
ENSG00000110931.18	CAMKK2	-0.644569	-0.139125	0.519206	0.99994	-0.397315	-0.0852194	0.691135	0.999997	0.261071	0.0558735	0.794038	0.999925
ENSG00000143919.14	CAMKMT	0.737015	0.120101	0.461113	0.99994	-0.519211	-0.0848582	0.603614	0.999997	-0.0367271	-0.00596085	0.970703	0.999925
ENSG00000164076.16	CAMKV	0.642311	0.850374	0.520671	0.99994	0.889831	1.1607	0.373557	0.999997	0.83889	1.09057	0.401531	0.999925
ENSG00000164615.4	CAMLG	0.215181	0.0360504	0.829626	0.99994	0.827408	0.137824	0.408006	0.999997	0.35496	0.0591179	0.722619	0.999925
ENSG00000130559.18	CAMSAP1	-1.07385	-0.281434	0.28289	0.99994	-0.505299	-0.131069	0.613349	0.999997	-0.865754	-0.225697	0.386625	0.999925
ENSG00000118200.14	CAMSAP2	-0.538269	-0.169131	0.590391	0.99994	-0.336655	-0.1056	0.736377	0.999997	-0.0687702	-0.0215534	0.945173	0.999925
ENSG00000076826.9	CAMSAP3	1.20699	0.665271	0.227435	0.99994	0.812698	0.448107	0.416391	0.999997	0.857786	0.472204	0.391011	0.999925
ENSG00000171735.18	CAMTA1	0.496504	0.124847	0.619539	0.99994	0.240418	0.0601584	0.810007	0.999997	-0.297378	-0.0749174	0.766178	0.999925
ENSG00000108509.20	CAMTA2	-0.625865	-0.182203	0.531403	0.99994	-0.230678	-0.0660306	0.817565	0.999997	-0.299852	-0.0861083	0.76429	0.999925
ENSG00000111530.12	CAND1	-0.892723	-0.113657	0.372006	0.99994	-0.0798308	-0.0101174	0.936372	0.999997	-0.152406	-0.0193142	0.878867	0.999925
ENSG00000144712.11	CAND2	-0.103382	-0.0763196	0.91766	0.99994	-0.6161	-0.465557	0.537828	0.999997	-0.235852	-0.17416	0.813547	0.999925
ENSG00000171302.16	CANT1	-0.367895	-0.0420151	0.712952	0.99994	0.126646	0.0144547	0.899221	0.999997	-0.0907004	-0.0103501	0.927731	0.999925
ENSG00000127022.14	CANX	-0.217458	-0.0299418	0.827851	0.99994	0.41083	0.0567715	0.681198	0.999997	0.515746	0.0713127	0.606032	0.999925
ENSG00000131236.16	CAP1	0.0625988	0.0261023	0.950086	0.99994	0.0983378	0.0410909	0.921664	0.999997	0.396479	0.166051	0.691752	0.999925
ENSG00000112186.11	CAP2	0.621716	0.181265	0.534129	0.99994	0.294091	0.085197	0.768688	0.999997	1.12092	0.322653	0.262323	0.999925
ENSG00000042493.15	CAPG	0.408914	0.105595	0.682603	0.99994	0.282428	0.0729609	0.777616	0.999997	0.0901547	0.0232617	0.928164	0.999925
ENSG00000014216.15	CAPN1	-0.16345	-0.0215682	0.870164	0.99994	-0.495026	-0.0654701	0.620582	0.999997	-0.184122	-0.0243149	0.853918	0.999925
ENSG00000142330.19	CAPN10	0.475984	0.0701458	0.634086	0.99994	-0.630442	-0.0930967	0.528406	0.999997	-0.292594	-0.0430563	0.769832	0.999925
ENSG00000137225.12	CAPN11	0.265783	0.148607	0.790407	0.99994	-0.210861	-0.120928	0.832995	0.999997	0.258901	0.142933	0.795712	0.999925
ENSG00000103326.11	CAPN15	-1.00248	-0.24021	0.316111	0.99994	-0.850133	-0.20248	0.395251	0.999997	-1.19611	-0.287102	0.231655	0.999925
ENSG00000162909.17	CAPN2	0.104714	0.0126144	0.916603	0.99994	-0.799322	-0.0967848	0.424104	0.999997	-0.78139	-0.0945719	0.434573	0.999925
ENSG00000092529.23	CAPN3	0.402745	0.293516	0.687136	0.99994	0.294675	0.213421	0.768242	0.999997	-0.250516	-0.185465	0.802188	0.999925
ENSG00000149260.15	CAPN5	-0.696596	-0.294859	0.486055	0.99994	-0.728138	-0.304731	0.466529	0.999997	0.203057	0.081156	0.83909	0.999925
ENSG00000077274.8	CAPN6	-1.07191	-0.517955	0.283761	0.99994	-0.949175	-0.451363	0.342532	0.999997	-0.407993	-0.190024	0.683279	0.999925
ENSG00000131375.9	CAPN7	-1.12998	-0.102065	0.258484	0.99994	-0.2263	-0.0201242	0.820968	0.999997	-0.413093	-0.0368142	0.679538	0.999925
ENSG00000135773.12	CAPN9	-0.361471	-0.244168	0.717748	0.99994	-2.01225	-1.51173	0.0441935	0.999997	-1.4087	-1.0122	0.158924	0.999925
ENSG00000126247.10	CAPNS1	0.27093	0.0349867	0.786445	0.99994	0.0523863	0.00676733	0.958221	0.999997	-0.459829	-0.0594531	0.645639	0.999925
ENSG00000256812.1	CAPNS2	0.93395	0.579046	0.350329	0.99994	-0.828067	-0.540434	0.407633	0.999997	0.950542	0.585562	0.341837	0.999925
ENSG00000135387.20	CAPRIN1	-0.533894	-0.120915	0.593415	0.99994	-0.076782	-0.0173938	0.938797	0.999997	0.160806	0.0364441	0.872246	0.999925
ENSG00000110888.17	CAPRIN2	0.82607	0.190312	0.408764	0.99994	0.495444	0.113307	0.620287	0.999997	0.350145	0.0802658	0.72623	0.999925
ENSG00000105519.15	CAPS	1.47652	0.629883	0.139803	0.99994	0.125005	0.0541372	0.90052	0.999997	0.835295	0.356301	0.403552	0.999925
ENSG00000180881.19	CAPS2	0.739731	0.241957	0.459463	0.99994	0.281605	0.0918523	0.778247	0.999997	1.06863	0.343897	0.285236	0.999925
ENSG00000116489.12	CAPZA1	0.210573	0.0301672	0.83322	0.99994	0.473307	0.0680335	0.635994	0.999997	0.545132	0.0783872	0.585663	0.999925
ENSG00000198898.13	CAPZA2	-0.127554	-0.0245825	0.898502	0.99994	0.255255	0.0492977	0.798526	0.999997	-0.149428	-0.0288253	0.881216	0.999925
ENSG00000077549.17	CAPZB	0.432099	0.0601526	0.665669	0.99994	0.0238168	0.00331367	0.980999	0.999997	-0.244428	-0.0340019	0.806899	0.999925
ENSG00000100065.14	CARD10	-0.743188	-0.278427	0.457368	0.99994	-0.419877	-0.152095	0.674575	0.999997	-0.293171	-0.106134	0.769391	0.999925
ENSG00000198286.9	CARD11	-0.128932	-0.0624863	0.897411	0.99994	-0.780113	-0.382508	0.435324	0.999997	0.264358	0.125033	0.791504	0.999925
ENSG00000141527.16	CARD14	-0.743755	-0.565361	0.457025	0.99994	-1.86149	-1.51926	0.0626748	0.999997	-1.41918	-1.11847	0.155847	0.999925
ENSG00000204397.7	CARD16	0.465909	0.146486	0.64128	0.99994	0.0760458	0.0238608	0.939383	0.999997	0.473658	0.147864	0.635744	0.999925
ENSG00000165233.17	CARD19	0.399853	0.125384	0.689265	0.99994	0.16915	0.052992	0.865679	0.999997	0.0941428	0.0294903	0.924996	0.999925
ENSG00000132357.13	CARD6	0.0980188	0.0276473	0.921917	0.99994	0.214103	0.0601578	0.830466	0.999997	0.458648	0.128876	0.646487	0.999925
ENSG00000105483.17	CARD8	0.531988	0.0673689	0.594734	0.99994	0.654736	0.0827796	0.512638	0.999997	0.507131	0.0640873	0.612063	0.999925
ENSG00000187796.14	CARD9	0.576323	0.125921	0.564397	0.99994	0.0552293	0.0120321	0.955956	0.999997	-0.173149	-0.0377882	0.862534	0.999925
ENSG00000138380.17	CARF	0.262912	0.0812482	0.792618	0.99994	0.54397	0.164728	0.586462	0.999997	1.19905	0.360359	0.23051	0.999925
ENSG00000153048.10	CARHSP1	0.444989	0.0998367	0.656328	0.99994	0.549021	0.122474	0.582991	0.999997	0.733562	0.163917	0.463216	0.999925
ENSG00000142453.11	CARM1	-0.404713	-0.13936	0.685688	0.99994	-0.146066	-0.0499708	0.88387	0.999997	-0.235815	-0.0808111	0.813576	0.999925
ENSG00000156017.12	CARNMT1	-0.522311	-0.0999109	0.601454	0.99994	0.189744	0.0358067	0.849509	0.999997	-0.426248	-0.0809987	0.669927	0.999925
ENSG00000172508.10	CARNS1	0.6989	0.388457	0.484615	0.99994	-0.299016	-0.169071	0.764928	0.999997	-0.366997	-0.211695	0.713621	0.999925
ENSG00000110619.17	CARS	0.340427	0.108265	0.733535	0.99994	0.252501	0.0799931	0.800654	0.999997	0.585387	0.185399	0.558287	0.999925
ENSG00000134905.16	CARS2	1.06688	0.120945	0.286026	0.99994	0.805334	0.0907652	0.420627	0.999997	0.675441	0.0760956	0.499396	0.999925
ENSG00000118307.18	CASC1	0.596835	0.518998	0.550617	0.99994	-0.592224	-0.543272	0.5537	0.999997	-0.569114	-0.52186	0.569279	0.999925
ENSG00000204682.5	CASC10	0.815105	0.526984	0.415012	0.99994	-0.318771	-0.213407	0.7499	0.999997	0.0252178	0.0167146	0.979881	0.999925
ENSG00000108349.16	CASC3	-0.605891	-0.0990547	0.544587	0.99994	-0.520817	-0.0849813	0.602494	0.999997	-0.30495	-0.0496996	0.760404	0.999925
ENSG00000166734.18	CASC4	0.186443	0.0181244	0.852097	0.99994	0.685007	0.0667098	0.49334	0.999997	0.81666	0.0796695	0.414123	0.999925
ENSG00000137812.19	CASC5	-0.336556	-0.186542	0.736451	0.99994	-0.549345	-0.303653	0.582769	0.999997	-0.366125	-0.201401	0.714271	0.999925
ENSG00000127995.16	CASD1	-0.196207	-0.0243724	0.844448	0.99994	0.561851	0.0688989	0.574218	0.999997	0.149811	0.0184205	0.880913	0.999925
ENSG00000147044.21	CASK	1.29288	1.1723	0.196054	0.99994	0.48497	0.451993	0.627698	0.999997	0.256198	0.242931	0.797798	0.999925
ENSG00000167971.15	CASKIN1	1.14097	1.05225	0.253882	0.99994	1.42664	1.30155	0.153683	0.999997	1.63071	1.48478	0.102951	0.999925
ENSG00000177303.9	CASKIN2	-0.747373	-0.213838	0.454838	0.99994	-0.379011	-0.106916	0.704679	0.999997	-0.627775	-0.178377	0.530151	0.999925
ENSG00000137752.23	CASP1	0.559339	0.203732	0.575931	0.99994	0.195401	0.0710234	0.845079	0.999997	0.727981	0.264427	0.466625	0.999925
ENSG00000003400.14	CASP10	0.0878039	0.0272245	0.930033	0.99994	0.130979	0.0401431	0.895792	0.999997	0.302911	0.0927401	0.761958	0.999925
ENSG00000106144.19	CASP2	-0.781728	-0.169363	0.434374	0.99994	-0.218471	-0.046828	0.827062	0.999997	-0.124051	-0.0265953	0.901275	0.999925
ENSG00000164305.18	CASP3	0.216765	0.0301171	0.828391	0.99994	0.360297	0.0499725	0.718625	0.999997	0.143978	0.019962	0.885518	0.999925
ENSG00000196954.13	CASP4	0.15459	0.0226372	0.877145	0.99994	-0.158107	-0.0231033	0.874372	0.999997	0.207102	0.030249	0.83593	0.999925
ENSG00000137757.10	CASP5	1.18084	0.465137	0.237666	0.99994	0.462795	0.182224	0.643511	0.999997	0.719327	0.282263	0.471939	0.999925
ENSG00000138794.9	CASP6	1.3557	0.258669	0.175195	0.99994	1.2466	0.235129	0.212544	0.999997	1.28271	0.242283	0.199592	0.999925
ENSG00000165806.19	CASP7	0.206364	0.0293945	0.836507	0.99994	-0.0711743	-0.0100855	0.943259	0.999997	0.11713	0.0165995	0.906757	0.999925
ENSG00000064012.21	CASP8	0.400289	0.059742	0.688943	0.99994	0.73883	0.110044	0.46001	0.999997	0.831797	0.124117	0.405523	0.999925
ENSG00000118412.12	CASP8AP2	0.0906006	0.0262928	0.92781	0.99994	-0.233001	-0.0674636	0.81576	0.999997	0.0239777	0.00693537	0.98087	0.999925
ENSG00000132906.17	CASP9	0.315248	0.0414706	0.752573	0.99994	0.123958	0.0161824	0.901348	0.999997	0.316504	0.0413271	0.75162	0.999925
ENSG00000143318.12	CASQ1	0.638745	0.485255	0.522989	0.99994	0.594868	0.449691	0.551932	0.999997	0.610601	0.461555	0.541464	0.999925
ENSG00000087589.16	CASS4	-0.0991186	-0.0303689	0.921044	0.99994	0.0620557	0.0187943	0.950518	0.999997	0.539323	0.162748	0.589664	0.999925
ENSG00000153113.23	CAST	-0.791841	-0.142561	0.428454	0.99994	-0.41295	-0.0739457	0.679643	0.999997	-0.514898	-0.0923545	0.606624	0.999925
ENSG00000130940.14	CASZ1	-0.92634	-0.445962	0.354269	0.99994	-0.308595	-0.140383	0.757629	0.999997	-0.535967	-0.247263	0.591981	0.999925
ENSG00000121691.4	CAT	0.458799	0.108525	0.646379	0.99994	0.0171688	0.00405294	0.986302	0.999997	0.87095	0.206644	0.383781	0.999925
ENSG00000158428.3	CATIP	0.854622	0.628839	0.392761	0.99994	-0.245177	-0.187199	0.806319	0.999997	0.70853	0.522642	0.478616	0.999925
ENSG00000175294.5	CATSPER1	1.07174	0.27229	0.283836	0.99994	0.356208	0.0900081	0.721685	0.999997	0.342219	0.08666	0.732186	0.999925
ENSG00000166762.17	CATSPER2	1.023	0.494099	0.306308	0.99994	0.335764	0.162895	0.737049	0.999997	0.548003	0.265535	0.58369	0.999925
ENSG00000152705.7	CATSPER3	0.0611859	0.0336775	0.951211	0.99994	0.708075	0.379586	0.478899	0.999997	1.47825	0.784403	0.13934	0.999925
ENSG00000133962.7	CATSPERB	1.92774	0.97552	0.0538869	0.99994	1.99377	1.00271	0.0461772	0.999997	1.04123	0.527267	0.297769	0.999925
ENSG00000099338.22	CATSPERG	0.927192	0.561706	0.353827	0.99994	-1.96309	-1.35776	0.0496359	0.999997	0.103697	0.0639322	0.91741	0.999925
ENSG00000105974.11	CAV1	-0.0710293	-0.0658253	0.943374	0.99994	0.0669606	0.0616687	0.946613	0.999997	-0.113729	-0.104968	0.909452	0.999925
ENSG00000105971.14	CAV2	-0.288846	-0.164362	0.772699	0.99994	-0.0523568	-0.029105	0.958244	0.999997	-0.302568	-0.169907	0.762219	0.999925
ENSG00000099625.12	CBARP	-0.512863	-0.236175	0.608047	0.99994	0.671737	0.291409	0.501751	0.999997	-0.188189	-0.0844287	0.850728	0.999925
ENSG00000078699.21	CBFA2T2	-0.818097	-0.163399	0.413302	0.99994	-0.303999	-0.0594926	0.761129	0.999997	0.227607	0.0443573	0.819952	0.999925
ENSG00000129993.14	CBFA2T3	-0.889744	-0.230959	0.373603	0.99994	-0.532533	-0.135133	0.594357	0.999997	-0.635642	-0.162712	0.52501	0.999925
ENSG00000067955.13	CBFB	0.302042	0.0361665	0.76262	0.99994	0.331349	0.039696	0.740381	0.999997	0.548112	0.0657602	0.583615	0.999925
ENSG00000110395.6	CBL	-0.827479	-0.26001	0.407966	0.99994	-0.474191	-0.148778	0.635364	0.999997	-0.0388419	-0.0121769	0.969016	0.999925
ENSG00000114423.19	CBLB	-0.317763	-0.15585	0.750664	0.99994	-0.105432	-0.0513747	0.916033	0.999997	-0.208205	-0.101513	0.835069	0.999925
ENSG00000105879.11	CBLL1	-1.29904	-0.175339	0.19393	0.99994	0.0651367	0.0085949	0.948065	0.999997	0.608049	0.0803477	0.543155	0.999925
ENSG00000139899.10	CBLN3	0.53068	0.150036	0.595641	0.99994	-0.370374	-0.105755	0.711104	0.999997	-0.227913	-0.0649713	0.819714	0.999925
ENSG00000159228.12	CBR1	0.484475	0.132689	0.628049	0.99994	0.407663	0.111011	0.683521	0.999997	-0.0198067	-0.00542328	0.984198	0.999925
ENSG00000159231.5	CBR3	0.504621	0.226098	0.613825	0.99994	-0.218954	-0.100007	0.826686	0.999997	0.519729	0.231085	0.603253	0.999925
ENSG00000145439.11	CBR4	-0.162655	-0.0223985	0.87079	0.99994	-0.0273801	-0.00372594	0.978157	0.999997	0.406288	0.0552267	0.684531	0.999925
ENSG00000160200.17	CBS	0.0214172	0.00936764	0.982913	0.99994	-0.396613	-0.174697	0.691653	0.999997	0.187783	0.0810844	0.851046	0.999925
ENSG00000172785.18	CBWD1	0.955576	0.0958459	0.339287	0.99994	0.164134	0.0163218	0.869626	0.999997	0.312362	0.0310927	0.754765	0.999925
ENSG00000136682.14	CBWD2	0.0127626	0.00138049	0.989817	0.99994	0.847978	0.0912481	0.39645	0.999997	0.0493339	0.00530615	0.960653	0.999925
ENSG00000196873.15	CBWD3	0.743864	0.177078	0.456959	0.99994	0.0636028	0.0150827	0.949287	0.999997	0.852372	0.200205	0.394008	0.999925
ENSG00000147996.16	CBWD5	0.345328	0.0506663	0.729847	0.99994	-0.681796	-0.10028	0.495368	0.999997	0.45427	0.0659551	0.649635	0.999925
ENSG00000215126.10	CBWD6	-0.91925	-0.27337	0.357965	0.99994	-0.967329	-0.284003	0.33338	0.999997	-0.561424	-0.162694	0.574509	0.999925
ENSG00000108468.14	CBX1	-0.0957603	-0.0105912	0.923711	0.99994	0.144093	0.0158919	0.885427	0.999997	0.275583	0.0304284	0.782868	0.999925
ENSG00000173894.10	CBX2	-1.60557	-0.375937	0.108367	0.99994	-0.620699	-0.138112	0.534797	0.999997	-0.889981	-0.20055	0.373476	0.999925
ENSG00000122565.18	CBX3	0.314622	0.072779	0.753049	0.99994	0.160302	0.0370909	0.872643	0.999997	0.158172	0.0365918	0.874322	0.999925
ENSG00000141582.14	CBX4	-0.0674762	-0.0270407	0.946203	0.99994	0.0357248	0.0141226	0.971502	0.999997	0.270045	0.106469	0.787126	0.999925
ENSG00000094916.15	CBX5	-1.13768	-0.253748	0.255253	0.99994	-0.22131	-0.049041	0.824851	0.999997	0.36711	0.0814825	0.713537	0.999925
ENSG00000183741.11	CBX6	-0.0838626	-0.0142483	0.933166	0.99994	-0.622551	-0.106093	0.53358	0.999997	-0.285184	-0.0485133	0.775503	0.999925
ENSG00000100307.12	CBX7	0.554182	0.111503	0.579454	0.99994	-0.36215	-0.0729584	0.71724	0.999997	-0.28346	-0.0571448	0.776824	0.999925
ENSG00000141570.10	CBX8	-0.166008	-0.0351985	0.868151	0.99994	0.509123	0.105505	0.610666	0.999997	-0.223969	-0.0469492	0.822781	0.999925
ENSG00000100211.10	CBY1	-0.0521629	-0.0180055	0.958399	0.99994	-0.0815826	-0.0279183	0.934979	0.999997	-0.319243	-0.109864	0.749542	0.999925
ENSG00000132024.17	CC2D1A	-0.572779	-0.115156	0.566795	0.99994	-0.399657	-0.0795385	0.689409	0.999997	-0.213371	-0.0424531	0.831038	0.999925
ENSG00000154222.14	CC2D1B	-0.372884	-0.0384601	0.709235	0.99994	-0.708742	-0.0732123	0.478485	0.999997	-0.734221	-0.0759072	0.462814	0.999925
ENSG00000048342.15	CC2D2A	-0.499339	-0.226472	0.617541	0.99994	-1.21258	-0.561899	0.225289	0.999997	-0.471771	-0.211422	0.63709	0.999925
ENSG00000188649.13	CC2D2B	0.012983	0.0103891	0.989641	0.99994	-0.487081	-0.396683	0.626201	0.999997	0.260511	0.204931	0.794469	0.999925
ENSG00000060339.13	CCAR1	0.275543	0.0738635	0.782899	0.99994	-0.286336	-0.076781	0.774621	0.999997	-0.338437	-0.0908681	0.735034	0.999925
ENSG00000171097.13	CCBL1	1.26851	0.283205	0.204617	0.99994	0.822514	0.181152	0.410785	0.999997	-0.0319075	-0.00713051	0.974546	0.999925
ENSG00000137944.17	CCBL2	-0.064124	-0.0102127	0.948871	0.99994	0.117095	0.0184879	0.906785	0.999997	-0.068557	-0.0108525	0.945342	0.999925
ENSG00000135736.5	CCDC102A	1.20667	0.898916	0.227559	0.99994	0.973744	0.723895	0.330184	0.999997	0.714541	0.536734	0.474893	0.999925
ENSG00000150636.17	CCDC102B	0.14367	0.057843	0.885761	0.99994	-0.701806	-0.288998	0.4828	0.999997	0.263401	0.105167	0.792241	0.999925
ENSG00000173581.7	CCDC106	-0.111767	-0.024352	0.911008	0.99994	-0.169165	-0.0365946	0.865667	0.999997	-0.160209	-0.0346676	0.872717	0.999925
ENSG00000159884.11	CCDC107	0.443857	0.157738	0.657146	0.99994	0.266234	0.0938527	0.790059	0.999997	-0.124361	-0.0443776	0.90103	0.999925
ENSG00000005059.15	CCDC109B	0.866428	0.181533	0.386255	0.99994	0.711609	0.148389	0.476707	0.999997	0.882572	0.184412	0.377468	0.999925
ENSG00000164221.12	CCDC112	0.721349	0.313496	0.470695	0.99994	-0.0136115	-0.00597271	0.98914	0.999997	0.413829	0.179625	0.678999	0.999925
ENSG00000103021.9	CCDC113	-0.384697	-0.172059	0.700462	0.99994	0.0639166	0.0278667	0.949037	0.999997	0.0940539	0.0408886	0.925066	0.999925
ENSG00000136710.9	CCDC115	1.31238	0.161966	0.189392	0.99994	0.908994	0.110788	0.363354	0.999997	1.24562	0.152528	0.212902	0.999925
ENSG00000161180.10	CCDC116	-0.106781	-0.0788108	0.914963	0.99994	-0.281151	-0.207599	0.778595	0.999997	-0.403905	-0.300462	0.686283	0.999925
ENSG00000159873.9	CCDC117	-0.319957	-0.0558382	0.749001	0.99994	0.258083	0.0446635	0.796343	0.999997	0.188442	0.0326416	0.85053	0.999925
ENSG00000160799.11	CCDC12	0.26098	0.073228	0.794108	0.99994	-0.0747939	-0.0209325	0.940379	0.999997	-0.498824	-0.14076	0.617904	0.999925
ENSG00000147144.12	CCDC120	-0.56592	-0.168743	0.571448	0.99994	-0.210597	-0.0611772	0.833201	0.999997	-0.592975	-0.175384	0.553198	0.999925
ENSG00000176714.9	CCDC121	0.465052	0.0891113	0.641894	0.99994	-0.27664	-0.0529776	0.782056	0.999997	0.147433	0.0280535	0.88279	0.999925
ENSG00000151773.12	CCDC122	0.713447	0.196207	0.475569	0.99994	0.154207	0.0422769	0.877446	0.999997	0.415918	0.113696	0.67747	0.999925
ENSG00000007080.10	CCDC124	-0.253383	-0.0365586	0.799973	0.99994	-0.416439	-0.0599428	0.677089	0.999997	-1.06142	-0.15439	0.288501	0.999925
ENSG00000183323.12	CCDC125	0.128873	0.0455656	0.897458	0.99994	-0.314595	-0.111359	0.753069	0.999997	0.149116	0.0517545	0.881462	0.999925
ENSG00000169193.11	CCDC126	1.08606	0.221595	0.277454	0.99994	1.85993	0.377862	0.0628958	0.999997	0.920105	0.185789	0.357518	0.999925
ENSG00000164366.3	CCDC127	0.367683	0.0446187	0.71311	0.99994	0.689818	0.0831768	0.490309	0.999997	0.259515	0.0313079	0.795238	0.999925
ENSG00000244607.5	CCDC13	0.0151745	0.0068844	0.987893	0.99994	0.477832	0.211352	0.63277	0.999997	-0.354728	-0.161632	0.722793	0.999925
ENSG00000104957.13	CCDC130	0.197331	0.0307385	0.843568	0.99994	-0.435343	-0.0677147	0.663314	0.999997	-0.564777	-0.0882008	0.572225	0.999925
ENSG00000100147.13	CCDC134	0.512523	0.121161	0.608285	0.99994	0.255288	0.0598219	0.7985	0.999997	0.488285	0.114457	0.625348	0.999925
ENSG00000128596.16	CCDC136	-0.495289	-0.15672	0.620396	0.99994	-0.403957	-0.125374	0.686244	0.999997	-0.569811	-0.178513	0.568806	0.999925
ENSG00000185298.12	CCDC137	0.00824769	0.00198339	0.993419	0.99994	-0.307582	-0.0738193	0.7584	0.999997	-1.00638	-0.245603	0.314232	0.999925
ENSG00000163006.11	CCDC138	-0.799303	-0.22017	0.424115	0.99994	-0.0873304	-0.0229995	0.930409	0.999997	-0.297959	-0.0792227	0.765735	0.999925
ENSG00000175455.14	CCDC14	0.728193	0.206895	0.466496	0.99994	-0.0817861	-0.0232388	0.934817	0.999997	-0.122125	-0.0347879	0.9028	0.999925
ENSG00000163492.15	CCDC141	0.430707	0.314129	0.666682	0.99994	0.172707	0.127667	0.862881	0.999997	-0.257027	-0.199875	0.797158	0.999925
ENSG00000135637.13	CCDC142	0.167305	0.0456734	0.86713	0.99994	-0.137655	-0.0372684	0.890513	0.999997	0.0114978	0.00311054	0.990826	0.999925
ENSG00000205212.3	CCDC144NL	-0.690477	-0.266886	0.489894	0.99994	-0.695073	-0.265351	0.487009	0.999997	-1.05108	-0.409443	0.293222	0.999925
ENSG00000135205.14	CCDC146	0.254953	0.163733	0.79876	0.99994	-0.606429	-0.402952	0.54423	0.999997	-0.25214	-0.164536	0.800933	0.999925
ENSG00000153237.17	CCDC148	-0.947018	-0.581381	0.34363	0.99994	0.774551	0.437059	0.438605	0.999997	0.744492	0.419968	0.456579	0.999925
ENSG00000181982.18	CCDC149	-0.501844	-0.0433247	0.615777	0.99994	1.01798	0.087455	0.308689	0.999997	1.50439	0.130409	0.132482	0.999925
ENSG00000149548.14	CCDC15	0.266912	0.0909336	0.789537	0.99994	0.248524	0.0835917	0.803729	0.999997	0.461062	0.154048	0.644754	0.999925
ENSG00000144395.17	CCDC150	0.0870873	0.0535148	0.930602	0.99994	0.0325893	0.0193829	0.974002	0.999997	-0.95457	-0.608706	0.339795	0.999925
ENSG00000198003.11	CCDC151	-1.57759	-1.36297	0.114659	0.99994	0.125234	0.0965376	0.900338	0.999997	0.529704	0.401656	0.596317	0.999925
ENSG00000198865.9	CCDC152	-0.505499	-0.351807	0.613208	0.99994	-0.129738	-0.0893768	0.896773	0.999997	0.491422	0.333543	0.623128	0.999925
ENSG00000248712.7	CCDC153	1.66603	0.732718	0.0957073	0.99994	0.740249	0.326447	0.459149	0.999997	1.08532	0.476665	0.27778	0.999925
ENSG00000197599.12	CCDC154	0.585213	0.435146	0.558404	0.99994	-1.12694	-0.912482	0.259769	0.999997	0.835928	0.608859	0.403195	0.999925
ENSG00000161609.9	CCDC155	0.287575	0.0989778	0.773672	0.99994	1.02086	0.341182	0.307319	0.999997	0.998018	0.333804	0.318271	0.999925
ENSG00000187860.10	CCDC157	1.15582	0.416124	0.247754	0.99994	0.603243	0.21706	0.546347	0.999997	-1.03857	-0.392013	0.299007	0.999925
ENSG00000163749.17	CCDC158	0.895006	0.549832	0.370784	0.99994	0.285246	0.1768	0.775456	0.999997	0.267649	0.167123	0.78897	0.999925
ENSG00000183401.11	CCDC159	0.732037	0.21072	0.464146	0.99994	0.0878294	0.0252752	0.930012	0.999997	-0.0367974	-0.0106417	0.970647	0.999925
ENSG00000280670.2	CCDC163P	-0.250986	-0.0916977	0.801825	0.99994	0.0223376	0.00794117	0.982179	0.999997	-0.28192	-0.101681	0.778005	0.999925
ENSG00000198937.8	CCDC167	0.460125	0.186122	0.645426	0.99994	0.485626	0.194561	0.627232	0.999997	0.0648864	0.0262766	0.948264	0.999925
ENSG00000175820.3	CCDC168	-0.591946	-0.431997	0.553887	0.99994	-1.61272	-1.24835	0.106806	0.999997	-0.558211	-0.402779	0.5767	0.999925
[truncated: 13,153 more rows]

## Sheet: DGEA_column_info
Column	Description
Gene_ID	gene identifier (Ensembl)
Gene_Symbol	gene symbol
z.std	P-value transformed into a signed Z-score
logFC	log2(fold-change) corresponding to the effect or contrast
P.Value	P-value of differential gene expression test (two-sided t.test)
adj.P.Val	FDR-adjusted P-value

## Sheet: GSEA_40KD-SCR
NAME	SIZE	ES	NES	NOM p-val	FDR q-val
GOMF_STRUCTURAL_CONSTITUENT_OF_RIBOSOME	155	0.53984	2.45076	0	0
REACTOME_EUKARYOTIC_TRANSLATION_ELONGATION	91	0.62477	2.6727	0	0
KEGG_RIBOSOME	86	0.624827	2.58418	0	0
REACTOME_SRP_DEPENDENT_COTRANSLATIONAL_PROTEIN_TARGETING_TO_MEMBRANE	111	0.575679	2.50742	0	0
REACTOME_RESPONSE_OF_EIF2AK4_GCN2_TO_AMINO_ACID_DEFICIENCY	100	0.566716	2.41735	0	0
REACTOME_EUKARYOTIC_TRANSLATION_INITIATION	118	0.529924	2.36589	0	0
REACTOME_SELENOAMINO_ACID_METABOLISM	106	0.535623	2.31437	0	0
REACTOME_RESPIRATORY_ELECTRON_TRANSPORT	103	0.514491	2.2254	0	0.000108
REACTOME_SARS_COV_1_MODULATES_HOST_TRANSLATION_MACHINERY	36	0.626413	2.18566	0	0.000289
GOBP_COTRANSLATIONAL_PROTEIN_TARGETING_TO_MEMBRANE	100	0.560635	2.39592	0	0.000318
GOCC_CYTOSOLIC_LARGE_RIBOSOMAL_SUBUNIT	54	0.621613	2.36941	0	0.000319
GOCC_CYTOSOLIC_RIBOSOME	99	0.557286	2.37322	0	0.000425
GOCC_RIBOSOMAL_SUBUNIT	179	0.485355	2.27454	0	0.000763
REACTOME_RESPIRATORY_ELECTRON_TRANSPORT_ATP_SYNTHESIS_BY_CHEMIOSMOTIC_COUPLING_AND_HEAT_PRODUCTION_BY_UNCOUPLING_PROTEINS	109	0.489092	2.1316	0	0.000865
KEGG_DRUG_METABOLISM_CYTOCHROME_P450	28	0.650373	2.13429	0	0.000961
GOCC_LARGE_RIBOSOMAL_SUBUNIT	111	0.509035	2.23374	0	0.00117102
REACTOME_CELLULAR_RESPONSE_TO_STARVATION	148	0.467326	2.10889	0	0.00128107
REACTOME_REGULATION_OF_EXPRESSION_OF_SLITS_AND_ROBOS	165	0.450862	2.08787	0	0.00183599
REACTOME_CHOLESTEROL_BIOSYNTHESIS	26	0.642026	2.0733	0	0.00206072
REACTOME_BMAL1_CLOCK_NPAS2_ACTIVATES_CIRCADIAN_GENE_EXPRESSION	23	-0.68906	-2.20804	0	0.00247374
REACTOME_SIGNALING_BY_ALK_IN_CANCER	51	-0.558312	-2.15007	0	0.00251929
REACTOME_CIRCADIAN_CLOCK	66	-0.539273	-2.15499	0	0.00275842
REACTOME_FORMATION_OF_THE_BETA_CATENIN_TCF_TRANSACTIVATING_COMPLEX	29	-0.62192	-2.13772	0	0.00305514
REACTOME_RHOV_GTPASE_CYCLE	37	-0.622146	-2.16642	0	0.00312647
REACTOME_RUNX1_REGULATES_GENES_INVOLVED_IN_MEGAKARYOCYTE_DIFFERENTIATION_AND_PLATELET_FUNCTION	35	-0.629734	-2.2523	0	0.00371241
REACTOME_RORA_ACTIVATES_GENE_EXPRESSION	18	-0.723351	-2.16804	0	0.00416862
KEGG_TYPE_I_DIABETES_MELLITUS	32	0.591323	2.01107	0	0.00511198
REACTOME_OLFACTORY_SIGNALING_PATHWAY	28	-0.605081	-2.05704	0	0.00568033
REACTOME_TRANSLATION	271	0.407277	1.99791	0	0.00596587
REACTOME_RHOJ_GTPASE_CYCLE	52	-0.530224	-2.04638	0	0.00609153
REACTOME_PKMTS_METHYLATE_HISTONE_LYSINES	40	-0.556192	-2.06167	0	0.00624033
KEGG_GRAFT_VERSUS_HOST_DISEASE	30	0.582521	1.98786	0	0.00631709
REACTOME_DEACTIVATION_OF_THE_BETA_CATENIN_TRANSACTIVATING_COMPLEX	38	-0.561231	-2.02787	0.00210084	0.00697806
REACTOME_RHOB_GTPASE_CYCLE	67	-0.503301	-2.03288	0	0.00732156
REACTOME_HEME_SIGNALING	42	-0.562976	-2.03775	0	0.00742507
REACTOME_RHOC_GTPASE_CYCLE	71	-0.487983	-2.01372	0	0.00742715
REACTOME_RHOG_GTPASE_CYCLE	70	-0.489515	-2.02823	0	0.00751483
REACTOME_CDC42_GTPASE_CYCLE	146	-0.434006	-2.00574	0	0.0078922
KEGG_ADHERENS_JUNCTION	70	-0.492033	-1.99943	0	0.00823402
REACTOME_RHOQ_GTPASE_CYCLE	58	-0.508749	-1.99036	0	0.00936801
HP_PURE_RED_CELL_APLASIA	22	0.671394	2.11692	0	0.00961221
REACTOME_GLUTATHIONE_CONJUGATION	28	0.581303	1.948	0	0.0104785
GOBP_ESTABLISHMENT_OF_PROTEIN_LOCALIZATION_TO_ENDOPLASMIC_RETICULUM	112	0.487959	2.11722	0	0.0109854
REACTOME_ARACHIDONIC_ACID_METABOLISM	35	0.569742	1.94848	0	0.0109996
GOBP_MITOCHONDRIAL_RESPIRATORY_CHAIN_COMPLEX_ASSEMBLY	93	0.494021	2.08638	0	0.011761
REACTOME_GLYOXYLATE_METABOLISM_AND_GLYCINE_DEGRADATION	26	0.603735	1.92899	0	0.012261
HP_PERSISTENCE_OF_HEMOGLOBIN_F	25	0.654606	2.08947	0	0.0124294
KEGG_BUTANOATE_METABOLISM	29	0.565862	1.91702	0.00196464	0.0132518
REACTOME_FATTY_ACID_METABOLISM	137	0.419195	1.89775	0	0.0139269
REACTOME_NONSENSE_MEDIATED_DECAY_NMD	114	0.436872	1.90905	0	0.0140071
KEGG_METABOLISM_OF_XENOBIOTICS_BY_CYTOCHROME_P450	30	0.562257	1.89812	0	0.0144264
KEGG_OXIDATIVE_PHOSPHORYLATION	103	0.436601	1.90275	0	0.0144361
GOBP_ATP_SYNTHESIS_COUPLED_ELECTRON_TRANSPORT	91	0.495404	2.05939	0	0.0150799
HP_MYELOID_LEUKEMIA	15	-0.77488	-2.22249	0	0.0162277
REACTOME_RUNX1_INTERACTS_WITH_CO_FACTORS_WHOSE_PRECISE_EFFECT_ON_RUNX1_TARGETS_IS_NOT_KNOWN	36	-0.55153	-1.94018	0.00201613	0.0170307
HP_ABNORMAL_ERYTHROCYTE_ENZYME_LEVEL	26	0.623907	2.04097	0	0.0177417
HP_ABSENT_EYEBROW	19	-0.72755	-2.23851	0	0.0197466
HP_ELEVATED_RED_CELL_ADENOSINE_DEAMINASE_LEVEL	20	0.676376	2.02318	0	0.0214049
REACTOME_MITOCHONDRIAL_FATTY_ACID_BETA_OXIDATION	31	0.558372	1.85214	0.00397614	0.0224148
GOMF_HEME_COPPER_TERMINAL_OXIDASE_ACTIVITY	21	0.650386	2.01136	0.00199601	0.0229135
REACTOME_SARS_COV_2_MODULATES_HOST_TRANSLATION_MACHINERY	50	0.483386	1.83829	0	0.0250325
REACTOME_BIOLOGICAL_OXIDATIONS	133	0.410958	1.83266	0	0.0254918
HP_ABNORMAL_FINGERTIP_MORPHOLOGY	63	-0.543232	-2.16306	0	0.0263959
HP_RELATIVE_MACROCEPHALY	54	-0.547626	-2.142	0	0.0265202
REACTOME_SIGNALING_BY_ERYTHROPOIETIN	24	-0.590156	-1.89098	0.00201613	0.0272689
HP_ABSENT_FACIAL_HAIR	23	-0.660038	-2.0773	0	0.0277023
HP_MALIGNANT_NEOPLASM_OF_THE_CENTRAL_NERVOUS_SYSTEM	68	-0.51407	-2.08187	0	0.0279326
HP_ANONYCHIA	51	-0.542198	-2.08599	0	0.0286826
HP_SYRINGOMYELIA	21	-0.669615	-2.0661	0	0.0310309
HP_LARYNGOMALACIA	53	-0.543977	-2.09159	0	0.0313881
REACTOME_IMMUNOREGULATORY_INTERACTIONS_BETWEEN_A_LYMPHOID_AND_A_NON_LYMPHOID_CELL	104	0.420631	1.80408	0	0.0326075
HP_CAFE_AU_LAIT_SPOT	125	-0.454797	-2.05731	0	0.0326519
HP_CAVUM_SEPTUM_PELLUCIDUM	19	-0.64791	-1.97833	0.00208768	0.032719
REACTOME_COMPLEX_I_BIOGENESIS	57	0.469893	1.80094	0	0.0327191
REACTOME_RND2_GTPASE_CYCLE	40	-0.511803	-1.87204	0	0.0327565
HP_DISPROPORTIONATE_TALL_STATURE	48	-0.526397	-1.97947	0	0.0330604
REACTOME_THE_CITRIC_ACID_TCA_CYCLE_AND_RESPIRATORY_ELECTRON_TRANSPORT	159	0.39107	1.80529	0	0.0331004
KEGG_GLYCOSAMINOGLYCAN_DEGRADATION	19	0.600828	1.79662	0.00984252	0.0332073
HP_GLIOMA	40	-0.536814	-1.98011	0	0.0335701
HP_ABNORMALITY_OF_MOUTH_SHAPE	198	-0.412624	-1.98497	0	0.0340071
HP_RECEPTIVE_LANGUAGE_DELAY	28	-0.58905	-1.96768	0.00423729	0.034145
HP_ABNORMAL_HAIR_WHORL	36	-0.561288	-2.04519	0	0.0342029
HP_ABNORMALITY_OF_INCISOR_MORPHOLOGY	51	-0.507882	-1.98036	0	0.0343445
GOBP_POSITIVE_REGULATION_OF_FAT_CELL_DIFFERENTIATION	55	-0.496204	-1.96127	0	0.0344357
HP_GASTROESOPHAGEAL_REFLUX	326	-0.391695	-2.01849	0	0.0344576
HP_SHORT_PHILTRUM	172	-0.425056	-2.03472	0	0.0346526
GOMF_HISTONE_LYSINE_N_METHYLTRANSFERASE_ACTIVITY	38	-0.553881	-1.96875	0	0.0346673
GOBP_BETA_CATENIN_TCF_COMPLEX_ASSEMBLY	28	-0.611685	-2.04008	0	0.0347017
GOMF_HELICASE_ACTIVITY	146	-0.449735	-2.09421	0	0.0348774
GOMF_TRANSCRIPTION_COACTIVATOR_BINDING	24	-0.612892	-1.98528	0	0.0349095
HP_MACRODONTIA	42	-0.531141	-1.96197	0	0.0349949
HP_SOMATIC_MUTATION	146	-0.429573	-1.98768	0	0.0350796
GOMF_RETINOID_X_RECEPTOR_BINDING	15	-0.695736	-1.9699	0.00196464	0.0351147
HP_APLASIA_HYPOPLASIA_OF_THE_NIPPLES	40	-0.530592	-1.98069	0	0.0352053
HP_PROMINENT_DIGIT_PAD	36	-0.556337	-1.95361	0.00202429	0.0354836
GOMF_LYSINE_ACETYLATED_HISTONE_BINDING	21	-0.642965	-1.96232	0	0.0356128
HP_ABNORMALITY_OF_THE_SPINAL_CORD	254	-0.39811	-1.98862	0	0.0357109
HP_CUTANEOUS_FINGER_SYNDACTYLY	22	-0.604005	-1.95492	0	0.0358582
GOBP_PEPTIDYL_LYSINE_TRIMETHYLATION	37	-0.553245	-2.01859	0	0.0359662
HP_SMALL_HAND	83	-0.467096	-1.94861	0	0.0359728
HP_MISALIGNMENT_OF_TEETH	261	-0.389341	-1.95132	0	0.0361231
HP_IMPAIRED_PAIN_SENSATION	41	-0.55305	-2.02066	0	0.0364275
HP_PAPILLEDEMA	41	-0.525589	-1.94903	0	0.0365632
GOBP_PULMONARY_VALVE_DEVELOPMENT	21	-0.638274	-2.02375	0	0.0365659
GOBP_POST_EMBRYONIC_DEVELOPMENT	63	-0.512558	-2.04553	0	0.0366459
HP_ABSENT_HAIR	37	-0.551612	-1.98916	0	0.0366657
GOBP_STRESS_GRANULE_ASSEMBLY	21	-0.622249	-1.94555	0	0.0366801
HP_2_3_TOE_SYNDACTYLY	82	-0.47327	-1.9915	0	0.0368131
GOBP_REGULATION_OF_TRANSLATION_NCRNA_MEDIATED	17	-0.662453	-1.94025	0	0.0369879
HP_SPINA_BIFIDA_OCCULTA	63	-0.48675	-1.93865	0	0.0372637
HP_STEREOTYPY	188	-0.417314	-1.99585	0	0.0373009
GOMF_RNA_HELICASE_ACTIVITY	69	-0.467949	-1.94033	0	0.0376591
HP_NASOLACRIMAL_DUCT_OBSTRUCTION	23	-0.644267	-2.00155	0	0.0376962
GOBP_MEGAKARYOCYTE_DIFFERENTIATION	66	-0.486585	-1.9921	0	0.037776
HP_CHRONIC_CONSTIPATION	48	-0.534606	-2.00708	0	0.0377871
HP_INCISOR_MACRODONTIA	29	-0.598649	-2.02552	0	0.0378141
HP_JOINT_HYPERMOBILITY	274	-0.399683	-1.99806	0	0.0379244
REACTOME_TRANSCRIPTIONAL_REGULATION_OF_WHITE_ADIPOCYTE_DIFFERENTIATION	78	-0.453609	-1.85461	0	0.0381621
GOMF_P53_BINDING	63	-0.485782	-1.9407	0	0.038166
GOCC_HISTONE_METHYLTRANSFERASE_COMPLEX	65	-0.475854	-1.93345	0	0.0381844
HP_LONG_EYELASHES	86	-0.47112	-2.00284	0	0.0387402
HP_AUTISTIC_BEHAVIOR	466	-0.364154	-1.93346	0	0.0388663
HP_ABNORMAL_CONUS_TERMINALIS_MORPHOLOGY	16	-0.664872	-1.9278	0	0.0401299
HP_LIMB_MYOCLONUS	22	-0.591913	-1.91598	0	0.0401823
HP_ABNORMAL_LARYNX_MORPHOLOGY	95	-0.484098	-2.09494	0	0.0402223
GOBP_ACTIVATION_OF_NF_KAPPAB_INDUCING_KINASE_ACTIVITY	18	-0.635636	-1.91401	0.00210526	0.0405513
HP_APLASIA_OF_THE_UTERUS	15	-0.68632	-1.91618	0.00196078	0.0406709
HP_FOCAL_IMPAIRED_AWARENESS_SEIZURE	83	-0.448008	-1.9124	0	0.0408233
HP_HYPERACTIVITY	379	-0.368081	-1.91691	0	0.0408658
GOBP_POSITIVE_REGULATION_OF_TRANSCRIPTION_OF_NOTCH_RECEPTOR_TARGET	18	-0.650651	-1.91828	0	0.0409532
HP_DOWNTURNED_CORNERS_OF_MOUTH	111	-0.436609	-1.91957	0	0.0411571
KEGG_ASTHMA	15	0.637885	1.7742	0.00607287	0.0412253
GOBP_NEGATIVE_REGULATION_OF_CHROMATIN_ORGANIZATION	47	-0.502438	-1.92136	0	0.0415867
HP_ATTENTION_DEFICIT_HYPERACTIVITY_DISORDER	253	-0.389522	-1.92008	0	0.0416475
HP_SPEECH_APRAXIA	39	-0.541154	-1.92145	0	0.0421728
REACTOME_REGULATION_OF_KIT_SIGNALING	15	-0.648894	-1.84045	0.00402414	0.0427146
GOBP_POSITIVE_REGULATION_OF_TRANSCRIPTION_BY_RNA_POLYMERASE_I	21	-0.622014	-1.89609	0	0.0433231
GOBP_NEGATIVE_REGULATION_OF_HISTONE_MODIFICATION	39	-0.527462	-1.89918	0.00204499	0.0435716
HP_NASAL_SPEECH	88	-0.446372	-1.8968	0.00211864	0.0435923
HP_CELLULAR_IMMUNODEFICIENCY	32	-0.548668	-1.90452	0	0.0436455
GOMF_CHROMATIN_BINDING	465	-0.357675	-1.90542	0	0.0437465
HP_MULTIPLE_RENAL_CYSTS	33	-0.549697	-1.89996	0	0.0438183
HP_ABNORMALITY_OF_THE_INCISOR	80	-0.446553	-1.88933	0	0.0438846
HP_NARROW_MOUTH	180	-0.399329	-1.89691	0	0.0440916
REACTOME_RHOD_GTPASE_CYCLE	50	-0.475276	-1.82865	0.0020202	0.0441124
KEGG_LYSOSOME	117	0.402593	1.76475	0	0.0441293
HP_FRONTAL_CORTICAL_ATROPHY	27	-0.577415	-1.90035	0.00204918	0.0442065
GOMF_OLFACTORY_RECEPTOR_ACTIVITY	19	-0.622241	-1.90241	0	0.0443386
HP_WIDELY_SPACED_TEETH	69	-0.463099	-1.88943	0	0.0443793
HP_HIP_DYSPLASIA	128	-0.417896	-1.88748	0	0.0444115
HP_SPINAL_DYSRAPHISM	140	-0.417803	-1.90109	0	0.0445471
GOMF_DNA_BINDING_TRANSCRIPTION_FACTOR_BINDING	341	-0.37002	-1.88996	0	0.044594
HP_APLASTIC_HYPOPLASTIC_TOENAIL	81	-0.451524	-1.8915	0.0021322	0.0449698
GOBP_REGULATION_OF_MEGAKARYOCYTE_DIFFERENTIATION	52	-0.497366	-1.89249	0	0.0450045
HP_APLASIA_CUTIS_CONGENITA	34	-0.544765	-1.89022	0	0.0450566
REACTOME_REGULATION_OF_RUNX1_EXPRESSION_AND_ACTIVITY	17	-0.616893	-1.79243	0.00402414	0.045501
KEGG_DORSO_VENTRAL_AXIS_FORMATION	22	-0.578588	-1.82948	0	0.0455841
REACTOME_GASTRIN_CREB_SIGNALLING_PATHWAY_VIA_PKC_AND_MAPK	16	-0.636961	-1.80286	0.00821355	0.0459748
REACTOME_RAC1_GTPASE_CYCLE	174	-0.37703	-1.79363	0	0.0460746
GOBP_NEGATIVE_REGULATION_OF_HISTONE_METHYLATION	19	-0.628539	-1.87894	0.00199601	0.0460906
GOBP_ELECTRON_TRANSPORT_CHAIN	158	0.41485	1.91164	0	0.0461288
GOBP_PRI_MIRNA_TRANSCRIPTION_BY_RNA_POLYMERASE_II	48	-0.493876	-1.88371	0	0.0461759
REACTOME_NUCLEAR_RECEPTOR_TRANSCRIPTION_PATHWAY	43	-0.483635	-1.80575	0.00209644	0.0464399
HP_THICK_EYEBROW	104	-0.429558	-1.87957	0	0.0464453
HP_SHUFFLING_GAIT	32	-0.546579	-1.87991	0.00205339	0.0467921
REACTOME_LAMININ_INTERACTIONS	26	-0.545741	-1.79499	0.00220751	0.0467969
HP_DEVIATION_OF_THE_HALLUX	75	-0.463219	-1.8804	0.00215054	0.0470341
HP_RETICULOCYTOPENIA	28	0.573204	1.91272	0	0.0470503
HP_SPORADIC	82	-0.449328	-1.88149	0	0.0470723
GOBP_PULMONARY_VALVE_MORPHOGENESIS	17	-0.635951	-1.87516	0	0.0476574
REACTOME_RHOF_GTPASE_CYCLE	41	-0.484125	-1.79625	0	0.0477215
REACTOME_RAC2_GTPASE_CYCLE	84	-0.426611	-1.80618	0	0.0478288
REACTOME_RHOU_GTPASE_CYCLE	39	-0.49404	-1.785	0.00429185	0.0478398
HP_ABNORMAL_NIPPLE_MORPHOLOGY	171	-0.397542	-1.87054	0	0.0480329
REACTOME_SUMOYLATION	167	-0.381661	-1.80991	0	0.0480462
HP_LOWER_LIMB_ASYMMETRY	25	-0.587713	-1.8727	0	0.0480816
HP_ABNORMAL_NUMBER_OF_ERYTHROID_PRECURSORS	32	0.570175	1.95934	0	0.0481446
HP_INTELLECTUAL_DISABILITY_MILD	307	-0.366526	-1.87112	0	0.048242
GOCC_LUMENAL_SIDE_OF_MEMBRANE	29	0.567993	1.91351	0.00189394	0.0482513
HP_CUTANEOUS_SYNDACTYLY	45	-0.564107	-2.09549	0	0.0482667
GOBP_REGULATION_OF_HISTONE_METHYLATION	54	-0.486175	-1.87312	0.0021645	0.048401
REACTOME_SIGNALING_BY_KIT_IN_DISEASE	18	-0.611426	-1.81643	0.00760456	0.0484639
HP_ABNORMAL_NEURAL_TUBE_MORPHOLOGY	153	-0.400518	-1.86886	0	0.0485107
REACTOME_NOTCH3_INTRACELLULAR_DOMAIN_REGULATES_TRANSCRIPTION	23	-0.552053	-1.81247	0.00201613	0.0486369
GOMF_HYDROLASE_ACTIVITY_ACTING_ON_CARBON_NITROGEN_BUT_NOT_PEPTIDE_BONDS_IN_LINEAR_AMIDES	51	0.51156	1.92853	0.00184502	0.0487306
GOBP_DEVELOPMENTAL_INDUCTION	25	-0.577065	-1.86744	0	0.0488504
GOCC_RESPIRASOME	89	0.459875	1.91393	0	0.0497158
HP_ABNORMALITY_OF_PAIN_SENSATION	50	-0.488233	-1.86436	0	0.0497359
GOBP_NEGATIVE_REGULATION_OF_OSTEOBLAST_DIFFERENTIATION	39	-0.508991	-1.86174	0	0.0497548
GOBP_REGULATION_OF_FAT_CELL_DIFFERENTIATION	109	-0.422875	-1.86265	0	0.0497717
GOMF_RNA_POLYMERASE_II_TRANSCRIPTION_FACTOR_BINDING	45	-0.500148	-1.86299	0.00217391	0.0500579
GOBP_HISTONE_METHYLATION	114	-0.417168	-1.85789	0	0.0505639
REACTOME_SIGNALING_BY_ROBO_RECEPTORS	207	0.369641	1.74754	0	0.0506415
GOMF_TRANSCRIPTION_COREGULATOR_ACTIVITY	438	-0.351346	-1.85836	0	0.0506839
GOBP_PROTEIN_LOCALIZATION_TO_ENDOPLASMIC_RETICULUM	138	0.422998	1.92882	0	0.0508387
HP_MALIGNANT_GENITOURINARY_TRACT_TUMOR	24	0.603334	1.88336	0.00189753	0.0511112
KEGG_ALLOGRAFT_REJECTION	26	0.533363	1.7425	0.0115385	0.05112
HP_APLASIA_HYPOPLASIA_OF_THE_PHALANGES_OF_THE_HAND	198	-0.384786	-1.85839	0	0.0511619
GOMF_OXIDOREDUCTASE_ACTIVITY_ACTING_ON_NAD_P_H	95	0.449629	1.91459	0	0.0513499
GOCC_RIBOSOME	212	0.410024	1.94469	0	0.0515955
GOBP_GLUTATHIONE_DERIVATIVE_METABOLIC_PROCESS	17	0.664085	1.88476	0.00194932	0.0517039
GOMF_BETA_CATENIN_BINDING	74	-0.450729	-1.8553	0	0.0518033
GOBP_RESPONSE_TO_PROSTAGLANDIN_E	19	-0.620699	-1.85413	0.00192678	0.0519123
GOBP_GLUTATHIONE_METABOLIC_PROCESS	46	0.517703	1.8965	0	0.0522534
GOBP_LONG_CHAIN_FATTY_ACID_METABOLIC_PROCESS	83	0.45801	1.89924	0	0.0523668
GOBP_POSITIVE_REGULATION_OF_PRI_MIRNA_TRANSCRIPTION_BY_RNA_POLYMERASE_II	38	-0.511868	-1.84892	0	0.0523742
GOBP_TELOMERE_CAPPING	36	-0.519641	-1.83895	0.0039604	0.0523917
HP_DIALEPTIC_SEIZURE	169	-0.38721	-1.84018	0	0.0525316
GOBP_HOMOPHILIC_CELL_ADHESION_VIA_PLASMA_MEMBRANE_ADHESION_MOLECULES	121	-0.412429	-1.83497	0	0.0525426
GOCC_CYTOSOLIC_SMALL_RIBOSOMAL_SUBUNIT	42	0.525161	1.91595	0	0.0525899
HP_SMALL_EARLOBE	18	-0.617347	-1.84074	0.00201207	0.0526032
HP_HYPODONTIA	154	-0.389486	-1.83532	0	0.0526115
HP_ARNOLD_CHIARI_MALFORMATION	65	-0.461211	-1.83759	0	0.0526339
GOMF_ELECTRON_TRANSFER_ACTIVITY	123	0.43218	1.91936	0	0.0526368
GOBP_REGULATION_OF_HISTONE_MODIFICATION	125	-0.403631	-1.84924	0	0.0526537
HP_ABNORMALITY_OF_ESOPHAGUS_PHYSIOLOGY	575	-0.340146	-1.83919	0	0.0526642
HP_LOW_POSTERIOR_HAIRLINE	85	-0.432868	-1.83595	0	0.0526686
GOBP_NEGATIVE_REGULATION_OF_T_CELL_APOPTOTIC_PROCESS	18	0.635736	1.88531	0.00192678	0.0527259
HP_ABNORMAL_FEAR_ANXIETY_RELATED_BEHAVIOR	292	-0.364892	-1.84998	0	0.0527979
GOBP_COVALENT_CHROMATIN_MODIFICATION	414	-0.349535	-1.8364	0	0.0528383
HP_DEEPLY_SET_EYE	172	-0.386225	-1.84127	0	0.0528499
HP_NARROW_PALATE	150	-0.393073	-1.852	0	0.0528928
GOMF_TRANSCRIPTION_COACTIVATOR_ACTIVITY	238	-0.371621	-1.85135	0	0.0528985
GOBP_PEPTIDYL_LYSINE_METHYLATION	102	-0.423678	-1.84683	0	0.0530527
GOMF_HISTONE_METHYLTRANSFERASE_ACTIVITY	47	-0.489232	-1.84165	0	0.0530661
REACTOME_MITOCHONDRIAL_TRANSLATION	93	0.40745	1.73117	0.00176367	0.0530737
HP_BLEPHAROPHIMOSIS	122	-0.415224	-1.85012	0	0.0531236
GOCC_INNER_MITOCHONDRIAL_MEMBRANE_PROTEIN_COMPLEX	110	0.437513	1.8779	0	0.053158
GOBP_UNSATURATED_FATTY_ACID_METABOLIC_PROCESS	76	0.459906	1.87513	0	0.0532603
HP_ABNORMAL_URETER_PHYSIOLOGY	153	-0.395772	-1.84247	0	0.0533661
GOBP_RESPIRATORY_ELECTRON_TRANSPORT_CHAIN	107	0.445732	1.92884	0	0.0533807
HP_ABNORMALITY_OF_EARLOBE	76	-0.436391	-1.84181	0	0.0534029
GOCC_SMALL_RIBOSOMAL_SUBUNIT	70	0.46947	1.87031	0	0.0534659
HP_ERYTHROID_HYPOPLASIA	23	0.616418	1.94695	0	0.0534719
GOBP_OXIDATIVE_PHOSPHORYLATION	114	0.431143	1.88674	0	0.0536233
HP_SYNDACTYLY	313	-0.3634	-1.84411	0	0.0537038
GOBP_ARACHIDONIC_ACID_METABOLIC_PROCESS	34	0.550441	1.87168	0.00183824	0.0538022
HP_GAZE_EVOKED_NYSTAGMUS	33	-0.527734	-1.84248	0.00207039	0.0538063
HP_ASTIGMATISM	143	-0.398946	-1.84447	0	0.053901
GOBP_NADH_DEHYDROGENASE_COMPLEX_ASSEMBLY	62	0.480434	1.88835	0	0.0540737
HP_APLASIA_HYPOPLASIA_INVOLVING_BONES_OF_THE_LOWER_LIMBS	291	-0.365953	-1.84276	0	0.0541095
REACTOME_METABOLISM_OF_AMINO_ACIDS_AND_DERIVATIVES	315	0.34399	1.72602	0	0.0543016
HP_THIN_UPPER_LIP_VERMILION	219	-0.373233	-1.83097	0	0.0543223
HP_UPPER_EXTREMITY_JOINT_DISLOCATION	82	-0.433557	-1.83027	0	0.0544012
KEGG_BETA_ALANINE_METABOLISM	20	0.56861	1.73136	0.0135397	0.0544629
GOCC_MHC_PROTEIN_COMPLEX	19	0.651719	1.93116	0	0.0545178
GOBP_REGULATION_OF_T_CELL_APOPTOTIC_PROCESS	28	0.572938	1.88945	0.00585938	0.0549495
REACTOME_REGULATION_OF_MECP2_EXPRESSION_AND_ACTIVITY	31	-0.507584	-1.76368	0.00397614	0.0550274
REACTOME_RND3_GTPASE_CYCLE	39	-0.480093	-1.76601	0.004	0.0551996
REACTOME_EXPORT_OF_VIRAL_RIBONUCLEOPROTEINS_FROM_NUCLEUS	32	-0.506336	-1.76878	0	0.0553254
HP_ABNORMALITY_OF_THE_CHIN	259	-0.363696	-1.82563	0	0.0563279
GOBP_NEGATIVE_REGULATION_OF_OSSIFICATION	26	-0.558865	-1.82582	0	0.0566326
GOMF_STEROID_HYDROXYLASE_ACTIVITY	18	0.662873	1.93205	0.00191571	0.0572274
GOBP_SOMITE_DEVELOPMENT	69	-0.445819	-1.82159	0.00200401	0.0576916
HP_ABSENT_FINGERNAIL	30	-0.536457	-1.8201	0	0.0578827
HP_HYPOPLASTIC_NIPPLES	27	-0.557808	-1.82064	0.00213675	0.0579641
HP_NARROW_PALPEBRAL_FISSURE	42	-0.492591	-1.82169	0	0.0580613
HP_SHORT_ATTENTION_SPAN	336	-0.352397	-1.81824	0	0.0581871
GOBP_REGULATION_OF_MICROTUBULE_POLYMERIZATION_OR_DEPOLYMERIZATION	69	-0.447543	-1.8187	0	0.0582896
GOBP_PEPTIDYL_LYSINE_DIMETHYLATION	19	-0.602012	-1.82175	0.00215983	0.058457
GOMF_TRANSCRIPTION_COREGULATOR_BINDING	59	-0.45833	-1.81654	0	0.0587856
HP_ABNORMAL_RENAL_PELVIS_MORPHOLOGY	179	-0.378149	-1.81498	0	0.0592795
REACTOME_PHASE_I_FUNCTIONALIZATION_OF_COMPOUNDS	62	0.433277	1.71101	0	0.0594566
REACTOME_FORMATION_OF_THE_CORNIFIED_ENVELOPE	42	0.471069	1.71367	0.0059761	0.0594738
HP_ABNORMAL_TOENAIL_MORPHOLOGY	119	-0.400904	-1.81327	0	0.0595291
HP_ABNORMALITY_OF_THE_LARYNX	148	-0.389121	-1.81202	0	0.0595633
HP_ABNORMAL_TRACHEA_MORPHOLOGY	121	-0.403419	-1.81353	0	0.0597455
GOBP_HINDLIMB_MORPHOGENESIS	25	-0.549462	-1.81204	0	0.0599203
HP_ABSENT_TOE	76	-0.436363	-1.8098	0	0.0601782
GOBP_HISTONE_H3_K4_TRIMETHYLATION	15	-0.634155	-1.80983	0	0.0605635
REACTOME_NUCLEAR_PORE_COMPLEX_NPC_DISASSEMBLY	35	-0.497339	-1.75189	0	0.0607061
REACTOME_RHO_GTPASE_CYCLE	423	-0.330377	-1.74903	0	0.0611019
GOBP_EMBRYONIC_HINDLIMB_MORPHOGENESIS	22	-0.567651	-1.8071	0.00200401	0.0612893
HP_NEOPLASM_OF_THE_NERVOUS_SYSTEM	145	-0.391609	-1.80592	0	0.0615238
HP_RIB_FUSION	29	-0.534926	-1.80735	0.00416667	0.0615363
GOMF_RNA_POLYMERASE_CORE_ENZYME_BINDING	39	-0.48775	-1.80281	0.00204082	0.0632306
GOMF_TRANSCRIPTION_REGULATOR_ACTIVITY	1558	-0.312812	-1.79684	0	0.0632573
GOMF_VITAMIN_D_RECEPTOR_BINDING	15	-0.632863	-1.79615	0.00784314	0.0633859
HP_ABNORMALITY_OF_THE_CHOANAE	111	-0.398903	-1.79537	0	0.0634031
HP_WEAK_VOICE	18	-0.593666	-1.79713	0.00396825	0.063499
REACTOME_NR1H2_AND_NR1H3_MEDIATED_SIGNALING	39	-0.4748	-1.74205	0.00614754	0.0635977
GOBP_MORPHOGENESIS_OF_AN_EPITHELIAL_SHEET	46	-0.481905	-1.79969	0.00218341	0.0636181
HP_KYPHOSIS	375	-0.3466	-1.80078	0	0.0636396
GOMF_TRANSCRIPTION_FACTOR_BINDING	570	-0.332354	-1.80018	0	0.0637362
HP_ABNORMAL_UMBILICUS_MORPHOLOGY	221	-0.37059	-1.79117	0	0.063797
HP_ABNORMALITY_OF_THE_PHILTRUM	510	-0.334307	-1.79166	0	0.0638568
HP_DEVIATION_OF_TOES	123	-0.395926	-1.79715	0	0.0638734
HP_ABNORMALITY_OF_UPPER_LIP	668	-0.329159	-1.79749	0	0.0639811
HP_GONADAL_NEOPLASM	75	-0.437036	-1.79859	0	0.0640159
HP_ABNORMAL_SIZE_OF_THE_PALPEBRAL_FISSURES	245	-0.361341	-1.80078	0	0.0640502
GOMF_ANKYRIN_BINDING	15	-0.621167	-1.79194	0.00205761	0.064075
HP_THIN_VERMILION_BORDER	303	-0.354332	-1.79233	0	0.0641782
HP_JOINT_HYPERFLEXIBILITY	159	-0.383112	-1.79304	0	0.0641907
HP_LONG_PHILTRUM	309	-0.349351	-1.79368	0	0.0642368
HP_CURLY_HAIR	23	-0.56323	-1.79757	0.00580271	0.0643107
GOMF_NUCLEAR_HORMONE_RECEPTOR_BINDING	130	-0.394931	-1.78951	0	0.0644722
GOBP_WOUND_HEALING_SPREADING_OF_EPIDERMAL_CELLS	15	-0.638631	-1.78786	0.00606061	0.0645888
REACTOME_SIGNALING_BY_ERBB2_ECD_MUTANTS	16	-0.59102	-1.73474	0.00824742	0.0647905
GOBP_INDOLE_CONTAINING_COMPOUND_METABOLIC_PROCESS	16	-0.628913	-1.78789	0.00197239	0.0649259
HP_ABNORMALITY_OF_THE_2ND_TOE	35	-0.498249	-1.78827	0	0.0650001
HP_ABNORMALITY_OF_THE_NASAL_SEPTUM	16	-0.62602	-1.78382	0	0.0651963
KEGG_NOTCH_SIGNALING_PATHWAY	45	-0.465669	-1.73674	0.00434783	0.0652225
HP_TRACHEOMALACIA	35	-0.510742	-1.7842	0.002	0.065253
GOBP_RESPONSE_TO_HEPATOCYTE_GROWTH_FACTOR	15	-0.633381	-1.78444	0.00608519	0.065428
HP_POINTED_CHIN	73	-0.437819	-1.78481	0	0.0654779
GOBP_DIENCEPHALON_DEVELOPMENT	50	-0.46852	-1.78484	0.00215517	0.0658297
HP_JOINT_LAXITY	176	-0.378974	-1.7849	0	0.0661461
GOBP_SCHWANN_CELL_DEVELOPMENT	26	-0.535554	-1.78167	0.0021097	0.0663873
REACTOME_GENE_SILENCING_BY_RNA	72	-0.42297	-1.72935	0.00201207	0.0669104
GOBP_SOMITOGENESIS	52	-0.467255	-1.77973	0	0.067345
HP_APLASIA_HYPOPLASIA_OF_THE_EARLOBES	38	-0.497811	-1.77921	0	0.0673845
GOBP_DNA_TEMPLATED_TRANSCRIPTION_INITIATION	206	-0.363874	-1.77878	0	0.0673933
GOBP_REGULATION_OF_TELOMERE_MAINTENANCE	71	-0.431185	-1.7768	0	0.0683989
REACTOME_ACTIVATION_OF_THE_MRNA_UPON_BINDING_OF_THE_CAP_BINDING_COMPLEX_AND_EIFS_AND_SUBSEQUENT_BINDING_TO_43S	59	0.436476	1.69388	0	0.0684444
REACTOME_VISUAL_PHOTOTRANSDUCTION	76	0.414492	1.68954	0	0.0694672
HP_PECTUS_EXCAVATUM	230	-0.359176	-1.7745	0	0.0696027
GOMF_RNA_POLYMERASE_II_TRANSCRIPTION_COREGULATOR_BINDING	23	-0.554132	-1.77326	0.00200401	0.0700923
REACTOME_KERATINIZATION	42	0.471069	1.68575	0.00387597	0.0702359
HP_CEREBELLAR_MALFORMATION	306	-0.347653	-1.77219	0	0.070435
GOMF_RETINOIC_ACID_RECEPTOR_BINDING	24	-0.553763	-1.76662	0.00391389	0.0710583
GOBP_CHROMATIN_ORGANIZATION	636	-0.32606	-1.76808	0	0.0711467
HP_ABNORMAL_LIP_MORPHOLOGY	815	-0.318111	-1.76997	0	0.0712199
GOBP_NEGATIVE_REGULATION_OF_MUSCLE_HYPERTROPHY	24	-0.548313	-1.76684	0.00902935	0.071282
GOCC_CYTOPLASMIC_STRESS_GRANULE	65	-0.43321	-1.76834	0	0.0713528
HP_ABNORMAL_RENAL_COLLECTING_SYSTEM_MORPHOLOGY	21	-0.573423	-1.7657	0.00192678	0.0714016
GOBP_HIPPO_SIGNALING	44	-0.475459	-1.76517	0.002	0.0714114
HP_ABNORMAL_HAIR_PATTERN	254	-0.354013	-1.77021	0	0.0714668
GOBP_REGULATION_OF_CELLULAR_RESPONSE_TO_HEAT	75	-0.424589	-1.76705	0	0.0715295
GOBP_CEREBELLAR_PURKINJE_CELL_LAYER_DEVELOPMENT	20	-0.564102	-1.7685	0.00394477	0.0716035
GOBP_CYTOCHROME_COMPLEX_ASSEMBLY	31	0.550177	1.84088	0.00194932	0.0716534
GOBP_NEGATIVE_REGULATION_OF_PROTEIN_LOCALIZATION_TO_NUCLEUS	23	-0.55727	-1.76877	0	0.0717631
HP_ABNORMALITY_OF_THE_SCROTUM	111	-0.396647	-1.76077	0	0.0727508
GOCC_METHYLTRANSFERASE_COMPLEX	91	-0.407014	-1.76285	0.00211416	0.0728927
HP_TOE_SYNDACTYLY	191	-0.368639	-1.76101	0	0.0729197
REACTOME_CHROMATIN_MODIFYING_ENZYMES	197	-0.356737	-1.71752	0	0.0729799
HP_ABNORMAL_PATELLA_MORPHOLOGY	80	-0.427953	-1.75929	0	0.073141
GOBP_POSITIVE_REGULATION_OF_TRANSCRIPTION_BY_RNA_POLYMERASE_II	976	-0.314123	-1.76106	0	0.0732338
HP_SELF_INJURIOUS_BEHAVIOR	138	-0.38261	-1.75948	0	0.0733361
HP_APLASIA_HYPOPLASIA_OF_THE_PHALANGES_OF_THE_TOES	24	-0.549567	-1.75765	0.00204918	0.0735232
GOMF_RNA_POLYMERASE_II_SPECIFIC_DNA_BINDING_TRANSCRIPTION_FACTOR_BINDING	249	-0.356934	-1.76112	0	0.0735512
HP_DELAYED_ABILITY_TO_WALK	136	-0.385195	-1.76146	0	0.0736918
HP_AUTISM	147	-0.386038	-1.75767	0	0.0738667
HP_SLEEP_DISTURBANCE	398	-0.337998	-1.75614	0	0.0743533
HP_EXCESSIVE_DAYTIME_SOMNOLENCE	54	-0.45263	-1.75242	0	0.0744804
KEGG_PARKINSONS_DISEASE	102	0.389674	1.67203	0.00564972	0.0745223
GOBP_HISTONE_H3_K9_MODIFICATION	39	-0.495883	-1.75365	0.00220751	0.0746599
GOBP_UROGENITAL_SYSTEM_DEVELOPMENT	261	-0.350124	-1.75121	0	0.0747179
GOBP_MIRNA_METABOLIC_PROCESS	23	-0.554967	-1.754	0.00792079	0.0747257
GOMF_ACTIVATING_TRANSCRIPTION_FACTOR_BINDING	69	-0.429829	-1.75499	0.00201613	0.074752
HP_ARNOLD_CHIARI_TYPE_I_MALFORMATION	23	-0.559325	-1.75242	0.00207039	0.074822
GOMF_GLUTATHIONE_TRANSFERASE_ACTIVITY	18	0.621563	1.8348	0.00380952	0.0748313
HP_APLASIA_HYPOPLASIA_OF_THE_NAILS	176	-0.374689	-1.75422	0	0.0749104
GOBP_NUCLEAR_TRANSCRIBED_MRNA_POLY_A_TAIL_SHORTENING	29	-0.523636	-1.75125	0.00400802	0.0750318
HP_CONGENITAL_NYSTAGMUS	27	-0.521193	-1.75244	0.00204918	0.0751668
GOBP_POSITIVE_REGULATION_OF_TRANSCRIPTION_FROM_RNA_POLYMERASE_II_PROMOTER_IN_RESPONSE_TO_STRESS	22	-0.550453	-1.74747	0.00623701	0.0753416
KEGG_TASTE_TRANSDUCTION	19	0.550174	1.67291	0.0194175	0.0754135
HP_PULMONARY_ARTERY_DILATATION	25	-0.545215	-1.74772	0.00197628	0.075463
GOMF_NUCLEAR_RECEPTOR_COACTIVATOR_ACTIVITY	52	-0.453641	-1.74679	0.00200401	0.0754882
GOBP_ADAPTATION_OF_SIGNALING_PATHWAY	16	0.641111	1.83193	0	0.0755114
HP_ABNORMAL_DISTAL_PHALANX_MORPHOLOGY_OF_FINGER	147	-0.376395	-1.74816	0	0.0755658
GOBP_REGULATION_OF_FATTY_ACID_BETA_OXIDATION	16	-0.604691	-1.74862	0.0168067	0.0756013
KEGG_ARACHIDONIC_ACID_METABOLISM	33	0.50034	1.675	0.010101	0.0757012
HP_ABNORMALITY_OF_THE_UTERUS	176	-0.369062	-1.7487	0	0.0758772
HP_DOWNSLANTED_PALPEBRAL_FISSURES	393	-0.3311	-1.74911	0	0.075945
HP_ABNORMALITY_OF_THE_FOREARM	178	-0.364916	-1.74438	0	0.0762431
HP_APLASIA_CUTIS_CONGENITA_OF_SCALP	15	-0.617742	-1.7447	0.00632911	0.0763538
GOBP_POSITIVE_REGULATION_OF_NOTCH_SIGNALING_PATHWAY	45	-0.475154	-1.74491	0	0.0765576
GOBP_PERICARDIUM_DEVELOPMENT	16	-0.603171	-1.74181	0.00829876	0.0768166
REACTOME_CONSTITUTIVE_SIGNALING_BY_EGFRVIII	15	-0.606594	-1.70577	0.0186335	0.0768414
KEGG_SYSTEMIC_LUPUS_ERYTHEMATOSUS	43	0.456636	1.66645	0.00578035	0.0768941
GOMF_PROTEIN_SERINE_KINASE_ACTIVITY	220	-0.358912	-1.74111	0	0.0769927
HP_ABNORMALITY_OF_THE_DENTITION	721	-0.316114	-1.74194	0	0.0771025
HP_ABNORMALITY_OF_THE_VOICE	370	-0.336683	-1.74231	0	0.0772098
REACTOME_PARASITE_INFECTION	56	-0.442017	-1.70275	0	0.0773924
GOBP_REGULATION_OF_CHROMATIN_ORGANIZATION	157	-0.373628	-1.74234	0	0.0775123
REACTOME_CRMPS_IN_SEMA3A_SIGNALING	16	-0.60104	-1.70731	0.00612245	0.0776247
GOBP_THYMOCYTE_APOPTOTIC_PROCESS	16	0.636979	1.82434	0.003861	0.0783192
GOBP_NEGATIVE_REGULATION_OF_NATURAL_KILLER_CELL_MEDIATED_IMMUNITY	17	0.624946	1.82617	0.00753296	0.0785643
GOBP_CIRCADIAN_REGULATION_OF_GENE_EXPRESSION	56	-0.436101	-1.73756	0.0043573	0.0787636
HP_APLASIA_HYPOPLASIA_INVOLVING_BONES_OF_THE_FEET	226	-0.353526	-1.73772	0	0.0789291
HP_LOW_HANGING_COLUMELLA	20	-0.574061	-1.73795	0.00852879	0.0791195
KEGG_PEROXISOME	74	0.407548	1.65533	0.0020284	0.0793529
HP_LARGE_EARLOBE	19	-0.57184	-1.73508	0.00416667	0.0799448
HP_ABNORMAL_SHAPE_OF_THE_FRONTAL_REGION	307	-0.343337	-1.73535	0	0.0800658
HP_ABNORMALITY_OF_MOUTH_SIZE	309	-0.343357	-1.73197	0	0.0801948
GOBP_REGULATION_OF_T_HELPER_17_TYPE_IMMUNE_RESPONSE	16	-0.603709	-1.73218	0.00803213	0.0803428
HP_ABNORMALITY_OF_TOE	534	-0.323346	-1.73235	0	0.0805832
KEGG_AUTOIMMUNE_THYROID_DISEASE	26	0.510873	1.65595	0.00998004	0.080604
REACTOME_SIGNALING_BY_HIPPO	20	-0.556155	-1.69528	0.0120968	0.0808114
GOBP_REGULATION_OF_BROWN_FAT_CELL_DIFFERENTIATION	18	-0.580788	-1.73235	0.0178571	0.0809063
GOBP_GENE_SILENCING	178	-0.364121	-1.73056	0	0.0809253
HP_CRYPTORCHIDISM	583	-0.321211	-1.73252	0	0.0811165
HP_FACIAL_ASYMMETRY	112	-0.385484	-1.73272	0	0.0812704
HP_EARLY_ONSET_OF_SEXUAL_MATURATION	119	-0.388861	-1.73294	0.0021692	0.081409
GOBP_ENDOCARDIAL_CUSHION_MORPHOGENESIS	28	-0.513405	-1.72928	0	0.0815997
REACTOME_INTERLEUKIN_37_SIGNALING	18	-0.570961	-1.69256	0.0101833	0.0816978
GOCC_AZUROPHIL_GRANULE	138	0.403222	1.81641	0	0.0818325
HP_LONG_NOSE	29	-0.514357	-1.72836	0.00843882	0.082018
HP_SELF_MUTILATION	28	-0.526529	-1.72787	0.00594059	0.0820227
REACTOME_PROTEIN_LOCALIZATION	149	0.358512	1.65642	0.00180832	0.0820528
GOMF_OXIDOREDUCTASE_ACTIVITY_ACTING_ON_NAD_P_H_QUINONE_OR_SIMILAR_COMPOUND_AS_ACCEPTOR	57	0.473096	1.81397	0	0.0823914
REACTOME_TRANSCRIPTIONAL_REGULATION_BY_RUNX1	165	-0.351546	-1.68611	0	0.0827786
HP_ABNORMALITY_OF_THE_THENAR_EMINENCE	26	0.572869	1.81145	0.00397614	0.0828775
GOBP_REGULATION_OF_SMALL_GTPASE_MEDIATED_SIGNAL_TRANSDUCTION	294	-0.337135	-1.72569	0	0.0830077
HP_TRUNCAL_OBESITY	43	-0.460159	-1.72579	0	0.0832357
GOMF_OXIDOREDUCTASE_ACTIVITY_ACTING_ON_THE_ALDEHYDE_OR_OXO_GROUP_OF_DONORS	37	0.51635	1.81669	0.00182815	0.0832511
REACTOME_SYNTHESIS_OF_PIPS_AT_THE_GOLGI_MEMBRANE	16	-0.591283	-1.68781	0.0237624	0.0833212
GOCC_RESPIRATORY_CHAIN_COMPLEX	77	0.448106	1.8071	0	0.0834875
KEGG_GLUTATHIONE_METABOLISM	40	0.453876	1.64684	0.015873	0.0836429
KEGG_ACUTE_MYELOID_LEUKEMIA	56	-0.426034	-1.6783	0	0.0836612
REACTOME_MITOTIC_PROPHASE	79	-0.406136	-1.67635	0.00412371	0.0837499
GOCC_PROTEASOME_CORE_COMPLEX	18	0.60066	1.79757	0.00842105	0.0840656
GOBP_NEGATIVE_REGULATION_OF_GLYCOPROTEIN_METABOLIC_PROCESS	15	0.644094	1.80793	0.00561798	0.0842162
HP_PRIMITIVE_NEUROECTODERMAL_TUMOR	44	-0.468856	-1.72351	0	0.0843696
HP_BROAD_NECK	22	-0.531062	-1.72249	0.0101833	0.0844686
REACTOME_MITOCHONDRIAL_PROTEIN_IMPORT	56	0.429034	1.64328	0.00587084	0.0845577
REACTOME_SIGNALING_BY_SCF_KIT	39	-0.4639	-1.67903	0.0132743	0.0846205
KEGG_CHRONIC_MYELOID_LEUKEMIA	69	-0.411253	-1.66875	0.00208333	0.0847285
GOBP_HISTONE_H3_K4_METHYLATION	45	-0.472679	-1.72256	0.002079	0.0847603
REACTOME_SIGNALING_BY_FGFR1	46	-0.437376	-1.67289	0.002079	0.084763
REACTOME_NUCLEAR_IMPORT_OF_REV_PROTEIN	33	-0.480041	-1.67062	0.00210526	0.0847824
HP_ABNORMALITY_OF_THE_CURVATURE_OF_THE_VERTEBRAL_COLUMN	893	-0.309577	-1.71926	0	0.0849786
HP_SPINAL_CORD_LESION	28	-0.527073	-1.71305	0.00420168	0.085099
HP_LARGE_FACE	228	-0.347836	-1.71932	0	0.0852439
GOMF_TRANSCRIPTION_COREPRESSOR_ACTIVITY	168	-0.364118	-1.71312	0	0.0853301
GOBP_APPENDAGE_DEVELOPMENT	132	-0.373632	-1.71839	0	0.0853342
GOBP_CELL_JUNCTION_ORGANIZATION	576	-0.319256	-1.71424	0	0.0853739
HP_ABNORMAL_SCALP_MORPHOLOGY	295	-0.339426	-1.71955	0	0.0854029
HP_NORMOCHROMIC_ANEMIA	28	0.543147	1.79759	0.00362976	0.0855668
GOBP_MICROTUBULE_DEPOLYMERIZATION	34	-0.500502	-1.71312	0.010395	0.0856392
GOCC_INCLUSION_BODY	63	-0.427997	-1.71962	0	0.0856827
GOBP_POSITIVE_REGULATION_BY_HOST_OF_VIRAL_TRANSCRIPTION	15	-0.60844	-1.71424	0.0127119	0.0856866
GOBP_SCHWANN_CELL_DIFFERENTIATION	34	-0.489798	-1.71691	0.00406504	0.0857371
HP_OBSESSIVE_COMPULSIVE_BEHAVIOR	88	-0.404277	-1.7173	0	0.085768
GOBP_TRANSCRIPTION_INITIATION_FROM_RNA_POLYMERASE_II_PROMOTER	166	-0.364013	-1.72025	0	0.0858127
HP_ABNORMALITY_OF_THE_NASAL_TIP	268	-0.347163	-1.71332	0	0.0858636
REACTOME_REGULATION_OF_GLUCOKINASE_BY_GLUCOKINASE_REGULATORY_PROTEIN	29	-0.505618	-1.67941	0.01417	0.0859348
HP_ABNORMAL_EYELASH_MORPHOLOGY	195	-0.358189	-1.71429	0	0.0859551
HP_PES_PLANUS	264	-0.343499	-1.71967	0	0.0859973
HP_WIDE_INTERMAMILLARY_DISTANCE	83	-0.403278	-1.7072	0	0.0860166
GOBP_REGULATION_OF_TELOMERE_MAINTENANCE_VIA_TELOMERE_LENGTHENING	53	-0.441013	-1.70568	0.00414938	0.0860631
HP_DIPLOPIA	64	-0.431893	-1.70937	0.0021097	0.0860908
HP_DEPRESSED_NASAL_TIP	20	-0.566669	-1.71438	0.00943396	0.0861992
HP_TOE_CLINODACTYLY	63	-0.424395	-1.70591	0.00210084	0.086213
HP_GENITAL_NEOPLASM	119	-0.386057	-1.71119	0.00208333	0.0862339
HP_DEVIATION_OF_THE_HAND_OR_OF_FINGERS_OF_THE_HAND	349	-0.32994	-1.70725	0	0.0862607
HP_EMG_IMPAIRED_NEUROMUSCULAR_TRANSMISSION	26	-0.521104	-1.71032	0.00400802	0.0863188
GOMF_CHROMATIN_DNA_BINDING	74	-0.413349	-1.70757	0.00209205	0.0863352
HP_MOOD_CHANGES	17	-0.572871	-1.70938	0.0179283	0.0863851
HP_HYPOPLASTIC_FEMALE_EXTERNAL_GENITALIA	50	-0.441792	-1.70605	0.0063425	0.0863879
HP_APLASIA_HYPOPLASIA_OF_THE_SKIN	152	-0.366872	-1.71452	0	0.086414
HP_ABNORMALITY_OF_THE_COLUMELLA	46	-0.457367	-1.71056	0.0083682	0.0864404
GOMF_NAD_P_H_DEHYDROGENASE_QUINONE_ACTIVITY	47	0.479778	1.79818	0.00194175	0.0865109
HP_ABNORMAL_SIZE_OF_PITUITARY_GLAND	19	-0.564202	-1.70622	0.0102041	0.0865734
HP_ABNORMAL_UPPER_LIMB_BONE_MORPHOLOGY	352	-0.332613	-1.70956	0	0.0865816
HP_ABNORMALITY_OF_THE_RADIAL_HEAD	35	-0.483925	-1.7076	0.00421053	0.0866262
GOBP_REGULATION_OF_MICROTUBULE_CYTOSKELETON_ORGANIZATION	119	-0.381983	-1.70824	0	0.0866452
HP_AVASCULAR_NECROSIS_OF_THE_CAPITAL_FEMORAL_EPIPHYSIS	17	-0.57716	-1.71453	0.00867679	0.0867247
GOBP_RESPONSE_TO_GAMMA_RADIATION	48	-0.454236	-1.70345	0.00609756	0.086778
GOBP_HISTONE_H3_K9_METHYLATION	30	-0.498505	-1.70774	0.00429185	0.0868007
GOBP_POSITIVE_REGULATION_OF_MICROTUBULE_POLYMERIZATION_OR_DEPOLYMERIZATION	30	-0.508241	-1.71468	0	0.0869118
GOMF_LYSINE_N_METHYLTRANSFERASE_ACTIVITY	48	-0.451081	-1.71508	0.00631579	0.086915
GOMF_DNA_HELICASE_ACTIVITY	69	-0.421358	-1.70245	0	0.0870275
HP_TONIC_SEIZURE	68	-0.413705	-1.70209	0.00403226	0.0870284
HP_ABNORMALITY_OF_THE_URETER	261	-0.340446	-1.7035	0	0.0870474
GOMF_GTPASE_ACTIVATOR_ACTIVITY	249	-0.34363	-1.70397	0	0.0870565
GOBP_RESPONSE_TO_PROSTAGLANDIN	25	-0.525487	-1.69951	0.00412371	0.0871355
HP_LEWY_BODIES	19	-0.568373	-1.70256	0.00824742	0.0872439
HP_SMALL_SCROTUM	20	-0.549201	-1.70115	0.00200803	0.0872782
HP_NARROW_NOSE	18	-0.585146	-1.69951	0.0213675	0.0874203
HP_CONSTIPATION	271	-0.341909	-1.70127	0	0.0874887
GOBP_CARDIAC_ATRIUM_DEVELOPMENT	29	-0.503422	-1.70013	0	0.0875488
GOMF_IMMUNOGLOBULIN_BINDING	15	0.644503	1.79867	0.00776699	0.0875835
GOMF_RNA_POLYMERASE_BINDING	54	-0.434954	-1.69963	0.00207469	0.0876419
GOBP_MAMMARY_GLAND_EPITHELIUM_DEVELOPMENT	55	-0.436286	-1.69814	0	0.0876475
GOBP_CHROMATIN_ORGANIZATION_INVOLVED_IN_REGULATION_OF_TRANSCRIPTION	77	-0.403719	-1.70026	0.00222717	0.0877211
HP_TALL_STATURE	156	-0.367765	-1.69828	0.00223214	0.0878316
GOBP_LIPID_OXIDATION	93	0.420659	1.80037	0	0.0878701
GOMF_MAP_KINASE_KINASE_KINASE_ACTIVITY	23	-0.528182	-1.69484	0.016632	0.0879262
HP_BULBOUS_NOSE	125	-0.378577	-1.69733	0	0.0880018
HP_APLASIA_INVOLVING_BONES_OF_THE_EXTREMITIES	16	-0.59328	-1.69662	0.0177866	0.0880783
HP_ORAL_CAVITY_BLEEDING	18	-0.568109	-1.69499	0.00840336	0.0881012
HP_HIGHLY_ARCHED_EYEBROW	157	-0.362709	-1.69675	0	0.0882528
HP_CLINODACTYLY	410	-0.325754	-1.69604	0	0.0883099
GOMF_HORMONE_RECEPTOR_BINDING	145	-0.367565	-1.69539	0	0.088334
GOBP_TELOMERE_MAINTENANCE_VIA_TELOMERE_LENGTHENING	69	-0.417551	-1.69501	0.00204499	0.0883621
HP_FINGER_CLINODACTYLY	282	-0.332912	-1.69255	0	0.0883977
GOBP_PROTEIN_LOCALIZATION_TO_MICROTUBULE	16	-0.590484	-1.69316	0.0178571	0.0884222
HP_ECTROPION	45	-0.448852	-1.69556	0.006	0.0884853
GOMF_SEQUENCE_SPECIFIC_DNA_BINDING	1348	-0.29791	-1.69344	0	0.0885178
HP_ABNORMAL_PALATE_MORPHOLOGY	845	-0.305465	-1.69368	0	0.0886092
HP_LIPOMA	20	-0.546626	-1.69257	0.00407332	0.088633
GOBP_REGULATION_OF_GENE_EXPRESSION_EPIGENETIC	120	-0.372808	-1.69106	0	0.0887217
HP_ABNORMAL_CIRCULATING_FATTY_ACID_CONCENTRATION	44	0.483223	1.7909	0.0020202	0.0888129
GOBP_MICROTUBULE_POLYMERIZATION_OR_DEPOLYMERIZATION	99	-0.385357	-1.69159	0	0.0888166
GOCC_BASEMENT_MEMBRANE	67	-0.413669	-1.69123	0.0021692	0.0888259
HP_OPEN_MOUTH	91	-0.396764	-1.69059	0	0.0888902
REACTOME_EPIGENETIC_REGULATION_OF_GENE_EXPRESSION	122	-0.36743	-1.66131	0.00438597	0.0888945
HP_FUNCTIONAL_ABNORMALITY_OF_THE_GASTROINTESTINAL_TRACT	803	-0.307111	-1.68943	0	0.089506
GOBP_NEUROMUSCULAR_SYNAPTIC_TRANSMISSION	15	-0.597049	-1.68909	0.0149573	0.089508
GOBP_ENDOCARDIAL_CUSHION_FORMATION	21	-0.550036	-1.68692	0.010225	0.0896057
GOBP_NEGATIVE_REGULATION_OF_TELOMERE_MAINTENANCE	29	-0.509742	-1.68871	0.0158416	0.0896165
HP_APLASIA_HYPOPLASIA_OF_THE_CEREBELLUM	273	-0.332671	-1.68718	0	0.089666
HP_ABNORMALITY_OF_THE_HALLUX	145	-0.362217	-1.68797	0	0.0898264
HP_PSYCHOGENIC_NON_EPILEPTIC_SEIZURE	55	-0.430236	-1.68725	0.00639659	0.0898504
GOBP_NEURON_PROJECTION_GUIDANCE	225	-0.3473	-1.68755	0	0.0898787
HP_COMMUNICATING_HYDROCEPHALUS	15	-0.579318	-1.68521	0.00801603	0.0907189
GOBP_POSTSYNAPSE_ORGANIZATION	131	-0.37003	-1.68436	0	0.0911601
REACTOME_ESTROGEN_DEPENDENT_GENE_EXPRESSION	87	-0.395687	-1.65579	0.00215517	0.0914416
GOBP_CARDIAC_ATRIUM_MORPHOGENESIS	24	-0.531847	-1.68251	0.00408163	0.0915674
GOBP_APOPTOTIC_PROCESS_INVOLVED_IN_DEVELOPMENT	28	-0.510336	-1.68279	0.00625	0.0916254
HP_NON_MOTOR_SEIZURE	145	-0.359641	-1.68332	0	0.0917502
HP_DELAYED_GROSS_MOTOR_DEVELOPMENT	236	-0.342465	-1.68288	0	0.0918253
GOMF_CIS_REGULATORY_REGION_SEQUENCE_SPECIFIC_DNA_BINDING	973	-0.298735	-1.68138	0	0.0922806
HP_NARROW_FOREHEAD	105	-0.378936	-1.67804	0	0.0925422
HP_APLASIA_HYPOPLASIA_INVOLVING_BONES_OF_THE_UPPER_LIMBS	431	-0.317609	-1.67817	0	0.0927016
GOBP_NEGATIVE_REGULATION_OF_DNA_METABOLIC_PROCESS	89	-0.392751	-1.67837	0	0.0928418
GOCC_LUMENAL_SIDE_OF_ENDOPLASMIC_RETICULUM_MEMBRANE	24	0.559717	1.78352	0.00389105	0.0928981
GOMF_OXIDOREDUCTASE_ACTIVITY_ACTING_ON_CH_OH_GROUP_OF_DONORS	106	0.412307	1.78183	0	0.0929667
HP_BRACHYCEPHALY	186	-0.354781	-1.67716	0	0.0930125
GOBP_REGULATION_OF_SYNAPTIC_TRANSMISSION_GLUTAMATERGIC	49	-0.44587	-1.67989	0.0168421	0.093084
HP_APLASIA_HYPOPLASIA_OF_THE_EXTREMITIES	555	-0.313076	-1.6784	0	0.0930925
GOMF_NUCLEAR_RECEPTOR_BINDING	90	-0.398915	-1.67954	0	0.0931005
GOMF_STRUCTURAL_CONSTITUENT_OF_NUCLEAR_PORE	24	-0.521717	-1.67995	0.0193965	0.0932855
HP_SCHIZOPHRENIA	48	-0.443331	-1.67647	0	0.0932996
GOBP_REGULATION_OF_GENE_SILENCING_BY_RNA	86	-0.393995	-1.67507	0	0.0933167
GOBP_NEGATIVE_REGULATION_OF_TELOMERE_MAINTENANCE_VIA_TELOMERE_LENGTHENING	21	-0.536148	-1.67845	0.0140562	0.0933283
GOBP_ASTROCYTE_DEVELOPMENT	36	-0.48235	-1.6788	0.0102669	0.0933406
REACTOME_SIGNALING_BY_ERBB2_IN_CANCER	25	-0.51131	-1.64735	0.00625	0.0934095
GOBP_CELL_SUBSTRATE_JUNCTION_ORGANIZATION	97	-0.383296	-1.67508	0	0.093563
GOBP_MONOCARBOXYLIC_ACID_BIOSYNTHETIC_PROCESS	172	0.384046	1.78444	0	0.0936307
GOBP_VESICLE_CYTOSKELETAL_TRAFFICKING	66	-0.411331	-1.67534	0	0.0936554
GOMF_ACTININ_BINDING	28	-0.500006	-1.67568	0.0141988	0.093665
HP_ABNORMALITY_OF_THE_HAIRLINE	196	-0.346963	-1.67376	0	0.0938326
REACTOME_NR1H3_NR1H2_REGULATE_GENE_EXPRESSION_LINKED_TO_CHOLESTEROL_TRANSPORT_AND_EFFLUX	33	-0.471246	-1.64886	0.00616016	0.0938604
HP_ABNORMALITY_OF_CRANIAL_SUTURES	253	-0.335935	-1.67404	0	0.093894
HP_HIGH_FOREHEAD	233	-0.336521	-1.66345	0	0.0942542
GOBP_PEPTIDYL_LYSINE_MODIFICATION	345	-0.324065	-1.66265	0	0.0942554
GOBP_SENSORY_PERCEPTION_OF_SMELL	32	-0.478457	-1.66319	0.0168421	0.0942579
HP_SHORT_FOOT	103	-0.380367	-1.66226	0	0.0942774
HP_ABNORMALITY_OF_THE_PALPEBRAL_FISSURES	640	-0.306689	-1.664	0	0.0943002
GOBP_CELL_JUNCTION_ASSEMBLY	347	-0.319675	-1.66359	0	0.0943916
HP_ABNORMALITY_OF_THE_KNEE	278	-0.329649	-1.66273	0	0.0944096
GOMF_TRANSCRIPTION_COREPRESSOR_BINDING	30	-0.481602	-1.66441	0	0.0944567
HP_ABNORMAL_TESTIS_MORPHOLOGY	730	-0.301207	-1.66079	0	0.0944674
GOBP_REGULATION_OF_B_CELL_APOPTOTIC_PROCESS	16	-0.584695	-1.66652	0.0125	0.0944717
HP_DENTAL_CROWDING	80	-0.401018	-1.66406	0.0022779	0.0944785
HP_HORIZONTAL_EYEBROW	15	-0.586572	-1.67254	0.020284	0.0945121
HP_LONG_TOE	26	-0.513276	-1.66042	0.0143737	0.0945135
HP_ABNORMAL_ATRIOVENTRICULAR_VALVE_MORPHOLOGY	120	-0.372169	-1.66676	0	0.09455
GOBP_RESPONSE_TO_EPIDERMAL_GROWTH_FACTOR	40	-0.449868	-1.66088	0.0040404	0.0946271
HP_MULTIPLE_LIPOMAS	27	-0.501635	-1.667	0.0120968	0.0946479
GOBP_AORTA_DEVELOPMENT	46	-0.438825	-1.66445	0.00417537	0.0946509
GOBP_RHYTHMIC_PROCESS	243	-0.332828	-1.66114	0	0.0946953
GOBP_REGULATION_OF_OSSIFICATION	86	-0.395649	-1.66721	0	0.0947313
HP_POLYPHAGIA	38	-0.453284	-1.66139	0.0106157	0.0947318
HP_ABNORMALITY_OF_MASTICATORY_MUSCLE	19	-0.546985	-1.67184	0.0167364	0.0948324
GOMF_DOUBLE_STRANDED_RNA_BINDING	72	-0.40515	-1.66545	0.00453515	0.0948341
HP_RECURRENT_URINARY_TRACT_INFECTIONS	101	-0.380577	-1.65971	0	0.0948385
GOBP_NEGATIVE_REGULATION_OF_TRANSCRIPTION_BY_RNA_POLYMERASE_II	756	-0.302191	-1.6645	0	0.0948535
GOBP_POSITIVE_REGULATION_OF_VIRAL_GENOME_REPLICATION	30	-0.491254	-1.65932	0.0146444	0.0948756
HP_CRANIOSYNOSTOSIS	141	-0.35938	-1.66733	0	0.094901
GOBP_MACROMOLECULE_METHYLATION	250	-0.334438	-1.66559	0	0.0949946
HP_ABNORMAL_LACRIMAL_DUCT_MORPHOLOGY	30	-0.499333	-1.66741	0.00795229	0.0950641
GOBP_TELOMERE_ORGANIZATION	135	-0.365088	-1.66452	0	0.0950939
GOBP_ENDODERM_FORMATION	46	-0.443045	-1.66948	0.00869565	0.0951143
GOBP_REGULATION_OF_PEPTIDYL_LYSINE_ACETYLATION	55	-0.428993	-1.6711	0	0.0951393
HP_FRECKLING	35	-0.475561	-1.66975	0.00972763	0.0951431
HP_INCREASED_CIRCULATING_PROLACTIN_CONCENTRATION	20	-0.550731	-1.67039	0.0123203	0.095154
HP_POOR_COORDINATION	26	-0.510407	-1.6707	0.0125261	0.0951597
KEGG_PYRUVATE_METABOLISM	36	0.47066	1.62318	0.00779727	0.0952003
GOCC_MEDIATOR_COMPLEX	39	-0.467012	-1.66747	0.0104822	0.095251
REACTOME_PI_METABOLISM	77	-0.398479	-1.649	0.00207469	0.0952518
GOBP_LYMPH_VESSEL_DEVELOPMENT	23	-0.518263	-1.66989	0.0203666	0.0952722
GOBP_MITOCHONDRIAL_TRANSLATIONAL_TERMINATION	88	0.422974	1.77764	0	0.0952766
GOMF_DNA_BINDING_TRANSCRIPTION_FACTOR_ACTIVITY	1120	-0.294706	-1.66456	0	0.0953131
GOMF_THYROID_HORMONE_RECEPTOR_BINDING	28	-0.505179	-1.65726	0.0147992	0.0954697
HP_LUMBAR_HYPERLORDOSIS	61	-0.41839	-1.66752	0.00618557	0.0954767
GOBP_PROTEIN_METHYLATION	143	-0.362623	-1.65683	0	0.0955677
HP_ABNORMALITY_OF_FINGER	871	-0.297457	-1.65774	0	0.095597
HP_ABNORMAL_METAPHYSEAL_TRABECULATION	20	-0.553549	-1.65734	0.0155556	0.0956223
HP_UPSLANTED_PALPEBRAL_FISSURE	223	-0.335997	-1.65803	0	0.095639
HP_HEMIANOPIA	33	-0.477988	-1.65641	0	0.0956658
GOBP_BRANCH_ELONGATION_OF_AN_EPITHELIUM	15	-0.59826	-1.66813	0.0227273	0.0956761
HP_ABNORMALITY_OF_UPPER_LIP_VERMILLION	311	-0.325608	-1.66758	0	0.0956773
HP_ABSENCE_OF_PUBERTAL_DEVELOPMENT	19	-0.551967	-1.66842	0.0251451	0.0956986
GOBP_GLAND_MORPHOGENESIS	92	-0.389795	-1.66778	0	0.0957679
GOBP_T_CELL_APOPTOTIC_PROCESS	41	0.489319	1.77524	0.0017762	0.0963757
REACTOME_STRIATED_MUSCLE_CONTRACTION	29	0.479931	1.62378	0.00934579	0.0963958
GOBP_MITOCHONDRIAL_ELECTRON_TRANSPORT_NADH_TO_UBIQUINONE	52	0.478652	1.77217	0	0.0964592
GOBP_POSITIVE_REGULATION_OF_LAMELLIPODIUM_ORGANIZATION	32	-0.482344	-1.65455	0.0109649	0.0965168
HP_SHORT_CHIN	39	-0.456031	-1.65504	0.004329	0.0965339
GOBP_INTEGRIN_ACTIVATION	20	-0.54227	-1.65475	0.0180723	0.0965357
KEGG_STEROID_BIOSYNTHESIS	17	0.557236	1.62564	0.019802	0.0965545
HP_PROMINENT_OCCIPUT	45	-0.437953	-1.65392	0.00852879	0.0967209
GOMF_BASAL_TRANSCRIPTION_MACHINERY_BINDING	53	-0.422996	-1.65355	0.00849257	0.096788
REACTOME_SUMOYLATION_OF_DNA_DAMAGE_RESPONSE_AND_REPAIR_PROTEINS	75	-0.393413	-1.64141	0	0.0969123
GOBP_BENZENE_CONTAINING_COMPOUND_METABOLIC_PROCESS	17	0.621025	1.77315	0.00772201	0.0969832
GOBP_LONG_CHAIN_FATTY_ACID_BIOSYNTHETIC_PROCESS	24	0.560671	1.77	0.00193424	0.0973308
REACTOME_RND1_GTPASE_CYCLE	39	-0.453792	-1.63911	0.0162933	0.0975361
GOBP_PROTEIN_AUTOPHOSPHORYLATION	208	-0.339536	-1.65161	0	0.0975867
GOBP_REGULATION_OF_GTPASE_ACTIVITY	432	-0.316494	-1.65179	0	0.0976959
HP_BROAD_FINGER	107	-0.37227	-1.65198	0	0.0977512
GOBP_FATTY_ACID_METABOLIC_PROCESS	294	0.357141	1.76782	0	0.097887
GOBP_DNA_METHYLATION	56	-0.42563	-1.65061	0.00409836	0.0979203
HP_INCOMITANT_STRABISMUS	31	-0.479162	-1.65031	0.0126582	0.0979393
HP_ABNORMALITY_OF_THE_CALVARIA	776	-0.299096	-1.65073	0	0.0980371
REACTOME_ACTIVATION_OF_MATRIX_METALLOPROTEINASES	25	0.495781	1.61674	0.0225141	0.0981844
HP_DERMAL_ATROPHY	74	-0.402292	-1.64972	0	0.0982636
GOBP_BASEMENT_MEMBRANE_ORGANIZATION	26	-0.49767	-1.64895	0.0124224	0.0984364
GOBP_CELLULAR_COMPONENT_MORPHOGENESIS	644	-0.30093	-1.6492	0	0.0984828
REACTOME_SCF_SKP2_MEDIATED_DEGRADATION_OF_P27_P21	60	0.403724	1.6129	0.00188679	0.0994628
GOBP_CENTRAL_NERVOUS_SYSTEM_NEURON_DEVELOPMENT	66	-0.414213	-1.64724	0.00214592	0.0995557
REACTOME_HDMS_DEMETHYLATE_HISTONES	23	-0.505699	-1.6176	0.0139442	0.100152
HP_INSIDIOUS_ONSET	15	-0.592592	-1.64611	0.0230608	0.100304
REACTOME_SIGNALING_BY_TGF_BETA_RECEPTOR_COMPLEX	92	-0.375632	-1.62691	0.00203666	0.100538
GOBP_RESPIRATORY_CHAIN_COMPLEX_IV_ASSEMBLY	22	0.57936	1.76219	0.00371058	0.100919
REACTOME_SUMOYLATION_OF_SUMOYLATION_PROTEINS	34	-0.463154	-1.6245	0.0243408	0.101011
REACTOME_SUMOYLATION_OF_INTRACELLULAR_RECEPTORS	27	-0.491575	-1.63165	0.0224949	0.101032
GOBP_ISOPRENOID_METABOLIC_PROCESS	98	0.412966	1.7634	0	0.101088
REACTOME_SIGNALING_BY_RHO_GTPASES_MIRO_GTPASES_AND_RHOBTB3	619	-0.299256	-1.62257	0	0.101129
REACTOME_SUMOYLATION_OF_CHROMATIN_ORGANIZATION_PROTEINS	55	-0.41467	-1.6334	0.0020202	0.10114
REACTOME_DISASSEMBLY_OF_THE_DESTRUCTION_COMPLEX_AND_RECRUITMENT_OF_AXIN_TO_THE_MEMBRANE	28	-0.473514	-1.61788	0.00826446	0.101164
REACTOME_REGULATION_OF_HSF1_MEDIATED_HEAT_SHOCK_RESPONSE	76	-0.392417	-1.61925	0.00631579	0.101317
HP_ABNORMAL_MIDDLE_PHALANX_MORPHOLOGY_OF_THE_HAND	40	-0.453534	-1.64404	0.0123711	0.101554
GOBP_REGULATION_OF_ACTIVIN_RECEPTOR_SIGNALING_PATHWAY	20	-0.529394	-1.6442	0.015625	0.101658
GOBP_GLOMERULAR_EPITHELIAL_CELL_DIFFERENTIATION	15	-0.573396	-1.64312	0.0180723	0.101676
GOBP_PROTEIN_ACETYLATION	176	-0.34798	-1.64265	0	0.101684
HP_DELAYED_SPEECH_AND_LANGUAGE_DEVELOPMENT	704	-0.300459	-1.64328	0	0.101769
HP_BROAD_THUMB	75	-0.39655	-1.64358	0.00419287	0.101792
HP_SMOOTH_PHILTRUM	132	-0.359721	-1.64279	0.00217865	0.101794
REACTOME_INTERACTIONS_OF_REV_WITH_HOST_CELLULAR_PROTEINS	36	-0.463463	-1.62694	0.00410678	0.101937
REACTOME_SIGNALING_BY_FLT3_FUSION_PROTEINS	18	-0.545634	-1.61991	0.0247619	0.10204
GOBP_PRIMARY_ALCOHOL_METABOLIC_PROCESS	67	0.437681	1.75804	0.00189753	0.102338
REACTOME_NUCLEAR_ENVELOPE_BREAKDOWN	50	-0.429562	-1.62774	0.00395257	0.10273
HP_ABNORMAL_MITRAL_VALVE_MORPHOLOGY	103	-0.373408	-1.64084	0	0.102948
HP_ABNORMALITY_OF_THE_BLADDER	370	-0.318598	-1.64042	0	0.103091
GOBP_CALCIUM_INDEPENDENT_CELL_CELL_ADHESION_VIA_PLASMA_MEMBRANE_CELL_ADHESION_MOLECULES	16	0.606198	1.7583	0.00559702	0.103502
KEGG_ENDOMETRIAL_CANCER	49	-0.4218	-1.61196	0.014862	0.10357
HP_EYELID_MYOCLONUS	36	-0.474664	-1.63945	0.00420168	0.103728
HP_REGIONAL_ABNORMALITY_OF_SKIN	332	-0.31886	-1.63887	0	0.103777
GOBP_NEGATIVE_REGULATION_OF_NUCLEOBASE_CONTAINING_COMPOUND_METABOLIC_PROCESS	1220	-0.288157	-1.63909	0	0.103804
HP_ABNORMALITY_OF_THE_CEREBELLAR_VERMIS	238	-0.331871	-1.63853	0	0.103833
HP_ABNORMAL_DERMATOGLYPHICS	220	-0.331046	-1.63819	0	0.103906
GOBP_MITOCHONDRIAL_CYTOCHROME_C_OXIDASE_ASSEMBLY	18	0.602542	1.75115	0.0078125	0.105008
HP_HIGH_PALATE	573	-0.305362	-1.63657	0	0.105079
GOBP_SPERM_AXONEME_ASSEMBLY	18	0.595774	1.74952	0.00592885	0.105311
HP_BROAD_TOE	69	-0.403485	-1.63579	0.0126316	0.105328
HP_FLAT_ACETABULAR_ROOF	21	-0.520236	-1.63593	0.0122699	0.105443
HP_EXPRESSIVE_LANGUAGE_DELAY	37	-0.451136	-1.63407	0.00811359	0.105457
GOMF_NUCLEAR_LOCALIZATION_SEQUENCE_BINDING	23	-0.505214	-1.63419	0.0247934	0.105548
GOBP_FAT_CELL_DIFFERENTIATION	185	-0.338814	-1.63432	0	0.105658
HP_ABNORMALITY_OF_DENTAL_MORPHOLOGY	203	-0.338377	-1.63478	0.00212314	0.105729
GOBP_MORPHOGENESIS_OF_A_BRANCHING_STRUCTURE	153	-0.348834	-1.63114	0.00234192	0.105738
HP_APLASIA_HYPOPLASIA_OF_THE_DISTAL_PHALANGES_OF_THE_HAND	118	-0.370102	-1.63446	0	0.105817
GOMF_COA_HYDROLASE_ACTIVITY	18	0.60085	1.75302	0.00770713	0.105859
GOBP_REGULATION_OF_NOTCH_SIGNALING_PATHWAY	89	-0.379074	-1.63231	0.00195313	0.105872
GOBP_CELL_PART_MORPHOGENESIS	574	-0.302147	-1.63037	0	0.105929
GOBP_VESICLE_TRANSPORT_ALONG_MICROTUBULE	41	-0.443298	-1.63118	0.0123203	0.10593
GOBP_TOLL_LIKE_RECEPTOR_2_SIGNALING_PATHWAY	17	-0.557975	-1.63482	0.019685	0.105949
HP_APHASIA	64	-0.404663	-1.63266	0.00203666	0.106022
GOCC_CHROMATIN	871	-0.293314	-1.63052	0	0.106037
GOMF_ALPHA_ACTININ_BINDING	22	-0.524918	-1.6328	0.0212766	0.106092
GOBP_CHROMOSOME_ORGANIZATION	1027	-0.291047	-1.63231	0	0.106107
HP_CALVARIAL_SKULL_DEFECT	19	-0.544971	-1.63299	0.0148936	0.106118
GOBP_TRNA_TRANSPORT	36	-0.458783	-1.63123	0.0112108	0.106129
HP_ABNORMALITY_OF_THE_PINNA	608	-0.297881	-1.61977	0	0.106131
GOBP_REGULATION_OF_ADENYLATE_CYCLASE_ACTIVITY	25	-0.499313	-1.62987	0.00980392	0.106143
GOBP_CELL_CELL_ADHESION_MEDIATED_BY_CADHERIN	22	-0.52564	-1.62957	0.0137795	0.106167
GOBP_PEPTIDYL_LYSINE_ACETYLATION	151	-0.347544	-1.61947	0.0021097	0.106187
GOMF_PHOSPHOPROTEIN_BINDING	80	-0.383008	-1.61898	0.00421941	0.106208
GOBP_POSITIVE_REGULATION_OF_GTPASE_ACTIVITY	361	-0.315082	-1.62929	0	0.106218
HP_ABNORMALITY_OF_THE_THYROID_GLAND	315	-0.31802	-1.63162	0	0.106225
HP_ABNORMAL_AGGRESSIVE_IMPULSIVE_OR_VIOLENT_BEHAVIOR	269	-0.326685	-1.63139	0	0.106242
GOBP_RESPONSE_TO_XENOBIOTIC_STIMULUS	81	0.418659	1.75135	0.00186567	0.106246
GOBP_PROTEIN_SUMOYLATION	75	-0.386351	-1.61914	0	0.106268
GOCC_EUCHROMATIN	26	-0.500905	-1.62525	0.0190275	0.106283
GOBP_POSITIVE_REGULATION_OF_INTERLEUKIN_2_PRODUCTION	29	-0.483033	-1.61982	0.0165975	0.106305
HP_ABNORMAL_HAND_MORPHOLOGY	319	-0.320079	-1.61861	0	0.106308
HP_ASTROCYTOMA	20	-0.542193	-1.62298	0.0194553	0.106324
GOBP_SYNAPTIC_TRANSMISSION_GLUTAMATERGIC	64	-0.401678	-1.62563	0.00212314	0.106365
GOBP_CELL_MORPHOGENESIS_INVOLVED_IN_NEURON_DIFFERENTIATION	487	-0.306078	-1.62534	0	0.106421
HP_OSTEOPOROSIS	208	-0.337259	-1.62309	0	0.106444
GOBP_NOTCH_SIGNALING_PATHWAY	153	-0.347038	-1.61993	0	0.106448
HP_ABNORMAL_CRY	41	-0.433887	-1.62377	0.012685	0.106496
HP_STRIDOR	25	-0.502215	-1.62324	0.0242424	0.106527
GOCC_PRERIBOSOME_SMALL_SUBUNIT_PRECURSOR	15	-0.580393	-1.62869	0.0204918	0.106554
GOBP_APPENDAGE_MORPHOGENESIS	105	-0.369792	-1.62565	0.00212766	0.106586
HP_APLASIA_HYPOPLASIA_OF_THE_HALLUX	44	-0.433251	-1.62	0.00636943	0.106608
GOBP_EPITHELIAL_TUBE_BRANCHING_INVOLVED_IN_LUNG_MORPHOGENESIS	23	-0.510844	-1.62386	0.016632	0.106649
HP_REDUCED_SUBCUTANEOUS_ADIPOSE_TISSUE	22	-0.511635	-1.62335	0.0103306	0.106651
GOBP_B_CELL_APOPTOTIC_PROCESS	22	-0.515425	-1.62012	0.012987	0.106692
REACTOME_SIGNALING_BY_FGFR3	35	-0.457141	-1.60685	0.0145833	0.106706
GOBP_LAMELLIPODIUM_ASSEMBLY	63	-0.407101	-1.61789	0.00416667	0.10671
HP_HYPOLIPOPROTEINEMIA	20	0.578054	1.74283	0.0183299	0.106718
HP_CONVEX_NASAL_RIDGE	63	-0.404154	-1.62576	0.0021097	0.106719
GOBP_NEGATIVE_REGULATION_OF_REPRODUCTIVE_PROCESS	39	0.486218	1.74554	0.00392927	0.106723
HP_PSEUDOBULBAR_PARALYSIS	16	-0.567196	-1.62819	0.0195695	0.106778
HP_ABNORMAL_PROXIMAL_PHALANX_MORPHOLOGY_OF_THE_HAND	20	-0.530934	-1.62082	0.0238095	0.106799
GOBP_REGULATION_OF_GENE_SILENCING	95	-0.374665	-1.62392	0.00204918	0.106822
GOBP_POSITIVE_REGULATION_OF_NUCLEOBASE_CONTAINING_COMPOUND_METABOLIC_PROCESS	1561	-0.280597	-1.61554	0	0.106838
HP_APLASIA_HYPOPLASIA_OF_FINGERS	279	-0.319794	-1.61717	0	0.106867
GOBP_MOLTING_CYCLE	81	-0.389207	-1.62015	0.00221239	0.106877
GOBP_REGULATION_OF_MICROTUBULE_DEPOLYMERIZATION	24	-0.49549	-1.61747	0.0188679	0.106878
GOBP_PHENOL_CONTAINING_COMPOUND_BIOSYNTHETIC_PROCESS	24	-0.504644	-1.62576	0.0229167	0.106939
GOBP_TERPENOID_METABOLIC_PROCESS	82	0.428621	1.74674	0	0.106966
GOBP_CORTICAL_ACTIN_CYTOSKELETON_ORGANIZATION	37	-0.454131	-1.62089	0.0150215	0.106967
REACTOME_KERATAN_SULFATE_KERATIN_METABOLISM	29	0.490549	1.60122	0.0164609	0.106991
HP_APLASIA_HYPOPLASIA_OF_THE_CEREBELLAR_VERMIS	209	-0.336385	-1.62671	0	0.107001
HP_TYPICAL_ABSENCE_SEIZURE	43	-0.433881	-1.61558	0.00609756	0.107014
GOMF_TELOMERIC_DNA_BINDING	33	-0.461697	-1.62618	0.0168776	0.107029
GOBP_POSITIVE_REGULATION_OF_OSSIFICATION	37	-0.456915	-1.62394	0.0142857	0.107039
HP_ORAL_PHARYNGEAL_DYSPHAGIA	63	-0.405504	-1.62419	0.00420168	0.107045
HP_AGGRESSIVE_BEHAVIOR	180	-0.341986	-1.6202	0	0.107074
HP_ABNORMAL_STERNUM_MORPHOLOGY	343	-0.31797	-1.62584	0	0.107094
HP_URETHRAL_OBSTRUCTION	45	-0.433019	-1.61597	0.0168067	0.107102
HP_CYSTIC_HYGROMA	32	-0.475324	-1.62177	0.0177778	0.107107
GOBP_AXIS_ELONGATION	24	-0.511391	-1.62757	0.0163599	0.107121
HP_ABNORMALITY_OF_CHROMOSOME_STABILITY	47	-0.434939	-1.61568	0.0106383	0.107135
GOBP_POSITIVE_REGULATION_OF_HISTONE_METHYLATION	33	-0.465274	-1.61663	0.0102881	0.107146
HP_DEEP_PLANTAR_CREASES	15	-0.568885	-1.62119	0.0209644	0.107165
HP_SPARSE_SCALP_HAIR	86	-0.381704	-1.6209	0.00205339	0.107171
GOBP_LAMELLIPODIUM_ORGANIZATION	78	-0.385698	-1.61312	0.00401606	0.107176
GOMF_DNA_BINDING_TRANSCRIPTION_REPRESSOR_ACTIVITY	263	-0.324023	-1.61283	0	0.107224
HP_CUPPED_EAR	49	-0.439137	-1.62674	0.00883002	0.107224
GOBP_POSTSYNAPTIC_MEMBRANE_ORGANIZATION	31	-0.467265	-1.62622	0.0161616	0.107227
GOBP_ARTERY_DEVELOPMENT	75	-0.390294	-1.61326	0.00617284	0.107246
HP_DYSPHASIA	47	-0.423378	-1.61603	0.00672646	0.107249
GOBP_ENDOCRINE_SYSTEM_DEVELOPMENT	90	-0.374152	-1.61427	0.00411523	0.107258
GOBP_PEROXISOME_PROLIFERATOR_ACTIVATED_RECEPTOR_SIGNALING_PATHWAY	17	-0.541174	-1.6162	0.0243408	0.107288
HP_ABNORMAL_FINGER_PHALANX_MORPHOLOGY	550	-0.303677	-1.62691	0	0.107288
GOBP_NEGATIVE_REGULATION_OF_SMALL_GTPASE_MEDIATED_SIGNAL_TRANSDUCTION	52	-0.427275	-1.62121	0.0040404	0.107371
GOBP_CENTRAL_NERVOUS_SYSTEM_PROJECTION_NEURON_AXONOGENESIS	20	-0.519416	-1.62704	0.0235294	0.107404
HP_ECTOPIC_KIDNEY	61	-0.403388	-1.61435	0.00205339	0.107412
HP_ABNORMAL_LOWER_LIMB_BONE_MORPHOLOGY	563	-0.298763	-1.61329	0	0.107431
GOMF_LIGAND_ACTIVATED_TRANSCRIPTION_FACTOR_ACTIVITY	44	-0.434172	-1.6123	0.00212766	0.107483
HP_ABNORMALITY_OF_THYROID_PHYSIOLOGY	233	-0.327062	-1.61349	0	0.1075
GOBP_NCRNA_EXPORT_FROM_NUCLEUS	37	-0.459165	-1.61446	0.0145833	0.107525
HP_ABNORMAL_TRACHEOBRONCHIAL_MORPHOLOGY	221	-0.327509	-1.61368	0	0.107563
HP_HYPERLORDOSIS	156	-0.349125	-1.61194	0	0.107578
HP_MENINGIOMA	35	-0.454905	-1.61162	0.0230608	0.107639
REACTOME_NUCLEAR_EVENTS_STIMULATED_BY_ALK_SIGNALING_IN_CANCER	18	-0.539883	-1.60256	0.0301811	0.107797
GOBP_FATTY_ACID_BIOSYNTHETIC_PROCESS	126	0.393602	1.74302	0	0.107841
HP_AORTIC_ANEURYSM	124	-0.352375	-1.61108	0.004329	0.10792
GOBP_SEMI_LUNAR_VALVE_DEVELOPMENT	34	-0.461576	-1.60938	0.00988142	0.108113
HP_ATROPHY_DEGENERATION_AFFECTING_THE_BRAINSTEM	23	-0.504171	-1.60956	0.0226337	0.108191
GOMF_PROTEIN_PHOSPHATASE_2A_BINDING	28	-0.489432	-1.6098	0.0189474	0.108212
REACTOME_NGF_STIMULATED_TRANSCRIPTION	35	-0.446366	-1.60363	0.00431035	0.108231
GOMF_PROTEIN_PHOSPHORYLATED_AMINO_ACID_BINDING	51	-0.416292	-1.60995	0.00404858	0.108294
GOMF_DNA_POLYMERASE_BINDING	18	-0.545384	-1.60864	0.0372671	0.108359
HP_ABNORMALITY_OF_THE_ZYGOMATIC_BONE	201	-0.334068	-1.61009	0	0.108387
GOBP_REGULATION_OF_PROTEIN_ACETYLATION	65	-0.402406	-1.61029	0.00632911	0.108405
GOCC_COSTAMERE	16	-0.560116	-1.60876	0.01875	0.108452
HP_ABNORMALITY_OF_THE_ANTIHELIX	26	-0.497426	-1.60696	0.0169851	0.109248
HP_BRAIN_IMAGING_ABNORMALITY	87	-0.376574	-1.60704	0.00212766	0.109373
GOBP_REGULATION_OF_MRNA_3_END_PROCESSING	27	-0.47488	-1.60584	0.0203252	0.109422
HP_KYPHOSCOLIOSIS	148	-0.346013	-1.60722	0.00212766	0.109427
HP_OVERGROWTH	24	-0.50792	-1.60588	0.0147059	0.109588
HP_INCREASED_NUMBER_OF_TEETH	39	-0.447113	-1.60633	0.00840336	0.109645
GOBP_POSITIVE_REGULATION_OF_NEUROTRANSMITTER_TRANSPORT	18	-0.55032	-1.60594	0.0245902	0.109742
GOBP_LYMPH_VESSEL_MORPHOGENESIS	18	-0.545721	-1.60499	0.0301811	0.109809
GOBP_MICROVILLUS_ASSEMBLY	16	-0.568609	-1.6047	0.0230125	0.109846
GOBP_REGULATION_OF_LAMELLIPODIUM_ORGANIZATION	45	-0.434986	-1.60501	0.0146444	0.109988
KEGG_VALINE_LEUCINE_AND_ISOLEUCINE_DEGRADATION	42	0.44245	1.5951	0.0115385	0.110364
GOBP_POSITIVE_REGULATION_OF_GENE_EXPRESSION_EPIGENETIC	44	-0.432725	-1.60357	0.0107759	0.110676
REACTOME_PEPTIDE_LIGAND_BINDING_RECEPTORS	122	0.363542	1.59262	0.00393701	0.110812
GOBP_INCLUSION_BODY_ASSEMBLY	20	-0.52568	-1.60321	0.0351967	0.110819
GOBP_MITOCHONDRIAL_TRANSLATION	129	0.391455	1.73729	0	0.111036
GOBP_SYNAPSE_ORGANIZATION	335	-0.312539	-1.60261	0	0.111151
REACTOME_GRB2_EVENTS_IN_ERBB2_SIGNALING	15	-0.560805	-1.59724	0.0248092	0.111157
REACTOME_TRANSCRIPTIONAL_REGULATION_BY_SMALL_RNAS	46	-0.422728	-1.59499	0.0168421	0.111592
HP_ABNORMALITY_OF_UPPER_LIMB_JOINT	398	-0.306563	-1.60152	0	0.111652
HP_PROTRUDING_TONGUE	31	-0.463097	-1.60155	0.01875	0.11183
REACTOME_SUMOYLATION_OF_UBIQUITINYLATION_PROTEINS	38	-0.450294	-1.59337	0.0184805	0.111881
HP_DECREASED_LACRIMATION	18	-0.535078	-1.60043	0.0184049	0.112434
HP_CUBITUS_VALGUS	35	-0.455439	-1.60006	0.0225873	0.112567
GOBP_REGULATION_OF_MICROTUBULE_POLYMERIZATION	45	-0.427096	-1.5998	0.00849257	0.112642
REACTOME_EGR2_AND_SOX10_MEDIATED_INITIATION_OF_SCHWANN_CELL_MYELINATION	27	-0.485599	-1.5908	0.016	0.112657
GOMF_NUCLEOSIDE_TRIPHOSPHATASE_REGULATOR_ACTIVITY	470	-0.302152	-1.59914	0	0.112813
GOBP_ASTROCYTE_DIFFERENTIATION	58	-0.401485	-1.59924	0.00811359	0.112931
HP_INVERTED_NIPPLES	26	-0.488991	-1.59825	0.0185567	0.113033
GOBP_PROSTATE_GLAND_MORPHOGENESIS	20	-0.524882	-1.5985	0.0328542	0.113159
GOBP_CENTRAL_NERVOUS_SYSTEM_NEURON_AXONOGENESIS	28	-0.475635	-1.59829	0.026087	0.113185
GOBP_PROTEIN_LOCALIZATION_TO_CYTOSKELETON	55	-0.414118	-1.59698	0.00215517	0.1134
GOCC_CCR4_NOT_COMPLEX	15	-0.570664	-1.59736	0.038961	0.113487
GOBP_TORC1_SIGNALING	40	-0.435665	-1.5975	0.00972763	0.113572
GOBP_LEFT_RIGHT_PATTERN_FORMATION	18	-0.536716	-1.59699	0.0179641	0.113592
HP_EPILEPTIC_SPASM	153	-0.344821	-1.59627	0	0.113666
GOMF_PROTEIN_DEMETHYLASE_ACTIVITY	28	-0.480718	-1.59645	0.0186335	0.113702
HP_ABNORMALITY_OF_LOWER_LIMB_JOINT	522	-0.298518	-1.59561	0	0.113872
HP_INTELLECTUAL_DISABILITY_MODERATE	196	-0.328455	-1.59567	0	0.114024
REACTOME_SUMOYLATION_OF_RNA_BINDING_PROTEINS	46	-0.421815	-1.58469	0.0120724	0.114384
HP_ABNORMAL_ESOPHAGUS_MORPHOLOGY	156	-0.34523	-1.59431	0	0.114491
GOBP_REGULATION_OF_OSTEOBLAST_DIFFERENTIATION	99	-0.363945	-1.59443	0.00204082	0.114581
GOBP_APOPTOTIC_PROCESS_INVOLVED_IN_MORPHOGENESIS	18	-0.543796	-1.5946	0.0251046	0.114631
REACTOME_HCMV_EARLY_EVENTS	69	-0.389103	-1.58704	0.00642398	0.114717
GOBP_NEURON_PROJECTION_ORGANIZATION	79	-0.372953	-1.59355	0.00457666	0.114944
HP_ABNORMAL_CORPUS_CALLOSUM_MORPHOLOGY	707	-0.292362	-1.59288	0	0.114948
HP_ESODEVIATION	117	-0.355223	-1.59291	0	0.115122
GOBP_SYNAPTIC_VESICLE_PRIMING	17	-0.545961	-1.5931	0.0287474	0.115168
REACTOME_SYNTHESIS_OF_PIPS_AT_THE_PLASMA_MEMBRANE	49	-0.415716	-1.58517	0.0104603	0.115192
GOBP_CELLULAR_RESPONSE_TO_HEAT	107	-0.36179	-1.59204	0	0.115571
HP_HYPERTELORISM	596	-0.294337	-1.59161	0	0.115586
HP_DOWN_SLOPING_SHOULDERS	46	-0.425536	-1.59134	0.0108933	0.115598
GOBP_BRANCHING_MORPHOGENESIS_OF_AN_EPITHELIAL_TUBE	118	-0.355501	-1.59176	0.0021978	0.115653
REACTOME_DOWNSTREAM_SIGNALING_OF_ACTIVATED_FGFR3	20	-0.523607	-1.58147	0.0172414	0.116123
HP_ABNORMAL_TISSUE_METABOLITE_CONCENTRATION	29	0.514369	1.73098	0.00558659	0.116498
HP_PATELLAR_DISLOCATION	45	-0.430426	-1.58978	0.0125523	0.116682
REACTOME_FORMATION_OF_WDR5_CONTAINING_HISTONE_MODIFYING_COMPLEXES	41	-0.427896	-1.57576	0.0261569	0.116711
REACTOME_CONSTITUTIVE_SIGNALING_BY_LIGAND_RESPONSIVE_EGFR_CANCER_VARIANTS	19	-0.518325	-1.57926	0.0211864	0.116913
REACTOME_NCAM_SIGNALING_FOR_NEURITE_OUT_GROWTH	52	-0.409603	-1.57667	0.0107759	0.117065
HP_AORTIC_ROOT_ANEURYSM	65	-0.389173	-1.5891	0.0102881	0.117125
GOBP_REGULATION_OF_MICROTUBULE_BASED_PROCESS	191	-0.330933	-1.58828	0	0.117749
REACTOME_PRE_NOTCH_EXPRESSION_AND_PROCESSING	48	-0.415581	-1.57727	0.0104603	0.117796
HP_JUVENILE_ASEPTIC_NECROSIS	25	-0.492903	-1.58697	0.026	0.117873
HP_EPENDYMOMA	17	-0.536184	-1.58791	0.0268041	0.117883
HP_ABNORMALITY_OF_THE_ABDOMINAL_WALL	392	-0.303518	-1.58702	0	0.11803
HP_ABNORMAL_GLIAL_CELL_MORPHOLOGY	133	-0.348506	-1.58734	0.00204499	0.118137
HP_MELANOMA	66	-0.389384	-1.58705	0.00657895	0.118196
HP_ABNORMALITY_OF_THE_FOREHEAD	832	-0.285315	-1.58597	0	0.118198
HP_ABNORMAL_EATING_BEHAVIOR	57	-0.401262	-1.58602	0.00886918	0.118371
HP_DYSPHAGIA	377	-0.306628	-1.58612	0	0.118464
HP_SCROTAL_HYPOPLASIA	43	-0.435181	-1.58436	0.0169851	0.119495
GOBP_SYNAPSE_ASSEMBLY	135	-0.346018	-1.58408	0	0.119549
HP_HALLUX_VALGUS	51	-0.408017	-1.58323	0.0106157	0.119723
HP_ASPIRATION	17	-0.543925	-1.58365	0.0289855	0.119773
GOCC_PCG_PROTEIN_COMPLEX	44	-0.424206	-1.58325	0.0104822	0.119904
GOMF_LIPOPROTEIN_PARTICLE_RECEPTOR_ACTIVITY	16	-0.5463	-1.58232	0.0294118	0.120358
KEGG_SMALL_CELL_LUNG_CANCER	78	-0.374993	-1.57022	0.00212314	0.120708
HP_FOCAL_ONSET_SEIZURE	217	-0.325109	-1.58117	0	0.120939
GOBP_ACTIVATION_OF_JUN_KINASE_ACTIVITY	35	-0.44748	-1.58082	0.0179372	0.12103
HP_ABNORMAL_SUBARACHNOID_SPACE_MORPHOLOGY	111	-0.35607	-1.58143	0	0.121083
GOBP_TYPE_I_INTERFERON_PRODUCTION	117	-0.352516	-1.58119	0.00214133	0.12111
HP_FACIAL_HYPOTONIA	33	-0.459051	-1.5805	0.0143443	0.121179
HP_ADDICTIVE_BEHAVIOR	22	-0.493915	-1.579	0.0243363	0.121239
HP_ABNORMAL_NUMBER_OF_TEETH	274	-0.31893	-1.58016	0	0.121306
GOBP_CELLULAR_HORMONE_METABOLIC_PROCESS	91	0.412042	1.72595	0.00184843	0.121339
HP_DENTAL_MALOCCLUSION	97	-0.36487	-1.57903	0.00410678	0.121417
HP_FINGER_SYNDACTYLY	160	-0.334389	-1.57913	0	0.121513
GOBP_CELL_MORPHOGENESIS	849	-0.284011	-1.57946	0	0.121593
GOBP_REGULATION_OF_CHROMOSOME_ORGANIZATION	245	-0.317449	-1.57923	0	0.121612
GOMF_PROTEIN_KINASE_ACTIVITY	500	-0.294733	-1.57835	0	0.121672
HP_HYPOPLASIA_OF_THE_CORPUS_CALLOSUM	423	-0.301402	-1.57956	0	0.121698
HP_ABNORMAL_SHAPE_OF_THE_PALPEBRAL_FISSURE	38	-0.436092	-1.57808	0.0141129	0.121739
GOBP_OLEFINIC_COMPOUND_METABOLIC_PROCESS	81	0.421329	1.723	0.00195313	0.121848
HP_MITRAL_VALVE_PROLAPSE	85	-0.374223	-1.57735	0.0103093	0.122276
REACTOME_RAC3_GTPASE_CYCLE	90	-0.360909	-1.56585	0.0101833	0.122316
HP_APLASIA_HYPOPLASIA_INVOLVING_THE_SKELETON	924	-0.282175	-1.57616	0	0.122444
HP_AGANGLIONIC_MEGACOLON	104	-0.354567	-1.5763	0.00219298	0.122515
GOBP_POSITIVE_REGULATION_OF_CHROMOSOME_ORGANIZATION	148	-0.341685	-1.57633	0	0.122686
GOBP_CELLULAR_RESPIRATION	167	0.371761	1.72068	0	0.122785
HP_ABNORMAL_LOCATION_OF_EARS	642	-0.289703	-1.5715	0	0.12287
HP_ABNORMALITY_OF_THE_DISTAL_PHALANGES_OF_THE_TOES	22	-0.501867	-1.57377	0.0283976	0.122872
GOBP_NUCLEOTIDE_BINDING_OLIGOMERIZATION_DOMAIN_CONTAINING_2_SIGNALING_PATHWAY	15	-0.558114	-1.57634	0.0435685	0.122875
GOMF_SMAD_BINDING	72	-0.381317	-1.57131	0.0161616	0.122894
GOMF_SUMO_BINDING	15	-0.555095	-1.57353	0.0367347	0.122914
HP_ABNORMALITY_OF_THE_WRIST	107	-0.35896	-1.57384	0.00212314	0.122986
HP_ABNORMALITY_OF_JOINT_MOBILITY	948	-0.281462	-1.5764	0	0.123022
HP_EXERTIONAL_DYSPNEA	77	-0.379914	-1.57153	0.0104603	0.123029
HP_MILIA	17	-0.556029	-1.5716	0.0282258	0.12315
HP_CLUBBING_OF_FINGERS	20	-0.521286	-1.57388	0.0289575	0.123159
GOBP_MITOCHONDRIAL_ELECTRON_TRANSPORT_CYTOCHROME_C_TO_OXYGEN	17	0.601518	1.72312	0.00760456	0.123201
HP_ABNORMALITY_OF_THE_OUTER_EAR	944	-0.281216	-1.57301	0	0.123266
GOMF_REGULATORY_RNA_BINDING	34	-0.45314	-1.57507	0.0256959	0.123269
GOBP_AORTA_MORPHOGENESIS	26	-0.485768	-1.57396	0.029724	0.123283
HP_INCREASED_HEAD_CIRCUMFERENCE	380	-0.299314	-1.57163	0	0.123326
HP_APLASIA_HYPOPLASIA_OF_THE_PATELLA	30	-0.463752	-1.57457	0.0156556	0.123353
HP_RENAL_HYPOPLASIA	89	-0.367882	-1.57474	0.00219298	0.123386
HP_JOINT_DISLOCATION	310	-0.310523	-1.57425	0	0.123402
HP_ABNORMAL_FORM_OF_THE_VERTEBRAL_BODIES	261	-0.314682	-1.57401	0	0.123428
HP_NAIL_DYSPLASIA	131	-0.340408	-1.57169	0.00417537	0.12345
REACTOME_NS1_MEDIATED_EFFECTS_ON_HOST_PATHWAYS	40	-0.425091	-1.56594	0.018711	0.123501
GOBP_PITUITARY_GLAND_DEVELOPMENT	27	-0.470409	-1.57044	0.0268041	0.12352
REACTOME_SIGNALING_BY_PDGFR_IN_DISEASE	19	-0.520345	-1.56223	0.0287356	0.123526
HP_RESTING_TREMOR	43	-0.431543	-1.57174	0.0101215	0.123606
HP_UPPER_LIMB_UNDERGROWTH	71	-0.382308	-1.57237	0.00915332	0.123619
GOBP_HISTONE_MONOUBIQUITINATION	29	-0.454156	-1.57213	0.0121951	0.12362
HP_ANAL_ATRESIA	107	-0.353388	-1.57009	0.00635593	0.123674
HP_HERNIA	420	-0.301364	-1.57183	0	0.1237
GOBP_NEGATIVE_REGULATION_OF_BIOSYNTHETIC_PROCESS	1315	-0.276173	-1.56835	0	0.123753
HP_MOTOR_DELAY	564	-0.291437	-1.56848	0	0.123805
HP_ABNORMALITY_OF_THE_BREAST	313	-0.30675	-1.56947	0	0.123849
HP_ABNORMAL_EYELID_MORPHOLOGY	987	-0.280504	-1.56966	0	0.123856
HP_HIGH_NARROW_PALATE	118	-0.349359	-1.56797	0.00218341	0.123898
HP_ABNORMALITY_OF_FACIAL_MUSCULATURE	269	-0.312763	-1.56849	0.00230947	0.123979
HP_ABNORMAL_SALIVARY_GLAND_MORPHOLOGY	18	-0.530071	-1.56898	0.0332103	0.124121
KEGG_PATHWAYS_IN_CANCER	287	-0.309256	-1.56297	0	0.124131
GOBP_SOMATIC_RECOMBINATION_OF_IMMUNOGLOBULIN_GENE_SEGMENTS	47	-0.414714	-1.56852	0.0208768	0.124154
GOBP_CELL_DIFFERENTIATION_INVOLVED_IN_KIDNEY_DEVELOPMENT	46	-0.415607	-1.56869	0.00621118	0.124172
HP_ABNORMAL_PULMONARY_VALVE_MORPHOLOGY	53	-0.402758	-1.56746	0.0172786	0.124177
GOBP_SALIVARY_GLAND_DEVELOPMENT	26	-0.482607	-1.56665	0.0186722	0.124538
HP_HYPOPLASTIC_FINGERNAIL	41	-0.432405	-1.56671	0.0246407	0.124685
HP_ABNORMAL_THUMB_MORPHOLOGY	308	-0.306842	-1.56539	0	0.125005
HP_RADIOULNAR_SYNOSTOSIS	61	-0.395043	-1.56205	0.0105263	0.12505
GOCC_TRANSCRIPTION_REGULATOR_COMPLEX	350	-0.304696	-1.56549	0	0.125063
GOBP_NEGATIVE_REGULATION_OF_PROTEIN_CONTAINING_COMPLEX_DISASSEMBLY	69	-0.38887	-1.56242	0.00626305	0.125093
HP_THORACIC_AORTIC_ANEURYSM	87	-0.373103	-1.56257	0.00641026	0.125144
HP_IMPAIRED_TANDEM_GAIT	23	-0.49822	-1.56559	0.0163934	0.125162
HP_APLASIA_HYPOPLASIA_OF_THE_RADIUS	70	-0.381393	-1.56482	0.00596422	0.125162
HP_VENTRICULOMEGALY	552	-0.288936	-1.56274	0	0.125186
HP_ABNORMALITY_OF_THE_LOWER_URINARY_TRACT	615	-0.28755	-1.56209	0	0.12521
HP_ABNORMAL_LABIA_MORPHOLOGY	64	-0.393381	-1.56285	0.0123711	0.125283
HP_LONG_FINGERS	208	-0.325463	-1.56563	0	0.125311
GOCC_NUCLEAR_PORE	80	-0.377891	-1.56484	0.00224215	0.125319
GOBP_ANOIKIS	32	-0.450995	-1.56	0.0264228	0.125355
HP_URETEROPELVIC_JUNCTION_OBSTRUCTION	16	-0.549676	-1.56056	0.0273684	0.125365
GOBP_PROTEIN_MONOUBIQUITINATION	63	-0.394006	-1.56155	0.0131291	0.125366
HP_HYDROCELE_TESTIS	21	-0.503768	-1.56338	0.0323232	0.125368
GOBP_CELLULAR_RESPONSE_TO_ACID_CHEMICAL	57	-0.395009	-1.56077	0.0150862	0.125375
HP_ABNORMALITY_OF_FACIAL_SOFT_TISSUE	368	-0.299066	-1.56033	0	0.125388
HP_STATUS_EPILEPTICUS	146	-0.336913	-1.56295	0.00226244	0.125391
GOBP_NUCLEAR_TRANSCRIBED_MRNA_CATABOLIC_PROCESS_NONSENSE_MEDIATED_DECAY	120	0.390892	1.71742	0	0.125392
GOBP_CENTRAL_NERVOUS_SYSTEM_NEURON_DIFFERENTIATION	142	-0.334944	-1.55953	0.00438597	0.125473
HP_CLEFT_UPPER_LIP	132	-0.34191	-1.56005	0.0063425	0.125488
HP_ABNORMALITY_OF_DENTAL_ERUPTION	192	-0.322761	-1.55969	0	0.12549
HP_IMPAIRED_VISUOSPATIAL_CONSTRUCTIVE_COGNITION	27	-0.469459	-1.56304	0.0214592	0.125493
HP_SANDAL_GAP	72	-0.376752	-1.5634	0.00601202	0.12552
HP_SMALL_NAIL	124	-0.347269	-1.56079	0	0.125543
HP_AGENESIS_OF_CORPUS_CALLOSUM	253	-0.313726	-1.56095	0	0.125582
GOBP_ACTIVATION_OF_MAPKK_ACTIVITY	48	-0.411185	-1.56396	0.0105263	0.125591
HP_SHORT_LONG_BONE	160	-0.333509	-1.56348	0	0.125638
HP_ABNORMAL_SHOULDER_MORPHOLOGY	77	-0.377883	-1.56363	0.00619835	0.1257
HP_NEUROGENIC_BLADDER	27	-0.477274	-1.56403	0.02079	0.125712
GOBP_POSITIVE_REGULATION_OF_LONG_TERM_SYNAPTIC_POTENTIATION	19	-0.512721	-1.56099	0.0387931	0.125721
HP_ABNORMALITY_OF_THE_NAIL	345	-0.304037	-1.55884	0	0.125726
GOCC_NUCLEAR_BODY	727	-0.284472	-1.55898	0	0.125793
HP_ABNORMAL_EYEBROW_MORPHOLOGY	461	-0.296589	-1.55825	0	0.126086
GOBP_POSITIVE_REGULATION_OF_TELOMERASE_ACTIVITY	31	-0.45802	-1.55745	0.0198807	0.126487
HP_GENU_VALGUM	107	-0.355395	-1.55758	0.00902935	0.1265
GOMF_DNA_SECONDARY_STRUCTURE_BINDING	34	-0.442653	-1.55629	0.0290698	0.126738
GOMF_CELL_ADHESION_MEDIATOR_ACTIVITY	50	-0.410227	-1.55699	0.0222222	0.126762
GOBP_DENDRITE_MORPHOGENESIS	119	-0.34561	-1.55676	0.00230947	0.126801
GOCC_ORGANELLAR_RIBOSOME	86	0.409968	1.71477	0	0.126857
GOBP_EPITHELIAL_CELL_DIFFERENTIATION_INVOLVED_IN_KIDNEY_DEVELOPMENT	38	-0.434022	-1.55633	0.0176211	0.126871
HP_ABNORMAL_5TH_FINGER_PHALANX_MORPHOLOGY	22	-0.496036	-1.55575	0.026971	0.126913
HP_ABNORMAL_PULMONARY_VALVE_PHYSIOLOGY	111	-0.354554	-1.55645	0.00210084	0.126924
GOBP_PLATELET_DERIVED_GROWTH_FACTOR_RECEPTOR_SIGNALING_PATHWAY	49	-0.410541	-1.55589	0.014862	0.126946
REACTOME_INTERACTIONS_OF_VPR_WITH_HOST_CELLULAR_PROTEINS	35	-0.4439	-1.55699	0.0243363	0.127454
REACTOME_TCF_DEPENDENT_SIGNALING_IN_RESPONSE_TO_WNT	156	-0.333448	-1.55562	0	0.127486
HP_BROAD_RIBS	16	-0.549277	-1.55446	0.0531496	0.127959
GOBP_CELL_MORPHOGENESIS_INVOLVED_IN_DIFFERENTIATION	608	-0.284338	-1.55408	0	0.127986
HP_HAND_MUSCLE_WEAKNESS	30	-0.452105	-1.55414	0.0230125	0.128108
HP_ABNORMALITY_OF_GLOBE_LOCATION	791	-0.281652	-1.55332	0	0.128505
GOMF_PHOSPHOTYROSINE_RESIDUE_BINDING	39	-0.438736	-1.55262	0.02079	0.128632
GOBP_MATERNAL_PROCESS_INVOLVED_IN_FEMALE_PREGNANCY	50	-0.410307	-1.55273	0.0167715	0.128716
HP_NEUROFIBROMAS	15	-0.534282	-1.55284	0.0425101	0.128791
HP_MACROTIA	201	-0.321914	-1.55191	0.00205339	0.128935
GOCC_CHROMOSOME	1372	-0.270817	-1.55206	0	0.128974
REACTOME_TRANSCRIPTIONAL_ACTIVATION_OF_MITOCHONDRIAL_BIOGENESIS	54	-0.400374	-1.55134	0.0310559	0.129326
KEGG_PROSTATE_CANCER	85	-0.365441	-1.55236	0.00671141	0.129456
GOBP_NEURONAL_STEM_CELL_POPULATION_MAINTENANCE	17	-0.526938	-1.55073	0.0368217	0.129916
GOCC_NADH_DEHYDROGENASE_COMPLEX	47	0.460675	1.71069	0.0101833	0.130259
HP_ABNORMAL_NASOLACRIMAL_SYSTEM_MORPHOLOGY	52	-0.401635	-1.54843	0.00856531	0.130489
GOBP_SKIN_EPIDERMIS_DEVELOPMENT	68	-0.385529	-1.54824	0.00638298	0.130519
HP_ABNORMAL_THORAX_MORPHOLOGY	686	-0.283954	-1.54849	0	0.130595
HP_ABNORMALITY_OF_THE_ELBOW	208	-0.317184	-1.54788	0	0.130724
HP_DUPLICATED_COLLECTING_SYSTEM	17	-0.528634	-1.54855	0.0402685	0.130724
HP_PELVIC_GIRDLE_MUSCLE_WEAKNESS	29	-0.450638	-1.54872	0.0288066	0.130736
HP_ABNORMAL_EXTERNAL_GENITALIA	897	-0.27929	-1.54671	0	0.130747
HP_THORACOLUMBAR_SCOLIOSIS	21	-0.495873	-1.5477	0.0404858	0.130748
GOBP_DNA_GEOMETRIC_CHANGE	107	-0.351427	-1.54955	0.0124224	0.130808
HP_ABNORMAL_FACIAL_SHAPE	897	-0.276178	-1.54879	0	0.130867
HP_BROAD_LONG_BONES	125	-0.341593	-1.54738	0	0.130887
GOBP_BETA_CATENIN_DESTRUCTION_COMPLEX_DISASSEMBLY	18	-0.525773	-1.54672	0.0361446	0.130922
GOMF_N_METHYLTRANSFERASE_ACTIVITY	80	-0.373478	-1.54576	0.0020202	0.130958
HP_SYNOSTOSIS_OF_JOINTS	138	-0.33853	-1.54708	0.00215517	0.130968
HP_ABNORMALITY_OF_THE_SYNOVIA	270	-0.306961	-1.54684	0	0.13099
HP_ABNORMALITY_OF_LOWER_LIP	202	-0.316858	-1.54882	0	0.131015
HP_ENLARGED_THORAX	51	-0.402263	-1.54918	0.0087146	0.131044
GOBP_INTRACELLULAR_RECEPTOR_SIGNALING_PATHWAY	237	-0.313444	-1.54894	0	0.131071
HP_ABNORMALITY_OF_PELVIC_GIRDLE_BONE_MORPHOLOGY	466	-0.292393	-1.54582	0	0.131087
GOBP_REGULATION_OF_TELOMERE_CAPPING	25	-0.477215	-1.54615	0.022541	0.13114
GOBP_PROTEIN_DEPOLYMERIZATION	93	-0.359229	-1.54528	0.00428266	0.131224
HP_HIGH_PITCHED_VOICE	35	-0.430064	-1.54508	0.0215517	0.131236
GOBP_HISTONE_H2A_MONOUBIQUITINATION	17	-0.52969	-1.54583	0.0225873	0.131259
HP_ABNORMALITY_OF_THE_HUMERORADIAL_JOINT	38	-0.431384	-1.54461	0.0173913	0.131516
GOBP_REGULATION_OF_CYTOSKELETON_ORGANIZATION	445	-0.292361	-1.54429	0	0.131664
GOBP_EMBRYONIC_DIGIT_MORPHOGENESIS	41	-0.426702	-1.54396	0.012959	0.131768
HP_ASYMMETRIC_GROWTH	40	-0.425703	-1.54351	0.0238612	0.131861
HP_CEREBRAL_VISUAL_IMPAIRMENT	179	-0.327063	-1.54358	0	0.131986
HP_GERM_CELL_NEOPLASIA	27	-0.462228	-1.54299	0.0291667	0.132265
GOBP_EMBRYONIC_APPENDAGE_MORPHOGENESIS	90	-0.366176	-1.54252	0.00603622	0.132356
GOBP_MESENCHYME_MORPHOGENESIS	41	-0.410062	-1.54269	0.0227743	0.132373
GOCC_FILOPODIUM_MEMBRANE	17	-0.524946	-1.54222	0.0374016	0.13247
HP_SPEECH_ARTICULATION_DIFFICULTIES	22	-0.485524	-1.54198	0.015534	0.132533
GOBP_REGULATION_OF_LAMELLIPODIUM_ASSEMBLY	35	-0.435233	-1.54174	0.0358744	0.1326
HP_TONGUE_FASCICULATIONS	19	0.566752	1.7061	0.00986193	0.132756
KEGG_ERBB_SIGNALING_PATHWAY	82	-0.368409	-1.54666	0.0021097	0.133076
HP_SENSORY_IMPAIRMENT	211	-0.318714	-1.54111	0	0.133085
GOBP_REGULATION_OF_LIPID_STORAGE	45	-0.413708	-1.54094	0.00429185	0.133112
HP_URETHRAL_STENOSIS	37	-0.422704	-1.5406	0.0280777	0.133126
GOMF_TAU_PROTEIN_KINASE_ACTIVITY	22	-0.487998	-1.54074	0.0368217	0.133174
HP_MICROMELIA	84	-0.367569	-1.54028	0.0127388	0.133276
HP_SUDDEN_EPISODIC_APNEA	16	-0.54546	-1.53977	0.0506073	0.133439
HP_PATENT_FORAMEN_OVALE	63	-0.384762	-1.53986	0.0151844	0.133531
GOMF_SH3_DOMAIN_BINDING	114	-0.350501	-1.53945	0.00663717	0.133578
REACTOME_GLUCAGON_LIKE_PEPTIDE_1_GLP1_REGULATES_INSULIN_SECRETION	35	0.44153	1.56694	0.0194553	0.133737
HP_LONG_FOOT	25	-0.474374	-1.53896	0.0413223	0.133897
HP_POSTERIORLY_ROTATED_EARS	320	-0.302095	-1.53782	0.00461894	0.133905
HP_SKIN_DIMPLE	76	-0.369152	-1.53868	0.00215054	0.133969
HP_THICK_LOWER_LIP_VERMILION	122	-0.34354	-1.5379	0.00639659	0.134007
GOBP_REGULATION_OF_STEM_CELL_PROLIFERATION	28	-0.461034	-1.53737	0.030837	0.134016
GOBP_NEGATIVE_REGULATION_OF_BMP_SIGNALING_PATHWAY	39	-0.42869	-1.53844	0.0306749	0.134024
HP_CONGENITAL_DIAPHRAGMATIC_HERNIA	80	-0.366382	-1.53748	0.012848	0.134044
HP_ABNORMAL_AORTIC_VALVE_MORPHOLOGY	127	-0.341087	-1.53795	0.00423729	0.134152
HP_ABNORMAL_ACTIVITY_OF_MITOCHONDRIAL_RESPIRATORY_CHAIN	77	0.418265	1.69864	0.0036036	0.134181
GOCC_MITOCHONDRIAL_PROTEIN_CONTAINING_COMPLEX	229	0.354114	1.70622	0	0.134184
HP_FOCAL_MOTOR_SEIZURE	68	-0.386464	-1.53807	0.014433	0.134222
HP_DYSDIADOCHOKINESIS	35	-0.440963	-1.53668	0.0362173	0.134412
GOMF_ATPASE_ACTIVITY	411	-0.292914	-1.53616	0	0.134414
HP_DISPLACEMENT_OF_THE_URETHRAL_MEATUS	283	-0.306164	-1.53685	0	0.134415
GOMF_PEPTIDE_LYSINE_N_ACETYLTRANSFERASE_ACTIVITY	40	-0.422604	-1.53588	0.0231092	0.134503
GOBP_DENDRITIC_SPINE_MORPHOGENESIS	51	-0.402789	-1.53568	0.012766	0.134541
GOBP_GLOMERULUS_DEVELOPMENT	49	-0.403545	-1.53621	0.00856531	0.134543
GOMF_MIRNA_BINDING	26	-0.468984	-1.53638	0.0334646	0.13457
GOBP_EXOCRINE_SYSTEM_DEVELOPMENT	30	-0.455748	-1.5354	0.027027	0.134597
HP_AGENESIS_OF_PERMANENT_TEETH	17	-0.514159	-1.53497	0.0434783	0.134672
GOBP_T_HELPER_17_TYPE_IMMUNE_RESPONSE	26	-0.47654	-1.53508	0.0275424	0.134737
GOBP_PROTEIN_TARGETING_TO_MEMBRANE	187	0.363224	1.69929	0	0.134914
HP_ABNORMAL_LDL_CHOLESTEROL_CONCENTRATION	29	0.501575	1.69565	0.00948767	0.135049
REACTOME_SIGNALING_BY_ERBB2	48	-0.409727	-1.54359	0.0191083	0.135272
HP_ADENOCARCINOMA_OF_THE_LARGE_INTESTINE	28	0.50302	1.69649	0.0148699	0.135496
HP_NONIMMUNE_HYDROPS_FETALIS	38	0.476799	1.69988	0.00542496	0.13562
GOBP_ICOSANOID_METABOLIC_PROCESS	72	0.426057	1.70087	0.00194175	0.13603
GOBP_GLANDULAR_EPITHELIAL_CELL_DIFFERENTIATION	37	-0.435814	-1.533	0.0186335	0.136301
GOBP_PROTEIN_ACYLATION	212	-0.318165	-1.53308	0	0.136386
HP_ABNORMALITY_OF_THE_MIDFACE	468	-0.28843	-1.53246	0	0.136671
HP_ABNORMAL_5TH_FINGER_MORPHOLOGY	347	-0.297784	-1.53225	0	0.136677
HP_LOWER_EXTREMITY_JOINT_DISLOCATION	240	-0.308802	-1.53194	0	0.136769
GOBP_CELL_KILLING	117	0.382715	1.69293	0	0.137035
GOBP_C21_STEROID_HORMONE_METABOLIC_PROCESS	28	0.519476	1.70098	0.00195695	0.137371
GOBP_CELLULAR_RESPONSE_TO_INTERFERON_BETA	17	0.583348	1.69125	0.01002	0.137562
HP_APLASIA_HYPOPLASIA_OF_THE_THUMB	110	-0.339447	-1.5307	0.00437637	0.13775
GOBP_ENDOCYTIC_RECYCLING	44	-0.415331	-1.53055	0.012766	0.137755
GOBP_PROTEIN_LOCALIZATION_TO_NUCLEUS	246	-0.310833	-1.52989	0	0.137848
GOBP_MAMMARY_GLAND_DEVELOPMENT	111	-0.345247	-1.52995	0.00886918	0.137968
GOBP_MICROVILLUS_ORGANIZATION	22	-0.482369	-1.53011	0.049217	0.137997
HP_APLASIA_HYPOPLASIA_INVOLVING_FOREARM_BONES	81	-0.362266	-1.52935	0.0128755	0.138219
REACTOME_ESR_MEDIATED_SIGNALING	152	-0.330765	-1.53904	0.00219298	0.138635
HP_WEAK_CRY	35	-0.437258	-1.5288	0.022449	0.138667
HP_ABNORMAL_LABIA_MAJORA_MORPHOLOGY	38	-0.433332	-1.52845	0.031746	0.138671
GOBP_REGULATION_OF_MYELOID_CELL_DIFFERENTIATION	202	-0.316111	-1.52852	0.00217391	0.138767
REACTOME_DOWNSTREAM_SIGNALING_OF_ACTIVATED_FGFR1	25	-0.475932	-1.53669	0.0319361	0.138802
REACTOME_LISTERIA_MONOCYTOGENES_ENTRY_INTO_HOST_CELLS	17	-0.527824	-1.53761	0.0474138	0.138861
REACTOME_NUCLEAR_EVENTS_KINASE_AND_TRANSCRIPTION_FACTOR_ACTIVATION	57	-0.393114	-1.53522	0.0121704	0.139007
HP_ABNORMALITY_OF_THE_UVULA	142	-0.331267	-1.52743	0.00417537	0.139343
HP_SPONTANEOUS_HEMATOMAS	17	-0.51834	-1.52744	0.0406852	0.139517
GOBP_DENDRITIC_SPINE_DEVELOPMENT	88	-0.36008	-1.52709	0.00402414	0.139538
HP_ABNORMALITY_OF_HINDBRAIN_MORPHOLOGY	724	-0.279063	-1.52682	0	0.139622
REACTOME_CELLULAR_RESPONSE_TO_HEAT_STRESS	94	-0.356065	-1.53312	0.0043573	0.140087
HP_ABNORMALITY_OF_THE_SKULL_BASE	158	-0.32408	-1.52596	0.00215983	0.140161
HP_ABNORMAL_ASTROCYTE_MORPHOLOGY	41	-0.422245	-1.52559	0.0227273	0.140313
HP_INTELLECTUAL_DISABILITY_SEVERE	347	-0.295309	-1.52598	0	0.140324
REACTOME_ADP_SIGNALLING_THROUGH_P2Y_PURINOCEPTOR_1	22	0.492677	1.54198	0.0338983	0.140547
HP_HYPERMETROPIA	168	-0.324514	-1.52511	0	0.1406
HP_ABNORMALITY_OF_THE_ULNA	122	-0.337873	-1.52486	0.00214133	0.140657
REACTOME_HS_GAG_DEGRADATION	23	0.489049	1.55776	0.0210728	0.140754
HP_FOCAL_T2_HYPERINTENSE_BRAINSTEM_LESION	31	0.498678	1.68735	0.0131827	0.141089
HP_ABNORMAL_JAW_MORPHOLOGY	847	-0.275105	-1.52414	0	0.141181
GOBP_POSITIVE_REGULATION_OF_BIOSYNTHETIC_PROCESS	1642	-0.265549	-1.52392	0	0.14121
KEGG_DRUG_METABOLISM_OTHER_ENZYMES	27	0.470887	1.53975	0.0233463	0.141254
REACTOME_ANTIGEN_PROCESSING_CROSS_PRESENTATION	99	0.36118	1.55523	0.00803213	0.141274
REACTOME_REGULATION_OF_LIPID_METABOLISM_BY_PPARALPHA	110	-0.347052	-1.52964	0.00443459	0.141326
HP_ABNORMALITY_OF_THE_CEREBRAL_VENTRICLES	701	-0.277077	-1.5225	0	0.141938
GOBP_NEGATIVE_REGULATION_OF_NUCLEOCYTOPLASMIC_TRANSPORT	18	-0.513931	-1.52276	0.043659	0.142036
GOBP_POSITIVE_REGULATION_OF_CHROMATIN_ORGANIZATION	90	-0.35439	-1.52255	0.00441501	0.142074
REACTOME_SYNTHESIS_OF_VERY_LONG_CHAIN_FATTY_ACYL_COAS	20	0.511525	1.55045	0.0144928	0.142081
GOBP_CELL_MIGRATION_INVOLVED_IN_HEART_DEVELOPMENT	15	-0.541437	-1.52206	0.033264	0.142083
GOMF_3_5_DNA_HELICASE_ACTIVITY	16	-0.533537	-1.5229	0.0385439	0.142088
HP_PLAGIOCEPHALY	88	-0.355671	-1.52213	0.0104822	0.142168
HP_ABNORMAL_ORAL_PHYSIOLOGY	185	-0.318557	-1.5212	0.0043384	0.142194
REACTOME_PHASE_II_CONJUGATION_OF_COMPOUNDS	65	0.39109	1.54444	0.0160643	0.142213
REACTOME_TRANSCRIPTIONAL_ACTIVITY_OF_SMAD2_SMAD3_SMAD4_HETEROTRIMER	49	-0.409413	-1.52993	0.0272537	0.142298
HP_PROPTOSIS	213	-0.307461	-1.52072	0.00425532	0.142334
GOBP_POSITIVE_REGULATION_OF_PEPTIDYL_LYSINE_ACETYLATION	30	-0.449222	-1.52123	0.0384615	0.142337
GOBP_ATRIAL_SEPTUM_DEVELOPMENT	17	-0.525889	-1.5208	0.0382294	0.142434
HP_PTOSIS	555	-0.28157	-1.52131	0	0.142442
REACTOME_GLUCAGON_TYPE_LIGAND_RECEPTORS	21	0.504002	1.54212	0.0340265	0.142448
HP_INCOORDINATION	178	-0.317122	-1.52038	0.00643777	0.142497
GOMF_CORE_PROMOTER_SEQUENCE_SPECIFIC_DNA_BINDING	36	-0.435067	-1.52138	0.0245399	0.142552
HP_CORNEAL_SCARRING	15	-0.541692	-1.52008	0.0484581	0.142601
GOCC_NEURON_SPINE	148	-0.325808	-1.51973	0.00211416	0.142775
GOBP_RESPONSE_TO_IONIZING_RADIATION	130	-0.336434	-1.51912	0.00438597	0.143238
REACTOME_SUMOYLATION_OF_DNA_REPLICATION_PROTEINS	45	-0.405382	-1.52387	0.0191083	0.143374
REACTOME_B_WICH_COMPLEX_POSITIVELY_REGULATES_RRNA_EXPRESSION	28	-0.450867	-1.52518	0.0354906	0.143379
REACTOME_DOWNSTREAM_SIGNAL_TRANSDUCTION	27	-0.450628	-1.52075	0.0405983	0.143467
HP_ORAL_CLEFT	504	-0.284172	-1.51838	0	0.143697
KEGG_REGULATION_OF_ACTIN_CYTOSKELETON	183	-0.316294	-1.52153	0.00217391	0.143719
REACTOME_DETOXIFICATION_OF_REACTIVE_OXYGEN_SPECIES	33	0.445301	1.54701	0.0268199	0.143754
HP_ABNORMALITY_OF_THE_MITOCHONDRION	153	0.366414	1.68204	0	0.143775
GOBP_NEUROMUSCULAR_JUNCTION_DEVELOPMENT	39	-0.41797	-1.51845	0.0334728	0.143805
REACTOME_LDL_CLEARANCE	17	0.534476	1.54495	0.0311284	0.143819
REACTOME_NEUTROPHIL_DEGRANULATION	432	0.303031	1.55086	0	0.143898
HP_IMPAIRMENT_IN_PERSONALITY_FUNCTIONING	522	-0.28277	-1.51782	0	0.144106
GOCC_AZUROPHIL_GRANULE_LUMEN	80	0.407365	1.67862	0.00178253	0.144116
GOBP_CARDIOLIPIN_METABOLIC_PROCESS	16	0.582866	1.68074	0.00396825	0.144127
KEGG_T_CELL_RECEPTOR_SIGNALING_PATHWAY	89	-0.352067	-1.52557	0.00860215	0.144274
HP_ABNORMALITY_OF_REFRACTION	457	-0.288008	-1.51741	0.00224719	0.144322
REACTOME_TIGHT_JUNCTION_INTERACTIONS	22	0.496963	1.53474	0.0277228	0.144327
GOCC_VACUOLAR_LUMEN	149	0.370216	1.67949	0	0.1444
REACTOME_TRANSPORT_OF_MATURE_MRNAS_DERIVED_FROM_INTRONLESS_TRANSCRIPTS	42	-0.423394	-1.52206	0.0347648	0.144448
HP_NEOPLASM_OF_FATTY_TISSUE	36	-0.436686	-1.51695	0.0207469	0.14455
GOBP_DEOXYRIBONUCLEOTIDE_METABOLIC_PROCESS	39	0.472911	1.68246	0	0.144612
HP_ABNORMALITY_OF_THE_URETHRA	329	-0.294392	-1.51625	0	0.144682
REACTOME_SIGNALING_BY_EGFR	48	-0.401281	-1.51836	0.0277186	0.144683
HP_APLASIA_HYPOPLASIA_AFFECTING_BONES_OF_THE_AXIAL_SKELETON	716	-0.277444	-1.51626	0	0.144848
GOBP_STEM_CELL_PROLIFERATION	50	-0.401496	-1.5159	0.0297872	0.144882
GOBP_MULTICELLULAR_ORGANISM_GROWTH	105	-0.354312	-1.51641	0.00431965	0.144895
GOMF_RNA_POLYMERASE_II_ACTIVATING_TRANSCRIPTION_FACTOR_BINDING	43	-0.406321	-1.51394	0.0203666	0.144912
HP_ABNORMALITY_OF_BONE_MINERAL_DENSITY	434	-0.28787	-1.51399	0	0.145028
REACTOME_REGULATION_OF_HOMOTYPIC_CELL_CELL_ADHESION	26	-0.462357	-1.51673	0.0584551	0.145068
HP_ESOPHAGEAL_STENOSIS	21	-0.490726	-1.51428	0.0454546	0.145078
HP_ABNORMAL_CONJUGATE_EYE_MOVEMENT	818	-0.274205	-1.51324	0	0.145139
GOBP_CELL_ADHESION_MEDIATED_BY_INTEGRIN	63	-0.380931	-1.51476	0.00873363	0.14515
GOBP_REGULATION_OF_DNA_TEMPLATED_TRANSCRIPTION_INITIATION	38	-0.419313	-1.5144	0.0181818	0.145164
HP_ADVANCED_ERUPTION_OF_TEETH	32	-0.428868	-1.514	0.0348361	0.145195
HP_BROAD_NASAL_TIP	125	-0.333742	-1.51331	0	0.145247
HP_TELECANTHUS	125	-0.337356	-1.51483	0.00875274	0.145258
GOBP_REGULATION_OF_CYCLASE_ACTIVITY	32	-0.44255	-1.51443	0.0395257	0.145312
HP_TRIANGULAR_SHAPED_PHALANGES_OF_THE_HAND	169	-0.31848	-1.51283	0.00393701	0.145378
GOBP_NEURON_DEVELOPMENT	915	-0.2698	-1.51333	0	0.145386
HP_PERIORBITAL_FULLNESS	52	-0.396641	-1.51486	0.0147992	0.145395
HP_MORPHOLOGICAL_ABNORMALITY_OF_THE_MIDDLE_EAR	23	-0.479978	-1.51501	0.0400802	0.145406
HP_ABNORMAL_AORTIC_MORPHOLOGY	278	-0.299444	-1.51262	0	0.145457
HP_GASTROSTOMY_TUBE_FEEDING_IN_INFANCY	104	-0.338145	-1.51193	0.00869565	0.145516
GOMF_DEMETHYLASE_ACTIVITY	37	-0.422835	-1.51238	0.0287474	0.145558
GOBP_ENDODERMAL_CELL_DIFFERENTIATION	37	-0.427616	-1.51503	0.0246407	0.145569
HP_ANORECTAL_ANOMALY	241	-0.301269	-1.51221	0.0022779	0.145591
HP_FEEDING_DIFFICULTIES_IN_INFANCY	455	-0.284568	-1.51194	0	0.145684
HP_SPASTIC_PARAPARESIS	47	0.44981	1.68264	0.00561798	0.145868
HP_LIMB_UNDERGROWTH	197	-0.310013	-1.51036	0.00221729	0.146327
GOBP_CD4_POSITIVE_ALPHA_BETA_T_CELL_DIFFERENTIATION	67	-0.378186	-1.51043	0.0169491	0.146413
HP_ABNORMAL_DELIVERY	61	-0.379202	-1.51089	0.022	0.146453
HP_ABNORMAL_CIRCULATING_ESTROGEN_LEVEL	32	-0.430726	-1.51071	0.0324675	0.146485
GOBP_CELLULAR_COMPONENT_ASSEMBLY_INVOLVED_IN_MORPHOGENESIS	83	-0.359794	-1.51047	0.0142566	0.146551
GOMF_CADHERIN_BINDING_INVOLVED_IN_CELL_CELL_ADHESION	16	-0.506008	-1.50951	0.0523013	0.146706
GOCC_MLL1_2_COMPLEX	28	-0.45776	-1.50959	0.0329218	0.146795
GOBP_STEROL_METABOLIC_PROCESS	129	0.380279	1.67152	0.00185529	0.146839
GOMF_DNA_REPLICATION_ORIGIN_BINDING	23	-0.466161	-1.50888	0.0563674	0.146851
GOMF_OXIDOREDUCTASE_ACTIVITY	603	0.318594	1.67254	0	0.146903
HP_ABNORMAL_HEART_VALVE_MORPHOLOGY	255	-0.302934	-1.50915	0.00421941	0.146905
HP_AVASCULAR_NECROSIS	60	-0.387155	-1.50896	0.0191489	0.146938
GOBP_REGULATION_OF_EMBRYONIC_DEVELOPMENT	45	-0.408196	-1.50961	0.0314465	0.146958
GOMF_HORMONE_ACTIVITY	59	0.430821	1.67447	0.00387597	0.146967
GOMF_PROTEIN_SERINE_THREONINE_KINASE_ACTIVITY	385	-0.292572	-1.50849	0	0.147117
HP_TAPERED_FINGER	94	-0.350718	-1.5078	0.0131868	0.147368
HP_CHONDROCALCINOSIS	15	-0.544201	-1.50793	0.0547368	0.147397
GOMF_OXIDOREDUCTASE_ACTIVITY_ACTING_ON_THE_ALDEHYDE_OR_OXO_GROUP_OF_DONORS_NAD_OR_NADP_AS_ACCEPTOR	30	0.496466	1.67313	0.00990099	0.147483
GOBP_REGULATION_OF_AUTOPHAGY_OF_MITOCHONDRION	30	-0.443911	-1.50799	0.0285714	0.147488
HP_DELAYED_EPIPHYSEAL_OSSIFICATION	15	-0.526085	-1.50735	0.0479042	0.147661
HP_FULL_CHEEKS	107	-0.342077	-1.5072	0.00636943	0.147676
GOBP_REGULATION_OF_MRNA_POLYADENYLATION	16	-0.518341	-1.507	0.0572597	0.147694
HP_ABNORMALITY_OF_THE_PUBIC_BONE	27	-0.466878	-1.50653	0.039916	0.148019
REACTOME_FCERI_MEDIATED_CA_2_MOBILIZATION	29	-0.447592	-1.51128	0.0390625	0.148114
HP_ABNORMALITY_OF_THE_FEMALE_GENITALIA	444	-0.283962	-1.50615	0	0.148216
HP_INCREASED_MEAN_CORPUSCULAR_VOLUME	33	0.494242	1.67456	0.0095057	0.148258
HP_ABNORMAL_FINGERNAIL_MORPHOLOGY	141	-0.329502	-1.50586	0.00436681	0.148343
HP_APLASIA_HYPOPLASIA_OF_THE_UTERUS	47	-0.391068	-1.50463	0.0194384	0.148839
GOBP_NEGATIVE_REGULATION_OF_FAT_CELL_DIFFERENTIATION	41	-0.408035	-1.50471	0.0258964	0.148922
HP_OVARIAN_NEOPLASM	53	-0.391905	-1.50484	0.0140562	0.148943
HP_HETERONYMOUS_HEMIANOPIA	15	-0.529791	-1.50429	0.0552147	0.149007
GOBP_CEREBELLAR_CORTEX_DEVELOPMENT	35	-0.430571	-1.5049	0.0176991	0.149036
HP_ECHOLALIA	34	-0.429894	-1.50409	0.0226337	0.149057
REACTOME_IL_6_TYPE_CYTOKINE_RECEPTOR_LIGAND_INTERACTIONS	15	-0.536558	-1.51152	0.0570866	0.149071
GOMF_OMEGA_PEPTIDASE_ACTIVITY	89	-0.347997	-1.50383	0.00428266	0.149153
GOBP_APICAL_PROTEIN_LOCALIZATION	15	-0.538614	-1.50491	0.0601202	0.149206
HP_ABNORMAL_NUMBER_OF_PERMANENT_TEETH	24	-0.469509	-1.50273	0.05	0.14995
HP_CARIOUS_TEETH	121	-0.331975	-1.50287	0.00642398	0.149963
HP_TRACHEOESOPHAGEAL_FISTULA	65	-0.378893	-1.50253	0.0104603	0.150008
HP_HYPOPLASIA_OF_THE_RADIUS	32	-0.441653	-1.50225	0.034632	0.150141
HP_FUNCTIONAL_ABNORMALITY_OF_THE_MIDDLE_EAR	300	-0.292728	-1.5019	0	0.150337
GOMF_2_IRON_2_SULFUR_CLUSTER_BINDING	20	0.54803	1.6674	0.0191571	0.150931
REACTOME_ACTIVATION_OF_ANTERIOR_HOX_GENES_IN_HINDBRAIN_DEVELOPMENT_DURING_EARLY_EMBRYOGENESIS	55	-0.387297	-1.50469	0.0252101	0.151607
GOBP_RESPONSE_TO_ANGIOTENSIN	21	-0.486077	-1.50063	0.0512295	0.151646
HP_THICK_VERMILION_BORDER	206	-0.308518	-1.50045	0	0.151652
GOBP_VASCULATURE_DEVELOPMENT	591	-0.275773	-1.49972	0	0.15212
REACTOME_DEFECTIVE_CFTR_CAUSES_CYSTIC_FIBROSIS	58	0.400389	1.52574	0.0110701	0.152166
GOBP_PERIPHERAL_NERVOUS_SYSTEM_DEVELOPMENT	62	-0.380756	-1.49981	0.0178571	0.152217
GOBP_EMBRYONIC_CAMERA_TYPE_EYE_DEVELOPMENT	27	-0.455309	-1.49925	0.0470086	0.152282
GOBP_INTRACELLULAR_STEROID_HORMONE_RECEPTOR_SIGNALING_PATHWAY	99	-0.345726	-1.4994	0.00835073	0.152291
REACTOME_FLT3_SIGNALING_IN_DISEASE	26	-0.461586	-1.50492	0.0393375	0.152502
REACTOME_SIGNALING_BY_NTRK3_TRKC	16	-0.528664	-1.50618	0.0513919	0.152518
HP_OVOID_VERTEBRAL_BODIES	24	-0.465687	-1.49868	0.0396825	0.152552
GOCC_NUCLEAR_PERIPHERY	125	-0.327269	-1.49882	0.00883002	0.152575
GOBP_LIPID_IMPORT_INTO_CELL	31	-0.438801	-1.49846	0.0419162	0.152597
GOBP_EMBRYO_DEVELOPMENT	811	-0.271134	-1.49811	0	0.152626
HP_SHORT_DIGIT	455	-0.285962	-1.49826	0	0.152635
GOBP_REGULATION_OF_PLATELET_DERIVED_GROWTH_FACTOR_RECEPTOR_SIGNALING_PATHWAY	17	-0.497712	-1.49742	0.0488798	0.153031
HP_CUTIS_MARMORATA	66	-0.369144	-1.49744	0.0127119	0.153183
HP_ABNORMAL_HEMOGLOBIN	37	0.475089	1.66041	0.013308	0.153465
HP_ABNORMALITY_OF_THE_POSTERIOR_PITUITARY	40	-0.409218	-1.49675	0.0252101	0.153617
GOMF_ION_GATED_CHANNEL_ACTIVITY	29	0.507816	1.66126	0.00788955	0.153649
GOCC_ORGANELLE_INNER_MEMBRANE	462	0.321262	1.66213	0	0.153865
GOMF_HYDROLASE_ACTIVITY_ACTING_ON_CARBON_NITROGEN_BUT_NOT_PEPTIDE_BONDS	94	0.391493	1.66301	0	0.15405
GOCC_TERTIARY_GRANULE_LUMEN	46	0.456415	1.66361	0.00185185	0.154587
GOBP_NEURON_DIFFERENTIATION	1104	-0.264921	-1.49538	0	0.154666
GOBP_NEUROGENESIS	1315	-0.263114	-1.49551	0	0.154722
GOBP_G0_TO_G1_TRANSITION	41	-0.417536	-1.49567	0.0401691	0.154733
REACTOME_THE_PHOTOTRANSDUCTION_CASCADE	26	0.469123	1.5212	0.0335306	0.155427
HP_URETERAL_OBSTRUCTION	29	-0.442817	-1.49417	0.0308008	0.155844
GOCC_TRANSCRIPTION_ELONGATION_FACTOR_COMPLEX	51	-0.391604	-1.4939	0.0362903	0.155966
HP_HIRSUTISM	153	-0.316901	-1.49345	0.00424628	0.156266
REACTOME_TRANSPORT_OF_THE_SLBP_DEPENDANT_MATURE_MRNA	35	-0.426895	-1.49289	0.032	0.156271
GOBP_POSITIVE_REGULATION_OF_VIRAL_TRANSCRIPTION	26	-0.457642	-1.49322	0.0346939	0.156325
HP_APLASIA_HYPOPLASIA_OF_THE_FEMUR	41	-0.417984	-1.49303	0.0273684	0.156357
HP_ABNORMAL_AORTIC_VALVE_CUSP_MORPHOLOGY	78	-0.355714	-1.49228	0.0149254	0.156487
GOCC_NUCLEAR_PROTEIN_CONTAINING_COMPLEX	1094	-0.263663	-1.49237	0	0.156549
HP_THICK_NASAL_ALAE	18	-0.508246	-1.49265	0.0395833	0.156557
HP_HYPOPLASTIC_LABIA_MAJORA	35	-0.428429	-1.49204	0.0242424	0.156567
HP_GOITER	40	-0.410259	-1.49246	0.0366599	0.156631
KEGG_B_CELL_RECEPTOR_SIGNALING_PATHWAY	70	-0.369428	-1.49349	0.0143149	0.156688
REACTOME_CTLA4_INHIBITORY_SIGNALING	19	-0.501709	-1.4911	0.0288066	0.156773
REACTOME_DISEASES_OF_SIGNAL_TRANSDUCTION_BY_GROWTH_FACTOR_RECEPTORS_AND_SECOND_MESSENGERS	398	-0.284863	-1.49852	0	0.156907
GOBP_METHYLATION	289	-0.295316	-1.4914	0	0.157084
HP_TRIANGULAR_FACE	106	-0.3389	-1.49119	0.0154525	0.157149
REACTOME_FCGAMMA_RECEPTOR_FCGR_DEPENDENT_PHAGOCYTOSIS	82	-0.358809	-1.49581	0.0185185	0.157483
GOBP_BRANCHING_INVOLVED_IN_SALIVARY_GLAND_MORPHOGENESIS	17	-0.516983	-1.49064	0.0591837	0.157616
REACTOME_INTERLEUKIN_6_FAMILY_SIGNALING	22	-0.475325	-1.49455	0.0511811	0.157638
KEGG_COLORECTAL_CANCER	59	-0.381398	-1.49358	0.0104167	0.157807
REACTOME_TRANSCRIPTIONAL_REGULATION_BY_MECP2	52	-0.38946	-1.48864	0.0265849	0.158179
REACTOME_SIGNAL_TRANSDUCTION_BY_L1	21	-0.480642	-1.4964	0.0421941	0.158184
GOCC_PHOTORECEPTOR_OUTER_SEGMENT	56	0.431531	1.65489	0.00191571	0.158518
HP_ABNORMALITY_OF_THE_CALF	202	-0.307533	-1.48912	0.00638298	0.158887
HP_TALIPES_EQUINOVARUS	261	-0.296426	-1.48925	0	0.158904
HP_PROMINENT_FOREHEAD	174	-0.315277	-1.4883	0.00445434	0.158917
HP_CORTICAL_DYSPLASIA	75	-0.359938	-1.48856	0.0124481	0.158969
GOBP_SOMATIC_DIVERSIFICATION_OF_IMMUNOGLOBULINS	54	-0.381649	-1.48837	0.0308008	0.159016
HP_BROAD_BASED_GAIT	73	-0.363151	-1.48867	0.010989	0.159037
GOBP_HISTONE_H4_ACETYLATION	65	-0.371034	-1.48882	0.0198413	0.159049
GOBP_POSITIVE_REGULATION_OF_SMOOTH_MUSCLE_CELL_MIGRATION	32	-0.434707	-1.48773	0.0427699	0.159365
HP_HORIZONTAL_NYSTAGMUS	55	-0.3772	-1.48755	0.0197368	0.159368
GOBP_LEUKOCYTE_ADHESION_TO_VASCULAR_ENDOTHELIAL_CELL	40	-0.406816	-1.48735	0.0254237	0.159413
GOCC_MOTILE_CILIUM	130	0.375073	1.65502	0	0.159625
GOBP_GLAND_DEVELOPMENT	335	-0.28854	-1.48541	0	0.159743
GOCC_REGION_OF_CYTOSOL	20	-0.478338	-1.48682	0.0455487	0.159831
HP_ABNORMALITY_OF_THE_EXTERNAL_NOSE	717	-0.270918	-1.48544	0	0.159885
HP_BROAD_EYEBROW	16	-0.528501	-1.48554	0.0459082	0.159927
HP_LOCALIZED_SKIN_LESION	701	-0.269763	-1.48558	0	0.160059
HP_ABNORMALITY_OF_THE_PITUITARY_GLAND	224	-0.301676	-1.48572	0.00221239	0.160077
GOBP_ARTERY_MORPHOGENESIS	52	-0.388173	-1.4863	0.0317125	0.160117
GOBP_OVULATION_CYCLE	48	-0.388392	-1.48642	0.0220883	0.160138
GOBP_FOREBRAIN_DEVELOPMENT	283	-0.297447	-1.48574	0	0.160236
GOBP_AXON_DEVELOPMENT	425	-0.279891	-1.48603	0	0.160256
HP_SHORT_PALPEBRAL_FISSURE	87	-0.34696	-1.48583	0.00817996	0.160308
REACTOME_TRANSCRIPTIONAL_REGULATION_BY_THE_AP_2_TFAP2_FAMILY_OF_TRANSCRIPTION_FACTORS	32	-0.42294	-1.48563	0.037182	0.160425
GOCC_MITOCHONDRIAL_MATRIX	431	0.321448	1.65261	0	0.160513
HP_POLYMICROGYRIA	212	-0.305587	-1.48373	0.00220751	0.160879
GOMF_DNA_BINDING_TRANSCRIPTION_ACTIVATOR_ACTIVITY	349	-0.287474	-1.48389	0	0.160902
GOBP_REGULATION_OF_HISTONE_H3_K9_METHYLATION	19	-0.483477	-1.48354	0.0600414	0.160907
HP_BRUISING_SUSCEPTIBILITY	123	-0.331582	-1.48393	0.00819672	0.161035
HP_SYNOSTOSIS_INVOLVING_BONES_OF_THE_UPPER_LIMBS	89	-0.351788	-1.48405	0.0209205	0.161099
REACTOME_ADHERENS_JUNCTIONS_INTERACTIONS	43	-0.401276	-1.48314	0.027088	0.161184
HP_ABNORMALITY_OF_SKELETAL_MATURATION	286	-0.292606	-1.48271	0	0.161475
GOMF_CADHERIN_BINDING	290	-0.295456	-1.48276	0	0.161603
HP_ESOPHAGEAL_ATRESIA	22	-0.470601	-1.48224	0.0425101	0.161857
REACTOME_FRS_MEDIATED_FGFR1_SIGNALING	17	-0.504925	-1.48356	0.0542798	0.161869
HP_ABNORMAL_PALMAR_DERMATOGLYPHICS	185	-0.311529	-1.47842	0.00656455	0.161992
HP_WIDE_MOUTH	147	-0.318803	-1.4781	0.0133333	0.162007
GOBP_OUTFLOW_TRACT_MORPHOGENESIS	62	-0.370105	-1.47846	0.016632	0.162106
HP_WIDE_NASAL_BRIDGE	436	-0.276141	-1.47817	0	0.162127
GOBP_DENDRITE_DEVELOPMENT	201	-0.305469	-1.47851	0	0.162236
HP_PULMONIC_STENOSIS	96	-0.33671	-1.47774	0.00879121	0.162256
GOBP_REGULATION_OF_PROTEIN_LOCALIZATION_TO_NUCLEUS	112	-0.333569	-1.48172	0.012848	0.162291
GOBP_REGIONALIZATION	247	-0.297803	-1.47858	0	0.162325
GOMF_KINASE_ACTIVITY	643	-0.272525	-1.47863	0	0.162414
HP_SLEEP_APNEA	78	-0.353431	-1.48033	0.0227743	0.162422
HP_HYPOPLASTIC_TOENAILS	55	-0.381394	-1.48045	0.0190678	0.16244
GOMF_PHOSPHOLIPID_TRANSPORTER_ACTIVITY	46	-0.39173	-1.47877	0.0262009	0.162442
GOBP_CIRCADIAN_RHYTHM	174	-0.309922	-1.48056	0	0.162507
HP_DEEP_PHILTRUM	48	-0.389188	-1.48135	0.0294118	0.162512
GOMF_ATP_DEPENDENT_MICROTUBULE_MOTOR_ACTIVITY	29	-0.428912	-1.4808	0.0264228	0.162585
GOMF_TRANSLATION_INITIATION_FACTOR_BINDING	30	-0.431948	-1.48063	0.04	0.162598
HP_OVERLAPPING_FINGERS	22	-0.46827	-1.47878	0.0522088	0.162602
GOBP_REGULATION_OF_GLIAL_CELL_PROLIFERATION	24	-0.450361	-1.47984	0.0529412	0.162621
GOBP_MYELOID_CELL_DIFFERENTIATION	346	-0.287356	-1.4795	0	0.162664
GOBP_RECEPTOR_RECYCLING	25	-0.460361	-1.47962	0.0482897	0.162705
HP_FLEXION_CONTRACTURE_OF_DIGIT	255	-0.295824	-1.47992	0	0.162714
HP_COLOBOMA	174	-0.308443	-1.47881	0.00441501	0.162735
HP_DOLICHOCEPHALY	150	-0.320938	-1.48082	0.00223714	0.162746
GOBP_POSITIVE_REGULATION_OF_CELLULAR_RESPONSE_TO_TRANSFORMING_GROWTH_FACTOR_BETA_STIMULUS	25	-0.450855	-1.48091	0.0375783	0.16281
HP_MELANOCYTIC_NEVUS	50	-0.387937	-1.47888	0.029724	0.162816
HP_VASCULAR_NEOPLASM	125	-0.326446	-1.47897	0.0109649	0.16289
HP_ECLABION	111	-0.334184	-1.47902	0.0107991	0.163005
GOBP_CORNIFICATION	43	0.457064	1.64954	0.00191571	0.163648
GOMF_TELOMERASE_RNA_BINDING	19	-0.487485	-1.47595	0.0575221	0.163664
HP_POLYARTICULAR_ARTHROPATHY	20	-0.473514	-1.476	0.0428265	0.163757
GOBP_REGULATION_OF_CELLULAR_COMPONENT_BIOGENESIS	822	-0.268166	-1.47626	0	0.163814
GOBP_KIDNEY_EPITHELIUM_DEVELOPMENT	103	-0.339916	-1.47606	0.00838574	0.163852
HP_ABNORMALITY_OF_THE_ANUS	165	-0.312727	-1.47545	0.0020284	0.164034
GOMF_PEPTIDE_N_ACETYLTRANSFERASE_ACTIVITY	46	-0.391345	-1.47524	0.0191489	0.164098
HP_PAROXYSMAL_INVOLUNTARY_EYE_MOVEMENTS	34	0.479266	1.64801	0.00551471	0.164477
GOBP_TUBE_MORPHOGENESIS	680	-0.269566	-1.47426	0	0.164844
GOBP_POSITIVE_REGULATION_OF_LAMELLIPODIUM_ASSEMBLY	26	-0.454849	-1.47444	0.0546875	0.164846
HP_ABNORMAL_JOINT_MORPHOLOGY	853	-0.26542	-1.47375	0	0.165069
HP_AORTIC_ARCH_ANEURYSM	17	-0.498299	-1.47384	0.0647773	0.165132
HP_ABNORMAL_FOREARM_BONE_MORPHOLOGY	78	-0.353941	-1.47355	0.0123711	0.165155
GOBP_REGULATION_OF_NEUROTRANSMITTER_TRANSPORT	81	-0.35321	-1.47301	0.0106383	0.165638
GOMF_PROTEIN_METHYLTRANSFERASE_ACTIVITY	70	-0.364977	-1.47188	0.0153846	0.165868
HP_WIDENED_SUBARACHNOID_SPACE	81	-0.346902	-1.47199	0.0169851	0.165917
HP_EPICANTHUS	426	-0.280346	-1.47212	0	0.165938
HP_HEMIVERTEBRAE	42	-0.404295	-1.47224	0.0361446	0.165991
HP_ABNORMAL_NASAL_MORPHOLOGY	1012	-0.261093	-1.47251	0	0.166051
HP_URINARY_URGENCY	33	-0.428119	-1.47228	0.044586	0.166126
HP_HYPOGONADOTROPIC_HYPOGONADISM	107	-0.340562	-1.47085	0.0111607	0.166544
HP_ABNORMAL_CONSUMPTION_BEHAVIOR	80	-0.353309	-1.47116	0.0165289	0.166567
HP_ABNORMALITY_OF_THE_DENTAL_ROOT	32	-0.431561	-1.46983	0.0405117	0.166595
HP_ASTHMA	85	-0.346587	-1.46993	0.0107066	0.166633
GOBP_POSITIVE_REGULATION_OF_TELOMERE_MAINTENANCE	47	-0.392678	-1.47092	0.0306123	0.166635
HP_NEOPLASM_OF_THE_ENDOCRINE_SYSTEM	102	-0.336495	-1.46961	0.0131868	0.166683
HP_PROMINENT_SUPRAORBITAL_RIDGES	36	-0.410934	-1.47057	0.0309917	0.166704
GOCC_MICROTUBULE_PLUS_END	20	-0.484665	-1.47002	0.0640496	0.166708
GOMF_CELL_ADHESION_MOLECULE_BINDING	455	-0.274919	-1.47004	0	0.166857
HP_ABNORMAL_INTERNAL_GENITALIA	406	-0.280978	-1.47018	0	0.166866
GOBP_POSTSYNAPTIC_SIGNAL_TRANSDUCTION	24	-0.456478	-1.4691	0.0537849	0.166947
GOBP_CHROMATIN_SILENCING	34	-0.42419	-1.47025	0.0391753	0.166967
GOBP_REGULATION_OF_TRANSCRIPTION_ELONGATION_FROM_RNA_POLYMERASE_II_PROMOTER	30	-0.43368	-1.46916	0.0505263	0.16705
HP_DELAYED_ERUPTION_OF_TEETH	150	-0.317841	-1.46828	0.00437637	0.167791
GOBP_LEUKOCYTE_MEDIATED_CYTOTOXICITY	89	0.3977	1.64432	0	0.16821
GOBP_LEUKOCYTE_TETHERING_OR_ROLLING	26	-0.445785	-1.46755	0.0536779	0.168465
HP_ABNORMALITY_OF_THE_MENSTRUAL_CYCLE	192	-0.303602	-1.46737	0.00675676	0.168476
REACTOME_NEPHRIN_FAMILY_INTERACTIONS	18	-0.494038	-1.47592	0.0726496	0.168668
GOBP_ORGANELLE_TRANSPORT_ALONG_MICROTUBULE	74	-0.352252	-1.46695	0.0283224	0.168809
REACTOME_ABC_TRANSPORTER_DISORDERS	70	0.380254	1.50683	0.00574713	0.169931
GOBP_SPERM_EGG_RECOGNITION	34	0.477154	1.6422	0.0191205	0.169991
GOBP_SYNAPTIC_VESICLE_EXOCYTOSIS	86	-0.343991	-1.46561	0.0121704	0.170071
GOBP_PROSTATE_GLAND_DEVELOPMENT	33	-0.430906	-1.46568	0.0466531	0.170166
GOBP_SOMATIC_DIVERSIFICATION_OF_IMMUNE_RECEPTORS	63	-0.361966	-1.46522	0.0373444	0.170338
HP_RENAL_CORTICAL_CYSTS	16	0.589651	1.64104	0.0177515	0.170471
REACTOME_DOWNSTREAM_SIGNALING_OF_ACTIVATED_FGFR2	23	-0.463218	-1.47198	0.0452756	0.171034
HP_ABNORMALITY_OF_FEMUR_MORPHOLOGY	213	-0.295554	-1.46444	0	0.171134
HP_RETINAL_ARTERIOLAR_TORTUOSITY	20	-0.470281	-1.46389	0.0597938	0.171594
GOBP_CELL_CELL_ADHESION_VIA_PLASMA_MEMBRANE_ADHESION_MOLECULES	200	-0.304649	-1.46366	0.0104384	0.171662
HP_ABNORMAL_UTERUS_MORPHOLOGY	111	-0.330949	-1.46273	0.00622407	0.171903
HP_MICROPENIS	199	-0.304518	-1.46277	0.00211416	0.17203
REACTOME_VEGFR2_MEDIATED_CELL_PROLIFERATION	19	-0.478114	-1.47214	0.0666667	0.172157
REACTOME_SHC1_EVENTS_IN_ERBB2_SIGNALING	21	-0.476091	-1.46904	0.0748441	0.172172
HP_APLASIA_HYPOPLASIA_OF_THE_DISTAL_PHALANGES_OF_THE_TOES	18	-0.49505	-1.46278	0.0464647	0.172186
HP_HETEROTROPIA	155	-0.313302	-1.46287	0.00630252	0.172264
HP_FIBROUS_TISSUE_NEOPLASM	62	-0.362594	-1.46302	0.025974	0.172266
REACTOME_TRANSCRIPTIONAL_REGULATION_BY_NPAS4	30	-0.445212	-1.47	0.0429448	0.172266
GOBP_RESPONSE_TO_ACETYLCHOLINE	20	-0.476229	-1.46182	0.0688259	0.172652
HP_ABNORMAL_AORTIC_ARCH_MORPHOLOGY	34	-0.421187	-1.46188	0.0273684	0.172749
GOBP_DEOXYRIBOSE_PHOSPHATE_CATABOLIC_PROCESS	26	0.506733	1.63856	0.0107066	0.172831
GOMF_OXIDOREDUCTASE_ACTIVITY_ACTING_ON_THE_CH_CH_GROUP_OF_DONORS_NAD_OR_NADP_AS_ACCEPTOR	26	0.509329	1.63759	0.00609756	0.172931
GOMF_MODIFICATION_DEPENDENT_PROTEIN_BINDING	145	-0.314637	-1.46121	0.0134228	0.173018
GOBP_REGULATION_OF_LYASE_ACTIVITY	34	-0.413834	-1.46126	0.0473251	0.173127
GOBP_NEGATIVE_REGULATION_OF_LIPID_STORAGE	19	-0.476854	-1.46035	0.0723404	0.173578
HP_PROTRUDING_EAR	145	-0.311473	-1.46041	0.00426439	0.173667
GOBP_NEGATIVE_REGULATION_OF_DNA_RECOMBINATION	26	-0.446279	-1.46052	0.0521042	0.173711
HP_HYPEREXTENSIBLE_SKIN	59	-0.368858	-1.45994	0.0244898	0.173887
GOBP_PRESYNAPSE_ORGANIZATION	39	-0.409419	-1.45915	0.0382166	0.174284
GOBP_VASCULOGENESIS	68	-0.357036	-1.4594	0.0259179	0.174353
GOBP_POSITIVE_REGULATION_OF_JUN_KINASE_ACTIVITY	60	-0.366944	-1.45917	0.027027	0.17444
HP_ABNORMAL_RESPIRATORY_SYSTEM_MORPHOLOGY	967	-0.260769	-1.4585	0	0.174705
HP_ABNORMALITY_OF_THE_PHALANGES_OF_THE_TOES	95	-0.335886	-1.45859	0.0197802	0.174776
KEGG_PROTEASOME	41	0.418185	1.50071	0.0245399	0.174828
HP_ABNORMALITY_OF_THE_INTERVERTEBRAL_DISK	40	-0.399371	-1.45668	0.0354906	0.17494
GOBP_ANATOMICAL_STRUCTURE_FORMATION_INVOLVED_IN_MORPHOGENESIS	874	-0.263372	-1.45679	0	0.174987
HP_NON_OBSTRUCTIVE_AZOOSPERMIA	26	-0.444456	-1.45719	0.0521921	0.175018
HP_LYMPHEDEMA	56	-0.375821	-1.45742	0.0271399	0.175081
GOCC_PML_BODY	95	-0.339228	-1.45684	0.0151188	0.175088
GOBP_PHARYNGEAL_SYSTEM_DEVELOPMENT	17	-0.491934	-1.45748	0.0838574	0.17517
HP_BRUXISM	17	-0.491884	-1.45721	0.0720165	0.175176
GOBP_CENTRAL_NERVOUS_SYSTEM_DEVELOPMENT	781	-0.262876	-1.45778	0	0.175192
HP_UNSTEADY_GAIT	122	-0.32904	-1.45791	0.0197802	0.175221
GOBP_REGULATION_OF_INCLUSION_BODY_ASSEMBLY	15	-0.518213	-1.45686	0.0793991	0.17524
HP_APLASIA_HYPOPLASIA_OF_THE_PHALANGES_OF_THE_THUMB	33	-0.418367	-1.45755	0.0519481	0.175264
GOBP_NEGATIVE_REGULATION_OF_ANOIKIS	16	-0.511173	-1.45604	0.0658436	0.175558
HP_ABNORMALITY_OF_THE_FRONTAL_HAIRLINE	136	-0.319241	-1.45542	0.0087146	0.175585
HP_NEONATAL_HYPOGLYCEMIA	26	-0.444639	-1.45571	0.050813	0.175599
HP_PES_VALGUS	32	-0.431477	-1.45555	0.0530786	0.175615
GOBP_NEGATIVE_REGULATION_OF_ADENYLATE_CYCLASE_ACTIVITY	15	-0.508082	-1.45582	0.0798319	0.175629
GOBP_REGULATION_OF_CELLULAR_RESPONSE_TO_TRANSFORMING_GROWTH_FACTOR_BETA_STIMULUS	107	-0.331622	-1.45505	0.00860215	0.17569
GOBP_REGULATION_OF_INTEGRIN_ACTIVATION	15	-0.512698	-1.45508	0.0576923	0.175825
KEGG_PANTOTHENATE_AND_COA_BIOSYNTHESIS	16	0.519414	1.49622	0.060166	0.17615
GOBP_ACTIVATION_OF_GTPASE_ACTIVITY	99	-0.333218	-1.45435	0.0219124	0.176352
HP_LACRIMATION_ABNORMALITY	62	-0.371425	-1.45402	0.0257511	0.176557
GOBP_ATRIOVENTRICULAR_VALVE_DEVELOPMENT	20	-0.475042	-1.45296	0.0668016	0.176636
GOCC_PODOSOME	28	-0.427858	-1.45336	0.0516899	0.17668
KEGG_FATTY_ACID_METABOLISM	33	0.442642	1.49745	0.0313112	0.176707
HP_PROMINENT_NASAL_BRIDGE	173	-0.30977	-1.45372	0	0.176741
HP_MISSING_RIBS	35	-0.418042	-1.45273	0.038055	0.176753
HP_NON_MIDLINE_CLEFT_LIP	28	-0.435441	-1.45298	0.0652174	0.176769
GOBP_ERBB2_SIGNALING_PATHWAY	30	-0.425667	-1.45339	0.0531697	0.176795
HP_SMALL_FACE	114	-0.32893	-1.45307	0.0132159	0.176844
GOBP_EMBRYONIC_HEART_TUBE_DEVELOPMENT	60	-0.366439	-1.45342	0.0336135	0.17692
GOBP_REGULATION_OF_TRANSCRIPTION_BY_RNA_POLYMERASE_I	28	-0.442407	-1.45246	0.0434783	0.176929
HP_ABNORMAL_PENIS_MORPHOLOGY	543	-0.271104	-1.45231	0	0.17694
GOBP_INTRACELLULAR_ESTROGEN_RECEPTOR_SIGNALING_PATHWAY	50	-0.377037	-1.452	0.038	0.17716
GOBP_POSITIVE_REGULATION_OF_TRANSCRIPTION_FROM_RNA_POLYMERASE_II_PROMOTER_INVOLVED_IN_CELLULAR_RESPONSE_TO_CHEMICAL_STIMULUS	20	-0.473364	-1.45125	0.0724346	0.177881
KEGG_GLYCINE_SERINE_AND_THREONINE_METABOLISM	25	0.463245	1.49294	0.0465116	0.178036
REACTOME_RHOA_GTPASE_CYCLE	139	-0.319997	-1.46229	0.00613497	0.178278
HP_CORNEAL_DYSTROPHY	25	0.507079	1.63306	0.01	0.178561
HP_WORMIAN_BONES	38	-0.401708	-1.45028	0.0323276	0.178839
REACTOME_INSULIN_RECEPTOR_SIGNALLING_CASCADE	42	-0.403033	-1.46264	0.0367505	0.178967
HP_ABSENT_EARLOBE	15	-0.512289	-1.44979	0.0688935	0.179266
GOBP_ALPHA_BETA_T_CELL_DIFFERENTIATION	90	-0.338436	-1.44964	0.0215983	0.179297
REACTOME_CYTOCHROME_P450_ARRANGED_BY_SUBSTRATE_TYPE	33	0.43141	1.48362	0.0319361	0.179353
GOBP_ZINC_ION_TRANSPORT	23	-0.45104	-1.44924	0.0553279	0.179637
REACTOME_SIGNALING_BY_FGFR4	34	-0.414853	-1.45998	0.0333333	0.17981
REACTOME_SIGNAL_AMPLIFICATION	29	0.443122	1.48129	0.0470588	0.180081
HP_PARTIAL_AGENESIS_OF_THE_CORPUS_CALLOSUM	40	-0.394304	-1.4487	0.0387755	0.180128
GOBP_ASYMMETRIC_CELL_DIVISION	16	-0.50695	-1.44853	0.0748031	0.180137
HP_ABNORMAL_NASAL_BRIDGE_MORPHOLOGY	810	-0.263246	-1.44798	0	0.180673
KEGG_ANTIGEN_PROCESSING_AND_PRESENTATION	60	0.384357	1.48579	0.0248566	0.180761
HP_CONGENITAL_HYPOTHYROIDISM	20	-0.477594	-1.44775	0.0513919	0.180764
REACTOME_PLASMA_LIPOPROTEIN_CLEARANCE	34	0.434645	1.48396	0.0403071	0.180946
HP_ECTOPIA_LENTIS	32	-0.423649	-1.44729	0.0688259	0.181132
GOBP_REGULATION_OF_DNA_RECOMBINATION	79	-0.342738	-1.44665	0.017316	0.181345
GOBP_CELLULAR_RESPONSE_TO_GAMMA_RADIATION	25	-0.439383	-1.44693	0.0453649	0.181386
GOBP_ORGAN_INDUCTION	17	-0.48738	-1.44643	0.0605428	0.181433
HP_MODERATE_SENSORINEURAL_HEARING_IMPAIRMENT	30	-0.423762	-1.44667	0.0609244	0.181493
HP_VASCULAR_DILATATION	166	-0.309127	-1.44615	0.0123457	0.181624
GOBP_SPINAL_CORD_DEVELOPMENT	71	-0.350834	-1.44537	0.0127932	0.181842
HP_DEATH_IN_EARLY_ADULTHOOD	28	-0.429179	-1.44551	0.0504032	0.181845
GOBP_REGULATION_OF_JUN_KINASE_ACTIVITY	72	-0.348511	-1.44554	0.0336323	0.181979
HP_LOWER_LIMB_MUSCLE_WEAKNESS	106	-0.331851	-1.44562	0.00795229	0.182066
HP_ABNORMALITY_OF_THE_PALM	312	-0.2837	-1.44438	0.00221239	0.182418
GOBP_REGULATION_OF_TELOMERASE_ACTIVITY	43	-0.392508	-1.44472	0.0280777	0.182524
HP_APLASIA_HYPOPLASIA_OF_THE_ULNA	53	-0.37369	-1.44442	0.027957	0.182527
HP_BOWING_OF_THE_LEGS	156	-0.307797	-1.4445	0.0043573	0.182601
GOMF_GUANYL_NUCLEOTIDE_EXCHANGE_FACTOR_ACTIVITY	186	-0.301745	-1.44408	0.00402414	0.182623
GOBP_LONG_CHAIN_FATTY_ACID_IMPORT_INTO_CELL	16	-0.496522	-1.44362	0.0698152	0.182701
HP_ORTHOPNEA	20	-0.474458	-1.44367	0.0880503	0.182813
HP_GASTROINTESTINAL_ATRESIA	58	-0.363796	-1.44368	0.0243408	0.182976
REACTOME_NEGATIVE_REGULATION_OF_NOTCH4_SIGNALING	54	0.383776	1.48579	0.0217391	0.182983
GOBP_MAINTENANCE_OF_CELL_NUMBER	125	-0.318483	-1.44325	0.0131004	0.183022
HP_RETINAL_THINNING	16	0.571302	1.62925	0.029106	0.183145
REACTOME_RAP1_SIGNALLING	15	0.527582	1.48718	0.0724907	0.183432
REACTOME_SIGNALING_BY_WNT_IN_CANCER	32	-0.428076	-1.45471	0.028866	0.183656
HP_SUBCUTANEOUS_NODULE	79	-0.344175	-1.44242	0.0262626	0.183895
GOBP_DNA_METHYLATION_OR_DEMETHYLATION	78	-0.345169	-1.4422	0.0230608	0.184019
HP_IMMUNODEFICIENCY	179	-0.29784	-1.44009	0.0130435	0.18406
GOBP_REGULATION_OF_HIPPO_SIGNALING	18	-0.487173	-1.442	0.0660194	0.184099
GOBP_ACIDIC_AMINO_ACID_TRANSPORT	53	-0.376109	-1.44056	0.0354906	0.184147
GOBP_EMBRYONIC_MORPHOGENESIS	450	-0.272054	-1.44068	0	0.184174
GOBP_REGULATION_OF_CELL_JUNCTION_ASSEMBLY	158	-0.309326	-1.44023	0.00205761	0.184209
GOBP_EMBRYONIC_PATTERN_SPECIFICATION	49	-0.380167	-1.4401	0.0321199	0.184212
REACTOME_PEROXISOMAL_PROTEIN_IMPORT	60	0.378135	1.4764	0.0291262	0.184213
GOBP_POSITIVE_REGULATION_OF_PROTEIN_ACETYLATION	39	-0.395596	-1.43968	0.0524109	0.184228
GOCC_SITE_OF_POLARIZED_GROWTH	162	-0.305998	-1.44075	0.0126316	0.184251
HP_MYOPIA	294	-0.285909	-1.44087	0	0.184282
HP_RECURRENT_FRACTURES	110	-0.321451	-1.4403	0.0219298	0.184295
KEGG_PHOSPHATIDYLINOSITOL_SIGNALING_SYSTEM	67	-0.367165	-1.45003	0.0171674	0.184301
REACTOME_NOTCH4_INTRACELLULAR_DOMAIN_REGULATES_TRANSCRIPTION	19	-0.496426	-1.45523	0.054878	0.18433
HP_ABNORMAL_ILEUM_MORPHOLOGY	62	-0.358823	-1.44098	0.0276008	0.184331
GOBP_TUBE_DEVELOPMENT	831	-0.258265	-1.43968	0	0.184394
HP_BROAD_FOREHEAD	127	-0.321199	-1.441	0.00854701	0.184471
REACTOME_VIRAL_MESSENGER_RNA_SYNTHESIS	43	-0.394791	-1.44703	0.0331263	0.184559
HP_ABNORMALITY_OF_THE_PULMONARY_ARTERY	105	-0.326898	-1.44103	0.00617284	0.184604
HP_ABNORMAL_PHALANGEAL_JOINT_MORPHOLOGY_OF_THE_HAND	170	-0.310936	-1.44117	0.00636943	0.184604
HP_POSITIONAL_FOOT_DEFORMITY	330	-0.281135	-1.44126	0.00229885	0.184653
GOBP_REGULATION_OF_MONOCYTE_CHEMOTAXIS	23	-0.452205	-1.44137	0.0682731	0.184688
GOBP_EPIDERMIS_MORPHOGENESIS	25	-0.443355	-1.43883	0.0552147	0.184734
GOBP_REGULATION_OF_CELL_ADHESION_MEDIATED_BY_INTEGRIN	43	-0.393693	-1.43866	0.037037	0.18477
REACTOME_SIGNALING_BY_WNT	239	-0.29225	-1.44782	0	0.184772
HP_INGUINAL_HERNIA	220	-0.294574	-1.43893	0.00217391	0.184772
KEGG_NON_SMALL_CELL_LUNG_CANCER	51	-0.382457	-1.45266	0.0429448	0.184851
GOBP_POSITIVE_REGULATION_OF_CELL_PROJECTION_ORGANIZATION	291	-0.284013	-1.43894	0	0.184926
REACTOME_VEGFR2_MEDIATED_VASCULAR_PERMEABILITY	27	-0.429559	-1.45045	0.0684932	0.185045
HP_OLIGODACTYLY	26	-0.439764	-1.43827	0.0686275	0.18507
HP_BASAL_CELL_CARCINOMA	44	-0.387344	-1.43812	0.0364807	0.185092
REACTOME_SIGNALING_BY_MET	70	-0.354839	-1.4485	0.0382979	0.18515
GOCC_GLIAL_CELL_PROJECTION	24	-0.443429	-1.43782	0.0610022	0.185299
GOBP_NEGATIVE_REGULATION_OF_REACTIVE_OXYGEN_SPECIES_BIOSYNTHETIC_PROCESS	24	-0.443038	-1.43767	0.0560166	0.185326
REACTOME_SIGNALING_BY_FLT3_ITD_AND_TKD_MUTANTS	15	-0.511182	-1.44438	0.0679012	0.185401
GOBP_RNA_DEPENDENT_DNA_BIOSYNTHETIC_PROCESS	62	-0.362869	-1.43672	0.037037	0.185609
GOBP_ANTERIOR_POSTERIOR_PATTERN_SPECIFICATION	146	-0.312414	-1.43708	0.00653595	0.185733
GOBP_BLOOD_VESSEL_MORPHOGENESIS	500	-0.268846	-1.43675	0	0.185735
GOBP_REGULATION_OF_EXOCYTOSIS	157	-0.310229	-1.4368	0.0104822	0.185855
GOBP_REGULATION_OF_PROTEIN_CONTAINING_COMPLEX_DISASSEMBLY	105	-0.324484	-1.4371	0.0208768	0.18589
KEGG_RENAL_CELL_CARCINOMA	67	-0.360656	-1.4508	0.0308642	0.185962
HP_ABNORMAL_MENINGEAL_MORPHOLOGY	103	-0.3326	-1.4361	0.0171674	0.186224
REACTOME_CONSTITUTIVE_SIGNALING_BY_AKT1_E17K_IN_CANCER	26	-0.440498	-1.44459	0.0591966	0.186324
HP_ABNORMALITY_OF_THE_FONTANELLES_OR_CRANIAL_SUTURES	317	-0.281195	-1.43587	0.00223214	0.186346
GOBP_REGULATION_OF_PROTEIN_DEPOLYMERIZATION	71	-0.350025	-1.43574	0.025057	0.18636
HP_CHROMOSOME_BREAKAGE	27	-0.438242	-1.43525	0.0645833	0.186823
GOBP_NEGATIVE_REGULATION_OF_MACROAUTOPHAGY	35	-0.404232	-1.43487	0.0366599	0.186967
GOBP_CEREBRAL_CORTEX_DEVELOPMENT	88	-0.331644	-1.43468	0.0263736	0.187023
HP_CEREBRAL_CORTICAL_ATROPHY	259	-0.285958	-1.4345	0.00680272	0.187051
GOCC_MRNA_CLEAVAGE_AND_POLYADENYLATION_SPECIFICITY_FACTOR_COMPLEX	17	-0.495862	-1.43487	0.0861345	0.187125
GOMF_POSTSYNAPTIC_NEUROTRANSMITTER_RECEPTOR_ACTIVITY	35	-0.402816	-1.43429	0.0492505	0.187134
REACTOME_STIMULI_SENSING_CHANNELS	79	0.355329	1.46884	0.0238095	0.18756
REACTOME_SURFACTANT_METABOLISM	21	0.479088	1.47197	0.0507519	0.18764
REACTOME_GLYCOSPHINGOLIPID_CATABOLISM	33	0.428587	1.47024	0.0448598	0.187874
HP_TUBE_FEEDING	182	-0.301933	-1.43319	0.00694444	0.188099
HP_DECREASED_ABSENT_ANKLE_REFLEXES	24	-0.444361	-1.43329	0.0679406	0.18816
KEGG_OLFACTORY_TRANSDUCTION	38	-0.40739	-1.44102	0.0548246	0.188198
GOBP_STRESS_FIBER_ASSEMBLY	91	-0.32958	-1.43291	0.0210526	0.188298
HP_ABNORMALITY_OF_THE_PERIORBITAL_REGION	179	-0.299276	-1.43237	0.00426439	0.188497
HP_ABNORMALITY_OF_THE_NASAL_ALAE	542	-0.264698	-1.43247	0	0.188522
HP_ABNORMAL_PARIETAL_BONE_MORPHOLOGY	25	-0.447388	-1.43255	0.0686071	0.188593
GOBP_SPLEEN_DEVELOPMENT	28	-0.423544	-1.43211	0.0591716	0.188654
GOCC_ADHERENS_JUNCTION	149	-0.304966	-1.43174	0.0161663	0.188959
HP_FOCAL_NON_MOTOR_SEIZURE	47	-0.381493	-1.43147	0.0522876	0.188979
HP_TRACHEAL_STENOSIS	21	-0.461127	-1.43148	0.0666667	0.189135
GOMF_GLUTAMATE_RECEPTOR_ACTIVITY	18	-0.475409	-1.43097	0.0650407	0.189257
GOMF_MICROTUBULE_PLUS_END_BINDING	20	-0.473749	-1.43111	0.0657371	0.189258
HP_SOFT_SKIN	30	-0.423999	-1.43047	0.057377	0.189516
GOBP_REGULATION_OF_DOUBLE_STRAND_BREAK_REPAIR_VIA_HOMOLOGOUS_RECOMBINATION	38	-0.393363	-1.43021	0.0696721	0.189517
GOBP_RESPIRATORY_SYSTEM_DEVELOPMENT	159	-0.305197	-1.43057	0.00950119	0.189571
GOBP_SMOOTH_MUSCLE_TISSUE_DEVELOPMENT	16	-0.501477	-1.43025	0.0655391	0.189637
GOBP_POSTSYNAPSE_ASSEMBLY	23	-0.447288	-1.42988	0.0659575	0.189774
HP_DEEP_PALMAR_CREASE	21	-0.455884	-1.42943	0.0715706	0.189976
GOBP_EMBRYO_DEVELOPMENT_ENDING_IN_BIRTH_OR_EGG_HATCHING	502	-0.268101	-1.42921	0.00227273	0.190056
GOBP_HETEROCHROMATIN_ORGANIZATION	44	-0.384862	-1.42904	0.0354167	0.190098
GOBP_ERYTHROCYTE_DEVELOPMENT	26	-0.431797	-1.42823	0.0463158	0.190099
GOBP_REGULATION_OF_SUPRAMOLECULAR_FIBER_ORGANIZATION	317	-0.278506	-1.42944	0.00486618	0.190135
GOMF_EPIDERMAL_GROWTH_FACTOR_RECEPTOR_BINDING	28	-0.431171	-1.42873	0.0662526	0.190136
GOMF_KINASE_BINDING	657	-0.260741	-1.42829	0	0.190207
HP_INTRAUTERINE_GROWTH_RETARDATION	444	-0.270637	-1.42838	0	0.190268
HP_ABNORMALITY_OF_NEURONAL_MIGRATION	393	-0.274652	-1.42874	0	0.190304
GOBP_POSITIVE_REGULATION_OF_DNA_TEMPLATED_TRANSCRIPTION_INITIATION	32	-0.414714	-1.42744	0.040404	0.190396
GOBP_TRANSEPITHELIAL_TRANSPORT	23	-0.438048	-1.42839	0.0643863	0.190428
HP_IMMUNOLOGIC_HYPERSENSITIVITY	122	-0.318675	-1.42745	0.0107066	0.190552
HP_ABNORMAL_SKIN_MORPHOLOGY_OF_THE_PALM	238	-0.288225	-1.42661	0.00235294	0.19064
GOBP_POSITIVE_REGULATION_OF_MRNA_CATABOLIC_PROCESS	50	-0.37315	-1.42671	0.0214133	0.190666
HP_VERTEBRAL_SEGMENTATION_DEFECT	103	-0.324966	-1.42748	0.0162272	0.190688
GOBP_CHROMATIN_REMODELING	161	-0.30498	-1.42761	0.00692841	0.190693
HP_CEREBELLAR_HYPOPLASIA	206	-0.296949	-1.42701	0.00655022	0.190752
HP_SLURRED_SPEECH	33	-0.41407	-1.42676	0.0469388	0.190774
HP_INCREASED_NUCHAL_TRANSLUCENCY	32	-0.411216	-1.42683	0.0600858	0.190852
REACTOME_RNA_POLYMERASE_III_TRANSCRIPTION	41	-0.391091	-1.43765	0.0612692	0.190872
GOBP_NEGATIVE_REGULATION_OF_DNA_BIOSYNTHETIC_PROCESS	31	-0.415964	-1.42617	0.0587044	0.190986
REACTOME_ZBP1_DAI_MEDIATED_INDUCTION_OF_TYPE_I_IFNS	20	-0.469556	-1.43551	0.0688935	0.191097
HP_SHORT_MIDDLE_PHALANX_OF_FINGER	28	-0.424825	-1.42585	0.0542986	0.191199
REACTOME_MATERNAL_TO_ZYGOTIC_TRANSITION_MZT	46	-0.383934	-1.43637	0.0487805	0.191271
GOBP_NEURAL_TUBE_DEVELOPMENT	129	-0.311387	-1.42565	0.0110865	0.19131
GOMF_STEROID_HORMONE_RECEPTOR_BINDING	71	-0.347237	-1.42547	0.0165975	0.191363
HP_SINGLE_TRANSVERSE_PALMAR_CREASE	148	-0.310327	-1.42477	0.00909091	0.191623
GOBP_NEGATIVE_REGULATION_OF_MICROTUBULE_POLYMERIZATION_OR_DEPOLYMERIZATION	32	-0.415317	-1.42499	0.0581162	0.191659
HP_PRENATAL_MOVEMENT_ABNORMALITY	158	-0.303796	-1.42443	0.0157658	0.191696
GOBP_CARDIAC_SEPTUM_DEVELOPMENT	83	-0.338145	-1.42507	0.0219298	0.191721
GOBP_GLIAL_CELL_DEVELOPMENT	95	-0.326898	-1.42479	0.0160966	0.191753
HP_PATENT_DUCTUS_ARTERIOSUS	240	-0.29038	-1.42425	0.00218818	0.191768
GOBP_REGULATION_OF_INTRACELLULAR_ESTROGEN_RECEPTOR_SIGNALING_PATHWAY	36	-0.404414	-1.42449	0.0570824	0.191795
GOBP_PLASMA_MEMBRANE_TUBULATION	18	-0.480066	-1.42394	0.0641026	0.191987
GOBP_MYELIN_ASSEMBLY	17	-0.485274	-1.42348	0.0805785	0.19237
HP_ABNORMALITY_OF_THE_CEREBRAL_SUBCORTEX	905	-0.25513	-1.42304	0	0.192793
HP_ABNORMALITY_OF_THE_CHEEK	189	-0.294565	-1.42259	0.00860215	0.19325
GOBP_RESPONSE_TO_ACID_CHEMICAL	93	-0.329853	-1.42204	0.0152838	0.193264
HP_ABNORMAL_SACRUM_MORPHOLOGY	109	-0.322578	-1.42224	0.0206612	0.19335
HP_ABNORMALLY_FOLDED_HELIX	53	-0.361951	-1.42207	0.0442478	0.193393
GOBP_POSITIVE_REGULATION_OF_TYPE_I_INTERFERON_PRODUCTION	72	-0.346519	-1.4223	0.0235043	0.193451
GOBP_PYROPTOSIS	17	0.554808	1.6195	0.0200803	0.194217
GOBP_PROTEIN_DEMETHYLATION	32	-0.408617	-1.42075	0.0471513	0.194246
HP_ABNORMALITY_OF_LONG_BONE_MORPHOLOGY	556	-0.262622	-1.42113	0	0.194252
HP_ABNORMAL_TRABECULAR_BONE_MORPHOLOGY	28	-0.427473	-1.42096	0.0491159	0.194308
GOBP_NEGATIVE_REGULATION_OF_MYELOID_LEUKOCYTE_DIFFERENTIATION	41	-0.393757	-1.42084	0.0436508	0.194309
GOBP_NEPHRON_DEVELOPMENT	109	-0.324019	-1.42051	0.033543	0.194378
GOBP_NEGATIVE_REGULATION_OF_CELLULAR_SENESCENCE	17	-0.486387	-1.42023	0.0816327	0.194584
GOBP_NEGATIVE_REGULATION_OF_CELL_KILLING	21	0.52915	1.62016	0.0241936	0.194609
GOMF_THREONINE_TYPE_PEPTIDASE_ACTIVITY	17	0.547619	1.6211	0.023301	0.19467
REACTOME_ROS_AND_RNS_PRODUCTION_IN_PHAGOCYTES	31	0.429446	1.46191	0.046748	0.194755
GOBP_PATTERN_SPECIFICATION_PROCESS	322	-0.27638	-1.41962	0	0.195199
REACTOME_APC_C_CDH1_MEDIATED_DEGRADATION_OF_CDC20_AND_OTHER_APC_C_CDH1_TARGETED_PROTEINS_IN_LATE_MITOSIS_EARLY_G1	72	0.357974	1.45853	0.0207939	0.195373
GOBP_WNT_SIGNALING_PATHWAY_CALCIUM_MODULATING_PATHWAY	35	-0.402422	-1.41809	0.0646465	0.195607
HP_ABNORMAL_LOCALIZATION_OF_KIDNEY	147	-0.307775	-1.41818	0.0183908	0.195677
GOBP_REGULATION_OF_CARBOHYDRATE_METABOLIC_PROCESS	172	-0.29685	-1.4183	0.00659341	0.195715
REACTOME_RETROGRADE_TRANSPORT_AT_THE_TRANS_GOLGI_NETWORK	49	-0.376574	-1.43105	0.0549683	0.195744
HP_GENERALIZED_ONSET_SEIZURE	275	-0.281808	-1.41836	0	0.195796
GOCC_HISTONE_DEACETYLASE_COMPLEX	73	-0.344723	-1.41901	0.0334728	0.19581
HP_ADDUCTED_THUMB	75	-0.337447	-1.41697	0.031185	0.195855
HP_HYPERPITUITARISM	66	-0.343162	-1.41841	0.0235546	0.1959
GOMF_IONOTROPIC_GLUTAMATE_RECEPTOR_BINDING	18	-0.479488	-1.41773	0.0805785	0.195903
HP_URINARY_TRACT_NEOPLASM	115	-0.3155	-1.41759	0.0128755	0.195907
GOBP_SKELETAL_MUSCLE_CELL_DIFFERENTIATION	49	-0.371671	-1.41865	0.049676	0.195926
GOBP_NEGATIVE_REGULATION_OF_LEUKOCYTE_MEDIATED_CYTOTOXICITY	20	0.545419	1.61672	0.0210325	0.195947
HP_OSTEOSARCOMA	29	0.486789	1.6176	0.00801603	0.195958
HP_OCULOGYRIC_CRISIS	39	-0.394404	-1.41698	0.0610022	0.196008
GOBP_GLIAL_CELL_DIFFERENTIATION	170	-0.302182	-1.41711	0.0223214	0.196014
GOBP_ADHERENS_JUNCTION_ORGANIZATION	53	-0.365787	-1.41869	0.0389344	0.196034
GOBP_METANEPHROS_DEVELOPMENT	61	-0.363682	-1.41843	0.039749	0.196043
GOBP_NEGATIVE_REGULATION_OF_TELOMERE_MAINTENANCE_VIA_TELOMERASE	16	-0.49159	-1.41718	0.0745098	0.196091
KEGG_ARGININE_AND_PROLINE_METABOLISM	44	0.390222	1.45953	0.0386847	0.196098
HP_SHAWL_SCROTUM	18	-0.479366	-1.41722	0.0760234	0.19621
REACTOME_VITAMIN_B5_PANTOTHENATE_METABOLISM	20	0.490161	1.45293	0.0588235	0.196269
HP_MENINGOCELE	43	-0.387207	-1.41646	0.0378947	0.196329
REACTOME_COOPERATION_OF_PDCL_PHLP1_AND_TRIC_CCT_IN_G_PROTEIN_BETA_FOLDING	33	0.417718	1.45591	0.0397614	0.196462
GOBP_LOCOMOTORY_BEHAVIOR	109	-0.318613	-1.41569	0.0184049	0.196665
GOBP_HISTONE_H3_ACETYLATION	56	-0.36177	-1.41585	0.0640732	0.196786
GOBP_NEGATIVE_REGULATION_OF_CARDIAC_MUSCLE_TISSUE_GROWTH	19	-0.463448	-1.41572	0.075	0.1968
HP_IMPAIRMENT_OF_ACTIVITIES_OF_DAILY_LIVING	160	-0.305368	-1.41595	0.0105932	0.196833
REACTOME_METABOLISM_OF_COFACTORS	18	0.49726	1.45405	0.0609524	0.19684
GOBP_POSITIVE_REGULATION_OF_MRNA_METABOLIC_PROCESS	78	-0.340496	-1.41542	0.0268595	0.19687
HP_BONE_CYST	27	-0.428577	-1.41516	0.0604839	0.197067
GOBP_OLFACTORY_LOBE_DEVELOPMENT	24	-0.438259	-1.41467	0.0496894	0.197427
GOBP_EPITHELIAL_TUBE_MORPHOGENESIS	259	-0.283099	-1.41403	0.00680272	0.197457
GOBP_NEGATIVE_REGULATION_OF_COLD_INDUCED_THERMOGENESIS	40	-0.386427	-1.41408	0.0567227	0.197536
GOBP_INTRA_GOLGI_VESICLE_MEDIATED_TRANSPORT	32	-0.410634	-1.41471	0.0788913	0.197537
HP_GAIT_DISTURBANCE	872	-0.254458	-1.41416	0	0.197597
GOBP_CIRCULATORY_SYSTEM_DEVELOPMENT	868	-0.253604	-1.41374	0	0.197684
GOBP_RESPONSE_TO_MURAMYL_DIPEPTIDE	19	-0.471571	-1.4142	0.0798319	0.197699
HP_DUODENAL_STENOSIS	27	-0.430866	-1.41432	0.0762527	0.197708
GOMF_HISTONE_BINDING	215	-0.287852	-1.41308	0.00694444	0.198249
HP_APLASIA_HYPOPLASIA_OF_TOE	118	-0.322428	-1.41315	0.0176211	0.198315
HP_ABNORMAL_MITOCHONDRIAL_MORPHOLOGY	20	0.526265	1.61421	0.0158103	0.19859
GOBP_NEGATIVE_REGULATION_OF_CYTOKINE_PRODUCTION_INVOLVED_IN_INFLAMMATORY_RESPONSE	16	-0.492407	-1.4122	0.0875764	0.199248
GOBP_HEART_VALVE_DEVELOPMENT	51	-0.371613	-1.41202	0.0376569	0.199304
HP_SPONTANEOUS_ABORTION	21	-0.452095	-1.41177	0.0788382	0.199478
GOBP_SELECTIVE_AUTOPHAGY	56	-0.357922	-1.41142	0.0356436	0.19975
REACTOME_DOWNREGULATION_OF_SMAD2_3_SMAD4_TRANSCRIPTIONAL_ACTIVITY	30	-0.426227	-1.42514	0.0777538	0.200053
HP_ABNORMALITY_OF_THE_COMMON_COAGULATION_PATHWAY	41	-0.385591	-1.411	0.0785563	0.200117
HP_ABNORMALITY_OF_THE_MIDDLE_EAR	429	-0.265819	-1.41069	0	0.200347
KEGG_THYROID_CANCER	28	-0.427057	-1.42583	0.0528634	0.200498
REACTOME_RHOH_GTPASE_CYCLE	33	-0.411524	-1.42673	0.0590717	0.200672
HP_DEVELOPMENTAL_STAGNATION	16	-0.497138	-1.41012	0.0943775	0.200898
KEGG_FOCAL_ADHESION	179	-0.300803	-1.42271	0.00635593	0.201031
GOMF_PHOSPHATASE_REGULATOR_ACTIVITY	87	-0.331721	-1.40989	0.0246407	0.201049
HP_GAIT_IMBALANCE	48	-0.367476	-1.40955	0.0485232	0.201305
KEGG_BIOSYNTHESIS_OF_UNSATURATED_FATTY_ACIDS	22	0.470656	1.44727	0.0544747	0.201781
REACTOME_TNFR1_INDUCED_NF_KAPPA_B_SIGNALING_PATHWAY	33	-0.416913	-1.42305	0.0672098	0.201815
HP_CLEFT_LIP	172	-0.294661	-1.40869	0.00902935	0.201954
GOBP_REGULATION_OF_CELL_CELL_ADHESION_MEDIATED_BY_CADHERIN	16	-0.477571	-1.40874	0.102725	0.202045
GOBP_HEAD_DEVELOPMENT	612	-0.260519	-1.40877	0	0.202177
HP_RENAL_DUPLICATION	23	-0.444776	-1.40784	0.07393	0.202912
GOBP_VESICLE_MEDIATED_TRANSPORT_IN_SYNAPSE	162	-0.297584	-1.40768	0.00884956	0.20297
HP_ABNORMALITY_OF_THE_CEREBRAL_CORTEX	365	-0.271662	-1.40755	0.00443459	0.20297
REACTOME_FRS_MEDIATED_FGFR3_SIGNALING	15	-0.506528	-1.41936	0.0823293	0.20306
GOBP_RESPONSE_TO_DIETARY_EXCESS	15	0.586463	1.60904	0.0254403	0.203906
GOCC_PRC1_COMPLEX	15	-0.498205	-1.40656	0.0918367	0.203943
GOBP_CELLULAR_LIPID_CATABOLIC_PROCESS	187	0.344613	1.60999	0	0.203949
REACTOME_SMAD2_SMAD3_SMAD4_HETEROTRIMER_REGULATES_TRANSCRIPTION	35	-0.404652	-1.41957	0.0518962	0.203994
HP_ABNORMALITY_OF_THE_HYPOTHALAMUS_PITUITARY_AXIS	274	-0.278154	-1.40662	0	0.204037
GOBP_HEART_MORPHOGENESIS	192	-0.293461	-1.40498	0.00668151	0.204574
GOCC_TELOMERASE_HOLOENZYME_COMPLEX	20	-0.463495	-1.40506	0.0821053	0.204643
HP_BILATERAL_TONIC_CLONIC_SEIZURE	227	-0.28592	-1.40561	0.00681818	0.204721
HP_PALPEBRAL_EDEMA	32	-0.411227	-1.40548	0.0607967	0.204731
HP_LONG_PALPEBRAL_FISSURE	65	-0.342946	-1.40508	0.0414079	0.204787
HP_DISTAL_LOWER_LIMB_MUSCLE_WEAKNESS	46	-0.375393	-1.40577	0.0539419	0.20483
GOBP_POSITIVE_REGULATION_OF_RESPONSE_TO_ENDOPLASMIC_RETICULUM_STRESS	33	-0.409019	-1.40563	0.0657371	0.20486
HP_ABNORMALITY_OF_THE_UPPER_RESPIRATORY_TRACT	327	-0.275637	-1.40512	0.00232558	0.204898
GOCC_SPECIFIC_GRANULE_LUMEN	52	0.429962	1.60487	0.00385356	0.205035
HP_ABNORMALITY_OF_THE_PYLORUS	109	-0.318439	-1.40513	0.0214592	0.20505
GOBP_POSITIVE_REGULATION_OF_POSTTRANSCRIPTIONAL_GENE_SILENCING	27	-0.433019	-1.40442	0.072	0.205075
GOBP_ESTABLISHMENT_OF_CELL_POLARITY	127	-0.310177	-1.40426	0.0179775	0.205098
HP_ABNORMAL_FACIAL_EXPRESSION	121	-0.311866	-1.4041	0.0148936	0.205167
HP_BICORNUATE_UTERUS	39	-0.38956	-1.40375	0.0727651	0.205313
GOCC_CELL_CORTEX	250	-0.281063	-1.40379	0.00904977	0.205433
HP_ABNORMALITY_OF_OCULAR_SMOOTH_PURSUIT	55	-0.355173	-1.40349	0.0533881	0.205512
GOCC_KINESIN_COMPLEX	44	-0.376212	-1.40321	0.0696202	0.205731
GOBP_STEROID_METABOLIC_PROCESS	237	0.330314	1.60717	0	0.205781
GOMF_OXIDOREDUCTASE_ACTIVITY_ACTING_ON_THE_CH_CH_GROUP_OF_DONORS	56	0.421009	1.60529	0.00181818	0.20586
HP_HAND_CLENCHING	20	-0.457589	-1.40244	0.083503	0.206562
GOCC_VESICLE_LUMEN	279	0.326213	1.60307	0	0.206668
HP_NEVUS	105	-0.321519	-1.40224	0.026087	0.20668
GOBP_REGULATION_OF_LEUKOCYTE_MEDIATED_CYTOTOXICITY	64	0.400111	1.60564	0.00782779	0.206788
HP_SKIN_NODULE	93	-0.323597	-1.4019	0.0277778	0.206977
GOBP_PROTEIN_K48_LINKED_DEUBIQUITINATION	28	-0.414253	-1.40121	0.0779221	0.207197
GOMF_UBIQUITIN_LIKE_PROTEIN_TRANSFERASE_ACTIVITY	388	-0.268192	-1.40092	0.0023753	0.20726
HP_PROGRESSIVE_PROXIMAL_MUSCLE_WEAKNESS	16	-0.491677	-1.40123	0.0881148	0.207333
HP_ABNORMALITY_OF_SUBCUTANEOUS_FAT_TISSUE	41	-0.385415	-1.40061	0.0441501	0.20735
GOBP_REGULATION_OF_SYNAPTIC_VESICLE_EXOCYTOSIS	46	-0.379054	-1.40097	0.0668058	0.207364
GOBP_REGULATION_OF_RAS_PROTEIN_SIGNAL_TRANSDUCTION	176	-0.295857	-1.40131	0.0111111	0.2074
GOBP_REGULATION_OF_PHOSPHATIDYLINOSITOL_3_KINASE_ACTIVITY	50	-0.367323	-1.40069	0.0366599	0.207408
HP_URINARY_INCONTINENCE	135	-0.306241	-1.4014	0.00824742	0.207455
GOMF_ESTROGEN_RECEPTOR_BINDING	37	-0.396566	-1.40036	0.0605428	0.207519
GOBP_REGULATION_OF_SENSORY_PERCEPTION	22	-0.442989	-1.39987	0.0826613	0.20779
GOCC_CELL_CORTEX_REGION	37	-0.395875	-1.39995	0.0571429	0.207851
HP_LOWER_LIMB_AMYOTROPHY	43	-0.379765	-1.39957	0.0578159	0.208
HP_ABNORMAL_FEMALE_REPRODUCTIVE_SYSTEM_PHYSIOLOGY	240	-0.281071	-1.39905	0.00936768	0.208039
GOBP_CELLULAR_RESPONSE_TO_ESTRADIOL_STIMULUS	30	-0.403308	-1.39906	0.0820734	0.20819
HP_ABNORMALITY_OF_THE_CURVATURE_OF_THE_CORNEA	231	-0.283623	-1.39908	0.00222222	0.208332
GOBP_ESTABLISHMENT_OF_ENDOTHELIAL_BARRIER	46	-0.373526	-1.39913	0.0517647	0.208413
HP_POSTURAL_INSTABILITY	60	-0.346844	-1.3983	0.0442105	0.208897
GOBP_DNA_CONFORMATION_CHANGE	244	-0.283846	-1.39793	0.00438597	0.208915
REACTOME_RESOLUTION_OF_D_LOOP_STRUCTURES_THROUGH_SYNTHESIS_DEPENDENT_STRAND_ANNEALING_SDSA	26	-0.430971	-1.41356	0.0649895	0.208939
GOCC_RIBONUCLEOPROTEIN_GRANULE	220	-0.286111	-1.39799	0.00655022	0.209013
GOBP_CELLULAR_RESPONSE_TO_IONIZING_RADIATION	61	-0.348846	-1.39809	0.0371991	0.209019
GOMF_PROMOTER_SPECIFIC_CHROMATIN_BINDING	49	-0.365162	-1.39738	0.0314465	0.209482
GOBP_PROTEIN_MODIFICATION_BY_SMALL_PROTEIN_CONJUGATION_OR_REMOVAL	999	-0.248056	-1.39722	0	0.20957
GOBP_MOTOR_NEURON_AXON_GUIDANCE	25	-0.424023	-1.39704	0.0942623	0.209634
GOBP_REGULATION_OF_CELLULAR_RESPONSE_TO_STRESS	604	-0.256661	-1.39588	0	0.210044
HP_ARTERIOVENOUS_MALFORMATION	51	-0.364832	-1.39557	0.0393013	0.210122
GOBP_HISTONE_DEACETYLATION	70	-0.340717	-1.39652	0.0360169	0.210158
GOBP_COPII_COATED_VESICLE_CARGO_LOADING	15	-0.491222	-1.39602	0.103306	0.210162
GOBP_NEGATIVE_REGULATION_OF_ORGAN_GROWTH	26	-0.423131	-1.3959	0.0698152	0.210174
HP_PROMINENT_NOSE	71	-0.343016	-1.39637	0.033195	0.210185
GOBP_NEGATIVE_REGULATION_OF_CYTOSKELETON_ORGANIZATION	132	-0.306228	-1.3956	0.0172786	0.21025
[truncated: 7,311 more rows]

## Sheet: GSEA_41KD-SCR
NAME	SIZE	ES	NES	NOM p-val	FDR q-val
[truncated: 8,990 more rows]

[truncated: 2 more sheets: GSEA_DKD-SCR, GSEA_column_info]
