# Supplementary material for: BHLHE40/41 regulate microglia and peripheral macrophage responses associated with Alzheimer’s disease and other disorders of lipid-rich tissues
Source: Nat Commun. 2024 Mar 6;15:2058. doi: 10.1038/s41467-024-46315-7 (PMC10917780; doi:10.1038/s41467-024-46315-7)
Supplement: Supplementary file 11 — Source data [file 41467_2024_46315_MOESM11_ESM.xlsx]

## Sheet: Figure1A
	PTMA	PTMS	TREM2	PGAM1	ATPIF1	COX5A	PHACTR1	PSAP	PLEK	PLD3	CORO1B	PLIN2	PGK1	LAMP2	TCEB1	TCEB2	PHPT1	PLEKHB2	ATP5A1	ATP5F1	ATP5G1	ATP5G3	LGALS1	S100A11	ATP5E	ATP5I	PPDPF	ARRDC3	YWHAQ	YWHAZ	H3F3B	GSTO1	PEBP1	ATP1B1	ATP1B3	ZFP36	TUBA1A	TUBA1B	TMED10	UQCR10	UQCRC2	FKBP1A	UBE2I	ARHGAP18	RGS1	RHOB	RHOC	GTF3A	TMEM59
LPXN	0.787289	0.670614	0.83243	0.660123	0.57987	0.733728	0.625341	0.860229	0.610057	0.615237	0.63344	0.63654	0.67444	0	0.682971	0.720664	0.596672	0	0	0.705475	0.546095	0.672189	0.700837	0.66762	0.757117	0	0.732242	0.62644	0.533195	0.653399	0.702158	0.727144	0.729568	0.868908	0.637143	0	0.767192	0.906845	0.576467	0.713814	0.549224	0	0.583288	0	0.676194	0.644289	0.578966	0.675382	0.70604
NR1H3	0.661473	0	0.585757	0.572552	0	0	0.561069	0.697812	0.544895	0.463451	0.494495	0.514147	0.551802	0.581068	0	0	0	0.429304	0	0	0	0	0.727749	0.543	0.58221	0	0.526096	0.625434	0.4759	0	0	0.64445	0	0.723212	0	0.485763	0.60265	0.541798	0	0	0	0	0.44271	0	0	0.707346	0.594169	0.505631	0
JDP2	0.649999	0.536213	0.63065	0.52938	0	0.498289	0.625864	0.620852	0.592208	0.56483	0.542937	0.492575	0.559931	0.611826	0	0	0.56958	0.459309	0	0.571476	0	0.495055	0.619163	0.648364	0.712629	0.719273	0.587476	0.57551	0.602311	0.502196	0	0.573876	0.603931	0.546809	0	0.633681	0.575099	0.619231	0	0	0.568704	0.601438	0.429328	0.568872	0.685937	0.679336	0.542318	0.545777	0.566134
RUNX1	0.840574	0.553021	0.649361	0.551912	0.587092	0.56314	0.649204	0.647524	0.56599	0.55215	0.484398	0.494028	0	0.612731	0.511117	0.636006	0	0.482234	0.461617	0.505443	0.511391	0.595495	0.73596	0.791293	0.756002	0.699305	0.880818	0	0.679254	0.520526	0.677869	0.577745	0.625598	0.653567	0.565602	0.492624	0.634294	0.660397	0.56363	0.667804	0.46705	0	0.507283	0.599051	0.581914	0.587344	0.534622	0.560771	0.615818
MITF	0	0.541713	0.570874	0.556754	0.610869	0.647067	0.685894	0	0	0.624533	0.704827	0.810318	0.616358	0	0	0	0	0.71497	0	0	0	0.617141	0.737425	0.760876	0.769821	0.573056	0	0.629783	0.598736	0	0	0.539422	0	0.692667	0.609813	0	0.638836	0	0	0	0	0	0	0.577293	0	0	0.618927	0.670158	0
EID1	0.952276	0.569675	0.623592	0.43165	0.428795	0.622383	0.560794	0.793674	0.476918	0.492361	0.478171	0.539478	0.540999	0.701648	0	0.636977	0.563143	0.465273	0.485869	0.509225	0.636051	0.492845	0.538529	0.746984	0.676229	0.65564	0.722342	0.523997	0.582917	0.485265	0.88552	0.628278	0.585699	0.629409	0.478467	0.523054	0.662141	0.811795	0.540138	0.771276	0.494066	0	0.407591	0.633443	0.677745	0.424029	0.537337	0.540468	0.724449
MEF2A	0.85517	0.621677	0.849787	0.521482	0.425795	0.564988	0.594356	0.563958	0.513363	0.631446	0.628956	0.574452	0.547945	0.603921	0.491826	0.560105	0.659698	0	0	0	0	0.48187	0.653787	0.734656	0.697684	0.702657	0.812202	0.642242	0.530606	0.617444	0.989182	0.496222	0.598251	0.92879	0.671221	0.835962	0.562683	0.724876	0.489068	0.437846	0.48419	0.465147	0.449842	0.593361	0.737955	0.756337	0.514792	0.568929	0.510587
SRA1	0.552449	0.532924	0.569935	0.533084	0	0.460664	0.520112	0.615015	0.466883	0.577057	0.614486	0.502542	0.566852	0.49632	0	0	0.569267	0.474963	0	0	0.514967	0.482426	0.733415	0.713652	0.681936	0.645257	0.595424	0.613861	0.537513	0.531903	0.554384	0.844538	0.512139	0.587362	0.516063	0.515801	0.553764	0.640855	0.549893	0.579033	0	0	0.612356	0	0.559855	0.839487	0.5104	0.539323	0.584659
MEF2C	0.955314	0.663182	0.730603	0.699202	0.450183	0.573451	0.73684	0.811332	0.640466	0.768922	0.67068	0.570509	0.538514	0.505025	0.620835	0.635004	0.732646	0.571982	0.442006	0.529402	0.557464	0.550155	0.697159	0.885913	0.899072	0.749434	1	0.616348	0.713357	0.568599	0.739168	0.600339	0.752687	0.660825	0.691399	0.621253	0.721911	0.745234	0.62549	0.797893	0.493463	0	0.464199	0.643481	0.598793	0.527096	0.61535	0.608429	0.558042
IFI16	0.87928	0.581372	0.579623	0.504276	0.436437	0	0.560227	0.536816	0.657969	0.519354	0	0.491566	0.469142	0.570461	0.531351	0.818879	0	0.490746	0	0.488996	0	0.598404	0.508177	0.624717	0.498458	0.656367	0.589189	0	0.57302	0.481417	0.52885	0.445429	0.519979	0.614415	0.585541	0.607742	0.603585	0.612428	0.530481	0.549654	0.490814	0	0.439014	0	0.735127	0.66569	0.487877	0.449806	0.626144
SCAND1	0.910746	0.698356	0.700366	0.634839	0.663118	0.635664	0.733494	0.794939	0	0	0.626101	0.619669	0.596918	0.708131	0.513944	0.767594	0.69799	0.668091	0.536466	0.673727	0	0.703017	0.707848	0.859532	0.760383	0.638001	0.681055	0	0.677674	0	0.76284	0.714952	0.711465	0	0.582634	0.609829	0.658491	0.745254	0.709458	0.797121	0.641974	0.573339	0.517667	0	0.792996	0.675321	0.615676	0.687701	0.677933
TCF7L2	0.767839	0.554585	0.645208	0.581035	0	0.505903	0.497599	0.645253	0	0.475514	0	0.69662	0	0	0	0.757699	0	0	0	0.585948	0	0.525709	0.667058	0.725572	0.573462	0.673165	0	0.516476	0	0	0	0.644663	0.552668	0.586041	0.782824	0	0.717782	0.583145	0.562492	0.577882	0	0	0	0.545439	0.633489	0.638006	0.447145	0	0.642942
NRIP1	0.734923	0.539849	0.698062	0.54468	0	0.544338	0	0.623543	0.533409	0	0.443065	0.488882	0.519999	0.484407	0	0.596463	0.52024	0.499135	0.478314	0.432804	0.656345	0.467462	0.522942	0.734277	0.536198	0.745982	0.564259	0.552763	0	0.420862	0.577272	0.609374	0.655778	0.644684	0	0	0.728066	0.637751	0.474767	0.55145	0.461478	0	0.442791	0.618377	0.625939	0.481161	0.496748	0.492927	0.743435
MAFB	0.673565	0	0.738694	0.694138	0.575007	0.715498	0.622303	0.733343	0.62434	0.572269	0.624512	0.58587	0.61886	0.648951	0.569061	0.623835	0	0.588186	0	0.548896	0	0	0.609616	0.702208	0.626801	0.697471	0	0.768532	0.772578	0.743603	0.863653	0.557682	0	0.941229	0.702039	0.730927	0.669013	0.68622	0.609606	0	0	0	0.572005	0.601856	0.696821	0.607141	0.62105	0.727884	0.648066
BHLHE41	0.835492	0.545119	0.695333	0.6023	0	0	0.651813	0.630707	0.68106	0.677721	0	0	0.736837	0.586291	0.676147	0.756527	0	0	0.62138	0	0.732295	0.730722	0.641808	0.75311	0.847203	0.727936	0.790584	0.643286	0.713868	0.63839	0.769522	0.578406	0.544342	0.590029	0.666021	0.702306	0.73838	0.775275	0.660027	0	0.563117	0	0.575685	0.700203	0.737611	0.667521	0.483403	0.668714	0.605022
ZMYND11	0.681624	0.385177	0.428823	0.530833	0	0.525076	0.465984	0.583392	0	0	0.456654	0.455335	0	0	0	0	0.470785	0	0	0	0	0.444608	0.513922	0.427379	0.578091	0.503399	0.388257	0.439926	0.420448	0.419246	0.598032	0.61358	0.432429	0.621883	0.444546	0	0.424867	0.419879	0	0.473584	0.424076	0	0.338537	0.412346	0	0	0.403694	0	0.436562
CITED2	0.77876	0.590981	0.749347	0.677351	0.551649	0.574568	0.67721	0.686935	0.614938	0.646446	0.622277	0.635534	0.568307	0.669422	0	0.627828	0	0.610887	0.585032	0	0	0.570954	0.66279	0.844942	0.714121	0.720332	0.62435	0.748529	0.54367	0.535934	0.65767	0.755013	0.687386	0.628123	0.647225	0.837542	0	0.739237	0.564604	0	0	0	0.549091	0.640084	0.831131	0.739296	0	0	0.609464
CREB3L2	0.805962	0.67786	0.78706	0.674581	0	0.770024	0	0.809883	0.702802	0.721522	0.702472	0.696012	0.765899	0.693085	0	0	0.771701	0.761522	0	0	0.799196	0.781155	0.677893	0.817541	0.828608	0.790108	0.725826	0.766682	0.683793	0.768648	0.806337	0.872363	0.70555	0.682871	0.827229	0.872203	0	0.776257	0.832281	0.778415	0.692125	0	0.699093	0.720076	0.99254	0	0.726397	0	0.63969
NCOR1	0.98507	0.785114	0.935555	0.741868	0.644279	0.759276	0.669194	0.731138	0.738799	0.745121	0.754874	0.743298	0.697023	0.647621	0	0.797222	0.866189	0.746339	0.671165	0.773102	0	0.864218	0.782873	0.917327	0.908337	0.874476	0.793637	0.665553	0	0.677618	0.778767	0.743085	0.841348	0	0.781399	0.880226	0.758094	0.84053	0.772027	0.761167	0.669375	0.833823	0	0.690857	0.797249	0.73915	0.702854	0.866706	0.72973
TSG101	0.938521	0.753551	0	0.785969	0.779944	0.721341	0	0.768253	0.697922	0.704966	0.741065	0.692364	0.740574	0.682736	0	0.755423	0.722141	0.648436	0	0.726141	0.74432	0.871744	0.76558	0.905376	0.726971	0.722524	0.81335	0.721424	0.688209	0.778345	0.80298	0.748025	0.762817	0.706853	0.71737	0.744516	0.708493	0.810043	0.794459	0.817129	0.733716	0.658694	0.650589	0.7142	0.776751	0.79747	0.74297	0.782078	0.775824
CTNNB1	0.864969	0.73169	0.81416	0.684032	0.587435	0.68246	0.650595	0.758826	0.690717	0.598674	0	0.646407	0.618225	0.719747	0.579987	0.778098	0.727557	0.611103	0	0	0.986229	0.704821	0.780961	0.80085	0.827317	0.742955	0.633732	0.753369	0.541558	0.678598	0.635942	0.777861	0.64465	0.756015	0.629522	0.705705	0.590708	0.792336	0.580978	0.681682	0.650557	0.673936	0.627359	0.577031	0.741079	0.657815	0.656095	0.596973	0.600319
REL	0.603393	0.536278	0.577813	0.50241	0.555898	0.475322	0.594977	0.648901	0.527777	0.513532	0	0	0.494036	0.568555	0.590503	0.532563	0.502484	0.467315	0	0.533099	0.566608	0.590666	0.568502	0.523085	0.672358	0.555395	0.606273	0.488076	0.623711	0.621387	0.601831	0.516279	0.559072	0.729799	0.561659	0.700262	0.572201	0.576395	0.542553	0.747826	0.501054	0.460717	0.482932	0.906913	0.750187	0.661618	0.573879	0.530327	0.624256
KLF7	0.96369	0.478939	0.602017	0	0	0.545386	0.543713	0.74482	0	0.527529	0.525783	0.474547	0.478752	0.631911	0	0.811841	0.719982	0.466252	0.601072	0	0.630231	0.524446	0.500938	0.836133	0.686794	0.610064	0.676637	0.454745	0.562941	0	0.671138	0.546499	0.552789	0.550261	0.562534	0.529167	0.69925	0.669915	0.469276	0.614705	0.473289	0	0	0.502975	0.584947	0.575804	0	0.575282	0.786805
YBX3	0.713354	0.60697	0.563397	0.561831	0	0.666419	0.874312	0.647566	0.580471	0	0.584567	0.541369	0.600559	0.608912	0.486381	0.539214	0.599453	0.556248	0	0.504326	0.53925	0.482812	0.542751	0.666663	0.603864	0.621785	0.515606	0.672757	0.705108	0.597734	0.637768	0.628396	0.635662	0.746025	0.522836	0.670231	0.726784	0.623512	0.597145	0.591979	0.543373	0.552214	0.634251	0	0	0.563813	0.539097	0	0.587348
SOX4	0.579476	0.6178	0.675097	0.539593	0.505727	0.484174	0.672653	0.654535	0.585414	0	0.529367	0.500765	0.527823	0.528605	0.480505	0	0.548592	0.464629	0.490664	0.619039	0	0	0.833464	0.549608	0.604384	0.62057	0.539405	0.666599	0.583473	0.530143	0	0.533294	0.530712	0.709574	0	0.526391	0.539854	0.677654	0	0.494595	0.524514	0.598456	0.505715	0.582322	0.6457	0.597305	0.515105	0.529306	0.59544
ZEB2	0.885533	0.664437	0.721408	0.682864	0	0.686095	0.726996	0.789447	0.615955	0.551445	0.659525	0.553121	0.65334	0.618781	0.627975	0.662955	0.664412	0.592552	0.59085	0.635959	0.622865	0	0.632016	0.906563	0.672991	0.617043	0.889743	0.706978	0.667317	0.599113	0.644465	0.69692	0.616739	0	0.6434	0.765766	0.881045	0.792649	0.606339	0.837718	0.571972	0.62061	0.58308	0.569047	0.809118	0.644283	0.692329	0.687333	0.732623
TCF4	0.549405	0.525152	0.550134	0.495374	0.390984	0.44853	0.496102	0.43793	0.481759	0.430563	0	0.508889	0.458877	0.549779	0	0	0	0.515688	0.40173	0.502335	0.394752	0.43641	0.598861	0.520393	0.474712	0.545711	0.574423	0	0.499738	0.387055	0.469578	0.597232	0.378142	0.6023	0.446255	0.486434	0.513207	0.5302	0.482199	0.436788	0.40752	0	0.413307	0.406981	0.515575	0.524261	0.468159	0.465724	0.445446
IRF1	0.88392	0.78315	0.754731	0.754504	0	0	0.791389	0	0	0.810168	0.861436	0.714784	0.770266	0	0.702141	0.698213	0.783257	0.717551	0	0.725233	0	0.763999	0.823668	0.879408	1	0.863294	0.860226	0	0.688499	0.701221	0.797494	0	0.757605	0.67266	0.828605	0.933407	0	0.859058	0	0.710561	0	0	0.732794	0.763221	0.836698	0.798653	0	0.822709	0.633437
HIPK2	0.883244	0.774339	0	0	0	0.573886	0.773981	0.66303	0	0.628433	0.649121	0.731089	0	0.777662	0.672541	0.662401	0	0.710086	0	0	0	0.683928	0	0.651547	0.65281	0.58618	0.747566	0.745411	0.807378	0	0.721036	0.703532	0.632149	0.752432	0.738494	0.697358	0.687231	0.703094	0.597772	0	0	0.577123	0	0.821478	0.74084	0	0	0	0.644167
MLXIPL	0.852609	0.546796	0.745629	0	0.559537	0.610478	0.704829	0	0.778997	0.576141	0.564449	0	0	0.542946	0.480735	0.818984	0	0.517537	0.539797	0.592391	0.576585	0	0.64872	0.817238	0.647142	0.609415	0.761138	0	0	0.598041	0.594686	0.603062	0.634036	0.586214	0.715918	0.581163	0.681002	0.707509	0	0.67933	0	0	0	0.579578	0.660089	0	0.620921	0.55993	0.591838
CEBPD	0.766344	0.553349	0.682529	0.566236	0.485219	0.556745	0.644442	0.735727	0.629952	0.564	0.525305	0.495044	0.546034	0.685663	0.535055	0.746854	0.544054	0.582084	0.46512	0.634886	0.557748	0.564189	0.567131	0.783043	0.737223	0.694011	0.559323	0.519492	0.535871	0.568869	0.790726	0.610971	0.65942	0.740578	0.571679	0.743849	0.704782	0.783485	0.657057	0.651506	0.529386	0.574551	0.500858	0.531714	0.97692	0.820985	0.541328	0.569817	0.644592
BACH1	0.869343	0.625218	0.815649	0.531981	0	0.536182	0.580183	0	0.720189	0	0.621822	0.499086	0.531504	0.594276	0	0	0.404711	0.509686	0	0	0.527576	0.442288	0.510187	0.595161	0.623381	0.732773	0.711675	0.562737	0.811575	0.553869	0.706622	0.592254	0.763603	0.87298	0.483621	0.636563	0.687899	0.712225	0.566456	0.536828	0.464825	0	0	0.564369	0.816395	0.603872	0.57715	0.543465	0.5566
HNRNPAB	0.914478	0.715115	0.736772	0.677834	0.620653	0	0.859946	0.798876	0.629653	0	0.651108	0.677548	0.591633	0	0	0.753849	0.733565	0.630636	0	0.748369	0	0	0.725187	0.961129	0.832497	0.718143	0	0.676622	0	0	0	0.762423	0.72278	0.57568	0.649868	0.800886	0.748446	0.757711	0.648433	0.776903	0.651375	0	0.595853	0.712247	0.784827	0.692106	0	0.793798	0.713828
SPI1	0.919568	0.512227	0.562152	0.518502	0.462684	0.52505	0.546948	0.675322	0.517671	0.537872	0.538452	0.447028	0.499475	0.564201	0.569925	0.661737	0.574904	0	0.626062	0.575633	0.532984	0.560231	0.577714	0.800769	0.606161	0.608319	0.793689	0.500083	0.541791	0.468805	0.801003	0.770412	0.624874	0.566652	0.579331	0.711082	0.598547	0.671768	0.556872	0.620065	0.510202	0.440045	0.450473	0.589699	0.870941	0.71264	0.55087	0.583119	0.646126
IRF7	0.911066	0.544374	0.798318	0.618174	0.542674	0.664468	0.628352	0.831625	0.535003	0.67882	0.67213	0.597241	0	0.620232	0.547449	0.650722	0.742088	0	0.591812	0	0	0.788738	0.633983	0.697455	0.798114	0.718958	0.661367	0.67342	0.666261	0.608245	0.752676	0	0.647353	0	0.617048	0.631112	0	0.814155	0.648094	0.720401	0.659896	0	0.50689	0	0.655931	0	0.631017	0	0.756774
NR4A1	0	0	0.561312	0	0	0	0.553576	0	0.583008	0	0	0	0	0	0	0.44472	0	0	0	0	0.546139	0.506214	0	0.473685	0.532729	0.51354	0.578802	0.522726	0.55159	0.554833	0.670767	0	0	0	0.553375	0.825994	0	0.474502	0	0.467876	0	0	0	0	0.743524	0.756603	0	0	0.610065
AIP	0.915169	0.513935	0	0.501349	0	0	0.647215	0.658887	0.504834	0.517268	0.486571	0.496216	0.60764	0.495505	0	0.58279	0.492902	0	0	0.562168	0	0	0.59473	0.684	0	0.554438	0.739336	0.576096	0.504632	0.501234	0	0.522282	0.592834	0.520242	0.576377	0	0.646595	0.694564	0.57374	0	0.592964	0	0.518861	0.62771	0.728309	0	0	0.491524	0.589065
RALY	0.956469	0.650633	0.89707	0.700483	0	0.753738	0.812473	0.734597	0.592655	0.646324	0.755688	0.786796	0.602696	0.682822	0	0.815519	0.68166	0.63589	0.603849	0.506157	0.654349	0.684353	0	0.802073	0.944433	0.67909	0	0.70199	0.799378	0.703775	0.72294	0.587653	0.66967	0.744831	0.704022	0.737228	0.632837	0.818123	0.665974	0.955733	0.732305	0	0	0.712525	0.677537	0.778965	0.639509	0.763103	0.706856
N4BP2L2	0.911047	0.702645	0.786064	0.596078	0.604215	0.644571	0.796522	0.725242	0.499126	0.683911	0.863143	0	0.622389	0.562832	0.67886	0.657075	0.725535	0.573607	0.557946	0.520704	0.616415	0.7181	0.773006	0.899885	0.918235	0.772626	0.685994	0.676359	0.603541	0.5862	0.724682	0.679137	0.642739	0.565952	0.583174	0.698732	0.658407	0.889542	0.538188	0.707817	0.606691	0.651639	0.608347	0	0.729658	0.624837	0.624328	0.739141	0.592929
NUCKS1	0.827974	0.601639	0.693411	0.631188	0.484613	0.7023	0.658577	0.773958	0.669516	0.597707	0	0.559612	0.558665	0.613648	0	0.615871	0.637885	0.537371	0.623948	0.554738	0.857589	0.682438	0.629071	0.780978	0.651024	0.663388	0.760904	0	0.640856	0.55719	0.628852	0.535857	0.743637	0.606908	0.618632	0.622868	0.62405	0.722203	0.60629	0.610942	0.529455	0.486529	0.554855	0.66137	0.676261	0.632265	0.521006	0.571784	0.62783
ELF1	0.837122	0.535908	0.847676	0.589798	0.459952	0.540392	0.601025	0.670549	0.452853	0.553428	0.518367	0.503594	0.453766	0.463101	0	0.507187	0.49441	0.439307	0.673865	0.494348	0.517278	0.554394	0.542873	0.857733	0.710498	0.581194	0.69216	0.526106	0.724957	0.512693	0.642169	0.594292	0.632008	0	0.517972	0.753609	0.61081	0.631714	0.499089	0.571834	0.440263	0.458901	0.422435	0.656433	0.6235	0.567548	0.514108	0.611224	0.596428
LPIN2	0.977317	0	0	0.638144	0	0.625145	0.658455	0.622666	0.633037	0.644593	0.55845	0.595828	0.620796	0.590952	0	0.725329	0.603301	0.582615	0	0.464253	0.614124	0.544915	0.635826	1	0.654701	0.589654	0.989118	0	0.727585	0.467484	0.788628	0.69531	0.64211	0.684639	0.684505	0.667591	0.67113	0.653418	0.64296	0.573488	0.538576	0	0	0.574352	0.74642	0	0	0.54807	0.576353
EGR1	0.727005	0	0.578761	0.535647	0.489712	0.577959	0.688963	0.611392	0.479476	0.523602	0	0.703842	0.52181	0	0	0.501787	0.471858	0	0	0.594245	0.550934	0	0.59078	0.661738	0.735344	0.598353	0	0.540241	0	0	0.838391	0.636205	0	0	0.587941	0.962326	0.543269	0.609998	0.456192	0.601405	0	0	0	0	0.744842	0.787962	0	0.50316	0.568724
MXD4	0.868571	0.648092	0.750794	0.634737	0	0.581652	0.671288	0.654215	0.525602	0.621198	0.574258	0	0.626525	0.653093	0.563388	0.792183	0	0.582656	0	0.67223	0.60879	0.623024	0.678579	0.772614	0.911976	0.640373	0.620908	0	0.586358	0.753569	0.615734	0.711675	0.557179	0.633752	0.678473	0	0.570839	0.686987	0.633709	0.617623	0.566042	0.602924	0	0.560292	0.659898	0.752169	0.57206	0.6152	0.57323
JUND	0.856142	0.680553	0.681233	0.70367	0.604755	0.666742	0.619747	0.693774	0.690609	0	0.75892	0.639433	0.659237	0.755192	0.612256	0.727121	0	0	0.62564	0.564204	0.687521	0	0.6711	0.874235	0.802195	0.708031	0.65663	0.770345	0.639266	0.67534	0.706109	0.811506	0	0.711761	0.750231	0.773861	0.728418	0.759919	0.570779	0.682679	0.626791	0	0.583171	0	0.769015	0.860748	0.632392	0.639914	0.685964
RBPJ	0.785604	0.647483	0.790062	0.69718	0.523361	0.582077	0.741171	0.694276	0.604962	0.612051	0.563279	0.510488	0.634554	0.6487	0.608507	0.680938	0.622551	0.672092	0.600158	0	0	0.602014	0.633807	0.81709	0.830137	0.777651	0.793458	0.684956	0.704516	0.539286	0.673828	0.653505	0.844631	1	0.697634	0.609497	0.542868	0.747182	0.588758	0.690859	0.651403	0	0.545976	0.633635	0.582041	0.562911	0.674893	0.739627	0.697005
JUNB	0.583367	0.507836	0.607138	0.604687	0.458514	0.589044	0.621329	0.576443	0.516166	0.564732	0.559687	0.680379	0.619426	0.567992	0.491122	0.515715	0.477366	0.537454	0.524629	0.528761	0	0	0.582959	0.77878	0.587406	0.585825	0.552841	0.653903	0.537565	0.536582	0.791696	0.605809	0.536413	0.65675	0.648916	1	0.722517	0.641439	0.453582	0.588814	0.449429	0.644104	0.545314	0.610578	0.958425	0.836995	0.527489	0.524654	0.545965
HIF1A	0.685272	0.495495	0.617983	0.613183	0.532253	0.541398	0.572173	0.660899	0.588407	0.536644	0.618378	0.793154	0.544019	0.642773	0	0.711011	0	0.563416	0	0.57663	0.61265	0.552775	0.536977	0.722453	0.53798	0.529816	0.530942	0.537374	0.567869	0.661992	0.567083	0.69483	0.592406	0.750507	0.87485	0.583416	0.634276	0.623879	0.540521	0.570933	0	0.45093	0.525156	0.560049	0.711255	0.590318	0.49028	0.484781	0.585055
STAT3	0.698587	0.612124	0.721626	0	0.563898	0.70394	0.601779	0.635799	0.668285	0.565499	0.614389	0.544947	0.528459	0.607159	0.570575	0.802696	0	0	0.58357	0.597353	0	0	0.616735	0.807858	0.682001	0.639033	0.550999	0.606479	0.548628	0.607936	0.613071	0.575248	0.592154	0.679835	0.684816	0.726641	0.558116	0.731674	0.564457	0.724363	0.554262	0	0.579438	0	0.678803	0	0.519098	0.642641	0.683122
DDX5	0.611464	0	0	0.587343	0.527254	0.617366	0.584489	0.561507	0.575669	0.560601	0.529153	0.606668	0.5024	0.605703	0.561407	0.618917	0.567748	0	0.496647	0	0.695644	0.566845	0.542544	0.771348	0.725422	0.638643	0.717219	0	0.625249	0.547779	0.647493	0.641062	0.661791	0.65568	0.591883	0.720998	0.713653	0.678961	0.641461	0.615464	0	0.571394	0.523465	0.55474	0.955214	0.744478	0.538794	0.585908	0
CSRNP1	0.812261	0	0.756035	0	0	0.751943	0.753452	0	0.56018	0.650498	0	0.742894	0	0.731471	0	0	0	0.600615	0	0	0	0	0	0.675028	0.67396	0	0.638001	0	0	0.622541	0.907131	0.671822	0.694246	0.717102	0.643561	0.837515	0.713933	0.63002	0	0.559103	0.575472	0	0	0.813382	0.797159	0.739113	0.591913	0	0
ID2	0.606133	0.482196	0.847471	0	0.526718	0.615357	0.581323	0.6558	0.711147	0.609538	0.537897	0.529086	0.559789	0.633966	0	0.547415	0	0.572022	0	0.533593	0.577103	0.565876	0.603085	0.655617	0.675763	0.719895	0.635877	0.684156	0.825471	0.556016	0.749635	0.592395	0.544365	0.642724	0.573416	0.945084	0.743666	0.61534	0.568203	0.593093	0.607717	0.547889	0.558815	0.780482	1	0.801978	0.570238	0.595009	0.614807
ELK3	0.712659	0.606614	0.717852	0.560997	0	0.645531	0	0.670195	0.623739	0.638135	0.666252	0	0	0	0	0	0.605308	0.559118	0	0	0	0.599178	0	0.736974	0.711982	0.577601	0.762156	0.582466	0	0.609753	0.685376	0.67558	0	0.550112	0.6497	0	0	0.67837	0.674277	0.617096	0.586008	0	0.555912	0.766935	0.724996	0.601575	0.627293	0.676116	0.625704
FOS	0.632315	0.567377	0.592959	0	0.534973	0.482394	0.548391	0.604551	0.530471	0.495389	0.458296	0	0.512363	0.543301	0.495437	0.53942	0.525439	0.487136	0.493933	0	0.651975	0.619366	0.533257	0.616838	0.580564	0.525909	0.561999	0.576882	0.556266	0	0.676009	0.515558	0.621894	0.525828	0.49388	0.859707	0.568956	0.595082	0.595924	0.531067	0.479517	0.505388	0.438868	0.536221	0.928727	0.757598	0	0.505669	0.533638
CREB1	0.884259	0.769537	0.782	0.743643	0.727822	0.82068	0.752844	0.746232	0.70079	0	0.725628	0.75566	0.727131	0.685407	0	0.704127	0	0.713877	0.789569	0.733728	0	0.79893	0.707472	0.95296	0.892554	0.824629	0.725571	0.740337	0.673245	0.787484	0.912677	0.806764	0.73016	0.72185	0.70622	0.842619	0	0.815282	0.672125	0.841624	0	0.794428	0.581597	0.734835	0.752343	0.7086	0.67783	0.747397	0.762228
PURB	0.942389	0	0	0	0	0.682285	0.782416	0.830172	0.666924	0	0	0.724303	0.635559	0	0	0	0.769199	0	0	0	0.770698	0.65832	0.743083	0.860511	0.838654	0	0	0	0.625864	0	0.845375	0	0.813163	0.860489	0.747113	0	0.742146	0.793629	0.659614	0	0.675195	0	0	0	0	0	0.691857	0.708075	0
CEBPA	0.726325	0.5803	0.829606	0	0	0.519892	0	0.706562	0.571515	0.570721	0.516182	0.512559	0.681897	0.530806	0.555483	0	0.620492	0.510952	0	0.575979	0.533914	0	0.663334	0.760098	0.52665	0	0	0.501745	0.678263	0.636344	0.662408	0.684261	0.701615	0.542332	0.603615	0	0.612549	0.810382	0.494586	0	0	0	0.542254	0	0.723038	0.605019	0.616039	0.465788	0.650287
NFE2L2	0.89259	0.842413	0.949619	0.666526	0.742133	0.681476	0.739197	0.790569	0.655271	0.730117	0.899278	0.635481	0.700714	0.702322	0.662078	0.735989	0.776123	0.687099	0	0.670025	0	0.767295	0	0.865924	0.744809	0.731487	0.679273	0	0.658141	0.679461	0.759276	0.707838	0.736476	0.664781	0.716876	0.869186	0.732334	0.940897	0.633958	0.834746	0.729612	0	0.672669	0.679346	0.795162	0.638066	0.725731	0	0.624124
XBP1	0.604848	0.573358	0.616893	0.608569	0.570129	0.564875	0.600516	0.614802	0.698825	0.530427	0.51341	0.575184	0.618915	0.59433	0.887172	0	0.522718	0.553662	0.522854	0.528091	0.518901	0.526166	0.621504	0.676038	0.616902	0.665727	0.596376	0.590617	0.577833	0.61682	0.607352	0.554623	0.605911	0.647325	0	0.593732	0.630422	0.609656	0.689778	0.551512	0.526484	0.579598	0.549029	0.575085	0.735754	0.67673	0.549494	0	0.638451
CREB5	0.665267	0.537373	0.864058	0	0	0.357503	0	0.611814	0	0.473136	0	0	0.396049	0.592539	0	0	0	0	0	0	0	0	0.738791	0	0	0.574371	0.659406	0	0	0	0	0	0.606223	0.759566	0	0.377397	0.768038	0	0	0	0	0	0	0.546754	0	0.406247	0	0	0
NACA	0.829648	0.439268	0.75523	0.529475	0.534006	0.528986	0.474641	0.739282	0.428457	0.428612	0.59818	0.463856	0.442183	0.387999	0.372549	0.472962	0.491948	0.385111	0.562827	0.421008	0.492478	0.570736	0.602312	0.807107	0.789778	0.502775	0.536174	0.525921	0.419415	0.462269	0.546273	0.505251	0.617293	0.42208	0.465936	0.422586	0.418126	0.673568	0.364214	0.664574	0.403373	0.394351	0.422301	0.399149	0.48541	0.442951	0.458145	0.647301	0.449984
ZBTB7A	0.984912	0	0.711353	0.792336	0.718956	0	0.721083	0.805365	0.738595	0	0	0.671883	0.690108	0	0	0	0.702597	0.706595	0	0	0.782316	0.782592	0.71162	0.798238	0.900745	0.652072	0.74871	0	0	0	0.792942	0.633576	0	0.765929	0	0.774351	0.71151	0.785804	0.640402	0.890969	0.64423	0	0	0.677091	0.750379	0.688113	0.668446	0	0.73431
IKZF1	0.8905	0.555668	0.685851	0.553818	0	0.536336	0.636703	0.794017	0.580152	0.543665	0.594966	0.507061	0.61121	0.872589	0	0.725698	0.589794	0.528122	0.553951	0.559394	0.710983	0.654005	0.575597	0.737298	0.690571	0.611457	0.669228	0	0.598783	0.60202	0.701441	0.521927	0.729622	0.621978	0.684877	0.707038	0.658271	0.660732	0.556439	0.632861	0.53284	0	0.507698	0.63408	0	0	0.630246	0.539346	0.890705
MAF	0.761195	0.641775	0.794377	0.572751	0.479303	0.704029	0.645692	0.647397	0.639882	0.543158	0.634574	0.535336	0.528428	0.729605	0.551877	0.602565	0.639834	0.62657	0.479757	0.529221	0.548515	0.492238	0.630791	0.806885	0.62496	0.602611	0.691608	0.610394	0.542201	0.504614	0.610765	0.756521	0.574634	0.825952	0.613314	0.638314	0.735575	0.736713	0.4755	0.570942	0.525891	0.501566	0.493327	0.551568	0.75481	0.618722	0.522884	0.565673	0.519784
ATF3	0.718443	0	0.972365	0.677646	0	0	0.646772	0	0	0	0	0.798999	0.518571	0	0	0	0	0	0	0	0	0	0	0.592025	0	0	0	0	0.547902	0	0.68249	0	0	0.685512	0	0.784534	0	0.847076	0	0	0	0	0	0.623368	0.691833	0.813067	0.655898	0	0
POU2F2	0.912156	0.492073	0.813648	0.595298	0.532077	0.654956	0.597962	0.766412	0.686255	0.559368	0.511177	0.607972	0	0.74065	0.552411	0	0	0.659187	0.563079	0.558729	0.596688	0	0.568147	0.832185	0.748146	0.806782	0.73831	0	0.709959	0.567433	0.663438	0.690188	0.822671	0.871097	0.544007	0.614479	0.834913	0.747694	0.650363	0	0.51066	0.536159	0.506387	0.562631	0.609217	0	0.584752	0	0.616928
CEBPB	0.608012	0.539761	0.647561	0.538837	0.509035	0.528365	0.605173	0.570545	0.594806	0.520132	0.564712	0.478278	0.472571	0.515392	0.510928	0.629554	0.501316	0	0.456056	0.493483	0.51384	0.457028	0.541322	0.713695	0.638703	0.667944	0.494207	0.510459	0.56515	0.485201	0.709396	0.604851	0.54216	0.633619	0.538037	0.91967	0.633036	0.583797	0.587472	0.542128	0.476947	0.521609	0.469904	0.517472	0.853279	0.798307	0.455666	0.491111	0.61638
PCBP1	0.888236	0	0.804995	0.547573	0.585442	0.650481	0.596763	0.782465	0.523788	0.674369	0.513915	0	0.522324	0.632238	0.508905	0.656428	0	0.488632	0.624995	0.527373	0.602811	0.582286	0.770211	0.796071	0.620425	0.631821	0.889246	0.596446	0	0.594027	0.609727	0.66585	0.662545	0.658122	0.563614	0.555056	0.601878	0.674037	0	0.644858	0.486549	0.47077	0.506174	0	0.620133	0.521287	0.542276	0.580406	0.674106
NFATC2	0.792596	0.496346	0.656016	0.571991	0.483256	0.601508	0.699796	0.556586	0.580736	0	0.525628	0.609388	0	0.552371	0.54406	0	0	0.533365	0	0	0.644015	0	0.663901	0.721396	0.734111	0	0.620743	0	0.693002	0.624128	0.710694	0.652222	0.528539	0.64631	0.612764	0.610534	0.693077	0.544147	0.499624	0.544282	0.502116	0	0.458851	0.737837	0.869845	0	0.485603	0	0
RERE	0.942566	0.541728	0.688949	0.545068	0.619742	0.593492	0.589894	0.778003	0.587181	0.591029	0.533341	0.518143	0.588121	0.491714	0	0.72068	0	0.495778	0.55659	0.546871	0	0.590412	0.730559	0.88833	0.884875	0	0.704693	0.569503	0.554209	0.498207	0.85191	0.561611	0.523783	0.55822	0.546513	0.520362	0	0.667409	0	0.819028	0.538021	0.554309	0.489813	0.569838	0.654339	0.689743	0.565098	0.651581	0.552635
NR4A3	0	0	0	0	0	0	0.496773	0	0	0	0	0	0	0	0	0	0	0	0	0	0	0	0	0	0	0	0	0	0	0.493771	0	0	0	0	0.541973	0.741061	0	0	0	0	0	0	0	0	0	0	0	0	0
PPARG	0.49938	0	0	0	0	0	0.444888	0	0	0.363021	0	0.473652	0	0.428779	0	0.441432	0	0	0	0	0	0	0	0.43659	0	0	0	0	0	0.426462	0.478377	0	0	0.699638	0.653701	0	0.490423	0	0	0	0	0	0	0.425609	0	0.361285	0	0	0.409394
DRAP1	0.844581	0.507371	0.778427	0.68722	0	0.670662	0.723307	0.850524	0.606581	0.538053	0.649715	0.551461	0.608641	0.516562	0.621227	0.657274	0.607504	0.532822	0.570643	0.584	0.622562	0.642802	0.796743	0.887473	0.742007	0.552333	0.698676	0	0	0.557415	0.620958	0.662605	0.665031	0.55164	0.656219	0	0.721049	0.774076	0.626474	0.708212	0.633916	0.513973	0.61005	0	0.556304	0.638416	0.604019	0.61334	0.662122
HMGA1	0.706443	0.595925	0.672446	0.582145	0	0.661247	0.600887	0.558782	0.552907	0	0.564503	0.576125	0.473472	0.481314	0	0	0.698251	0.57415	0	0.55089	0	0.602247	0.704549	0.669284	0.697642	0	0	0.600347	0.627276	0	0.569714	0.627133	0.531381	0.75516	0.582202	0.598141	0.783188	0.67687	0	0.645869	0.566889	0	0.62432	0.589435	0.661153	0.680331	0.561899	0.59384	0.646232
[truncated: 412 more columns]

## Sheet: Figure1B
	Nceh1	Gm2000	Lpcat2	Igf1	Scpep1	Capg	Ccl3	Cd63	Cd68	Cd72	Cd74	Cd84	Cd34	Cd52	Ccr5	Atp1a3	Timp2	Atp5j2	Marcks	Actr3b	Rpl35a	Rpl37a	Gstm5	Gsto1	Rpl18a	Rpl10a	Rpl13a	Rpl27a	Myo1e	Cmtm6	Bcl2a1a	Bcl2a1d	H2-D1	H2-K1	Fau	Rps15a	Gba	Grn	Rps27a	Itgax	B2m	Ank	Axl	Cd9	Tyrobp	Cpd	Man2b1	Mif	Hexa
Sox4	0.441772	0	0.800606	0.673901	0.475797	0.504925	0	0.579635	0.436642	0.500862	0.61295	0.364225	0	0.611972	0.776522	0	0	0	0.636296	0	0	0	0	0	0.548012	0.68589	0	0	0.399505	0.631247	0	0.490539	0.655395	0	0.538321	0.590127	0	0.4742	0	0.498782	0	0.58634	0.63801	0.516812	0	0	0	0.557376	0
Junb	0.592533	0.558781	0.564658	0.657089	0	0	0.593825	0.693931	0.660116	0.75094	0.664086	0	0	0.743995	0.617557	0.581174	0.698184	0.54668	0.894118	0	0.756436	0.680051	0	0.514256	0.864244	0.638923	0.672426	0.691595	0	0	0.660535	0.685325	0.763936	0	0.756384	0.671485	0.541692	0.884774	0.726704	0	0.816016	0	0.766151	0.743217	0.706462	0	0.649498	0.898748	0.694975
Elf1	0	0	0.954974	0	0	0.916942	0	0.867745	0.919163	0	0.920769	0.660172	0	0.881908	0.820618	0	0.741	0	0.725786	0	0	0	0	0	0	0.837175	0	0	0.77607	0.752887	0	0.819837	0.939583	0.778088	0.915623	0.801106	0	0	0.822222	0.986828	0.866786	0	0.895127	0.902713	0.790712	0	0	0.917501	0
Nr4a1	0	0	0	0.638375	0	0.59493	0	0.620036	0.730696	0.789648	0.611577	0	0	0	0	0	0.748448	0	0	0	0.658242	0.623194	0	0	0	0	0	0.659976	0	0	0	0.67439	0	0	0.645577	0.850681	0	0.869753	0.662211	0	0.814025	0	0	0.715302	0	0	0.729936	0	0.726714
Maf	0.628895	0.560623	0.662117	0.813297	0.71946	0.721866	0.718205	0.790341	0.668357	0.805353	0.675998	0.603043	0	0.806914	0.84766	0.746649	0.773333	0.50862	0.887814	0.556618	0.572566	0.665923	0.564015	0.520106	0.655397	0.630433	0.506324	0.71476	0.663137	0.579091	0.702253	0.726855	0.636735	0.756912	0.679432	0.706455	0.59971	0.84366	0.718587	0.6814	0.770371	0.632333	0.83331	0.741858	0.690451	0.623894	0.677224	0.645962	0.677292
Tsg101	0.791906	0	0.79136	0.902999	0.682035	0.883634	0.748239	0.917306	0.971417	0.766706	0.871423	0.777098	0.952276	0.853505	0.779463	0	0.923191	0.778256	0	0	0.861274	0.893206	0	0	0.824943	0	0	0.860417	0.795244	0.811167	0.715541	0	0.865135	0.76578	0	0	0	0	0.963946	0.834092	0.926735	0	0.896561	0.947324	0.912456	0	0.925484	0	0
Rel	0	0	0.598222	0.840403	0	0.812202	0.826703	0.909399	0.820991	0	0	0	0	0.917698	0.807914	0.645989	0.795714	0.691473	0.832784	0	0.825404	0	0	0	0.858177	0.782386	0.611686	0	0.766549	0.648296	0.813127	0	0.867488	0.698255	0.842597	0.817143	0	0.979928	0.763415	0.807237	0.820453	0.814525	0.971395	0.824341	0.762824	0	0	0.82346	0.882845
Nfatc2	0.482574	0.595201	0.547221	0.542567	0	0.438731	0.561033	0.589999	0.551662	0.441138	0.559474	0	0.403046	0.620581	0.517381	0	0	0	0.432907	0.655987	0	0.481243	0	0.4564	0.509685	0.464984	0	0.506571	0.58961	0.468207	0	0	0.630264	0	0	0.427173	0.341246	0.45856	0	0.546383	0.616814	0.586913	0.487449	0.593308	0.588669	0.515775	0	0.596177	0.64836
Hif1a	0.736523	0.710879	0.810145	0.90195	0.674321	0.734056	0.834643	0.864946	0.808188	0.579361	0.856666	0	0.564047	0.738775	0.579151	0.786216	0.605236	0.442698	0.57556	0.746856	0.70184	0.726987	0	0.672613	0.827531	0.760614	0	0.560621	0.873927	0.606941	0.398235	0.45034	0.70402	0.566708	0.786556	0.624006	0.701706	0.588923	0.622612	0.894583	0.802888	0.916942	0.830292	0.892051	0.915664	0.461609	0.510222	0.897322	0.845554
Tcf7l2	0.441601	0.5881	0.523313	0.676885	0	0.638004	0.558985	0.725314	0.740873	0.494387	0.527582	0.376469	0.503393	0.64146	0.600212	0.627205	0	0	0.761904	0	0.531763	0.575006	0.32789	0.500014	0.623413	0.598553	0.399869	0.570964	0.433354	0	0.446772	0	0.612866	0.464947	0.646034	0.675065	0	0.590911	0.670307	0.547703	0.687445	0.56227	0.622964	0.749972	0.688455	0.406429	0.573087	0.736956	0.627598
Lpin2	0.609873	0	0.756309	0.876751	0	0.759761	0.698885	0.812095	0.813447	0	0.830207	0	0	0.922662	0.7214	0.65702	0.690009	0.762146	0.707317	0	0	0	0	0.620553	0.81765	0.87169	0	0.679141	0.941367	0	0	0	0.835269	0.637986	0	0.781471	0.594108	0.592085	0.759346	0.828831	0.886787	0.775334	0.850613	0.733331	0.879385	0	0	1	0.77965
Nfe2l2	0.50821	0	0.600605	0.901866	0.51439	0.760457	0.628025	0.709803	0.589218	0.55666	0.882789	0	0	0.801385	0	0.937142	0.605262	0.540255	0.559979	0	0	0.768572	0.400573	0.432669	0.683881	0	0	0.527611	0.695368	0	0.547137	0.597676	0.801128	0.649892	0.681619	0	0.567446	0.547718	0	0.794655	0.729764	0	0.73911	0.660547	0.744109	0.567403	0.500108	0	0.653507
Lpxn	0.738731	0	0.824173	0.756086	0.707009	0.865178	0	0.847244	0.8548	0.813975	0.758341	0.680719	0	0.772185	0.718361	0.73142	0	0.685463	0	0.815826	0.754871	0.835619	0	0.655204	0.754639	0.746052	0.70108	0.814927	0.726636	0.808902	0	0.659235	0.751056	0.822626	0.76129	0.811002	0.624783	0.666205	0.799078	0.816863	0.813517	0.723693	0.82496	0.885457	0.855706	0.778887	0	0.70745	0
Ddx5	0.649973	0.631987	0.788281	0.849017	0.617	0.770098	0.679183	0.822604	0.835882	0.629995	0.657783	0.592499	0.667675	0.745423	0.702145	0.648351	0.836451	0.606244	0.6217	0.720494	0.847215	0.894046	0	0.509369	0.816836	0.776466	0.811462	0.833863	0.649029	0.603107	0.535125	0.633602	0.725464	0.58829	1	0.880406	0.523855	0.60841	0.789053	0.686337	0.79424	0.724145	0.83184	0.727282	0.795292	0.567331	0.595715	0.800423	0.634402
Scand1	0	0.583842	0	0.821131	0.573273	0.706475	0.564361	0.801321	0.682279	0	0	0.584393	0	0.70542	0.59471	0	0.631176	0.543643	0.5941	0	0.728611	0.666748	0	0.551174	0.702753	0.627941	0.591293	0.677129	0	0.595183	0.641371	0	0.664153	0.667715	0.704725	0.717585	0.593997	0.679003	0.711505	0	0.672697	0.550252	0.666148	0.723972	0.639928	0.631152	0	0.616016	0.688158
Bhlhe41	0.624726	0	0	0.676934	0.672345	0.742526	0.756467	0.640963	0.715267	0.700574	0.725834	0.567797	0	0.817829	0	0	0	0	0.752673	0	0	0	0	0.594054	0.77109	0	0.646628	0.692672	0.598503	0.716565	0	0	0.845318	0	0	0	0	0.555699	0	0.537772	0.742045	0	0.712929	0.801411	0.728304	0.750696	0	0.908339	0.686531
Eid1	0	0	0	0.558929	0	0	0	0.561669	0	0	0.593896	0.449414	0	0.5285	0	0	0.525568	0	0	0.888898	0.519103	0.587125	0	0.426498	0.539742	0.535026	0.50598	0.55655	0	0.394764	0.549449	0	0	0.464974	0.554149	0.555173	0	0.487447	0.52359	0.568436	0	0.68813	0.502125	0	0	0	0.483426	0	0.514124
Tcf4	0.821379	0.557851	0.848888	0.790384	0	0.709121	0	1	0.8206	0.67598	0.830575	0	0	0.775164	0.610501	0	0.643952	0	0.753015	0.756574	0.805862	0	0	0.661367	0	0.732925	0	0	0.828196	0.557582	0	0.659393	0	0.589653	0.76291	0.64408	0	0.839633	0.620587	0.906816	0.86061	0	0	0	0.734171	0	0	0	0
Mafb	0.554463	0.46412	0.620379	0.597719	0.435804	0.63617	0	0.789359	0.691931	0	0.531884	0.601525	0.451778	0.839919	0.668371	0	0.695396	0	0.633659	0	0	0.571312	0.508195	0	0.685335	0.718408	0.59148	0.639807	0	0.544748	0.724388	0.667793	0.453134	0.620208	0.964378	0.936426	0.425831	0.728024	0.858008	0	0.712237	0.488299	0	0.578382	0.783752	0	0.504037	0.540636	0.716332
Hnrnpab	0.715505	0.560313	0	0.74723	0	0.768854	0.667347	0.728518	0.87311	0.64519	0.687686	0	0	0.669879	0	0	0	0	0.665411	0	0	0	0	0	0.698077	0.590254	0.589216	0.62585	0.735621	0	0.634467	0	0.627581	0	0.612117	0.630796	0	0.639421	0.694392	0.726782	0.706446	0.572069	0.671856	0.887728	0.727836	0	0.608825	0.692304	0.642358
Nucks1	0	0	0.681198	0	0	0.853614	0.669698	0	0.856232	0.762131	0.845447	0	0	0.85172	0.813721	0	0	0.65951	0.824442	0	0	0.82019	0	0	0.894665	0	0.616588	0.775647	0	0.722935	0	0.79542	0	0.679313	0.79654	0.732575	0.698726	0.776702	0	0.82644	0	0	0.964073	0.728458	0	0.728273	0.642865	0.79507	0.824362
Mef2c	0.61637	0	0.659426	0.775187	0	0.64852	0	0.808242	0.656543	0.698164	0.664578	0.569685	0.483139	0.720118	0.63314	0.657815	0	0.569594	0.772682	0	0	0	0	0.566009	0.758973	0	0	0.665573	0.602323	0	0	0	0.889745	0.627867	0	0	0.65826	0.68336	0	0.679993	1	0.685244	0.73417	0	0	0	0	0.710064	0
Mef2a	0.740582	0.754981	0.76021	0.968669	0.638023	0.93051	0.857673	0.89372	0.820815	0.69867	0.823078	0.51031	0.641423	0.857586	0.70599	0.921309	0	0	0.925667	0.775052	0	0.77781	0	0.652313	0.871661	0.785686	0.586854	0.744007	0.805569	0.668918	0	0.701852	0.813615	0.672896	0.785903	0.687386	0.774328	0.761139	0.634006	0.907888	0.767544	0.825151	0.935738	0.868114	0.817478	0.565917	0.667786	0.893904	0.7878
Xbp1	0.616064	0	0	0	0	0.626677	0	0.93535	0.715133	0.73046	0.721905	0	0	0	0.712052	0	0.640979	0	0.881932	0	0.721073	0.756136	0	0	0.732417	0.687309	0.674582	0.724863	0.691513	0.61228	0.591961	0	0.589178	0	0.759687	0.703428	0.530617	0	0.743035	0	0.603789	0	0.743873	0.764826	0.646802	0.631453	0.581231	0.693506	0.613006
Spi1	0.559034	0	0.91135	0.835185	0.535331	0.820382	0.629701	0.762955	0.638161	0.731773	0.74598	0	0	0.945485	0.734485	0	0.642761	0.646669	0.737207	0.62361	0	0.730066	0	0	0.611149	0.640118	0.54498	0	0.604592	0.843134	0.799972	0.690998	0.735708	0.691741	0.725275	0.630717	0	0.601085	0.659111	0.706145	0.759409	0.650594	0.79571	0.724236	0	0	0.575673	0.651297	0.626898
Hipk2	0	0	0	0.595661	0.512699	0	0	0.678929	0.600297	0.533807	0	0	0	0	0.603854	0.733668	0	0	0.523172	0	0.759342	0.721909	0	0	0.602333	0.682315	0	0.577705	0	0.534114	0	0	0.720524	0	0.682271	0.676795	0	0	0.705797	0.851877	0.646706	0	0.665101	0.562893	0.71969	0.589043	0	0	0.58527
Cebpb	0.644768	0	0	0.808876	0.513247	0.721723	0.546831	0.675888	0.720874	0.847994	0.641187	0.705023	0	0.611901	0.803335	0	0.738421	0	0.728244	0	0.656306	0.663846	0	0.474141	0.702341	0.591914	0.575063	0.664766	0	0	0.590967	0.605515	0.696993	0.521577	0.78906	0.644135	0.478264	0.805077	0.693645	0	0.682688	0	0.879528	0.812574	0.670387	0	0	0	0.774444
Fos	0	0	0	0.631424	0.477564	0.708511	0.55406	0.653181	0.620047	0.835015	0.600301	0	0	0	0	0	0	0.5458	0.657883	0	0.752147	0	0	0	0.743454	0.77183	0.709226	0.720195	0	0	0.701049	0.724067	0	0.674955	0.647071	0.707864	0	0.630251	0.722878	0	0.717794	0	0	0.764884	0.786554	0.613418	0	0	0
Cebpd	0.778518	0	0	0.811566	0	0.68741	0.839632	0.768547	0.700205	0.642523	0	0	0	0	0	0.661456	0	0	0	0.794993	0.737473	0	0	0.619704	0.773705	0.770795	0	0	0.783054	0	0	0	0	0	0.801639	0.74779	0	0	0.795407	0.812383	0	0.814681	0.876546	0.705157	0.851395	0	0.572872	0.811901	0.935776
Naca	0.701553	0.518939	0.658835	0.802069	0.601307	0.686406	0.60375	0.728303	0.804683	0.547458	0.613458	0.614418	0	0.697752	0.598197	0.771536	0.646379	0.539066	0.943118	0	0.801485	0.736035	0.468091	0.539666	0.937643	0.858186	0.919241	0.874032	0.607666	0.522543	0.550844	0.648501	0.656757	0.720447	0.81381	0.93498	0	0.875461	0.879246	0.690509	0.775562	0.615147	0.852307	0.704618	0.827918	0.596588	0.618109	0.648693	0.70881
Zeb2	0	0	0	0.81568	0	0.723693	0.67256	0.915132	0.818665	0	0.784126	0.648461	0	0	0.666395	0	0.892543	0	0.926635	0	0	0.692419	0	0	0	0	0	0	0	0	0	0.887043	0	0	0	0.727037	0	0.77317	0	0.764077	0.886281	0.685899	0	0.801006	0.741602	0	0	0	0.793019
Pou2f2	0.584011	0.582119	0.707206	0.835219	0.556041	0.926663	0.773769	0.767799	0.78139	0.631634	0.666162	0	0	0.822852	0.783889	0.928827	0.705086	0.630457	0.930553	0.656489	0	0.846276	0	0.453348	0.603815	0.616206	0.572538	0.645501	0.692211	0.537168	0.637343	0.675637	0.710677	0.565821	0.557942	0.643327	0.542806	0.658935	0.656995	0.691556	0.721031	0.799197	0.789066	0.839413	0.8172	0.594685	0	0.763892	0.731192
Sra1	0.699967	0.773788	0.818327	0.880765	0	0.689022	0.963051	0.74777	0.731057	0	0.887713	0.672672	0	0.879639	0	0.569568	0	0	0.850758	0	0.95439	0.876471	0	0	0.912141	0.749219	0	0.934858	0.675587	0	0	0.61731	0	0	0.861947	0.983191	0.64285	0	0.830056	0.657205	0.751228	0.838152	0.791253	0.774643	0.788607	0.82364	0	0	0
Id2	0.524451	0	0.465126	0.737521	0.404136	0.611842	0.57464	0.538963	0	0.535937	0	0.655231	0	0.539674	0.601306	0.493263	0.512675	0	0	0.654549	0	0.433186	0	0.396237	0	0.437583	0	0	0.466463	0.466233	0.574418	0.60045	0.440301	0.403117	0.522981	0.508278	0	0	0.56878	0.458486	0.605005	0.468279	0.634177	0.468331	0.456802	0.554618	0.403049	0.388071	0.458916
Pcbp1	0.752237	0.620417	0.694734	0.914332	0	0.791338	0	0.850777	0.857388	0.726706	0.735719	0.68854	0	0.799048	0	0	0	0.658379	0.869469	0	0.782076	0.776855	0	0	0.793644	0.738258	0.630012	0.829105	0.674809	0	0.517921	0.625967	0.822641	0.623991	0	0.806656	0	0.991072	0.580617	0.739834	0.819808	0.687944	0.913937	0.842545	0.756802	0.543414	0	0.695118	0.689409
Klf7	0.710188	0	0.687043	0.812809	0	0.81875	0.74924	0.818735	0.658124	0	0.769342	0	0.732645	0.856678	0.791698	0.707833	0	0	0.77298	0	0.732448	0.682119	0	0.622606	0.723583	0.740388	0.493098	0.721136	0.707846	0.622904	0	0	0.60384	0.609029	0.731216	0.715653	0	0.749868	0.652804	0.806242	0.662689	0.804517	0.842985	0.841879	0.775493	0.637308	0.609599	0.724334	0.720846
Elk3	0	0	0	0.564113	0.546327	0.676847	0	0	0	0	0.646294	0.528762	0	0.711719	0	0	0	0	0.769297	0.678823	0	0	0	0.544339	0	0	0	0	0	0	0.632444	0.548398	0.7037	0	0	0.682096	0.512363	0	0	0	0.691876	0	0	0.700122	0.818476	0	0	0	0.780793
Ikzf1	0.711408	0.681689	0.849122	0.855076	0.68668	0.82259	0.875157	0.839264	0.814063	0.71174	0.695141	0	0	0.863407	0.795245	0.897677	0	0.687685	0.795505	0.806904	0	0.623073	0	0.580293	0.674717	0.691136	0	0.728187	0.767328	0	0	0	0.710854	0.656009	0.76188	0.72397	0.524767	0.558141	0.700614	0.893006	0.686097	0.714805	0.860339	0.818379	0.812882	0.599078	0.641684	0.735103	0.809596
Mxd4	0.58367	0	0	0.639736	0.543482	0	0	0.678263	0.60069	0	0.536984	0.546129	0	0.69286	0	0	0	0	0.621947	0.775055	0	0	0	0	0	0.587858	0	0	0	0.46113	0	0.619975	0.57218	0	0	0.637472	0	0.627292	0.624274	0.67647	0	0.698466	0.643243	0.600745	0.608481	0	0.516344	0	0.632248
Cited2	0	0	0.599881	0.715417	0.44414	0.548275	0.541883	0.534647	0	0	0.515882	0	0	0.602951	0	0	0	0.493112	0.52963	0	0	0	0	0	0	0.533331	0	0	0	0	0.567128	0	0	0.536504	0.480824	0	0	0.561604	0	0.535698	0.609315	0.557195	0.596572	0	0.604968	0.506421	0	0.464052	0
Rere	0	0.709791	0.693993	0.872398	0.736538	0.84338	0.884152	0	0.818419	0.88371	0.798446	0.59802	0	0.967478	0	0	0	0	0.874945	0	0	0	0	0	0.917561	0	0.740765	0	0	0.887539	0	0.83896	0	0.81239	0	0	0	0.879326	0	0.884163	0.88636	0	0.899247	1	0	0	0	0.893849	0
Atf3	0.746414	0.629615	0.785474	0.859014	0.510633	0.720478	0.759106	0.738836	0.681987	0.624431	0.692782	0.549319	0	0.674268	0.570885	0.864787	0	0	0	0	0.767756	0.840368	0.771963	0.679632	0	0.844666	0	0.659705	0.637511	0.668644	0.612269	0.623743	0.77959	0.593734	0.758972	0.76677	0.498561	0.755874	0	0.763858	0	0	0.776284	0.647935	0.747511	0.716502	0.676582	0.827467	0
N4bp2l2	0.678588	0.688933	0	0	0.636929	0.824783	0	0.732653	0.738046	0	0.715931	0.544225	0	0.730769	0	0	0	0	0.752525	0	0	0.784745	0	0.586928	0	0	0	0	0.774167	0	0	0.773118	0	0	0	0	0.663652	0	0.685395	0.750676	0.831911	0	0	0.736077	0	0.555384	0	0.690233	0.669215
Csrnp1	0	0	0	0.357402	0	0	0.394441	0.28873	0.326137	0.378047	0.321643	0	0	0.381062	0	0	0.370616	0	0	0	0	0	0	0	0	0	0	0	0	0	0	0.348883	0.323524	0.370715	0	0.409018	0	0.328498	0	0	0.345449	0	0	0	0	0	0	0	0.287391
Purb	0	0.701161	0.676189	0.714253	0	0.680463	0	0.560178	0.750529	0	0	0	0	0	0.638014	0	0	0	0.795218	0.780481	0.676806	0.843975	0	0.569623	0	0	0	0.812245	0	0.621195	0	0.691034	0.697871	0.582642	0	0.727114	0.573938	0.73474	0	0.70031	0.664335	0	0	0.677534	0.677895	0.660815	0	0	0.906128
Ybx3	0.396972	0	0.216718	0	0	0.192328	0	0.228024	0.213214	0	0	0	0	0	0	0	0	0	0	0.681041	0.182487	0	0	0	0	0	0.204394	0.203352	0	0	0	0	0.194793	0.174946	0	0.20201	0	0.251947	0.204234	0	0.22406	0	0	0.209191	0	0.248567	0.197358	0.195468	0
Aip	0	0	0	0	0	0	0	0.871464	0.927362	0.907486	0	0	0	0	0	0	0	0	0	0	0	0	0	0.915181	0	0	0	0	0	0	0	0	0	0	0.86998	0.912035	0	0	0.872383	0	0	0	0	0	0	0	0	0	0
Egr1	0	0	0	0.335514	0	0.355364	0.317706	0.35472	0.321057	0.401455	0.403568	0	0	0.334691	0	0	0	0	0.333049	0	0	0.349812	0	0	0	0	0	0	0	0	0	0.37723	0	0.30308	0	0	0	0.332438	0	0.331975	0.35088	0	0	0.429655	0.341394	0.357792	0	0.360092	0.388659
Mitf	0	0.33753	0.579062	0.585029	0.434606	0.510824	0.445014	0.499597	0	0.475837	0	0.549582	0	0	0	0.527918	0.515245	0.435412	0.50155	0	0	0	0	0.481673	0	0	0	0	0	0	0	0	0	0	0	0	0	0.506583	0.536237	0.516203	0.484104	0	0	0.468126	0	0.399286	0	0	0
Creb3l2	0.541843	0	0.557124	0.661227	0	0.605597	0.631481	0	0	0	0	0	0	0.668013	0.548163	0.58134	0	0	0	0.67169	0	0	0	0	0.516894	0.513029	0	0	0.567355	0	0	0.543371	0	0	0	0	0	0	0	0.562655	0	0.628492	0.624966	0.532092	0	0	0	0.514079	0
Bach1	0.717652	0.637726	0.677606	0.910386	0	0.748326	0.718901	0.808229	0.774099	0.684108	0.664397	0	0	0.717397	0.666911	0.786568	0	0.62096	0.685468	0	0.753267	0.672798	0	0.669973	0.802626	0.716694	0	0.696451	0.747667	0.568689	0	0.63258	0.729224	0.642663	0.726251	0.729255	0	0.773592	0	0.914614	0.81749	0.722304	0.860985	0.78628	0.724855	0.609671	0	0.770785	0.709958
Rbpj	0.636962	0	0	0.75991	0	0	0	0.642952	0.717357	0.74132	0.506797	0	0	0	0.466619	0	0.4792	0	0.636415	0	0	0	0	0	0.555808	0.557108	0	0	0	0.466318	0.662293	0	0.644071	0	0	0	0	0.768013	0	0	0	0	0.713591	0.64987	0.713301	0	0.699961	0.755062	0.71229
Nr1h3	0.504253	0	0	0.81256	0	0.478621	0.418036	0.594638	0.507373	0.612479	0.898529	0.412872	0	0.41832	0	0.616879	0	0	0	0	0	0	0	0	0.840083	0.541857	0.444438	0.612527	0.493759	0.510096	0.542781	0.435367	0	0	0.733825	0.513053	0	0.870067	0	0.436792	0.460988	0.350014	0.803034	0.570504	0.450548	0	0	0.503032	0
Creb1	0	0.912678	0	0.898165	0.613516	0	0.740224	0.816926	0.804667	0	0.786918	0	0	0.898627	0.737988	0.855404	0	0	0.79528	0	0.739877	0.795917	0	0	0.932629	0.797198	0	0.866864	0.726629	0.592014	0.624628	0	0	0.624066	0.885997	0.714346	0	0.757302	0.802974	0.965265	0.727705	0.845366	0.889572	0.823293	0.924409	0	0	0.82571	0.726554
Hmga1	0.625134	0.662941	0	0.941983	0.605278	0.721116	0	0.745489	0.740077	0	0.741703	0	0	0.708239	0	0	0	0	0.609881	0	0	0.630936	0	0.695735	0.73107	0.603573	0	0.693626	0.638612	0	0	0	0.694161	0.607388	0.678954	0.634554	0.625739	0.75472	0.619413	0.692446	0.662693	0	0.680949	0.774397	0.703365	0	0	0.638176	0.753575
Jund	0	0.578886	0	0.779608	0.591151	0.801369	0	0.809818	0.666741	0.766497	0.844734	0	0	0	0	0	0	0	0.868746	0	0	0	0.530149	0.556299	0	0	0	0	0	0.662772	0	0	0	0.749658	0	0	0	0.540571	0	0.666376	0.694755	0	0	0.692066	0.723377	0	0	0.674888	0.805206
Pparg	0.730322	0	0	0	0	0.900267	0	0.910226	0.908143	0.69909	0	0.714959	0	0	0	0	0	0	0.924483	0	0	0.645441	0	0	0	0.548411	0	0	0.762907	0	0	0.79096	0	0	0	0	0	0	0	0.919073	0	0	0.90922	0.950209	0.791614	0	0	0	0
Ctnnb1	0.694473	0	0	0.766491	0	0.759278	0	0.785463	0.776715	0.659368	0.75819	0.612058	0.553726	0.828626	0.752799	0.644806	0.678984	0.702787	0.816784	0	0.7203	0.800828	0	0	0.875253	0.706487	0	0	0.657623	0	0	0	0.77538	0	0.713549	0.814563	0	0.764832	0	0.699307	0.680965	0	0.731729	0.801321	0.725638	0	0	0	0.704752
Zmynd11	0.765101	0.663608	0.824561	0.751795	0	0.702944	0.737772	0.818597	0.714311	0	0	0	0.904446	0.806179	0.672765	0	0	0	0.949516	0	0	0	0	0.689478	0	0.856465	0.687055	0.740926	0.816927	0	0	0.722583	0.769626	0.657058	0.765493	0	0.64895	0.752729	0.786821	0.76493	0	0.813011	0.715048	0.812899	0	0	0	0.8976	0.812645
Irf7	0	0	0	0.521857	0.2562	0.451752	0	0.369215	0.397274	0.397863	0.326275	0	0	0.341035	0.445825	0	0	0	0.532001	0	0.397164	0	0	0	0.366351	0	0	0	0	0	0	0.340092	0.365075	0.309886	0.498148	0.46278	0	0.531856	0.495009	0.379153	0.333976	0	0.484309	0.540078	0.394291	0	0.58918	0	0
Drap1	0.692177	0	0	0.851994	0	0.718655	0	0.656925	0.690561	0	0	0.667663	0	0	0	0	0	0	1	0	0	0	0.6877	0	0	0	0	0.739447	0	0	0	0	0.774038	0	0	0	0.663008	0.830246	0	0	0	0	0.740172	0.733321	0	0.813259	0.663216	0	0.704543
Ncor1	0.806403	0	0.752304	0.797537	0	0.806798	0	0	0	0.768152	0.782741	0.676535	0	0	0.761539	0	0.741059	0.707255	0	0	0	0	0	0	0	0	0	0.777351	0	0.693575	0.603417	0.701173	0	0.698153	0.72505	0.779481	0	0	0.842022	0.777757	0	0	0.842893	0.746409	0	0	0.618064	0.787724	0
Nr4a3	0	0	0	0	0	0	0	0	0	0	0	0	0	0	0	0	0.837629	0	0	0	0	0	0	0	0	0	0	0	0	0	0	0.957187	0	0	0	0	0	0	0	0	0	0	0	0	0	0	0	0	0
Creb5	0.35313	0.398851	0.308843	0.512625	0	0.509022	0	0.380786	0	0.407916	0.388508	0	0	0	0	0	0	0	0	0	0.408272	0	0	0	0.437137	0.397144	0.292736	0.350255	0	0	0.403489	0.504891	0	0	0	0.389516	0	0.350125	0.426793	0	0.431721	0	0.427256	0.350214	0	0.412127	0	0	0.396018
Raly	0	0.551372	0	0.661348	0.558148	0.586294	0	0.634391	0	0.55924	0.53636	0.420141	0	0.532795	0.69115	0.654269	0.510473	0	0.651784	0	0.553056	0.52725	0	0	0.704375	0	0	0.555443	0.528249	0	0	0	0.544325	0.538221	0.719059	0.682024	0.49989	0.643441	0.627166	0	0.586347	0	0.717566	0.544669	0.544021	0	0.5853	0	0.475661
Nrip1	0.788945	0	0.693277	0.834251	0.696572	0.889875	0.860816	0.856426	0.892737	0.66827	0.80769	0	0	0.876204	0	0.896449	0.807753	0.57591	0.858756	0	0.731525	0.740638	0	0.637902	0.849198	0.789242	0.568441	0.698024	0	0	0.662598	0.717523	0.765019	0.709002	0.822715	0.743348	0.781047	0.737622	0	0.862896	0.763099	0.810631	0.929326	0.896735	0.797267	0	0.701001	0.864547	0.765915
Mlxipl	0	0.732413	0	0	0	0	0	0.979416	0	0	0	0.532455	0	0	0.698723	0	0	0	0.819803	0	0.908996	0.847431	0	0	0.883861	0.845908	0	0	0	0	0	0	0.711491	0	0.942826	0.778505	0	0	0.900484	0	0.811071	0	0.82994	0.92375	0.940781	0	0.66879	0.89905	0
Zbtb7a	0	0	0	0	0	0	0	0.867616	0.822256	0	0.696291	0	0.572864	0	0.769684	0	0.735741	0.586201	0.994097	0.781966	0.599436	0	0	0.615133	0	0.686568	0	0	0	0	0	0	0.707791	0.583425	0.718527	0.742368	0	0.655292	0.702856	0	0.860411	0.813292	0.799341	0.830682	0	0	0	0.774336	0.737647
Irf1	0.506222	0	0	0.601483	0	0.518436	0	0.550708	0.485793	0	0	0	0	0.462286	0	0.534746	0	0.453028	0.527866	0	0	0.453683	0	0	0.587485	0	0	0.495365	0	0	0	0	0	0.456707	0	0.471377	0	0.456969	0.542088	0.463893	0	0.517377	0	0.584525	0	0.482824	0	0.568348	0.593499
Runx1	0.976654	0	0	0.922531	0	0.930104	0	0.929709	0.914583	0.878632	0.984978	0	0	0.806697	0.756651	0	0	0	0.83608	0	0.918519	0	0	0.78749	0	0	0	0	0.975958	0	0	0	0	0	0	0	0	0	0	0	0.867554	0.94399	0.93521	0.91633	0	0	0.878217	0	0.914272
Stat3	0	0	0	0	0	0	0	0.932386	0.806522	0	0.668801	0	0	0	0	0	0.702927	0	0.803595	0	0.592193	0	0	0	0.781641	0	0	0	0	0	0	0	0	0	0	0	0.491578	0.783669	0	0	0.682559	0	0.937927	0.74177	0	0	0	0	0.688911
Cebpa	0	0.780785	0.709731	0	0	0	0.64131	0	0.726194	0.601673	0.938665	0	0.461385	0	0.571246	0	0	0.600955	0	0	0	0	0	0	0	0	0	0.580795	0	0.532522	0	0	0	0	0	0.684789	0	0	0.67397	0	0	0	0.753099	0	1	0	0	0	0
Jdp2	0	0	0	0	0	0	0	0.682809	0	0	0	0	0	0	0	0	0	0	0	0	0	0	0	0	0	0	0	0	0	0	0	0	0	0	0	0	0	0	0	0	0	0	0	0	0	0	0	0	0
[truncated: 276 more columns]

## Sheet: Figure2
	Figure 2A			Figure 2B
	-log10(P-value of LDSC enrichment)			-log10(P-value of LDSC enrichment)
BHLHE41	2.65861		SPI1	2.7183
SPI1	2.16218		BHLHE41	2.16454
MAF	1.09803		MEF2A	1.77154
MEF2A	1.14013		MAF	1.2777
MAFB	0.79433		MAFB	1.25027
HIF1A	0.563209		MEF2C	1.10248
POU2F2	0.544587		POU2F2	0.902579
JUNB	0.264556		HIF1A	0.296274
MEF2C	0.197274		JUNB	0.210946

## Sheet: Figure3
	Figure 3A			Figure 3B			Figure 3C			Figure 3D
	Proportion of LAM genes with proxy-binding sites at the promoters			Proportion of DAM genes with proxy-binding sites at the promoters			Proportion of LAM genes with proxy-binding sites at the promoters			Proportion of DAM genes with proxy-binding sites at the promoters
BHLHE41	0.725		Bhlhe41	0.394813		BHLHE41	0.688636		Bhlhe41	0.394813
SPI1	0.540909		Spi1	0.32853		SPI1	0.5		Spi1	0.32853
JUNB	0.293182		Junb	0.118156		JUNB	0.270455		Junb	0.158501
HIF1A	0.281818		Maf	0.106628		HIF1A	0.268182		Maf	0.112392
MAF	0.247727		Hif1a	0.0691643		MAF	0.234091		Mafb	0.0778098
MAFB	0.184091		Mafb	0.0662824		MAFB	0.161364		Hif1a	0.0778098
MEF2A	0.147727		Mef2a	0.0605187		MEF2A	0.120455		Mef2a	0.0662824
MEF2C	0.125		Mef2c	0.0518732		MEF2C	0.106818		Mef2c	0.0461095
POU2F2	0.0568182		Pou2f2	0.0230548		POU2F2	0.0409091		Pou2f2	0.037464

## Sheet: Figure4A
gene	BHLHE40-KO vs WT	BHLHE41-KO vs WT	BHLHE4041-DKO vs WT	LAM
SPP1	-0.0514654	-0.350282	-0.0024627	117.112
CHIT1	0.0310385	-0.242308	-1.38818	136.996
CHI3L1	-0.0786086	-0.00889673	-0.673331	42.8987
IL1RN	9.3069e-05	0.117241	0.0548845	31.2954
MMP9	-0.0154814	0.0568665	0.270934	32.4415
PLA2G7	0.0250571	0.0615235	0.668058	93.0358
APOC1	0.000806958	-0.389567	-0.660378	102.729
CTSD	0.0559478	0.0546053	0.356627	89.2538
CAPG	-0.00264533	0.00215475	0.0385571	52.4951
CYP27A1	-0.00238697	0.000961449	-0.0426646	46.5918
APOE	0.00786051	-0.0241426	-0.033509	77.1504
FDX1	0.000456844	-0.00014714	-0.00285867	43.8844
ACP5	0.0111576	0.298763	0.904497	53.2169
LIPA	0.0298248	0.0354487	1.34695	73.0867
FABP5	0.00796697	-0.0397636	0.00978624	70.7385
CSTB	0.00350328	0.0798698	0.252997	58.0096
CD36	0.0124767	0.00535962	0.45675	47.3246
GPNMB	0.00267493	-0.000858941	0.0754873	45.1867
SDC2	-0.0142671	-0.028045	0.10738	28.2219
FBP1	-0.015777	-0.133878	-0.932175	26.7146
CD9	-0.0481912	-0.0774235	-7.56707e-05	38.057
RARRES1	-0.0363725	-0.0188263	-0.00152601	13.4663
TREM2	0.00124563	-0.00573506	0.040855	45.7379
SCARB2	0.011765	0.0610854	1.88294	25.32
CTSL	0.0226168	0.0559522	1.08112	35.3411
LPL	-0.00176151	-0.0613439	0.0387169	19.358
LGALS3	0.00185944	0.0654504	0.0157835	38.0688
CD52	-0.00637589	-0.11872	-0.385332	19.4756
ATP1B1	0.0663161	0.161638	1.63592	21.5895
FUCA1	0.0758427	1.71487	4.75961	19.0999
TIMP3	0.445706	0.731201	4.36056	6.14432
CTSB	0.103845	0.0998509	1.13015	33.013
PLD3	0.135787	0.233405	1.32628	24.5651
CALM3	0.0322033	0.130196	0.807286	21.239
RGCC	0.00115135	0.00271309	-0.244996	12.3222
ALCAM	-0.0172956	-0.00595118	-0.0079644	12.9896
NUPR1	-0.0121002	-0.00199663	-0.0863448	13.1566
MGLL	0.00888956	0.0919942	1.36411	16.4415
ATP6V1F	0.0613513	-5.86201e-05	0.0306265	27.5971
LSP1	-0.00581215	0.299242	-0.00105659	13.3121
GLIPR2	-0.0198009	-0.226408	-0.842498	13.4783
ANXA2	-0.450031	-0.000189523	0.0675096	15.7338
CD68	0.0141693	0.0808209	0.0492131	26.8737
IGSF6	-0.00618989	-0.297844	-0.439708	11.0231
BCAP31	0.0597624	0.8429	2.28271	16.2373
CTSA	0.125742	0.312457	1.78067	11.8719
GUSB	0.00412155	0.0224003	0.0104035	11.4488
LAMP1	0.133429	0.511811	1.30136	14.6887
DBI	-0.0157245	-0.211262	-0.263506	16.5591
PRDX1	-0.00180546	-0.0485737	0.0112186	15.8167
ATP6V0D1	0.00309089	0.0655404	0.428599	10.9205
HSPA5	-0.035182	0.186995	0.99118	9.06879
SPARC	0.019296	0.123632	0.572664	6.87663
SH3BGRL3	0.00570494	-0.0247568	-0.143116	15.1465
C15orf48	0.0197118	-0.000594404	-0.0034491	7.96139
BAX	0.307015	0.467876	0.109751	11.5054
CD63	0.000716679	0.0478702	0.505373	20.6098
ASAH1	0.000579157	-0.0495607	0.00384934	12.8826
UCP2	0.00395342	-0.386586	-0.915195	10.2797
CPM	-0.00448703	-0.000758751	0.0694908	9.94596
LGALS1	-0.00947525	-0.0103009	-0.0105558	15.3215
BRI3	0.26476	1.97443	1.55207	8.93578
DNPH1	0.108154	0.0866506	0.220381	9.16986
BSG	0.131742	0.784978	2.23062	10.3075
PHLDA1	5.43998e-05	-0.412906	-0.630394	9.71325
CALR	-0.0031992	0.27375	1.24402	7.76444
HN1	-0.0049543	-4.8407e-05	0.00288471	10.0025
ATP6AP1	0.00260174	0.0182886	0.137533	8.0967
GSTO1	0.00466054	-0.00787859	0.133365	9.97098
ALDOA	0.033455	0.0615202	0.0762717	11.6238
FGR	-0.0809113	-0.0558219	-0.789614	6.95054
DAB2	0.0474508	1.49072	5.62907	6.21029
CTSZ	0.0424337	0.405028	0.977527	9.25916
SMS	0.00170064	-0.258916	-0.0902042	7.8702
PLIN2	0.102093	-0.0227162	0.0980079	7.37002
ZYX	-0.000181551	0.00139292	-0.0013203	7.71395
HSPB1	-0.00378858	0.000545648	-0.000275784	8.18866
LY6E	0.0340652	0.00421434	0.0103244	6.43963
ATOX1	-0.00119839	0.00705534	0.0296088	9.39441
MSR1	3.71125e-05	-0.00857257	0.42466	7.5492
TSC22D1	0.0322187	0.0998655	1.51527	7.61747
HM13	-0.000258836	0.0419531	0.288518	5.87226
VIM	-0.113105	-0.131818	-0.149584	11.3567
NDUFB9	0.0024004	0.0175204	0.0423572	5.40668
LRPAP1	0.000302749	0.0496618	0.223162	5.90137
ANXA5	-0.034935	0.0285838	0.320466	6.65228
PTMS	0.00843325	1.08349e-05	-0.346495	6.93316
LIMS1	-0.0107947	-0.0719296	-0.0112588	5.67643
P4HB	-0.000576761	0.167807	0.745182	5.62189
NOP10	0.00155925	0.0270391	0.262854	6.22574
A2M	0.0240269	-0.0172108	-0.0188362	5.98213
PLEK	-0.0254149	-1.63121	-1.98624	6.17787
SDF2L1	0.000912479	0.456455	0.0863412	6.50402
M6PR	0.000278432	0.00121314	0.212987	5.4554
PSMA7	0.0017871	0.0557643	0.161041	7.30599
C1orf43	0.0178595	6.14424e-08	0.183954	4.7638
CD59	-0.020634	0.0835132	0.252355	5.5735
PDIA6	-0.0349582	0.00582577	0.321864	6.16425
CYSTM1	0.00278905	-0.152878	3.61156e-05	5.99094
STMN1	-0.0624834	-0.0013101	-0.0108591	5.38467
CITED2	0.0112758	0.430762	0.15789	5.48853
FERMT3	0.0374759	0.0217563	0.319503	5.48973
S100A11	-7.9534e-06	0.0016733	0.0379829	10.1689
C9orf16	0.0979698	0.00114113	0.0324484	4.9563
WDR1	-0.000716356	0.00138725	0.0143043	5.37029
SDS	0.030757	0.208	0.903446	5.06043
SQSTM1	0.01482	-0.0385484	0.00194379	4.55537
DHRS9	-0.0178472	-2.9536	-3.91955	4.9976
TGIF1	0.0136043	-0.00136701	0.0134902	3.32645
LGMN	0.0361759	0.00406415	0.311729	5.14137
USF2	0.00773918	-0.0489288	-0.215099	5.51801
AKR1B1	0.00212455	-0.0170286	0.00121279	4.39081
FKBP8	-0.000138962	7.48804e-05	-0.00372347	4.99965
RHOC	-0.00315648	-0.025481	-0.279963	4.40394
ATP5G3	0.000518504	0.0181079	0.362489	6.45605
ACTR3	-0.0633398	-0.0592369	-0.0324049	5.66044
TMBIM6	-0.00391508	0.018429	0.139931	3.71477
ANXA11	0.00047018	-0.197	-0.254874	4.39893
LRP1	0.000926223	-0.000379725	0.00782841	2.27257
GRN	0.0155273	0.18714	0.320529	4.33955
EIF4G2	-0.285874	-0.0768587	-0.0211642	2.6326
NDUFAB1	-0.000452827	0.0376269	0.0842842	4.25761
H2AFY	0.00115039	-0.01756	-0.193077	5.51382
VDAC1	5.55073e-05	-0.000212898	0.0965858	3.95932
LCP1	-0.0749404	-0.0548447	-0.0871583	3.1897
TIMM8B	0.0246429	0.286935	0.381597	4.45447
LGALS9	0.0302218	-0.0535073	-0.165031	4.25498
LAMP2	-0.00109519	-0.000290718	0.232079	2.36504
PKM	-9.01508e-06	0.118812	0.394271	2.86625
FKBP1A	-0.000177925	0.0143087	0.0767326	3.73956
C4orf48	0.26046	0.73568	0.77588	2.71799
ATP6V1B2	3.79138e-05	5.76687e-05	0.406244	3.74709
GLUL	-0.000147081	-0.236115	-0.154228	3.84229
HSPA8	-0.00010649	0.28997	1.31085	4.33216
HEXB	0.00444539	0.00616084	0.160787	3.41396
CUTA	0.00846898	0.0704642	0.192641	3.78062
TUBA1B	-0.0277105	0.0563939	0.0487142	4.04047
MGAT1	0.0487105	0.0481761	0.072121	3.82896
PGAM1	-0.0056196	0.00430373	0.0393948	4.06593
ARHGDIA	-0.00140713	-2.71791e-05	0.00466639	3.73112
TMED10	-0.00538023	1.68298e-05	0.0567553	2.8982
CTSS	-0.0011178	-2.90828e-06	0.205749	3.20473
SET	-0.0179026	-0.226844	-0.395221	2.08756
CLTA	0.00162387	-0.00456759	0.015772	3.66094
TMEM230	4.10605e-05	0.000705047	0.010887	3.71437
PPDPF	-0.00232067	-0.0149895	-0.0598879	2.66059
LITAF	-0.0711249	-0.00156444	-0.0830291	3.70682
MYL6	0.000623455	-0.00246869	-0.00745348	5.11696
LAMTOR5	0.0114732	0.110022	0.484954	2.54284
CCDC88A	-0.196692	-0.0381322	-0.543753	3.93187
GAPDH	0.0163293	-0.00185303	0.000125957	4.35456
COX14	0.042073	0.257309	0.22246	2.04284
ENO1	0.00106997	0.0149449	0.153491	3.64381
PEBP1	-0.000195561	-0.00132616	0.00815089	3.88099
CFL1	0.00988079	0.0392986	0.016122	3.80368
EVL	0.0851245	0.00278667	-0.00341205	4.93164
ARPC1B	0.043287	0.132996	0.00192021	3.12328
SH3GLB1	-0.412987	-0.19679	-0.0532677	3.90231
SEPW1	8.26247e-05	0.0508457	0.500275	2.19499
PLBD1	-0.0939079	0.74245	0.212011	1.89921
BLVRB	0.0144724	0.527374	3.13199	3.57474
SOD2	-0.0412853	-0.244705	-0.048297	2.70238
PGK1	-0.00537732	0.172041	0.681435	2.01293
PSAP	0.0147746	0.0654144	0.446715	3.1093
RAB1A	-0.000960759	-0.000260373	0.240718	2.94269
NCF2	-0.29856	0.910599	1.14595	2.76177
RHEB	-0.020049	-0.129571	-0.0615112	2.27247
SDCBP	-0.0104864	-0.108182	-0.0014701	3.62924
RNF7	-0.00209785	9.17799e-06	0.00815327	2.63711
TPP1	0.00391463	-0.00097433	-0.0049653	1.88416
NENF	0.167388	1.6084	1.86874	2.68728
EIF5	-0.0406028	-0.0983021	-0.0408476	2.96523
TXN	-0.0215098	0.00728918	0.388102	1.61082
RNH1	0.0233017	0.0905291	0.290203	2.31254
EIF5A	0.000320828	0.0332704	0.115652	2.13704
CHCHD2	-1.37106	-9.31757	-0.383752	2.89729
OSTC	-0.0431321	-0.0177868	0.00520142	2.01512
FTL	0.0183665	0.519289	2.44735	10.7343
ITGB2	0.00894597	0.355204	0.56638	1.9135
NDUFB2	-0.00103271	0.00080388	0.000305438	2.09476
SERF2	0.0370271	0.110631	0.040186	3.59377
APLP2	0.00332226	0.0898094	1.45505	1.18273
H2AFZ	-0.0114052	0.00762144	-0.000585424	1.9442
BEX4	-0.0124789	-0.00846167	0.0601797	2.39781
NDUFAF3	0.00029458	0.00425991	0.00933389	2.8731
TIMM13	0.00404055	0.0102444	0.00408641	2.73398
GPX4	0.0345169	-0.0016315	0.00110156	2.86746
ARHGAP18	-0.080171	-0.015679	-0.00703657	3.19775
PSMB6	0.000740689	0.00253016	0.0178927	1.54845
CREG1	0.0646602	0.0335203	0.408214	2.12311
ARPC2	-0.00266766	0.00129457	0.0998668	2.41364
PSMA4	-0.0504928	-0.191051	-0.0522099	2.13469
FLNA	-0.164595	-0.0112988	-0.0182319	2.34113
SNRPB	-0.000290131	0.00042661	-0.00293263	2.28159
ATP6V0E1	-0.0015923	0.000129065	7.97549e-09	2.85987
BLOC1S1	0.100079	0.30104	0.417022	2.65056
TMED9	0.0224778	0.248435	1.38461	1.84455
IQGAP1	-0.198183	-0.0788494	-1.00762	1.10378
MSN	-0.0536063	-0.0267063	-0.0946886	2.44717
ACADVL	0.106983	0.00161816	0.107093	2.87966
NAGK	0.0063413	-0.468248	-0.387428	2.02178
EMP1	-0.292955	1.28665	0.714285	2.08581
TFRC	-0.0781945	-0.0567777	-0.0594038	1.68926
UQCR10	0.0843096	0.632142	1.25267	1.38677
TALDO1	-0.00727861	-0.0434348	0.00143666	1.85175
YWHAQ	-0.0378661	-0.290852	-0.0557632	1.90355
PRR13	-0.00090514	-0.0010062	-0.0103505	1.68545
C19orf53	0.00691179	0.00252069	0.010384	2.23553
LSM4	0.00189805	0.195109	0.139074	1.08595
SNX3	-0.000212508	0.0459767	0.161329	2.40107
YBX1	0.00654312	0.0499962	0.45037	2.57618
DYNLRB1	-0.00397743	-0.00845915	-0.000279126	1.45357
GUK1	0.00588862	0.0364032	0.0619081	1.78526
TMEM59	9.94338e-05	0.0486874	0.325918	1.19885
FTH1	0.0246487	-0.0433032	-0.00231094	7.23753
RAB2A	-0.0550496	-0.0254347	0.00441394	1.80549
IFI6	-0.00275014	0.00156822	2.82582e-06	2.50163
RAB7A	-0.0682494	-0.0391444	-0.000338691	1.83281
LMAN2	0.0500103	0.758689	2.16737	1.94149
PPP1CA	0.00410023	0.00423413	-0.0148501	1.7795
GYPC	0.239219	-0.0444291	0.0437371	1.23974
PPIA	-0.0123461	-0.0774269	-0.0559513	1.72348
COX8A	0.00561379	0.124664	0.0192744	1.73033
ITGB1	-0.071809	-0.139186	-0.684637	1.88715
MZT2B	0.0312359	0.0010592	-0.488297	1.29141
KDELR2	-0.0222845	-0.0021235	0.000228446	1.81608
UQCRFS1	-0.000786311	-0.0044584	-0.0030596	1.67732
GTF3A	-0.00326421	-0.226288	-0.406473	1.77862
DYNLL1	0.00127357	0.0186089	0.198475	1.27426
HMGN1	-0.00475666	-0.0170003	-0.130152	1.16713
MINOS1	0.125401	0.0865153	0.702018	2.3117
DSTN	-0.118617	-0.0313654	0.00147617	1.27462
VPS29	-0.00511834	-0.0850644	-0.262505	2.30983
TIMP2	0.020554	0.0644207	0.638649	1.54035
RNF13	-0.0113082	-0.153	3.98195e-07	2.21549
PRDX6	0.000113516	-0.3939	-0.85241	0.823172
TMEM147	0.0409314	0.079457	0.593624	1.03346
NEDD8	0.000312947	0.00461527	0.0139247	0.925907
CISD2	-0.0134371	0.000755406	0.0751704	1.86394
TPM4	-0.165697	-0.429049	-0.187457	1.12582
COMT	7.29562e-06	2.26265	3.37071	1.62528
SEC61B	0.000983429	0.0217721	0.0280994	1.12179
SH3BGRL	-0.0197532	-0.178474	-0.0453954	1.48879
HLA-A	-0.0564263	-1.16823	-1.07942	0.776754
CAPZA1	-0.114542	-0.0623111	-0.0205042	1.60242
CDC37	0.00274925	0.029589	0.000209094	1.23783
AKR1A1	0.000108488	-0.000977082	0.000329442	1.62018
PFN1	0.000678956	0.0619399	0.0166869	1.54623
COX5A	0.00758944	0.0112385	0.0876047	1.21422
DDAH2	0.00130748	-0.193308	-0.239521	1.22633
C11orf58	-0.0664713	-0.212137	-0.047722	1.45934
MGST3	-0.000829216	-0.028659	0.0180797	1.19196
CD164	-0.00492847	-0.0106682	-0.146785	0.807502
UBE2I	-0.000622862	-1.89865e-05	-0.00958008	1.15257
POMP	-0.255018	-0.381393	-0.0813496	0.885348
DAD1	0.000964914	0.0851736	0.487419	1.33739
ATP5F1	-0.00330382	-0.00369612	0.000595222	1.12284
CD53	3.85223e-05	-0.00110728	0.0023346	0.97816
TGOLN2	-0.00449579	0.0408783	0.271006	1.05992
LAPTM5	0.0230554	0.21172	0.561766	1.5847
TRAPPC1	0.00453464	0.00826273	1.18794e-09	1.06816
ATP6V1G1	0.0011988	0.0519901	0.942079	1.16791
RABAC1	0.0111568	0.0409256	-0.00241162	0.928152
NDUFS6	0.043615	0.523345	1.08595	1.71423
GNAI3	-0.223248	-0.145822	-0.13737	0.856853
SSR3	-0.144093	-0.25547	-0.0406503	0.975282
RTN4	-3.72519e-07	-7.69243e-05	0.0739156	0.979188
PDIA3	-0.028494	0.000640455	0.0549472	1.08461
CAT	-0.0246129	-0.0197307	-38.1952	1.03299
ABRACL	-0.000240851	0.0762119	1.02046	0.567129
ATP6AP2	-0.0159392	0.0504813	0.365115	0.91523
SSU72	0.0244637	0.0778151	0.000451297	1.07713
ATP6V0B	0.0223721	0.0319792	0.178799	1.00402
ACTB	-0.00379704	0.00293833	-0.0244302	0.8872
SYNGR2	0.0454122	0.000619147	-0.16262	0.907457
GNG5	0.00487707	0.066689	0.0950136	0.9208
PHPT1	0.129302	1.14038	1.23366	0.778038
NDUFC2	0.00750094	0.0143292	0.553946	0.786084
ARPC4	0.000134508	0.00308116	0.0014851	0.881545
TMSB4X	-0.000215453	-0.0580386	-0.244864	3.67851
NPC2	0.0499778	0.200552	0.506589	1.6357
AP2S1	0.0160471	0.257365	0.995226	0.782677
CHCHD10	0.819443	0.637961	0.355547	1.14409
LTA4H	-0.0349773	-1.03957	-1.67198	0.53126
MTPN	-0.108513	-0.116619	-0.0403823	1.26434
HSPE1	-0.00289775	0.00765227	0.0374623	0.722527
TYROBP	0.216094	1.10163	1.10318	1.42428
RGS1	0.0100014	-0.628774	-3.31924	0.927709
SPI1	0.0203544	0.0294512	-5.40946e-08	0.823944
CDC42	-0.0872137	-0.160737	-0.127214	0.690221
ANAPC11	0.0228116	0.335416	0.247298	0.749585
TUBA1A	-0.0140707	0.0165797	0.188601	1.12379
MRPL20	6.10261e-06	0.0032078	-0.000591802	0.974055
ATRAID	0.000163084	0.00120039	0.0161816	0.757564
CD44	-0.108976	-0.174709	-0.4451	0.73556
MFSD1	-0.00189541	0.00578919	0.398955	0.85199
ISCU	0.0688633	0.0164953	0.315501	0.907144
B2M	-0.0112857	-0.00972684	0.0951772	1.11986
HNRNPC	-0.00250418	-0.481173	-0.367461	1.02391
OS9	0.00591732	0.0806713	0.234964	1.07848
STX7	0.00923071	-0.161331	-0.13313	0.9369
HSP90B1	-0.0360534	0.00296203	0.31802	0.658795
TSPO	-0.033858	-0.000726034	-0.0709149	0.535512
NDUFA2	0.0872887	0.11421	0.0393119	0.784274
SF3B5	0.0366176	0.00476963	0.0156347	0.637606
GRB2	-0.00117132	-0.0453214	-0.122611	0.925966
RAB13	-0.0764512	-0.540428	-0.00247013	0.918045
PRDX5	0.0224296	0.84785	0.700798	0.600077
SERBP1	-0.0173224	-0.222116	-0.167754	0.766445
SUMO1	-0.106785	-0.118656	-0.0800367	0.888109
NDUFB4	0.0212608	0.257138	0.569098	0.853556
RSL1D1	-0.00311718	-0.421068	-0.393664	0.959529
ARL6IP1	-0.00522301	-0.131889	-0.02898	0.523113
HADHB	0.0031122	-0.0120825	9.34771e-05	0.46197
ENY2	-0.0437903	-0.00133879	-0.0131104	0.960629
NDUFS5	-0.000724142	0.00547884	0.105904	0.654229
CORO1B	0.112623	0.1276	0.018742	0.779612
COX6A1	0.0202406	0.0409018	0.165706	0.451645
NDUFA13	0.000491737	0.00273815	-0.0128886	0.504929
YWHAZ	-0.197768	-0.36913	-0.181807	0.701082
UQCRQ	0.0155826	0.0651455	0.162358	0.540648
CAP1	-0.068124	-0.00981316	-0.000120462	0.741633
AP3S1	-0.0310174	-0.000277423	0.097595	1.01883
SPCS2	-0.0268891	-0.0106766	0.0156641	0.466097
INSIG1	-0.0392719	0.0127335	0.000544982	0.892051
MOB1A	-0.00247586	-0.0258432	-0.0615278	1.37127
ACTG1	0.00763351	-0.0283805	-0.130677	0.452732
IFNGR2	-8.30477e-06	0.00694445	0.10205	1.00633
C6orf48	-9.0881e-05	-0.0630901	-0.141214	0.454762
CD84	-0.000548175	-0.000977772	0.0941499	0.729718
ATP5I	-0.0366825	0.000469848	-0.00185997	0.673508
TRMT112	-0.00173441	0.000140593	0.00227127	0.467044
DNAJC8	-0.0293561	-0.17115	-0.0145085	0.654098
UBE2L3	-0.00583067	-0.00129989	0.0127156	0.550668
ATP5D	0.0698778	0.18705	0.0248742	0.457724
UQCRC2	0.000618461	0.000119944	0.127787	0.562556
TRAM1	-0.0274481	-0.00128706	0.0103866	0.5386
SRP14	0.00240589	-0.00468621	-0.00199727	0.536034
ATP1B3	-0.000711595	-0.0075033	0.0163298	0.558174
DRAP1	0.0117871	0.00733375	-3.87959e-05	0.515828
LRRFIP1	-0.0773379	-0.0689734	-0.0860729	0.495452
LDHA	-0.113169	-0.188074	-0.165268	0.48193
UBB	0.00533953	0.166854	0.0888686	0.603551
GNAI2	7.50068e-05	0.00451218	-0.0108928	0.45592
ATP5A1	0.00138319	-0.00114961	0.0129598	0.572803
AURKAIP1	0.0791175	0.304267	0.27279	0.681726
EPB41L2	0.0512874	-1.04476	-0.574699	0.835596
RHOG	0.00276242	-0.0065618	-1.66896	0.399963
OAZ1	0.000353466	0.0818571	-1.98432e-05	0.390127
PSMD8	0.00743625	0.0253312	0.169284	0.474663
UFC1	0.000315685	-0.2732	-0.358017	0.500131
COX17	-0.00160041	0.30343	0.360498	0.412321
CYBA	0.0564153	0.549869	0.279684	0.71607
COX6C	-0.00623326	0.000406225	0.0156499	0.379334
ARPC5	-0.0392392	-0.0519839	-0.0562569	0.342326
TUBB	-0.0573824	0.0262673	0.133435	0.579517
PSMB3	0.00133511	0.0262844	0.0740754	0.352472
ATP5G1	0.00361954	0.0709591	0.534263	0.598186
TMED2	-0.111423	-0.0952461	0.00724214	0.486631
CSDE1	-0.0580215	-0.437928	-0.0422662	0.385946
ATP5E	0.0070167	9.17205e-05	0.00160982	0.44336
PARK7	-0.000220883	0.0015767	0.00141895	0.370728
DPP7	0.0101466	-0.000345293	0.00025117	0.516331
CALM1	-0.0483067	-1.04489	-0.982854	0.299763
CAPZA2	-0.0136157	-0.0418175	-0.000883853	0.316131
NDUFC1	0.00621218	0.0124003	0.28749	0.332915
EIF2S2	-0.0355381	-0.197896	-0.0126476	0.316932
SELT	0.000451479	0.0651311	0.520034	0.339529
ARF1	0.011138	-1.83423e-05	0.0657864	0.367868
CECR1	0.000209966	-0.0341607	-0.0217729	0.362908
ARPC3	-0.00141346	-0.00734346	-0.0286698	0.303999
APRT	0.000225968	0.00152586	-0.0814109	0.400702
REEP5	-0.0102949	0.143365	0.227709	0.320486
SSR4	0.0828991	1.73673	2.67837	0.265161
NDUFA4	0.0163393	0.151353	0.739554	0.273111
CANX	-0.0442746	0.0217447	0.30226	0.360988
PLEKHB2	-0.00014417	0.0605443	1.03437	0.359433
GPSM3	0.00215124	6.88321e-05	-0.0111789	0.281671
SRP9	-0.0278045	-0.00466619	0.0482974	0.256529
TAX1BP1	-0.00334492	-0.0228993	-2.38739e-05	0.260967
ERH	-0.00667777	0.000160715	0.029555	0.296955
OAZ2	-0.00184227	-0.00158054	0.0933049	0.271499
MDH1	-9.67932e-05	-0.00354438	0.108905	0.387782
SMCO4	-0.0656682	-2.32705	-5.79451	0.227869
ZNF706	0.0493713	0.0807219	0.0573422	0.261213
ST13	-0.0069595	-0.108524	-0.0102671	0.213237
PQLC3	-0.0746956	-0.760088	-1.49599	0.390244
NDUFA6	0.0112622	0.190998	0.704224	0.297547
C19orf70	0.0124419	0.199672	0.238744	0.264523
RNF181	0.00160515	0.00072405	0.049209	0.216145
NUCKS1	-0.610649	-0.530608	-0.395253	0.245742
NABP1	0.0896788	-0.0169827	-0.108149	0.2794
ATP5B	0.0026177	0.026527	0.361804	0.166748
NAA20	-0.00134299	-0.1702	-0.00365752	0.17005
TLN1	-0.0105879	-0.0150627	-0.740972	0.177563
ANAPC16	0.00183325	-0.00359681	-0.0350851	0.186827
CXCL16	0.00173017	-2.10303	-4.07099	0.195137
VKORC1	-0.000265547	0.00359016	-0.00333519	0.310499
BNIP3L	-0.00323857	-0.0315674	-0.00212091	0.136423
SAMHD1	-8.57875e-06	-0.0041985	-0.0509483	0.172354
TACC1	-0.0299558	-0.000313151	0.0170285	0.129213
H2AFJ	0.00830421	-0.354877	-0.174177	0.190819
RAB11A	-0.0802224	-0.107165	-0.024315	0.183021
PLTP	0.00664752	0.00073417	0.217019	0.114869
IFI27L2	0.0414405	0.133355	0.0426193	0.115461
FKBP2	0.097854	1.71026	2.41533	0.0733439
ACTR2	-0.248544	-0.106295	-0.0755948	0.116811
COPE	0.0103192	0.234658	0.00859101	0.0734328
SRI	-0.0308551	-0.180978	-0.028802	0.0809324
RAD23A	0.0382354	0.0539048	0.285496	0.0320865
ATPIF1	0.0207004	0.114638	0.412547	0.000975023
NDUFV2	-0.000106671	-0.0660511	0.0105609	-0.0240003
SPG21	0.000834697	0.233957	0.407496	-0.0275547
XRCC5	-0.0577771	-0.0123342	3.7043e-05	-0.0464087
NDUFB5	0.00392859	9.19107e-05	0.021456	-0.0740138
SNX10	-0.109341	-0.0294058	-0.14497	-0.066459
GSN	0.000166733	0.00838219	-0.142397	-0.109851
DNAJA1	4.44797e-05	0.0959935	0.661116	-0.135004
FEZ2	-0.00367061	-0.244738	-0.0670507	-0.311784
CSNK2B	-0.0321764	-0.0696376	-0.631581	-0.285913
MGST2	0.0153721	0.0369114	0.380698	-0.374139
CHMP1B	-0.000361451	-0.0212573	-0.0632355	-0.464675
UBA52	0.00301584	-0.0191257	-0.100268	-0.332864
NACA	-0.001571	-0.256381	-0.330811	-0.430782
EIF1	-0.0159258	-0.725929	-0.603459	-0.557357
PTMA	-0.0102985	-0.0228561	-0.0335584	-0.731645
AHNAK	-0.0137218	-0.0144644	0.0400871	-0.425639
ATP5L	9.88363e-05	9.51253e-05	0.0237049	-0.555967
UQCRB	0.00221047	-0.0854603	-0.0097671	-0.567015
SAT1	0.0132929	-0.383434	-0.741584	-0.469124
EEF1D	0.00388426	0.0407292	-0.00169353	-1.1346
FN1	-0.000614838	0.0215951	0.168197	-0.812899
BTF3	-0.011515	-0.712728	-0.830035	-1.28087
RSL24D1	-0.0156559	-0.800879	-0.682543	-0.787088
FAU	0.00480421	-0.00177437	-0.0578816	-2.77964
SKP1	-0.0165454	-0.00603869	0.00262469	-0.747999
PNRC1	0.038175	-0.0528286	-0.774767	-1.46104
H3F3B	-0.0644822	-0.209698	-0.638808	-2.88774
BTG1	0.00967436	-0.111742	-0.396734	-1.53953
HLA-DMA	-0.0577288	-1.48187	-6.2364	-2.00987
HERPUD1	-0.00123827	-0.00524042	-0.394163	-2.46697
COMMD6	-0.0022473	-0.0352984	-0.164266	-2.04842
CEBPB	0.180676	1.9609	2.65883	-1.16654
AP1S2	-0.266992	-0.354417	-0.573109	-0.954229
PABPC1	-0.00379568	-1.01959	-2.14859	-2.00986
CXCR4	8.26444e-05	-3.37125	-6.48186	-1.07117
TPT1	0.00596456	-0.00549213	-0.0104933	-4.66037
EEF1A1	-0.0168543	-0.658738	-0.765722	-7.17252
SRGN	0.0323175	0.00298193	0.000447365	-3.54078
EMP3	-0.0358625	0.105993	0.0376397	-1.34544
EIF3E	-0.0301505	-0.875135	-0.688052	-2.89192
CD74	-0.0286371	-0.18221	-2.36056	-5.26655
CEBPD	0.315128	0.00175179	-0.0942354	-2.96556
EEF1B2	0.00308989	-0.284854	-0.676136	-4.658
VSIG4	0.159198	0.0461401	0.869008	-1.41437
NFKBIA	-0.0228982	-0.205819	-0.600109	-1.67431
FCGR2A	0.0224349	0.735696	1.06175	-1.06615
DDX5	-0.0182594	-0.0489302	-0.149647	-2.69233
FOLR2	0.282599	1.88914	5.82266	-1.08346
ITM2B	0.0186312	0.0233256	0.294097	-5.58279
ZFP36L2	0.190062	0.209894	-0.00482945	-2.33392
IFI16	0.000899388	-0.0460075	-0.0370528	-1.16448
MCL1	-0.00227782	-0.175212	-0.72325	-1.47678
JUNB	0.127267	-0.0193977	-1.71526	-5.83561
FCGR2B	0.0320397	1.5208	1.85468	-2.19399
AIF1	0.00181095	-5.59751e-06	-0.000481225	-10.4392
TIMP1	0.0327376	0.0705583	0.112094	-3.58295
MAFB	0.00270431	0.100933	0.896671	-1.85622
GLTSCR2	-0.000826351	-0.442908	-1.75167	-3.84243
HLA-DRB5	-0.123589	-0.32918	-3.55603	-8.48691
S100A4	-0.0153643	0.0147554	-0.0081235	-6.32853
CD14	-0.000983502	-0.0195058	-0.0433353	-3.29558
SRSF3	-0.266405	-0.360348	-0.40449	-2.10863
SERPINA1	-0.0489703	-0.895723	-3.44316	-1.82568
HLA-DRA	-0.113655	-0.673535	-4.43513	-13.375
RNASE6	0.00261795	0.105422	0.0510415	-2.87089
HLA-DPA1	-0.067876	-0.286721	-3.00277	-12.8848
NAMPT	-0.00725753	-4.1845e-07	0.0270593	-2.71142
HLA-DRB1	-0.0997045	-0.251789	-3.10917	-13.7393
TSC22D3	-0.351849	-0.364593	-2.72772	-7.19588
MS4A6A	0.00407041	0.293305	0.190864	-12.0934
LST1	3.13676e-05	0.0792351	0.00871465	-5.95532
EGR1	0.170931	0.013289	-1.44947	-3.60183
FOS	0.125855	0.0128542	-0.189191	-12.4422
RNASE1	5.22474	14.9333	40.7009	-1.80791
RHOB	-0.00325411	-0.505899	-0.093951	-2.25488
ZFP36	0.174537	0.00883594	-0.035291	-8.23983
HLA-DPB1	-0.0752912	-0.603242	-6.19428	-17.4167
HLA-DQA1	-0.206786	-1.20288	-5.74416	-11.1765
SOCS3	-0.0172746	-0.26253	-1.51439	-3.17531
SYF2	8.44657e-06	-0.318252	-0.551266	-2.08074
CSF1R	0.00223073	0.00219915	-0.0773187	-3.539
FKBP5	-0.00403976	-1.61276	-2.60585	-3.58366
HLA-DQB1	-0.317412	-0.849208	-5.16939	-9.78519
IFITM2	-0.0515425	-0.006902	-0.600957	-4.70065
FOSB	1.16375e-07	-0.714518	-3.73254	-2.46376
TNFAIP3	-0.0405079	-0.19913	-0.645252	-3.93629
CXCL8	-0.018425	-0.982328	-1.88846	-3.26217
DDIT4	0.00170265	-0.00390046	-1.08897	-2.57862
BIRC3	0.0614785	-1.54441	-1.81964	-4.55758
CST3	0.0530592	0.5845	0.342602	-33.6217
IER2	0.0946045	-0.00658631	-1.12539	-9.29872
ARRDC3	-0.000270938	-0.00148377	0.0200281	-5.23755
STK17B	-0.0588945	-0.0170036	-0.175602	-6.81045
MEF2C	-0.0613523	-0.221256	-0.336817	-8.05724
KLF2	-1.11173	-1.49203	-0.978071	-8.86679
CLEC10A	-0.0129872	-0.214957	-4.04588	-25.1709
FGL2	-0.000706294	0.0361533	-0.0111393	-20.9709
AREG	-0.14761	-0.0097754	-0.186536	-4.10853
ALOX5AP	-1.51277e-07	0.11921	0.00704867	-17.2641
PHACTR1	0.0117911	1.77361	2.28421	-8.02146
CFP	0.000733913	-0.0751817	-0.253195	-16.5841
LYVE1	0.294544	0.161053	0.320057	-17.0676
FCN1	-0.0762592	1.02724	4.57106	-33.2754
FCER1A	-4.83502e-05	0.434051	0.202953	-24.4215

## Sheet: Figure4C
	40KO	40KO			41KO	41KO			DKO	DKO
IPA: Disease & Function	-log10(adj.P-value)	Activation z-score		IPA: Disease & Function	-log10(adj.P-value)	Activation z-score		IPA: Disease & Function	-log10(adj.P-value)	Activation z-score
Inflammatory response	2.66154	1.912		Obesity	4.36754	-1.106		Transport of lipid	4.82391	2.344
Polarity of membrane lipid core	2.66555			Glycolysis	4.40121	0.537		Activation of macrophages	4.9914	1.031
Permeabilization of proteoliposomes	2.66555			Hepatic steatosis	5.01954	-1.508		Hydrolysis of lipid	5.15304	1.939
Modification of focal adhesions	2.66555			Chemotaxis	5.0575	0.72		Accumulation of cholesterol	5.43771	-2.607
Metabolism of cholesterol ester	2.66555			Function of myeloid cells	5.22768			Synthesis of fatty acid	5.48545	-0.642
Efflux of lactic acid	2.66555			Metabolism of nucleotide	5.24109	1.811		Function of myeloid cells	5.4935
Metabolism of carbohydrate	2.71897	1.091		Antigen presentation	5.50446			Antigen presentation	5.64206	1.091
Formation of vacuole	2.72584			Formation of lamellipodia	5.72584	2.804		Accumulation of sterol	5.83565	-2.183
Accumulation of lysosome	2.77728			Disorder of lipid metabolism	6.73049	-2.433		Glycolysis	5.86646	1.272
Endoplasmic reticulum stress response	2.79317			Hydrolysis of protein fragment	6.83565	0.128		Hydrolysis of protein	6.42946	0.863
Uptake of lipid	2.85078	1		Recruitment of macrophages	7.03574	-0.508		Hepatic steatosis	6.75203	-1.511
Immune response of cells	2.97062	0.522		Phagocytosis	7.96257	3.216		Transmigration of cells	6.84771	0.719
Gliosis	3.01412	-1.98		Accumulation of lipid	7.9914	-2.239		Obesity	7.06048	-0.282
Formation of filaments	3.27246	-0.277		Atherosclerosis	8.30715	0.46		Stress response of cells	8.21538	-0.251
Deposition of lipid	3.44249			Metabolism of reactive oxygen species	8.61261	0.087		Phagocytosis	8.97881	2.944
Hydrolysis of triacylglycerol	4.11919			Sphingolipidosis	9.36452			Migration of cells	9.4168	4.184
Neurodegeneration	4.57349	-0.664		Activation of cells	9.80134	1.023		Disorder of lipid metabolism	10.063	-2.533
Catabolism of protein	5.25026	0.989		Lysosomal storage disease	10.3206	-2.2		Inflammatory response	10.2557	1.466
Hepatic steatosis	5.32148	-0.346		Niemann-Pick disease	10.4214			Sphingolipidosis	11.1512
Sphingolipidosis	5.45469			Inflammatory response	10.5638	1.613		Metabolism of reactive oxygen species	12.5918	0.942
Migration of cells	5.82391	1.414		Migration of cells	10.6003	3.601		Lysosomal storage disease	13.1349	-1.969
Metabolism of protein	5.98297	1.032		Endocytosis	11.5969	3.251		Atherosclerosis	13.1391	1.545
Lysosomal storage disease	6.21113			Amyloidosis	12.6576			Endocytosis	14.8794	3.476
Hydrolysis of protein fragment	7.03339			Engulfment of cells	13.1469	3.298		Engulfment of cells	16.1487	3.5
Alzheimer disease	7.28067			Metabolism of protein	17.2118	-0.196		Amyloidosis	16.3439	-1
Amyloidosis	7.82974							Metabolism of protein	17.4498	0.286

## Sheet: Figure4D
Gene sets	NES	FDR q-value
Dolan human iMGL cluster 2 UP	2.77675	0
Dolan human iMGL cluster 8 UP	1.42017	0.0197063
Dolan human iMGL cluster 2 DOWN	-2.63672	0
Dolan human iMGL cluster 8 DOWN	-2.22674	0
Gerrits human cluster 10 UP	1.36927	0.0282697
Gerrits human cluster 10 DOWN	-2.06262	0.000306993
Jaitin human LAM UP	1.61838	0.00522883
Jaitin human LAM DOWN	-2.42496	0
Fernandez human foam cells	1.43086	0.0199038
Claes human xMGL DAM UP	-2.52328	0
Claes human xMGL DAM DOWN	1.39066	0.0223747

## Sheet: Figure5
Figure 5A and Supplementary Figure 4 (qPCR)					Figure 5B (APOE expression)*				Figure 5C (ABCA1 expression)*				Figure 5D (APOE secreted)				Figure 5E (Cholesterol efflux)				Figure 5F (Lipid droplets)				Figure 5G (Lysosomal mass)				Figure 5H (Lysosomal acidification)				Figure 5I (Lysosomal proteolysis - flow cytometry)				Figure 5J (Lysosomal proteolysis - imaging, time-course)					Figure 5J (Lysosomal proteolysis - imaging, AUC)
Gene	Genotype	Experiment	log2FC		Genotype	Experiment	APOE/Actin		Genotype	Experiment	ABCA1/Actin		Genotype	Experiment	APOE/Total protein		Genotype	Experiment	% chol efflux		Genotype	Experiment	gMFI		Genotype	Experiment	gMFI		Genotype	Experiment	gMFI		Genotype	Experiment	gMFI		Genotype	Experiment	Integrated Density [RCU x um2]	Time [h]		Genotype	Experiment	AUC
ABCA1	WT	EXP1	0		WT	EXP1	0.638617		WT	EXP1	0.015		WT	EXP1	5.22082		WT	EXP1	67		WT	EXP1	2049.3		WT	EXP1	5719.25		WT	EXP1	51836.3		WT	EXP1	8802.54		WT	EXP1	27.7006	0		WT	EXP1	1181
ABCA1	WT	EXP2	-1.299		WT	EXP2	0.158009		WT	EXP2	0.01		WT	EXP2	1.31676		WT	EXP2	64		WT	EXP2	2624.66		WT	EXP2	5167.06		WT	EXP2	62950.3		WT	EXP2	5243.49		WT	EXP1	86.6773	0.5		WT	EXP2	1048
ABCA1	WT	EXP3	-1.237		WT	EXP3	0.6		WT	EXP3	0.0757499		WT	EXP3	2.7494		WT	EXP3	67		WT	EXP3	2921.22		WT	EXP3	3126.49		WT	EXP3	34570.2		WT	EXP3	3466.81		WT	EXP1	141.518	1		WT	EXP3	907.6
ABCA1	WT	EXP4	2.101		40KO	EXP1	1.92382		40KO	EXP1	0.18863		WT	EXP4	4.72158		WT	EXP4	64		WT	EXP4	2387.94		WT	EXP4	5982.7		WT	EXP4	38072.4		WT	EXP4	5840.12		WT	EXP1	166.375	1.5		40KO	EXP1	1471
ABCA1	WT	EXP5	0.435		40KO	EXP2	1.10682		40KO	EXP2	0.156569		40KO	EXP1	16.0993		WT	EXP5	63		WT	EXP5	1085.56		WT	EXP5	2879.53		WT	EXP5	44652.3		WT	EXP5	5651.03		WT	EXP1	227.75	2		40KO	EXP2	1003
ABCA1	40KO	EXP1	1.434		40KO	EXP3	1.5		40KO	EXP3	0.261172		40KO	EXP2	6.36565		DKO	EXP1	77		WT	EXP6	2263.16		40KO	EXP1	5104.61		40KO	EXP1	42594.6		40KO	EXP1	10179.8		WT	EXP1	253.581	2.5		40KO	EXP3	1250
ABCA1	40KO	EXP2	2.056		41KO	EXP1	0.380688		41KO	EXP1	0.331658		40KO	EXP3	7.41328		DKO	EXP2	73		40KO	EXP1	2544.51		40KO	EXP2	7887.09		40KO	EXP2	61652.2		40KO	EXP2	6803.96		WT	EXP1	284.772	3		41KO	EXP1	2286
ABCA1	40KO	EXP3	0.313		41KO	EXP2	0.444336		41KO	EXP2	0.338379		40KO	EXP4	7.16652		DKO	EXP3	73		40KO	EXP2	3024.39		40KO	EXP3	5852.12		40KO	EXP3	38971.5		40KO	EXP3	9646.75		WT	EXP1	303.265	3.5		41KO	EXP2	2321
ABCA1	40KO	EXP4	1.313		41KO	EXP3	1		41KO	EXP3	0.678061		41KO	EXP1	12.9525		DKO	EXP4	71		40KO	EXP3	5940.13		40KO	EXP4	6562.15		40KO	EXP4	47743.5		40KO	EXP4	14904.7		WT	EXP1	336.493	4		41KO	EXP3	1511
ABCA1	40KO	EXP5	2.455		DKO	EXP1	1		DKO	EXP1	0.19		41KO	EXP2	3.09233		DKO	EXP5	75		40KO	EXP4	3375.09		40KO	EXP5	7404.78		40KO	EXP5	47755.8		40KO	EXP5	6698.61		WT	EXP1	356.015	4.5		DKO	EXP1	2871
ABCA1	41KO	EXP1	1.46		DKO	EXP2	0.330742		DKO	EXP2	0.14		41KO	EXP3	4.52924		41KO	EXP1	72		40KO	EXP5	4241.99		41KO	EXP1	8021.35		41KO	EXP1	56841.8		41KO	EXP1	12981		WT	EXP1	384.022	5		DKO	EXP2	2463
ABCA1	41KO	EXP2	-0.204		DKO	EXP3	1.1		DKO	EXP3	0.203473		41KO	EXP4	7.55986		41KO	EXP2	74		40KO	EXP6	5771.6		41KO	EXP2	5072.2		41KO	EXP2	64510.2		41KO	EXP2	6851.69		WT	EXP2	32.0905	0		DKO	EXP3	2193
ABCA1	41KO	EXP3	2.083										DKO	EXP1	9.69448		41KO	EXP3	76		41KO	EXP1	2274.43		41KO	EXP3	9005.03		41KO	EXP3	34677.7		41KO	EXP3	10613.2		WT	EXP2	95.1276	0.5
ABCA1	41KO	EXP4	0.672										DKO	EXP2	5.90527		41KO	EXP4	70		41KO	EXP2	2671.34		41KO	EXP4	9985.77		41KO	EXP4	45811.5		41KO	EXP4	12754.9		WT	EXP2	169.316	1
ABCA1	41KO	EXP5	1.497		* Western blot uncropped images are provided below (EXP1)								DKO	EXP3	3.58813		41KO	EXP5	72		41KO	EXP3	3809.59		41KO	EXP5	6414.18		41KO	EXP5	44528.1		41KO	EXP5	9865.34		WT	EXP2	205.544	1.5
ABCA1	DKO	EXP1	2.922										DKO	EXP4	6.55351		40KO	EXP1	70		41KO	EXP4	2762.24		DKO	EXP1	3484.88		DKO	EXP1	56497.4		DKO	EXP1	21963.7		WT	EXP2	224.965	2
ABCA1	DKO	EXP2	0.762														40KO	EXP2	73		41KO	EXP5	3147.82		DKO	EXP2	6205.52		DKO	EXP2	74681.5		DKO	EXP2	10886.1		WT	EXP2	237.544	2.5
ABCA1	DKO	EXP3	0.191														40KO	EXP3	74		41KO	EXP6	5574.93		DKO	EXP3	8766.43		DKO	EXP3	100002		DKO	EXP3	7354.53		WT	EXP2	253.146	3
ABCA1	DKO	EXP4	2.995														40KO	EXP4	71		DKO	EXP1	2585.53		DKO	EXP4	12700.9		DKO	EXP4	60780.5		DKO	EXP4	20446.4		WT	EXP2	256.534	3.5
ABCA1	DKO	EXP5	2.195														40KO	EXP5	71		DKO	EXP2	2497.96		DKO	EXP5	12115.1		DKO	EXP5	61397.4		DKO	EXP5	15780.6		WT	EXP2	257.892	4
ABCG1	WT	EXP1	0																		DKO	EXP3	5253.29														WT	EXP2	254.619	4.5
ABCG1	WT	EXP2	-0.99																		DKO	EXP4	2755.74														WT	EXP2	250.197	5
ABCG1	WT	EXP3	-1.241																		DKO	EXP5	3725.55														WT	EXP3	20.5088	0
ABCG1	WT	EXP4	1.854																		DKO	EXP6	5788.16														WT	EXP3	40.0945	0.5
ABCG1	WT	EXP5	0.377																																		WT	EXP3	94.1136	1
ABCG1	40KO	EXP1	0.212																																		WT	EXP3	151.521	1.5
ABCG1	40KO	EXP2	1.665																																		WT	EXP3	195.338	2
ABCG1	40KO	EXP3	0.054																																		WT	EXP3	217.218	2.5
ABCG1	40KO	EXP4	0.791																																		WT	EXP3	234.293	3
ABCG1	40KO	EXP5	1.775																																		WT	EXP3	240.293	3.5
ABCG1	41KO	EXP1	0.929																																		WT	EXP3	251.78	4
ABCG1	41KO	EXP2	-0.42																																		WT	EXP3	253.874	4.5
ABCG1	41KO	EXP3	1.145																																		WT	EXP3	252.887	5
ABCG1	41KO	EXP4	0.381																																		DKO	EXP1	66.4472	0
ABCG1	41KO	EXP5	1.199																																		DKO	EXP1	326.326	0.5
ABCG1	DKO	EXP1	2.485																																		DKO	EXP1	523.133	1
ABCG1	DKO	EXP2	0.456																																		DKO	EXP1	565.964	1.5
ABCG1	DKO	EXP3	-0.797																																		DKO	EXP1	675.234	2
ABCG1	DKO	EXP4	2.003		APOE antibody (Millipore Sigma, AB947),																																DKO	EXP1	654.142	2.5
ABCG1	DKO	EXP5	1.741		ABCA1 (abcam, ab18180),																																DKO	EXP1	661.022	3
APOE	WT	EXP1	0		Actin (A5441 Sigma-Aldrich).																																DKO	EXP1	650.917	3.5
APOE	WT	EXP2	-0.993		40KO - BHLHE40-KO, 41KO - BHLHE41-DO, DKO - BHLHE40/41-DKO, WT - wild type, M - marker.																																DKO	EXP1	666.892	4
APOE	WT	EXP3	0.371																																		DKO	EXP1	650.261	4.5
APOE	WT	EXP4	0																																		DKO	EXP1	671.196	5
APOE	WT	EXP5	0.622																																		DKO	EXP2	52.0094	0
APOE	40KO	EXP1	3.049																																		DKO	EXP2	206.587	0.5
APOE	40KO	EXP2	1.447																																		DKO	EXP2	395.702	1
APOE	40KO	EXP3	0.848																																		DKO	EXP2	488.706	1.5
APOE	40KO	EXP4	0.202																																		DKO	EXP2	552.469	2
APOE	40KO	EXP5	2.185																																		DKO	EXP2	577.802	2.5
APOE	41KO	EXP1	0.925																																		DKO	EXP2	608.034	3
APOE	41KO	EXP2	-0.099																																		DKO	EXP2	601.311	3.5
APOE	41KO	EXP3	0.636																																		DKO	EXP2	598.006	4
APOE	41KO	EXP4	0.65																																		DKO	EXP2	580.963	4.5
APOE	41KO	EXP5	2.699																																		DKO	EXP2	581.1	5
APOE	DKO	EXP1	0.466																																		DKO	EXP3	39.7893	0
APOE	DKO	EXP2	0.603																																		DKO	EXP3	105.253	0.5
APOE	DKO	EXP3	0.074																																		DKO	EXP3	284.684	1
APOE	DKO	EXP4	1.137																																		DKO	EXP3	419.056	1.5
APOE	DKO	EXP5	1.047																																		DKO	EXP3	506.961	2
CLU	WT	EXP1	0																																		DKO	EXP3	529.202	2.5
CLU	WT	EXP2	1.593																																		DKO	EXP3	555.071	3
CLU	WT	EXP3	-3.645																																		DKO	EXP3	548.925	3.5
CLU	WT	EXP4	-1.12																																		DKO	EXP3	568.87	4
CLU	WT	EXP5	3.171																																		DKO	EXP3	558.919	4.5
CLU	40KO	EXP1	-1.695																																		DKO	EXP3	577.699	5
CLU	40KO	EXP2	3.967																																		41KO	EXP1	55.8812	0
CLU	40KO	EXP3	5.863																																		41KO	EXP1	245.089	0.5
CLU	40KO	EXP4	1.347																																		41KO	EXP1	367.629	1
CLU	40KO	EXP5	-5.875																																		41KO	EXP1	420.428	1.5
CLU	41KO	EXP1	0.943																																		41KO	EXP1	521.529	2
CLU	41KO	EXP2	2.368																																		41KO	EXP1	528.856	2.5
CLU	41KO	EXP3	3.408																																		41KO	EXP1	541.182	3
CLU	41KO	EXP4	3.441																																		41KO	EXP1	535.851	3.5
CLU	41KO	EXP5	1.37																																		41KO	EXP1	554.733	4
CLU	DKO	EXP1	1.384																																		41KO	EXP1	548.309	4.5
CLU	DKO	EXP2	3.454																																		41KO	EXP1	562.891	5
CLU	DKO	EXP3	2.837																																		41KO	EXP2	54.6539	0
CLU	DKO	EXP4	5.077																																		41KO	EXP2	155.779	0.5
CLU	DKO	EXP5	-1.806																																		41KO	EXP2	306.184	1
CTSB	WT	EXP1	0																																		41KO	EXP2	408.255	1.5
CTSB	WT	EXP2	-0.59																																		41KO	EXP2	513.471	2
CTSB	WT	EXP3	-0.258																																		41KO	EXP2	540.012	2.5
CTSB	WT	EXP4	1.169																																		41KO	EXP2	548.329	3
CTSB	WT	EXP5	-0.321																																		41KO	EXP2	589.73	3.5
CTSB	40KO	EXP1	2.005																																		41KO	EXP2	605.35	4
CTSB	40KO	EXP2	0.642																																		41KO	EXP2	634.421	4.5
CTSB	40KO	EXP3	0.532																																		41KO	EXP2	625.26	5
CTSB	40KO	EXP4	0.272																																		41KO	EXP3	30.8371	0
CTSB	40KO	EXP5	0.803																																		41KO	EXP3	74.0926	0.5
CTSB	41KO	EXP1	0.508																																		41KO	EXP3	198.435	1
CTSB	41KO	EXP2	-0.011																																		41KO	EXP3	298.545	1.5
CTSB	41KO	EXP3	0.571																																		41KO	EXP3	354.611	2
CTSB	41KO	EXP4	0.515																																		41KO	EXP3	369.237	2.5
CTSB	41KO	EXP5	1.552																																		41KO	EXP3	378.752	3
CTSB	DKO	EXP1	0.978																																		41KO	EXP3	378.201	3.5
CTSB	DKO	EXP2	0.661																																		41KO	EXP3	388.745	4
CTSB	DKO	EXP3	0.805																																		41KO	EXP3	376.493	4.5
CTSB	DKO	EXP4	0.937																																		41KO	EXP3	379.937	5
CTSB	DKO	EXP5	0.942																																		40KO	EXP1	40.7822	0
CTSZ	WT	EXP1	0																																		40KO	EXP1	156.948	0.5
CTSZ	WT	EXP2	-0.158																																		40KO	EXP1	216.346	1
CTSZ	WT	EXP3	-0.159																																		40KO	EXP1	274.423	1.5
CTSZ	WT	EXP4	0.713																																		40KO	EXP1	322.618	2
CTSZ	WT	EXP5	-0.396																																		40KO	EXP1	335.237	2.5
CTSZ	40KO	EXP1	1.745																																		40KO	EXP1	351.818	3
CTSZ	40KO	EXP2	0.475																																		40KO	EXP1	353.426	3.5
CTSZ	40KO	EXP3	0.122																																		40KO	EXP1	363.271	4
CTSZ	40KO	EXP4	0.345																																		40KO	EXP1	360.869	4.5
CTSZ	40KO	EXP5	1.169																																		40KO	EXP1	372.285	5
CTSZ	41KO	EXP1	0.7																																		40KO	EXP2	31.6584	0
CTSZ	41KO	EXP2	0.266																																		40KO	EXP2	65.1643	0.5
CTSZ	41KO	EXP3	0.467																																		40KO	EXP2	117.588	1
CTSZ	41KO	EXP4	0.577																																		40KO	EXP2	161.015	1.5
CTSZ	41KO	EXP5	1.114																																		40KO	EXP2	202.148	2
CTSZ	DKO	EXP1	0.983																																		40KO	EXP2	226.874	2.5
CTSZ	DKO	EXP2	0.727																																		40KO	EXP2	248.615	3
CTSZ	DKO	EXP3	0.69																																		40KO	EXP2	265.497	3.5
CTSZ	DKO	EXP4	0.84																																		40KO	EXP2	278.902	4
CTSZ	DKO	EXP5	0.806																																		40KO	EXP2	278.831	4.5
FABP5	WT	EXP1	0																																		40KO	EXP2	291.105	5
FABP5	WT	EXP2	-0.059																																		40KO	EXP3	29.1971	0
FABP5	WT	EXP3	0.053																																		40KO	EXP3	74.1267	0.5
FABP5	WT	EXP4	0																																		40KO	EXP3	174.158	1
FABP5	WT	EXP5	0.006																																		40KO	EXP3	251.294	1.5
FABP5	40KO	EXP1	0.906																																		40KO	EXP3	287.706	2
FABP5	40KO	EXP2	0.37																																		40KO	EXP3	297.367	2.5
FABP5	40KO	EXP3	0.05																																		40KO	EXP3	305.246	3
FABP5	40KO	EXP4	0.378																																		40KO	EXP3	306.791	3.5
FABP5	40KO	EXP5	0.802																																		40KO	EXP3	314.94	4
FABP5	41KO	EXP1	0.219																																		40KO	EXP3	312.541	4.5
FABP5	41KO	EXP2	0.082																																		40KO	EXP3	320.554	5
FABP5	41KO	EXP3	0.41
FABP5	41KO	EXP4	0.177
FABP5	41KO	EXP5	0.391
FABP5	DKO	EXP1	0.22
FABP5	DKO	EXP2	0.429
FABP5	DKO	EXP3	0.729
FABP5	DKO	EXP4	0.091
FABP5	DKO	EXP5	0.23
LPL	WT	EXP1	0
LPL	WT	EXP2	-0.77
LPL	WT	EXP3	0.384
LPL	WT	EXP4	0
LPL	WT	EXP5	0.386
LPL	40KO	EXP1	2.724
LPL	40KO	EXP2	0.999
LPL	40KO	EXP3	0.782
LPL	40KO	EXP4	0.299
LPL	40KO	EXP5	1.229
LPL	41KO	EXP1	1.601
LPL	41KO	EXP2	0.02
LPL	41KO	EXP3	1.44
LPL	41KO	EXP4	0.491
LPL	41KO	EXP5	0.958
LPL	DKO	EXP1	1.327
LPL	DKO	EXP2	1.064
LPL	DKO	EXP3	1.744
LPL	DKO	EXP4	0.846
LPL	DKO	EXP5	1.5
NR1H3	WT	EXP1	0
NR1H3	WT	EXP2	-0.346
NR1H3	WT	EXP3	-0.423
NR1H3	WT	EXP4	0
NR1H3	WT	EXP5	0.769
NR1H3	40KO	EXP1	1.574
NR1H3	40KO	EXP2	1.918
NR1H3	40KO	EXP3	0.804
NR1H3	40KO	EXP4	0.793
NR1H3	40KO	EXP5	0.551
NR1H3	41KO	EXP1	0.44
NR1H3	41KO	EXP2	0.206
NR1H3	41KO	EXP3	1.051
NR1H3	41KO	EXP4	1.232
NR1H3	41KO	EXP5	1.999
NR1H3	DKO	EXP1	0.853
NR1H3	DKO	EXP2	0.752
NR1H3	DKO	EXP3	0.197
NR1H3	DKO	EXP4	2.401
NR1H3	DKO	EXP5	1.628
SPP1	WT	EXP1	0
SPP1	WT	EXP2	0.883
SPP1	WT	EXP3	0.402
SPP1	WT	EXP4	0
SPP1	WT	EXP5	-1.285
SPP1	40KO	EXP1	1.355
SPP1	40KO	EXP2	-0.344
SPP1	40KO	EXP3	-0.307
SPP1	40KO	EXP4	-0.766
SPP1	40KO	EXP5	-0.092
SPP1	41KO	EXP1	0.7
SPP1	41KO	EXP2	-0.021
SPP1	41KO	EXP3	-0.063
SPP1	41KO	EXP4	-0.152
SPP1	41KO	EXP5	0.114
SPP1	DKO	EXP1	0.398
SPP1	DKO	EXP2	0.249
SPP1	DKO	EXP3	0.861
SPP1	DKO	EXP4	-0.721
SPP1	DKO	EXP5	-0.224
TREM2	WT	EXP1	0
TREM2	WT	EXP2	-0.067
TREM2	WT	EXP3	0.154
TREM2	WT	EXP4	0
TREM2	WT	EXP5	-0.087
TREM2	40KO	EXP1	1.31
TREM2	40KO	EXP2	0.516
TREM2	40KO	EXP3	0.619
TREM2	40KO	EXP4	0.261
TREM2	40KO	EXP5	1.121
TREM2	41KO	EXP1	0.058
TREM2	41KO	EXP2	0.159
TREM2	41KO	EXP3	0.872
TREM2	41KO	EXP4	0.509
TREM2	41KO	EXP5	0.67
TREM2	DKO	EXP1	-0.186
TREM2	DKO	EXP2	0.592
TREM2	DKO	EXP3	0.907
TREM2	DKO	EXP4	0.428
TREM2	DKO	EXP5	0.603

## Sheet: Figure6
Figure 6A and Supplementary Figure 10 (qPCR)					Figure 6B (APOE secreted)					Figure 6C (Cholesterol efflux)					Figure 6D (Lipid droplets)
Gene	Genotype	Experiment	log2FC		Genotype	Experiment	APOE/Total protein			Genotype	Experiment	% chol efflux			Genotype	Experiment	gMFI
ABCA1	SCR	EXP1	-0.0685843		SCR	EXP1	2			SCR	EXP1	11.1111			SCR	EXP1	10525.9
ABCA1	SCR	EXP2	0.539101		SCR	EXP2	2.5			SCR	EXP2	10			SCR	EXP2	11334
ABCA1	SCR	EXP3	0.377937		SCR	EXP3	3			SCR	EXP3	8			SCR	EXP3	9024.79
ABCA1	SCR	EXP4	-0.448753		SCR	EXP4	2.3			SCR	EXP4	8.86364			SCR	EXP4	9818.22
ABCA1	SCR	EXP5	-0.399701		SCR	EXP5	2.7			SCR	EXP5	12.2727			SCR	EXP5	8436.16
ABCA1	40-KD	EXP1	0.151784		SCR	EXP6	2.35			SCR	EXP6	8.26364			SCR	EXP6	10692.3
ABCA1	40-KD	EXP2	0.479326		40KD	EXP1	4.75751			40KD	EXP1	22.7778			40KD	EXP1	11738.2
ABCA1	40-KD	EXP3	0.221643		40KD	EXP2	5.83756			40KD	EXP2	21.6667			40KD	EXP2	11835.7
ABCA1	40-KD	EXP4	-0.212912		40KD	EXP3	9.90312			40KD	EXP3	23.3333			40KD	EXP3	13889.9
ABCA1	40KD	EXP5	-0.578925		40KD	EXP4	2.55341			40KD	EXP4	21.1364			40KD	EXP4	11773.8
ABCA1	41KD	EXP1	0.220101		40KD	EXP5	2.5882			40KD	EXP5	23.1818			40KD	EXP5	11619.7
ABCA1	41KD	EXP2	0.76707		40KD	EXP6	3.19488			40KD	EXP6	21.1364			40KD	EXP6	13060.5
ABCA1	41KD	EXP3	0.255566		41KD	EXP1	3.29984			41KD	EXP1	13.8889			41KD	EXP1	11775.9
ABCA1	41KD	EXP4	0.0847424		41KD	EXP2	5.11869			41KD	EXP2	15			41KD	EXP2	14365.1
ABCA1	41KD	EXP5	-0.402248		41KD	EXP3	2.5			41KD	EXP3	12.2222			41KD	EXP3	15579.8
ABCA1	DKD	EXP1	0.375734		41KD	EXP4	2.75205			41KD	EXP4	14.3182			41KD	EXP4	12279.2
ABCA1	DKD	EXP2	0.675911		41KD	EXP5	3.27327			41KD	EXP5	15			41KD	EXP5	10659.2
ABCA1	DKD	EXP3	0.286966		41KD	EXP6	1.89477			41KD	EXP6	17.0454			41KD	EXP6	12513.8
ABCA1	DKD	EXP4	0.181537		DKD	EXP1	4.33487			DKD	EXP1	11.1111			DKD	EXP1	11576.6
ABCA1	DKD	EXP5	-0.516035		DKD	EXP2	5.19185			DKD	EXP2	13.8889			DKD	EXP2	13046
APOE	SCR	EXP1	-0.339532		DKD	EXP3	2.5			DKD	EXP3	12.2222			DKD	EXP3	14906.9
APOE	SCR	EXP2	0.901008		DKD	EXP4	2.82638			DKD	EXP4	21.8182			DKD	EXP4	12771.8
APOE	SCR	EXP3	-2.40367		DKD	EXP5	3.02671			DKD	EXP5	20.4546			DKD	EXP5	14531.4
APOE	SCR	EXP4	1.15862		DKD	EXP6	1.96475			DKD	EXP6	20.4546			DKD	EXP6	14375.1
APOE	SCR	EXP5	0.68357
APOE	40-KD	EXP1	-0.172955
APOE	40-KD	EXP2	0.946171
APOE	40-KD	EXP3	-2.50087
APOE	40-KD	EXP4	1.30249
APOE	40KD	EXP5	0.620618
APOE	41KD	EXP1	-0.215328
APOE	41KD	EXP2	1.01551
APOE	41KD	EXP3	-2.48718
APOE	41KD	EXP4	1.24189
APOE	41KD	EXP5	0.714484
APOE	DKD	EXP1	-0.0145843
APOE	DKD	EXP2	1.3528
APOE	DKD	EXP3	-2.12036
APOE	DKD	EXP4	1.40703
APOE	DKD	EXP5	0.675041
CTSB	SCR	EXP1	-0.348358
CTSB	SCR	EXP2	0.693505
CTSB	SCR	EXP3	-0.839744
CTSB	SCR	EXP4	0.481301
CTSB	SCR	EXP5	0.0132959
CTSB	40-KD	EXP1	0.126513
CTSB	40-KD	EXP2	1.03087
CTSB	40-KD	EXP3	-0.876426
CTSB	40-KD	EXP4	0.547995
CTSB	40KD	EXP5	-0.0990447
CTSB	41KD	EXP1	0.54455
CTSB	41KD	EXP2	1.06625
CTSB	41KD	EXP3	-0.735681
CTSB	41KD	EXP4	0.613778
CTSB	41KD	EXP5	0.0803624
CTSB	DKD	EXP1	0.192523
CTSB	DKD	EXP2	1.11138
CTSB	DKD	EXP3	-0.797445
CTSB	DKD	EXP4	0.685909
CTSB	DKD	EXP5	0.114152
CTSZ	SCR	EXP1	0.167635
CTSZ	SCR	EXP2
CTSZ	SCR	EXP3	-1.50158
CTSZ	SCR	EXP4	0.918979
CTSZ	SCR	EXP5	0.414966
CTSZ	40-KD	EXP1	0.457152
CTSZ	40-KD	EXP2
CTSZ	40-KD	EXP3	-1.5473
CTSZ	40-KD	EXP4	1.00955
CTSZ	40KD	EXP5	0.308367
CTSZ	41KD	EXP1	0.674437
CTSZ	41KD	EXP2
CTSZ	41KD	EXP3	-1.43901
CTSZ	41KD	EXP4	1.05629
CTSZ	41KD	EXP5	0.4887
CTSZ	DKD	EXP1	0.426492
CTSZ	DKD	EXP2
CTSZ	DKD	EXP3	-1.37175
CTSZ	DKD	EXP4	1.09648
CTSZ	DKD	EXP5	0.468975
FABP5	SCR	EXP1	-0.0145474
FABP5	SCR	EXP2	0.492551
FABP5	SCR	EXP3	-0.402295
FABP5	SCR	EXP4	0.717911
FABP5	SCR	EXP5	-0.79362
FABP5	40-KD	EXP1	0.138374
FABP5	40-KD	EXP2	0.754126
FABP5	40-KD	EXP3	-1.82696
FABP5	40-KD	EXP4	0.796497
FABP5	40KD	EXP5	-0.871427
FABP5	41KD	EXP1	0.269799
FABP5	41KD	EXP2	0.699803
FABP5	41KD	EXP3	-0.336638
FABP5	41KD	EXP4	0.865779
FABP5	41KD	EXP5	-0.719674
FABP5	DKD	EXP1	0.253844
FABP5	DKD	EXP2	0.871129
FABP5	DKD	EXP3	0.0584808
FABP5	DKD	EXP4	0.908928
FABP5	DKD	EXP5	-0.657482
GPNMB	SCR	EXP1	-0.0069432
GPNMB	SCR	EXP2	1.34237
GPNMB	SCR	EXP3	-2.83385
GPNMB	SCR	EXP4	1.12212
GPNMB	SCR	EXP5	0.376306
GPNMB	40-KD	EXP1	0.286909
GPNMB	40-KD	EXP2	1.76734
GPNMB	40-KD	EXP3	-2.68012
GPNMB	40-KD	EXP4	1.34443
GPNMB	40KD	EXP5	0.281892
GPNMB	41KD	EXP1	0.0529323
GPNMB	41KD	EXP2	1.6671
GPNMB	41KD	EXP3	-2.70937
GPNMB	41KD	EXP4	1.32185
GPNMB	41KD	EXP5	0.48978
GPNMB	DKD	EXP1	0.410438
GPNMB	DKD	EXP2	1.83046
GPNMB	DKD	EXP3	-2.53733
GPNMB	DKD	EXP4	1.29249
GPNMB	DKD	EXP5	0.469173
LPL	SCR	EXP1	0.0102673
LPL	SCR	EXP2	0.113402
LPL	SCR	EXP3	1.27043
LPL	SCR	EXP4	-0.379035
LPL	SCR	EXP5	-1.01507
LPL	40-KD	EXP1	0.364011
LPL	40-KD	EXP2	0.445263
LPL	40-KD	EXP3	1.3493
LPL	40-KD	EXP4	-0.545868
LPL	40KD	EXP5	-1.15886
LPL	41KD	EXP1	0.416085
LPL	41KD	EXP2	0.42322
LPL	41KD	EXP3	1.42064
LPL	41KD	EXP4	-0.244616
LPL	41KD	EXP5	-1.0591
LPL	DKD	EXP1	0.460054
LPL	DKD	EXP2	0.491922
LPL	DKD	EXP3	1.61931
LPL	DKD	EXP4	-0.103709
LPL	DKD	EXP5	-1.09062
NR1H3	SCR	EXP1	0.489567
NR1H3	SCR	EXP2	1.34126
NR1H3	SCR	EXP3	-2.28025
NR1H3	SCR	EXP4	0.284372
NR1H3	SCR	EXP5	0.165046
NR1H3	40-KD	EXP1	0.724837
NR1H3	40-KD	EXP2	1.41528
NR1H3	40-KD	EXP3	-2.17763
NR1H3	40-KD	EXP4	0.422894
NR1H3	40KD	EXP5	0.0789445
NR1H3	41KD	EXP1	1.71215
NR1H3	41KD	EXP2	1.63075
NR1H3	41KD	EXP3	-2.17606
NR1H3	41KD	EXP4	0.413556
NR1H3	41KD	EXP5	0.292561
NR1H3	DKD	EXP1	0.59272
NR1H3	DKD	EXP2	1.53678
NR1H3	DKD	EXP3	-1.91236
NR1H3	DKD	EXP4	0.533685
NR1H3	DKD	EXP5	0.102117
SPP1	SCR	EXP1	-0.557153
SPP1	SCR	EXP2	0.155764
SPP1	SCR	EXP3	0.254634
SPP1	SCR	EXP4	0.335513
SPP1	SCR	EXP5	-0.188759
SPP1	40-KD	EXP1	-0.166838
SPP1	40-KD	EXP2	0.670655
SPP1	40-KD	EXP3	0.419151
SPP1	40-KD	EXP4	0.654358
SPP1	40KD	EXP5	-0.434673
SPP1	41KD	EXP1	-0.449976
SPP1	41KD	EXP2	0.403138
SPP1	41KD	EXP3	0.325041
SPP1	41KD	EXP4	0.468092
SPP1	41KD	EXP5	-0.263119
SPP1	DKD	EXP1	0.118394
SPP1	DKD	EXP2	0.733904
SPP1	DKD	EXP3	0.336217
SPP1	DKD	EXP4	0.514328
SPP1	DKD	EXP5	-0.150892
TREM2	SCR	EXP1	-0.0803814
TREM2	SCR	EXP2	0.807689
TREM2	SCR	EXP3	-1.27804
TREM2	SCR	EXP4	0.667515
TREM2	SCR	EXP5	-0.116786
TREM2	40-KD	EXP1	0.0284122
TREM2	40-KD	EXP2	1.36814
TREM2	40-KD	EXP3	-1.00683
TREM2	40-KD	EXP4	0.555962
TREM2	40KD	EXP5	-0.474686
TREM2	41KD	EXP1	-0.449318
TREM2	41KD	EXP2	1.20068
TREM2	41KD	EXP3	-1.14831
TREM2	41KD	EXP4	0.472472
TREM2	41KD	EXP5	-0.186053
TREM2	DKD	EXP1	0.126158
TREM2	DKD	EXP2	1.3481
TREM2	DKD	EXP3	-1.09481
TREM2	DKD	EXP4	0.533549
TREM2	DKD	EXP5	-0.289373

## Sheet: Figure7A
Gene name	DAM	Bhlhe40/41-DKO vs WT
0610012G03Rik	6.913	4.72076
0610040J01Rik	-4.33803	-0.267128
1700003F12Rik	1.80237	0.16846
1700017B05Rik	-3.66834	0.384069
1810013L24Rik	-1.82073	0.759821
2410015M20Rik	4.92096	-0.0781633
2510002D24Rik	-3.55796	-0.106119
2610008E11Rik	-4.51268	-0.864413
2610507B11Rik	0.521573	1.0343
4931406P16Rik	3.04414	0.000172316
9130401M01Rik	6.58542	-0.0167554
Aagab	-4.75762	0.500176
Abca1	-2.62567	0.0798396
Abca2	1.60847	0.0648005
Abca3	0.520031	0.191606
Abca9	-5.20635	-0.00274774
Abcc3	-5.70478	-1.00113
Abcc5	-4.18678	0.119694
Abcd1	-2.2265	-0.00560672
Abcd2	6.5267	0.36079
Abcf1	0.506596	0.182952
Abhd12	0.895589	1.4992
Abi3	-1.97731	-0.0197132
Abl1	-5.13325	0.0342436
Acaca	10.0956	0.388171
Acadsb	1.14955	-0.281598
Acap2	-3.20129	0.36027
Accs	-4.34076	-0.234266
Acer3	0.324756	-0.358501
Ache	4.65726	0.71439
Acin1	-1.25991	-0.269079
Acp2	-4.8059	-0.00635499
Actb	-2.9548	-0.00136592
Actr10	-1.61289	-0.136963
Adam10	-0.582977	-0.39386
Adam15	-0.394436	0.585482
Adam9	1.12376	2.10829
Adap2	-6.22016	0.00208508
Adar	3.71167	0.113197
Adarb1	11.2839	1.00405
Adck2	-2.57164	-0.186656
Adck5	2.17241	-0.000388408
Adcy7	-1.89221	-1.29088
Adnp	-2.71596	-0.270512
Adora3	-6.07251	-0.790053
Adrb1	-5.3408	0.155882
Adrb2	-9.32577	-0.161254
Aes	0.980109	1.45697
Aff1	-2.07174	0.0155459
Aftph	-2.21899	-0.138424
Aga	1.36347	-0.215339
Agpat2	2.96086	3.34913
Agps	-1.901	-0.237821
Aif1	-0.569728	0.000734186
Aig1	1.76186	0.771772
Ak3	-3.23133	1.51222
Akap13	-5.85294	0.00225671
Akirin2	-4.5514	-0.697353
Akna	-5.57267	0.0555187
Aldoa	2.81389	0.135491
Alox5ap	-15.8385	-5.02422
Ampd3	-3.17196	-0.143795
Ank	253.398	4.25409
Ankrd11	-3.68764	9.2261e-05
Ankrd16	3.04694	-0.363974
Anp32a	-2.03175	-0.0605431
Anxa3	1.73854	0.214743
Ap1b1	-2.33657	-0.312047
Ap1s2	-1.5114	0.758447
Ap2s1	0.836161	-0.0871787
Apbb1ip	-1.62591	-0.191535
Apbb2	36.649	0.574199
Aplp2	31.93	0.0437796
Apoe	215.132	-0.0477262
Aprt	3.99859	0.363458
Arap2	6.51003	-1.34208
Arap3	-6.64377	-0.0262577
Arhgap12	-1.86485	-1.62393
Arhgap22	-1.64966	0.00946211
Arhgap27	-6.95857	-0.116475
Arhgap30	-2.13189	0.000532766
Arhgap39	-0.610542	1.15814
Arhgap4	-3.59077	-0.28884
Arhgap5	-1.85477	-0.126387
Arhgdia	1.69059	0.262536
Arhgdib	-2.30724	0.126721
Arhgef10l	-6.37524	2.11965
Arhgef40	-3.53922	-0.121717
Arhgef7	3.04115	-0.915681
Arid1a	-1.66617	0.0144693
Arid3a	-4.30081	0.351633
Arid4a	-4.00636	0.000154152
Arl11	2.91826	0.383348
Arl3	2.989	0.0701354
Arl5a	1.66011	-0.221317
Armc5	-2.60645	0.130243
Arpc1b	0.933273	0.180386
Arpc3	2.06004	0.0643847
Arpc5	1.22088	0.00487031
Arrb2	-3.41362	0.365243
Arrdc1	-3.09859	-0.256153
Arrdc4	5.16958	0.511916
Asah1	-1.49825	-0.109989
Asap1	1.24583	0.010246
Asb1	#VALUE!	-0.0557359
Asb10	12.1799	-0.000715547
Asb2	-7.85632	1.25637
Asb7	1.30263	-0.0410257
Asl	1.43529	0.419231
Asna1	1.994	0.00465917
Atf3	6.85071	0.00118947
Atf4	-1.72335	0.00455097
Atf7	0.789277	0.977491
Atf7ip	-2.95393	0.0396927
Atg16l1	-5.45231	0.4169
Atg4c	-3.95269	-0.0249277
Atmin	-1.53235	0.93157
Atn1	1.60983	0.436137
Atox1	8.50495	-0.0199442
Atp11c	2.40392	0.238185
Atp13a1	1.35955	1.23701
Atp1b3	8.83383	0.310584
Atp2b1	-2.19687	0.896747
Atp5d	0.56721	0.109092
Atp5e	4.5586	-0.0288492
Atp5f1	-1.44941	-0.0561316
Atp5h	1.46785	0.00051704
Atp5j	0.499815	0.13817
Atp5j2	7.6395	-0.000262853
Atp5k	1.3026	0.00625702
Atp6v0a2	-7.62216	-0.176683
Atp6v0b	4.82234	-0.094281
Atp6v0c	26.0332	0.00165157
Atp6v0d1	0.590087	0.0207966
Atp6v0e	0.594875	-0.0417429
Atp6v1a	5.46082	0.00277751
Atp6v1c1	4.03436	-0.147817
Atp6v1f	0.362444	-0.29692
Atp6v1g1	0.787783	-0.0754833
Atrn	1.79874	0.020405
Atrx	-1.09783	0.0813977
Atxn10	5.0386	0.158207
AU040320	-2.20272	0.0106976
Axl	206.475	0.0382069
Azin1	1.63667	-0.103254
B230219D22Rik	-2.79032	2.71178
B2m	82.2886	0.461556
B4galt1	-1.51607	0.955322
B4galt4	-7.88848	-2.50191
B4galt6	-2.60476	-0.666683
Bag1	4.50825	0.633857
Baiap2l2	106.781	3.95908
Banf1	0.902249	0.032817
Bank1	#VALUE!	-0.602869
Banp	-4.06899	-0.769668
Basp1	-2.84956	0.120129
BC005561	-5.98057	0.00344813
BC029722	2.08611	0.00523663
BC035044	-14.5323	-1.52796
BC037034	-1.57293	1.44849
Bckdha	-1.5174	0.00197067
Bcl2	1.18337	1.33887
Bcl2a1b	34.3654	2.0717
Bcl9	-4.14657	-4.45476e-07
Bend6	-5.53966	0.0479736
Bin1	-11.243	0.0140791
Birc5	5.32078	1.10188
Bloc1s1	5.46028	-0.0153798
Bmf	-4.94513	-0.0253577
Bmp2k	-4.52863	-0.000547492
Bola2	9.75391	0.187796
Bptf	-3.88793	-0.0112438
Braf	-2.59584	0.184513
Brd2	-2.56124	0.088431
Bscl2	0.330832	0.0728783
Bsg	0.811472	0.199195
Bst2	7.98755	0.171233
Btg1	-0.964905	0.108872
Btg2	-6.40993	-0.751089
C1qa	-0.750699	0.21684
C1qb	-4.6167	0.448893
C1qc	-4.65131	0.527016
C1rl	-4.58445	-0.0814626
C3ar1	2.20369	0.904136
Cadm1	83.2768	1.995
Calm2	-13.9805	-0.405145
Camk1	-0.753916	0.240171
Camsap1	-3.09766	-0.0339193
Capg	72.553	-0.103224
Capza2	-1.6147	-0.156636
Card6	-1.37496	-0.0328751
Casc3	-2.43912	1.72342
Cask	-1.27873	2.41974
Casp8	-1.67414	-0.616158
Cass4	-5.27856	-1.15106
Ccar1	0.695847	-0.000425716
Ccdc112	#VALUE!	0.0623285
Ccdc12	-2.81256	-0.212279
Ccdc47	-4.76252	-0.0038324
Ccdc50	-1.35406	0.0823681
Ccdc88a	2.58299	1.18435
Ccdc97	-2.16183	0.000888447
Ccl12	4.93681	0.511634
Ccl24	-12.3275	-0.182584
Ccl3	165.157	1.08183
Ccl4	107.11	0.143766
Ccl6	53.7768	-0.173472
Ccl9	-3.08445	-0.996718
Ccnd1	-3.00213	-0.0549168
Ccng2	-3.89685	1.41728
Ccny	1.90564	0.0134969
Ccr5	-52.2797	-2.03209
Ccrl2	0.859204	-0.384674
Cct2	1.02825	0.00353446
Cd151	0.638037	0.00327967
Cd164	-51.7188	-0.511553
Cd180	9.40619	-0.286268
Cd22	15.0508	3.0667
Cd300a	-2.82546	-1.0559
Cd33	-3.91046	0.0207078
Cd34	59.7833	-1.8824
Cd37	0.965345	0.0266822
Cd48	11.1593	0.644901
Cd52	83.0003	0.0278527
Cd63	95.3997	0.13082
Cd68	37.9477	0.109683
Cd74	31.1979	1.65945
Cd82	-1.36505	-0.657483
Cd83	74.5309	2.30089
Cd84	1.55653	-0.232831
Cd9	110.347	2.16049
Cdc42ep3	4.61875	2.35448
Cdca8	4.80707	0.00327936
Cdk4	1.49181	-0.448069
Cdk5r1	-5.21164	0.087751
Cebpa	0.956646	1.07967
Cebpd	-20.6571	2.49227
Celf1	-3.07162	0.310006
Celf2	-4.79665	0.00249814
Cep170	-2.1566	0.0423316
Cep63	-1.95471	0.0118884
Cep68	-17.1317	-0.188801
Cggbp1	-3.81221	1.13234
Ch25h	20.7479	0.119941
Chd2	-0.709972	-0.0350408
Chd6	-6.65435	-0.0130449
Chd9	-10.9168	-0.207884
Chmp6	3.19701	0.343819
Chpt1	1.96726	1.76191
Chst1	10.2588	0.72836
Chst11	7.4604	0.134234
Chst2	#VALUE!	2.17998
Chst7	-8.71452	-1.28014
Chsy1	-4.46401	-0.0775407
Cib1	-3.50577	-1.1089
Cib2	1.49497	0.465701
Ckb	-14.1474	-0.319885
Clcc1	1.2613	-0.305847
Clcn5	-4.7782	-0.407715
Clcn7	2.1121	-0.0948705
Clec4a2	-40.0421	-0.454172
Clip1	1.16396	-0.0262303
Clip2	0.99415	3.04e-05
Clk1	-5.6963	-0.533392
Cln3	1.02234	0.019288
Cln5	4.44648	1.09426
Cmtm3	0.682916	0.00291785
Cmtm6	-23.354	-0.0155276
Cndp2	0.979375	1.54638
Cnot2	-1.48324	-0.0372596
Cnot8	-4.93463	-0.309916
Cnp	-0.914602	-0.00244109
Cnpy2	3.36894	-0.091874
Col4a3bp	-0.0522186	1.80961
Commd8	-5.93633	-0.618565
Comt	-2.43459	-0.000684477
Copa	1.03437	-0.00102053
Cops6	1.01924	-0.0044647
Coro1a	-2.52604	-0.459729
Coro1c	1.97686	0.00192827
Cotl1	1.28582	-0.139018
Cox4i1	5.88822	0.185398
Cox5a	1.33535	0.197393
Cox6a1	18.075	1.15188
Cox6a2	64.3289	4.68634
Cox6b1	1.45066	0.270622
Cox6c	17.5597	0.62055
Cox7a2	5.84825	0.00404118
Cox7a2l	3.44539	-0.0954205
Cox7b	1.71829	0.00629421
Cox7c	1.18694	0.286333
Cox8a	6.14307	0.0911779
Cpd	24.4985	1.94763
Cpeb2	0.40359	1.99014
Cpne3	0.0880707	-0.0615201
Crat	1.671	0.22151
Creb3l1	#VALUE!	0.269453
Creb3l2	1.85392	-0.183863
Creg1	7.69805	0.0479216
Crim1	-9.07071	-0.103888
Crip1	18.6996	1.1351
Crlf2	31.1364	1.36205
Crlf3	-1.85569	-0.059987
Crls1	-3.25296	0.00101847
Crtap	0.879171	3.57223
Cryba4	-10.9444	-0.0281456
Crybb1	-40.3007	-0.30744
Cryz	2.36128	-0.00302556
Cs	0.316425	0.0791028
Csad	-4.23665	0.00518118
Csf1	145.614	0.0946383
Csf1r	-7.29031	0.179678
Csf2ra	17.8528	2.31803
Csf3r	2.57077	0.211338
Csk	-2.52033	-0.0399335
Csnk1d	-1.53631	0.27612
Csnk1e	-1.17998	-0.000242444
Csnk1g2	1.12806	-0.23927
Cspp1	-8.87753	-0.0523779
Cst3	-1.38689	0.153269
Cst7	538.365	0.578817
Cstb	5.91539	0.354842
Ctdnep1	1.93538	1.06537
Ctdsp2	-1.08197	0.211149
Ctnnd1	-1.1693	-0.0359662
Ctsa	25.7081	0.512431
Ctsb	139.489	0.558095
Ctsc	0.306121	0.348632
Ctsd	95.7242	0.0259209
Ctsh	0.685208	0.0505477
Ctsl	46.6147	0.631685
Ctss	4.06018	0.136719
Ctsz	77.1557	0.267777
Cttnbp2nl	-5.7856	0.0304539
Cul3	-2.37607	-0.0395416
Cuta	1.05364	0.139231
Cux1	0.802314	0.447369
Cwc25	-1.65485	-0.269223
Cx3cr1	-74.9392	-0.100072
Cxcl16	20.3067	0.540232
Cxxc5	-1.82192	0.0013748
Cyba	4.36234	0.176122
Cybb	24.2897	6.15289
Cyfip1	-0.652486	0.0116963
Cyp4v3	4.6384	0.113824
Cysltr1	-1.72086	-0.0840407
Cyth4	-3.57746	-0.113251
D1Ertd622e	-4.95961	0.893977
Daam1	0.421897	0.463497
Dad1	0.635666	0.00924948
Dapp1	-18.0318	-0.346832
Dbi	1.40018	0.0988653
Dbp	-11.0656	0.209274
Dcun1d2	-6.88814	-0.0143428
Ddost	1.25035	0.0655365
Ddrgk1	0.632594	-0.0254302
Ddx17	-2.70997	0.110237
Ddx31	2.82219	-0.255927
Ddx49	-3.77761	-0.0525524
Ddx5	-3.16436	-0.414748
Ddx6	-1.15335	0.00236039
Degs1	0.525084	-0.00270067
Dgkq	1.79817	0.0807118
Dgkz	1.71938	2.33379
Dhcr7	7.59589	0.00601456
Dhrs3	2.12615	0.386771
Dhx32	5.58339	0.377247
Dido1	-2.31615	-0.0676771
Diexf	-5.50093	0.00269528
Dip2b	-2.22828	0.618179
Dip2c	#VALUE!	1.00901e-07
Dld	1.39015	-0.241969
Dnaja1	-1.68834	-0.115514
Dnajb14	12.4665	0.474495
Dnajb9	-2.21361	-0.34634
Dnajc15	5.27962	-0.131695
Dnajc16	-0.773575	0.116541
Dnajc28	-2.38133	-0.0428485
Dnajc7	-1.93048	0.00452979
Dnase2a	0.519688	0.141284
Dnm2	-2.56082	0.00868036
Dock10	-5.17768	-8.44842e-05
Dock4	-3.09173	0.834706
Dpm3	0.290755	-0.00191699
Dpp3	-3.73787	-0.427884
Dpp7	33.5925	0.781611
Dram2	-3.05686	-0.387189
Dst	-1.72288	0.00154233
Dtnbp1	1.30126	0.753358
Dtx3l	-1.22829	0.0086514
Dusp3	9.02858	2.07058
Dusp6	-9.1326	-0.00276072
Dyrk1a	-2.08623	0.000191132
E2f3	-8.15401	0.249337
Ebpl	2.14744	-0.156021
Echs1	17.8351	0.00760702
Eci2	0.143128	-0.00042559
Ecscr	-67.0132	-0.615959
Edem2	0.565326	-0.609646
Eef1a1	2.85944	0.0421139
Eef1b2	18.7238	-0.000204941
Eef1d	1.18171	-0.0300933
Eef1g	0.37224	0.0387591
Eef2	3.81689	0.367422
Eef2k	-12.468	0.0118709
Efnb1	-3.69189	0.838371
Efr3a	2.35319	0.303536
Egr2	14.0693	-0.00829693
Ehbp1l1	-2.40511	-0.00545094
Eif1ax	2.35125	0.0895565
Eif2a	0.854092	-0.0642824
Eif2ak1	-2.43451	0.000935934
Eif3b	2.61512	2.2391
Eif3e	1.51056	-0.0633701
Eif3f	2.84731	1.64556
Eif3h	0.551673	0.00056596
Eif3i	0.491709	-0.00292197
Eif3k	0.712465	-0.0105618
Eif4b	0.854805	0.0175692
Eif4ebp1	2.25877	2.4008
Eif4g1	-0.720329	0.241519
Eif4g2	-0.922639	0.0103151
Eif5a	2.40772	0.228309
Ell2	6.5597	0.996067
Elmo1	-9.68265	0.051486
Elovl5	0.469842	-0.050952
Eng	-4.77134	-0.0349224
Enpp1	10.9924	1.69768
Entpd1	-10.6398	0.200223
Ep300	-3.22365	0.0176767
Epc1	-2.12254	-0.306476
Epc2	-1.34017	0.00918066
Epn2	-5.38849	-0.349203
Eprs	0.855796	0.445898
Eps8	-3.39061	12.6422
Ergic3	2.73749	0.0522977
Ero1lb	17.9449	0.513362
Etnk1	-1.43978	0.00369066
Ets1	-14.8018	0.112748
Etv3	-3.11501	-3.78702e-06
Etv5	-7.18287	1.05805
Ewsr1	-1.27463	0.0836515
F11r	-6.67321	-0.660331
Faf1	-2.71263	-0.000219476
Fam102b	-0.993018	0.000216902
Fam107b	-4.73783	-0.17791
Fam110a	-13.3202	-1.73159
Fam129a	1.86496	1.13004
Fam174a	1.46876	3.03492
Fam20c	123.048	0.109373
Fam49b	-3.63409	0.0253409
Fam53b	-4.63037	0.531421
Fau	15.208	0.00169579
Fbrsl1	-5.67196	-0.000146976
Fbxw7	-2.37232	-0.00690459
Fcer1g	4.99718	0.216869
Fcgr1	-4.84764	-0.593712
Fcgr2b	0.259991	-1.85485
Fcgr4	8.29947	3.02313
Fcgrt	-0.959801	0.302681
Fchsd2	-8.03514	-2.70555
Fcrl1	#VALUE!	4.33672
Fcrls	-1.12327	-0.331101
Fer	#VALUE!	-0.0808087
Fermt3	-1.1637	-0.0036314
Fez2	-15.8757	0.0286916
Fgd2	-19.1496	0.0287301
Fgl2	23.6853	-2.48986
Fhod1	-3.13681	-0.0755867
Filip1l	-36.1106	0.677749
Fli1	-1.26755	-0.160332
Flii	-1.70027	0.112454
Fmnl1	-1.24599	1.05997
Fmnl3	-2.8219	0.554722
Frg1	-1.03552	-0.215528
Frmd4a	-5.15581	0.370709
Frmd4b	-3.65533	-0.0157953
Frrs1	4.96161	-0.0337374
Fscn1	-19.7754	0.0106848
Fth1	64.0744	0.573754
Ftl1	29.0254	0.0389222
Fuca1	8.69181	0.0626888
Fundc2	5.38643	0.00673286
Fxyd5	43.8389	0.393536
Fyco1	-5.14556	-0.00873428
G3bp2	-0.899069	-0.244963
Gaa	0.628349	0.175317
Gab1	-6.80039	-0.184149
Gabarap	3.37437	0.0349293
Galc	1.02526	0.498001
Galnt3	1.02565	1.51187
Garnl3	-1.75996	0.0886137
Gatm	-2.41624	1.27347
Gba	2.30162	0.000176866
Gbp7	-18.9403	0.126996
Gde1	4.00729	0.107339
Gfpt1	-1.71622	-1.17223
Ggh	8.17129	0.152752
Ggt5	-17.164	-0.483566
Ggta1	-21.9843	-0.172197
Gimap6	-13.5784	-3.57036
Git2	-2.35475	0.11592
Glb1	3.42284	0.228641
Glipr1	7.59824	-0.23675
Glrx3	1.23716	0.000508281
Gltp	9.74075	1.77985
Glul	-29.5302	-0.552546
Gm10073	23.9895	-0.0181571
Gm10801	-2.39811	-5.50503e-06
Gm11361	23.0861	0.00245798
Gm13889	0.893604	-0.0413859
Gm2000	8.91886	0.0228187
Gm2a	3.8167	0.115518
Gm4070	0.299382	0.389833
Gm5239	40.5651	0.666048
Gm9493	20.1436	0.0209206
Gmip	-2.26302	-0.0488271
Gna13	-1.26924	0.24997
Gna15	-9.31766	-0.156333
Gnai2	-7.3447	3.59592
Gnas	115.695	-0.049155
Gnb2	-4.17153	0.762987
Gnb4	-9.09383	0.171951
Gng10	-1.78623	-0.000431479
Gng12	10.9953	1.4275
Gng2	-3.89601	0.204975
Gng5	0.545257	0.240077
Gnptab	2.83833	3.09495
Gns	3.98181	2.10838
Golga3	1.66198	0.0315235
Golgb1	-2.39334	0.00354163
Golm1	-5.45853	-0.000109013
Got1	25.5373	2.15592
Gp9	-14.2105	0.00818989
Gpam	-8.04053	1.9922
Gpatch4	#VALUE!	0.225601
Gpc2	-13.8904	-0.10733
Gpi1	1.13888	0.915156
Gpr155	-2.2977	-0.372766
Gpr165	#VALUE!	-1.44952
Gpr183	-2.06612	0.262154
Gpr34	-10.4841	-0.000679023
Gpr65	35.8372	2.85026
Gpr84	2.42525	-0.248927
Gprasp2	#VALUE!	-2.16582
Gramd3	0.730485	0.300511
Grap	-10.5887	-2.4779
Grina	3.32002	0.22648
Grn	27.4995	0.0222997
Gsdmd	-1.65483	-0.0954058
Gsk3b	-1.20366	1.32258
Gtf2h2	-4.80434	-0.681267
Gtf2i	-2.68921	0.0312962
Gtf3c4	3.70059	-0.0918983
Gtpbp6	1.15737	0.000255221
Gusb	48.6999	0.553806
H2-Aa	2.49859	0.019957
H2-Ab1	3.15734	3.47818
H2-D1	154.743	1.90338
H2-DMa	7.70255	0.703424
H2-Eb1	0.832884	0.306684
H2-K1	74.6392	2.25169
H2-M3	2.88793	0.436968
H2-Ob	5.90454	0.436069
H2-Q7	29.5	3.44613
H2-T23	1.59182	0.734593
H2afz	1.05615	-0.0195801
Hars2	2.17975	-0.478855
Hcfc1r1	4.35568	0.410144
Hck	-2.29877	0.000626356
Heatr5a	-1.80356	0.0118963
Helz	-3.75991	0.0209846
Herc1	-3.44991	0.00131682
Herc2	-1.29155	-0.0879903
Herpud1	-3.3878	-0.159041
Hexa	28.8358	0.000768939
Hexim1	-2.06428	-0.059914
Hfe	-7.97087	-1.24885
Hif1a	19.3741	1.06422
Hint1	1.3036	0.00268123
Hipk1	0.454665	0.09858
Hist1h1e	-4.80924	-0.480075
Hist1h2ao	-1.82542	0.0704799
Hist1h2be	-6.71146	-0.82501
Hist1h4i	#VALUE!	-0.82364
Hist3h2a	-2.78926	-0.295465
Hlf	-14.3359	-0.0088562
Hltf	-1.71018	-0.360293
Hmgcl	-2.55773	-0.443388
Hnmt	-1.78574	-0.464272
Hnrnph1	-1.00786	0.0454169
Hpgd	-5.66267	-1.50645
Hpgds	-3.57847	0.100372
Hps3	-8.6024	-0.156672
Hrh2	#VALUE!	-0.634227
Hs6st1	-15.1364	-0.660054
Hsd17b11	-1.28922	-0.0407668
Hsd17b12	1.63433	-0.0119406
Hspe1	0.87744	-0.18359
Hvcn1	1.31914	-0.00302434
Icam1	-1.70971	-0.0441455
Icosl	-2.00219	0.00328841
Idh1	0.431248	-0.173546
Idh2	-10.6515	-0.274528
Ier5	-6.21339	0.00374802
Ifi204	11.9901	0.917096
Ifi27l2a	29.7227	2.28236
Ifit1	4.5649	1.01673
Ifit2	20.2467	0.30362
Ifnar1	0.750149	0.0970689
Ifnar2	1.21074	0.644368
Ifngr1	-20.7332	-0.324528
Igf1	102.311	-0.00151316
Igfbp4	-11.4327	0.045982
Igsf8	1.17987	3.6691
Ik	-3.58657	0.0194061
Ikbip	0.69149	-9.24992e-06
Ikzf1	-1.95305	0.309108
Il10ra	-11.3425	-0.0412797
Il16	-11.1711	0.0846262
Il17ra	-4.48153	1.55387
Il1b	14.1779	0.474303
Il21r	-5.89352	0.325462
Il4i1	4.89768	0.465166
Il6ra	-18.2679	2.88506
Il7r	-15.5894	-3.61605
Ildr2	27.8309	2.3438
Immt	1.12749	0.0254796
Ing2	-2.25733	-0.00210743
Inpp4b	-3.12977	0.00181575
Inpp5d	-3.71985	0.032296
Ip6k1	-4.23718	1.44764
Irf2	-1.53603	0.0103337
Irf2bp2	-10.7452	0.196965
Irf5	-1.2174	0.108368
Itga6	-4.01834	0.0630615
Itga9	-5.86763	-0.339191
Itgam	-12.6145	0.0581804
Itgav	-4.11137	0.301871
Itgax	357.995	0.193094
Itgb1	-0.67011	1.3428
Itgb1bp1	1.81853	-0.218458
Itgb2	4.89375	0.917117
Itm2b	3.25001	0.281536
Itm2c	0.741313	0.00117481
Itpripl1	-1.75052	-0.0113739
Itsn2	-1.6522	0.185714
Ivns1abp	-7.66233	-0.00395496
Jak1	-4.01514	0.443831
Jarid2	-0.856279	0.137043
Jmjd1c	-3.65127	-0.510559
Jmjd6	-6.91032	0.53745
Jtb	1.94712	-0.0383472
Jun	-2.3746	1.04877
Junb	-1.58397	-0.29408
Kcnd1	-3.56793	-1.35048
Kcnj2	35.7755	0.0202858
Kcnk12	-11.74	0.11858
Kcnk13	-3.44161	-0.00123223
Kcnk6	-1.25243	3.10269
Kctd12	-5.8288	0.224188
Kdm3b	-2.10669	-0.00138144
Kdm6a	-4.97752	-0.0231626
Kdm6b	-4.32358	0.0580049
Kidins220	1.62706	0.200752
Kif13a	-3.65621	-0.00052295
Kif21b	-6.06874	-0.0072213
Klf13	-1.62047	0.602499
Klf2	-17.0751	-0.799248
Klf3	-2.10165	0.262568
Klf7	-10.054	-0.605911
Klhdc8b	-10.333	-1.54852
Klhl23	-6.68691	-0.118736
Klhl6	4.73269	-0.687946
Kpna1	-5.97987	-0.00127796
Kpna6	-1.48185	-0.241523
Kpnb1	-1.22324	-0.0169136
Krcc1	-1.35905	-0.00150819
Lactb	-4.22365	1.12889
Lag3	2.30841	-0.00387397
Lair1	-1.57868	-0.0666174
Lamp1	4.83417	0.382992
Lamp2	5.29391	-0.0117358
Laptm4a	-0.832916	-0.149137
Laptm5	-0.16964	0.203594
Larp7	-3.67762	0.113315
Lars2	-2.38385	0.134701
Lat2	1.36565	2.2585
Lbr	-4.28868	-0.0878379
Lcp2	-2.617	-0.0132592
Ldb1	-5.53639	-0.0935896
Ldha	6.22656	0.13103
Ldhb	-2.68056	-0.050686
Leprotl1	0.618532	0.060787
Lgals3bp	84.5187	1.08048
Lgals8	-6.54679	0.00142952
Lgmn	-9.61174	-0.0206433
Lhfpl2	0.580067	-0.028654
Lifr	-11.502	0.109386
Limd2	-2.34058	0.414381
Lipa	1.33571	-0.302398
Litaf	1.00045	0.0810612
Lmbrd2	13.3696	-0.0168481
Lmo4	-2.16585	0.276681
Lonrf1	-0.536085	0.222033
Lpar6	-13.5273	-0.0790792
Lpcat2	-20.9216	-0.354751
Lpcat3	-2.48167	-0.204529
Lpin2	-3.51229	0.0845315
Lpl	342.226	2.35349
Lrba	-22.7024	-1.28148
Lrch3	-2.56288	-0.214376
Lrp5	-1.57428	-0.318491
Lrpap1	2.55495	0.0355282
Lrrc3	-1.83579	2.24541
Lrrc8d	3.10435	0.122036
Lsp1	2.44212	0.282004
Lst1	-2.89288	0.481805
Ltc4s	-16.4669	-2.19692
Luc7l3	-1.18	-0.0391393
Lyl1	-4.72617	-0.817569
Lyn	-14.8826	0.123649
Lyz2	243.23	0.661571
Lyzl4	9.90908	-2.21069e-05
M6pr	0.582324	-0.0260663
Macf1	-0.769254	-0.0673111
Maf	-55.2882	-0.0527848
Maf1	-1.29388	-0.314688
Maged1	0.834129	-0.0222341
Man1a	-6.07517	1.00066
Man1c1	0.629923	0.653591
Man2b1	3.80661	0.359887
Mapk14	-3.85975	0.000181039
Marcks	-48.6573	-0.000706111
Marveld2	#VALUE!	-0.33899
Mblac2	5.69228	-0.0596546
Mbnl1	-3.45791	0.641198
Mcl1	-1.61093	-0.0218189
Mcm3	-3.0533	0.000121251
Mdm4	-5.29168	-0.138715
Med12l	-13.1221	-0.352586
Med13l	-2.91974	0.0104665
Med19	-1.93178	-0.0648815
Med21	-2.64736	-0.194605
Med28	2.868	-0.173669
Med30	1.93228	4.34334
Mef2a	-6.33818	2.23694
Mef2c	-0.743744	0.1653
Mepce	-1.52401	3.60246e-05
Mertk	-0.342068	-0.0493745
Mex3b	-13.6964	-0.325089
Mfap3	-3.20764	-0.220131
Mfge8	2.51887	0.430158
Mfng	-1.23542	-0.50004
Mfsd1	1.86488	1.06085
Mgat1	-10.8786	-0.510776
Mgat4a	-3.80274	-0.000301188
Mgll	-2.04505	0.00946595
Mif	45.9707	0.17804
Mknk2	-3.66202	0.124466
Mkrn1	-4.66954	0.022237
Mkrn2	0.61577	0.0285132
Mlec	-2.89751	0.577402
Mlxipl	-1.81126	0.467896
Mms19	-0.77744	0.00956774
Morc3	-3.49381	-0.213661
Mospd2	0.99432	0.0920276
Mpeg1	39.6195	1.3833
Mrc1	-6.77705	0.313394
Mrpl13	-0.110193	0.0108966
Mrpl27	3.46006	-0.0616234
Mrpl37	-5.49021	-0.109278
Ms4a6b	-9.90235	-0.868103
Ms4a6d	-0.178361	-0.993179
Msl1	-1.38096	0.161629
Mt1	17.1364	0.0985189
Mtdh	-0.923785	0.181086
Mtf1	-3.14078	0.140959
Mthfs	8.69536	1.87337
Mtmr2	1.9822	1.20872
Mtmr3	-1.81663	0.0631161
Mtss1	-16.6834	-0.481379
Mtus1	-3.10407	0.230253
Mtx3	-4.81334	-0.0529029
Mycbp2	-1.43132	0.0657815
Mylip	-1.79296	-0.310418
Myo1b	-7.45431	-1.23394
Myo1e	34.4782	0.0527741
Myo1f	1.36924	0.031412
Mzt2	-1.80159	-0.596063
N4bp1	-2.04674	0.00129866
N4bp2l1	-2.23615	-0.1994
Naalad2	0.662341	0.0350435
Nae1	-3.53518	-0.294168
Naglu	20.9671	1.54667
Nampt	3.88127	0.621556
Nap1l1	5.07389	0.417285
Napa	3.16927	0.0346051
Nars	-2.33989	0.00178184
Nat8l	7.5024	-0.000309341
Nav3	-3.24385	-0.029219
Nceh1	51.2453	1.64539
Ncf1	-4.6001	0.258419
Nckap1l	-3.04723	-0.037844
Ncoa2	-6.6706	0.0610228
Ncstn	0.464764	0.00508002
Ndfip1	-2.67735	1.71919
Ndufa13	0.865868	0.00738095
Ndufa2	4.06257	-0.00411576
Ndufa3	1.16641	0.0011019
Ndufaf2	#VALUE!	-0.00625608
Ndufb11	1.12287	0.000557659
Ndufb5	1.6491	-0.0114506
Ndufb9	1.26733	0.819112
Ndufs4	-0.148292	0.00510615
Ndufs6	2.38731	-0.0256954
Ndufv3	7.05937	0.0704868
Nenf	0.690043	4.87737
Neurl1a	-6.8957	0.287917
Nfam1	-3.03835	-0.751084
Nfatc2	-1.80235	1.58143
Nfe2l2	0.763455	0.0237692
Nfia	-1.8025	1.43451
Nfkbia	-10.6451	-0.0302734
Nipa2	-2.59621	0.0413746
Nlrc5	5.17041	1.08547
Nme1	1.20899	-0.084296
Nme2	12.1068	0.013432
Nmt1	-1.26584	0.117034
Nol8	1.83348	0.0220882
Nop58	1.79308	0.144469
Notch1	-3.01803	1.49497
Notch2	-2.33825	2.3382
Npc2	57.6615	0.167816
Npl	-2.76207	-1.3333
Npm1	2.0897	-0.0356388
Npnt	2.89721	2.9821
Nptn	0.645685	0.000489521
Nr3c1	-12.3537	1.16638
Nrbp1	-1.83154	-0.335216
Nrip1	-12.4711	0.00881613
Nrp1	7.66583	-0.316857
Nsd1	-1.29956	0.0342558
Nsmce1	2.89267	-0.838456
Nsmce4a	0.705842	-0.0874979
Nsun6	-8.98776	-0.165585
Ntpcr	-3.16971	-0.341695
Nuak1	-1.18709	0.431113
Nucb1	2.64408	0.228614
Nudcd2	-4.68267	-0.485303
Nudt16l1	-1.1966	-0.421687
Numb	-5.40013	-0.890658
Nus1	0.751079	0.52292
Ogfrl1	-1.79403	2.67084
Olfml3	-20.4539	0.000313639
Ophn1	-7.49884	0.00235381
Orai1	-2.28244	2.60204
Ormdl2	1.87523	-0.23178
Os9	0.862236	0.32998
Osbp	-0.753071	-0.071113
Osbpl8	0.634885	1.95021
Ost4	1.6808	0.00080517
Ostf1	-1.24578	0.0154538
Ovca2	-4.74312	-0.234925
Oxct1	6.55105	0.35714
Oxnad1	#VALUE!	0.00336111
P2rx7	-6.58397	-0.34564
P2ry12	-125.491	-1.279
P2ry13	-37.1967	-0.585813
P2ry6	-0.707109	0.189977
P4ha1	-1.34715	-0.373965
Pabpc1	6.68859	0.144392
Pabpn1	-3.93925	0.0585861
Pacsin2	-1.03376	0.0264664
Padi2	4.76963	0.969356
Pafah1b1	-2.84342	-0.0314482
Pag1	-7.4695	-0.00451781
Paqr7	-1.97688	-0.120784
Pbrm1	-1.65018	0.798867
Pbx2	-2.22136	-0.00532647
Pcbp2	0.812611	-0.2213
Pcna	2.32038	-0.0269487
Pcp4	2.38285	-0.204878
Pde3b	-4.14972	-0.243786
Pdhb	1.65645	-0.0484119
Pdlim4	-7.83358	-0.369147
Pdlim5	-8.04895	-0.0689198
Pea15a	10.5754	0.567052
Pecam1	-5.55687	-10.614
Pecr	-2.09103	-0.16587
Peli1	-1.14537	1.16187
Pfdn5	1.88876	-0.0648768
Pfkfb3	0.34889	1.50565
Pgam5	1.4551	0.595622
Pgk1	8.009	0.0841115
Pgls	6.03464	1.54562
Pgrmc1	0.295168	-0.0762036
Phyhd1	-1.47581	-0.155998
Pibf1	-3.54509	0.000332242
Picalm	-6.63857	-0.690188
Pid1	-1.58243	0.0266024
Pign	1.28117	-0.000705563
Pik3ap1	-2.01925	0.211851
Pik3cg	-2.72153	0.850308
Pik3r1	-13.1354	-0.172188
Pik3r5	-2.21924	0.0142729
Pip4k2a	-8.25712	0.664253
Pitpna	0.719762	2.34104
Pitrm1	0.98918	0.0374945
Pkib	6.39112	0.387638
Pla2g15	-2.87713	-0.480337
Plbd2	10.5055	4.14221
Plcl2	-2.41317	0.454298
Pld1	-7.70753	-0.113503
Pld3	33.5657	0.00040551
Pld4	-3.31941	-0.118967
Plek	4.166	0.995303
Plekha1	1.40789	0.344506
Plekha2	-3.33226	0.000227173
Plekhm2	4.68164	0.088705
Plekhm3	0.392916	1.30212
Plekho1	-2.91605	0.0869248
Plin2	2.51667	0.0549962
Plod1	-2.04564	0.0161488
Plxdc2	2.69944	-0.0538126
Plxna4	-11.4803	0.126371
Plxnb2	-2.14361	0.00411962
Pmepa1	-13.7073	2.60219
Pmp22	5.76148	1.11454
Pno1	0.525958	-0.00069187
Pnp	-7.20346	-0.766636
Pnrc1	-1.13332	0.387635
Pogk	10.4133	0.103562
Polr2g	1.08179	-0.194328
Pomp	1.36406	-0.00704776
Pon3	4.1108	-0.279456
Ppcdc	-2.14687	-0.158658
Ppfia4	0.524682	0.0820195
Ppfibp2	-7.0201	-0.166569
Ppib	0.806793	0.0100216
Ppp1r11	1.60533	-0.145999
Ppp1r9a	-6.37214	0.0393345
Ppp2r5e	-5.3247	0.649637
Ppp3ca	-2.23947	0.200061
Ppp6r3	-3.40964	-0.205513
Ppt1	2.40944	0.060674
Pptc7	-5.30923	-0.0134536
Prdm1	0.586993	1.14563
Prdm2	-3.19106	0.01946
Prdx1	5.80651	0.00584807
Prdx4	11.1199	0.120238
Prdx5	0.867547	-0.000149997
Prdx6	0.811684	1.04835
Prkab1	-2.18163	-0.481875
Prkca	-1.40362	0.515862
Prkcb	0.39953	0.0291151
Prkcd	-7.75637	0.000896884
Psap	1.05261	0.848936
Psat1	91.0654	2.07594
Psme1	1.35438	0.205663
Psme2	1.24645	0.0695426
Psmg4	1.06563	-0.181519
Ptafr	-5.73335	4.23725
Ptdss1	1.09955	0.00124816
Pten	-7.35837	-1.09055e-06
Ptgs1	-10.0158	0.160174
Ptk2b	0.707327	0.354603
Ptma	1.06233	0.0208435
Ptp4a3	-5.48823	0.0859175
Ptpn1	-4.70109	-0.000325303
Ptpn9	-4.63327	0.0664924
Ptprc	0.684113	4.91644e-05
Ptprm	1.80246	0.982544
Pura	-2.64112	-0.206126
Pwwp2a	-5.27164	-0.58799
Pxn	-4.41531	0.637279
Pycrl	4.37427	-0.0589383
Qk	-1.98868	7.61076e-05
Rab11fip5	0.9748	3.08138
Rab14	-1.76616	-0.0150589
Rab27a	0.042007	-0.00185305
Rab39	-8.46135	-0.356715
Rab3il1	-6.01597	-0.123654
Rab5c	1.8973	0.0529608
Rab8b	-0.812143	-0.305937
Rabac1	0.200861	-0.0133591
Rac2	-1.60245	0.027505
Ralb	-3.44328	-0.0829638
Ralgps2	-2.93438	-0.0059226
Ramp1	44.5966	6.56288
Ran	0.737827	-0.170974
Rap1a	-1.80942	0.14216
Rap1b	-0.751289	0.837531
Rap2a	0.728441	-0.0430838
Rap2b	11.3573	1.29155
Rapgef5	-9.88917	-0.58868
Rapgef6	-5.45895	-0.338282
Rassf1	-6.16927	0.000911205
Rassf3	2.03849	0.0257663
Rb1	-2.39236	-0.108321
Rb1cc1	-4.99729	0.886694
Rbbp6	-4.93895	0.097541
Rbl1	-4.00114	-0.000736554
Rbm18	-3.48862	-0.269582
Rbm39	-4.42369	0.0150597
Rbm7	-8.39981	-0.118785
Rbmx	-4.35089	-0.0587167
Rcbtb1	0.623273	0.523703
Rcbtb2	0.36463	2.2613
Rcsd1	-1.4716	-0.0480923
Rdx	-2.77584	0.869815
Relt	#VALUE!	0.0500037
Renbp	5.85924	0.0253705
Rere	-3.51914	0.00374769
Rgl1	-9.57408	0.145067
Rgmb	-4.56929	-0.0136196
Rgs10	-1.40427	0.0585669
Rgs19	-4.43156	-0.214836
Rgs2	-7.21513	-0.39407
Rgs7bp	#VALUE!	-0.0147868
Rheb	1.56221	0.63108
Rhob	-29.3514	1.58405
Rhoc	2.00464	-0.00196886
Rhoh	-1.47147	-0.597705
Riok2	-3.17893	-0.323462
Rlf	-1.68252	-2.99395e-07
Rmnd5b	-10.0055	-0.0504677
Rnase4	-14.2573	-1.23423
Rnasel	-2.33226	-1.15929
Rnaset2a	1.10701	0.529189
Rnaset2b	0.236257	0.164131
Rnf138	-3.52116	-0.166093
Rnf139	-1.96566	0.0116289
Rnf149	4.25765	0.00423015
Rnf150	1.61881	-0.00421824
Rnf167	-1.41014	-0.504376
Rnf181	-1.337	-0.0616295
Rnf185	-5.35099	-0.0630355
Rnf187	0.26617	0.443856
Rnf19b	-3.02526	0.0594312
Rnf214	-2.53654	-0.0640019
Rnf215	-2.94546	0.71622
Rnf6	-4.55268	0.0340329
Rogdi	-12.8249	-0.683283
Rpap3	-3.92451	0.0583084
Rpl10	11.383	-0.0309256
Rpl10-ps3	5.7079	-0.0485474
Rpl10a	17.8379	0.315846
Rpl12	12.1148	0.00590153
Rpl13	3.37836	0.00910237
Rpl13a	18.1151	-0.0100976
Rpl14	12.9479	0.0126892
Rpl18a	17.7093	0.0350668
Rpl22	13.5144	-0.000823027
Rpl23	31.5007	0.0306004
Rpl24	5.45028	-0.0965054
Rpl27a	5.06802	-0.0054168
Rpl30	12.7821	0.0022061
Rpl31	7.54859	0.00936899
Rpl32	21.1301	0.00596695
Rpl34	19.6186	-0.0306745
Rpl35	13.9505	-0.000561899
Rpl35a	17.6838	-0.013083
Rpl36a-ps1	27.795	-0.141784
Rpl36al	0.714361	-0.08394
Rpl37	25.0722	-0.000133971
Rpl37a	29.0423	-0.0126287
Rpl38	23.8616	0.00129962
Rpl39	14.7878	-0.00235266
Rpl4	12.32	0.119106
Rpl5	3.79918	0.127139
Rpl6	5.68673	0.0156124
Rpl7	8.02551	0.000369123
Rpl7l1	-1.87618	-0.351265
Rpl8	5.43917	0.0193772
Rpl9-ps6	12.3534	0.0219946
Rplp0	15.3712	-0.000840884
Rplp1	26.9405	0.00560318
Rplp2	24.4248	-0.00255234
Rpn2	2.53539	0.102847
Rps10	6.62015	-0.925683
Rps11	9.58252	-0.00524033
Rps14	33.3472	-0.0174129
Rps15	5.35415	0.00908502
Rps15a	13.4262	-0.00481869
Rps16	24.8313	-0.000541251
Rps17	9.68373	-0.00170677
Rps18	20.3149	-0.0069758
Rps19	14.1503	0.0164051
Rps20	20.3865	0.192822
Rps21	29.0184	0.00759409
Rps24	29.4698	0.00650633
Rps25	20.2506	0.00810198
Rps26	7.40063	0.0496978
Rps27a	13.7823	0.00152269
Rps27l	1.28593	-0.0040708
Rps28	30.0902	0.000167846
Rps29	16.1572	-0.0016826
Rps3	2.93896	-0.00369149
Rps4x	15.819	0.0320342
Rps5	29.1551	0.000452855
Rps6ka1	-13.2792	0.535689
Rps6kb2	-1.44552	-0.164782
Rps6kc1	0.0521726	0.0142037
Rps8	13.037	0.67717
Rps9	10.2883	-0.020553
Rpsa	14.0712	0.128981
Rragc	0.883362	0.0742158
Rras	2.48312	4.51396
Rrbp1	-0.917435	0.383756
Rreb1	-4.64051	0.0158553
Rtn1	-8.96894	-0.108478
Rtn4rl1	-7.53315	0.581964
Rtp4	1.6293	0.126454
S1pr1	28.6752	0.366948
Sall1	-6.76189	0.000222167
Samhd1	-1.53657	2.79303
Sap30bp	0.65071	0.00094584
Sash3	-6.22881	-0.756491
Sbf2	-5.14445	-0.53783
Scamp2	-8.26313	-0.000217908
Scamp5	-7.03042	-0.43169
Scand1	4.90856	5.7423
Scarb2	0.739452	0.000709267
Scd2	23.8211	-0.0592391
Scfd1	-3.49092	-0.096983
Scoc	-3.44385	-0.189772
Scp2	0.798517	0.130519
Scpep1	33.8852	0.983561
Sdc3	19.8701	5.3286
Sdcbp	1.58583	-0.020679
Sdccag8	-4.8996	0.00443868
Sdf2l1	4.4216	-0.104813
Sdf4	11.5156	0.146342
Sdha	0.805582	-0.0246452
Sec62	-2.50609	0.00882095
Selplg	-48.2936	0.0251288
Sema6d	-2.88313	2.08774
Serbp1	-1.44003	0.0177672
Serinc3	-27.4365	-0.150365
Serpine2	83.8719	0.0143056
Serpinf1	-14.2337	-3.21912
Sesn1	-7.05206	-0.114164
Setd1b	-6.38031	0.0724521
Setd5	-2.68774	-0.0421527
Sf1	-4.50866	0.239267
Sft2d2	-1.42005	-0.181392
Sh2b3	-11.53	0.0827693
Sh2d3c	-3.25426	0.0487798
Sh3bgrl3	6.13291	0.104806
Sh3bp1	-1.13108	0.0977135
Sh3bp5	-4.44898	0.070278
Sh3kbp1	1.0819	0.774128
Shisa5	5.58471	0.142464
Siglece	#VALUE!	-0.610801
Siglech	-17.5333	0.115256
Sipa1	-3.09604	0.925112
Siva1	2.34011	0.276407
Sla	-8.47305	-0.174765
Slamf9	34.3737	3.20148
Slc11a1	1.87459	0.117845
Slc15a3	4.88819	0.0407856
Slc16a3	3.83194	1.27579e-05
Slc1a2	7.49423	1.3628
Slc1a3	-6.95261	-1.85827
Slc23a2	9.68731	1.10372
Slc25a25	1.44615	2.16939
Slc25a3	0.754187	-0.0020574
Slc25a39	0.790623	2.51051
Slc25a45	-2.00054	-0.476187
Slc25a5	0.513238	-0.0109799
Slc29a3	-2.12354	-0.544432
Slc2a5	-7.83868	-0.0774289
Slc31a2	-3.69985	-0.401595
Slc40a1	-11.9225	-0.413208
Slc44a1	7.37033	0.138004
Slc46a1	-5.25587	-0.112726
Slc4a7	-4.17675	-5.76551e-05
Slc7a7	-1.3103	-1.56914
Slc9a9	-6.65945	-2.24276
Slco2b1	-22.7807	-0.0929954
Slco4a1	-19.7502	-4.47837
Slfn8	-6.09431	0.010797
Smad3	-1.78191	1.66483
Smad7	-2.22221	-0.0372098
Smap2	-0.642534	2.37581
Smg1	-1.18451	0.0214248
Smndc1	-4.34488	-0.0224049
Smpd2	-3.91007	-0.410905
Smurf2	-1.77837	-0.106379
Snap47	1.85597	-0.131393
Snd1	0.445215	0.117433
Snf8	0.165501	0.319236
Snn	-14.7601	0.212228
Snrpb	0.889531	-0.0134139
Snrpd1	1.1011	-0.0228755
Snta1	-11.142	-0.0904456
Snupn	#VALUE!	-0.315297
Snx1	0.786042	0.254861
Snx14	-1.37332	-0.130937
Snx2	-3.20126	-0.0709181
Snx3	0.702157	0.300036
Snx5	-1.5241	0.131285
Snx6	-6.57209	-0.188064
Soat1	5.47574	0.030247
Socs6	3.61152	1.18531
Sod1	2.01887	0.241449
Son	-2.81765	2.1753e-05
Sort1	-3.36152	-0.00485665
Sox4	-11.3369	0.194292
Sp110	0.233364	-8.71037e-05
Sp3	-2.24399	1.9144
Sparc	-23.9472	-0.0875361
Speg	10.4872	-0.0858896
Spen	-2.34773	0.0407617
Spp1	125.518	-3.12326
Spred1	-1.37185	0.0359688
Srebf2	5.99426	0.371375
Srek1ip1	-3.94128	-0.0818064
Srgap2	-22.4332	0.000935002
Srgn	1.96937	-0.000982763
Srsf11	-1.41295	0.19709
Srsf3	-2.96134	-0.0741798
Srsf4	-3.92489	2.12849
Srsf5	-1.01169	0.167043
Ss18	-2.88634	-0.346135
Ssb	-1.31095	-0.0129256
Ssbp3	-9.6258	-0.00964003
Ssh1	2.86832	0.693925
Ssh2	-8.84321	0.000161357
Ssr4	22.0527	0.0353284
St14	36.7307	-0.00151084
St3gal5	-0.970483	2.22688
St3gal6	-6.60866	-0.107184
St6gal1	3.86203	0.201217
St8sia6	23.282	-2.06068
Stab1	-22.0707	-0.18249
Stam	-4.97795	-1.05207e-05
Stambpl1	-6.86546	-0.0248858
Stard8	-1.74737	-0.473228
Stard9	-8.17758	0.0286777
Stau2	0.961719	0.586553
Stim1	-3.52179	0.0173822
Stim2	4.74669	0.288419
Stx7	1.23996	-0.265435
Sulf2	24.4344	0.558233
Sult1a1	-5.71825	0.344241
Sumf2	1.55408	-0.127722
Susd3	-14.8575	-1.32831
Swi5	0.0563545	-0.00149925
Syf2	-1.80435	-0.0157552
Syngr1	37.7841	1.04908
Tab2	-5.33758	-0.0279279
Tacc1	-0.884209	0.612739
Taf1d	-5.09078	-0.421666
Tagap	-9.40662	-0.776845
Tagln2	1.25885	3.5405
Tanc2	-4.12061	0.0786309
Taok1	-2.24241	0.0048388
Tapbp	1.68237	0.197424
Tax1bp1	-1.38287	0.0237806
Tbc1d17	-1.80636	-0.12178
Tbcd	3.62184	-0.0126207
Tbl1x	-3.62874	0.504541
Tcf4	-7.73079	-0.00102235
Tecr	0.793452	-0.010522
Tep1	2.12024	-0.252237
Tex10	-3.44094	-0.000797071
Tex261	0.511964	0.235045
Tfpi	1.16881	0.0246494
Tgfb1	-3.18799	0.940982
Tgfbr1	-5.52575	-0.141247
Tgfbr2	2.27192	1.22899
Tgfbrap1	-1.61504	0.140179
Tgm2	-34.1064	-1.28448
Thbs1	3.68768	1.43273
Tia1	-2.54815	-1.03285
Tifa	-1.8314	0.0241763
Tifab	-2.40821	-0.0027193
Timm13	4.92167	-1.77166e-05
Timm9	3.192	0.0136576
Timp2	17.3805	0.0127547
Tjp1	-8.17906	0.0320469
Tle3	-5.70663	0.0023873
Tlr2	3.19726	-0.0553324
Tlr7	-0.384334	0.139902
Tm6sf1	-13.6272	2.54008
Tmbim1	3.37234	0.492161
Tmbim4	0.84724	-0.049966
Tmbim6	-0.918593	0.391468
Tmcc1	-2.24701	0.0241108
Tmcc2	1.34375	0.516583
Tmed3	5.9872	-0.00499306
Tmed5	-0.670898	0.000102442
Tmem100	-4.44103	-1.04381
Tmem101	0.915659	-0.562788
Tmem106a	2.22405	0.0452808
Tmem110	-4.2042	1.54907
Tmem119	-144.312	-0.296681
Tmem123	0.96309	3.66376
Tmem135	-3.123	0.0202869
Tmem147	1.08225	-0.0345206
Tmem14c	0.431287	-0.183387
Tmem154	16.2452	2.18974
Tmem159	0.941712	0.0526373
Tmem170b	-6.18274	0.0550934
Tmem173	-20.3669	-1.68042
Tmem176a	0.504973	-2.05023
Tmem184b	0.957051	0.362604
Tmem189	3.00679	0.266179
Tmem208	0.257263	-0.409365
Tmem44	-6.33867	4.34607
Tmem52	-1.33154	0.510443
Tmem64	-2.4977	0.176156
Tmem86a	-1.08328	0.421856
Tmpo	-4.69789	0.879589
Tmsb4x	0.263416	0.00804713
Tnfaip3	1.94253	0.601895
Tnfaip8	-1.76817	-0.453927
Tnfaip8l2	-4.26992	-0.287702
Tnfrsf11a	-6.14574	0.558847
Tnfrsf12a	#VALUE!	-0.0441861
Tnfrsf1b	-9.3024	-0.0104235
Tnip2	1.33103	-0.0357849
Tnpo1	-3.89884	-0.00903745
Tnrc6b	-7.13216	0.0136754
Tnrc6c	-1.97794	0.149214
Tns3	0.615476	0.0824063
Tob2	-9.11675	-0.0316841
Tomm7	3.95081	-0.00130471
Tpd52	16.5288	2.62297
Tpi1	10.2869	0.415791
Tpm3	-4.1173	0.0324534
Tpm3-rs7	-0.723456	0.077927
Tpm4	-0.148153	0.0194972
Tpp1	1.17569	0.0156062
Tppp	-18.0375	-0.703729
Tpst2	-11.2394	0.00696534
Tpt1	7.00703	0.0638527
Traf3ip3	-1.90469	0.0606763
Trem2	36.0486	-0.0550355
Trib1	-4.64267	0.2871
Trim30d	-3.22855	-0.12389
Trim32	6.34165	-0.0481317
Trim56	-1.49097	-0.00165846
Trim59	#VALUE!	0.418775
Trim8	-5.25248	0.23232
Trnt1	-5.63652	-0.189501
Trp53bp1	-3.89923	1.60447e-05
Trp53i11	-3.84277	1.39906
Tsc22d3	-11.2125	0.0531381
Tsc22d4	-2.59904	-0.0135165
Tspan13	-2.27791	-0.0118572
Tspan14	-5.58809	-0.47694
Tspo	21.0155	2.16546
Tsta3	2.41422	-0.0609526
Ttc28	-0.945115	0.44483
Ttc7	-6.26553	0.143271
Ttf1	5.19896	-0.197146
Ttll3	-0.702373	-0.237347
Ttyh3	-5.53788	0.291247
Tuba1a	-11.3656	-0.174469
Tuba1c	4.83455	-0.260133
Tubgcp5	-2.29567	-0.057507
Twf2	-1.41896	-0.328673
Txn1	2.38662	0.0169221
Txndc11	-3.04663	2.01093
Txndc15	-2.33166	-0.211783
Txndc16	1.73885	-0.0625249
Txndc17	2.65621	0.104226
Txnip	-24.8871	-1.14986
Tyrobp	82.8152	0.161264
Ubc	-8.74137	0.0846053
Ube2d3	0.411906	0.00885848
Ube2g2	-2.38052	-0.348609
Ube3b	1.03986	1.03448
Ubfd1	-2.83599	1.64442
Ubl5	5.30679	0.0291692
Ubxn1	0.476803	0.000836434
Ucp2	1.2744	0.061731
Ugcg	-1.00513	0.0630028
Unc93b1	-1.48443	0.00157146
Upk1b	-5.38835	-31.6159
Upp2	6.04077	0.0627718
Uqcr10	3.73732	0.000901554
Uqcr11	2.91669	0.244938
Uqcrh	8.26104	-0.00550715
Uqcrq	0.676223	-1.14822e-05
Urm1	0.930577	0.00145793
Use1	2.66794	-0.0174229
Usp12	5.04024	0.44241
Usp2	-4.09531	0.0117822
Usp22	-3.34703	1.09452
Usp24	-10.6066	-0.203865
Usp30	1.54831	0.491371
Usp4	-1.86099	-0.0279466
Usp48	-1.58138	0.78034
Usp5	1.53949	0.0052899
Vapa	-2.0254	1.71033
Vasp	-7.35408	0.000984454
Vav1	-2.53571	0.000508497
Vav2	-2.0504	0.0054255
Vcp	-0.899358	0.00835199
Vdac2	2.66532	-0.170121
Vegfb	8.63551	0.0395765
Vkorc1	9.21023	-0.00361111
Vps13c	2.44102	-0.00571275
Vps16	0.953833	0.0417745
Was	-1.84191	0.357423
Wasf2	-2.8997	0.0456146
Wdr12	1.67596	-0.0763005
Wdr26	-1.45108	0.286603
Wdr61	-3.1075	-0.0927883
Wnk1	-6.3622	-0.0148175
Wsb1	-2.41953	-0.442496
Wtap	-1.26736	2.54529
Xbp1	-0.871207	0.280729
Xiap	-0.961528	-0.0859572
Yipf4	-1.5035	4.56603
Ylpm1	-3.40442	0.640854
Ypel2	-4.65093	-0.203087
Yy1	-0.338764	0.180749
Zbp1	1.34465	1.38641
Zbtb20	-2.91918	0.0907375
Zbtb7a	-3.66657	2.63965
Zc3h10	1.12432	-0.208546
Zcchc14	-4.37006	-0.0083404
Zdhhc21	3.57783	0.526256
Zeb1	-3.23584	0.00325006
Zeb2	-4.96369	-0.000388803
Zfhx3	-34.9288	0.0983919
Zfp141	-8.0228	-0.0271703
Zfp217	-2.62284	0.00198986
Zfp263	-2.57871	-0.118247
Zfp358	-6.75014	1.0268
Zfp36l1	-9.51581	0.192569
Zfp36l2	-4.06695	0.366694
Zfp398	-6.5568	-7.91247e-05
Zfp467	-1.91897	1.05154
Zfp532	-4.26334	-0.0457654
Zfp652	-7.89216	0.335945
Zfp68	-5.33142	-0.0842738
Zfp691	-2.30894	2.64169
Zfp692	6.66095	-0.230583
Zfp710	-8.81319	0.122094
Zfp715	-1.66083	-0.0167865
Zfp748	-4.06753	-0.105052
Zfyve21	4.56688	-0.179094
Zkscan3	-1.65163	-0.397441
Zmiz1	-1.35506	0.14069
Zmynd8	-1.0732	0.00166051
Zranb1	-2.47956	0.105209
Zw10	-4.47115	-0.430201

[truncated: 9 more sheets: Figure7C, Figure7D, Supplementary_Figure1, Supplementary_Figure3, Supplementary_Figure5, Supplementary_Figure6, Supplementary_Figure7A, Supplementary_Figure7C, Supplementary_Figure9]
